# Supplementary material for: Coordination of bis­(pyrazol-1-yl)amine to palladium(II): influence of the co-ligands and counter-ions on the mol­ecular and crystal structures
Source: Acta Crystallogr E Crystallogr Commun. 2015 Jan 1;71(Pt 1):22–7. doi: 10.1107/S205698901402595X (PMC4331852; doi:10.1107/S205698901402595X)
Supplement: Supplementary file 1 [file e-71-00022-sup1.cif]

##############################################################################
#                                                                            #
# This CIF contains the data in a paper accepted for publication in          #
# Acta Crystallographica Section E. It conforms to the requirements of       #
# Notes for Authors for Acta Crystallographica Section E, and has been       #
# peer reviewed under the auspices of the IUCr Commission on Journals.       #
#                                                                            #
# Full details of the Crystallographic Information File format               #
# are given in the paper "The Crystallographic Information File (CIF):       #
# a New Standard Archive File for Crystallography" by S. R. Hall, F. H.      #
# Allen and I. D. Brown [Acta Cryst. (1991), A47, 655-685].                  #
#                                                                            #
# The current version of the core CIF dictionary is obtainable from          #
# ftp://ftp.iucr.org/pub/cif_core.dic.                                       #
#                                                                            #
# Software is freely available for graphical display of the structure(s)     #
# in this CIF. For information consult the CIF software page                 #
# http://www.iucr.org/resources/cif/software.                                #
#                                                                            #
# This file may be used for bona fide research purposes within the           #
# scientific community so long as proper attribution is given to the journal # 
# article from which it was obtained.                                        #
#                                                                            #
##############################################################################
data_1
_audit_creation_method     SHELXTL-2014
_database_code_CSD     ?
_database_code_depnum_ccdc_archive     'CCDC 1036258'
_chemical_name_systematic
;\
{Bis[2-(3,5-dimethylpyrazol-1-yl-\k<i>N</i>^2^)ethyl]amine-\
\k<i>N</i>}chloridopalladium nitrate
;
_chemical_name_common     ?
_chemical_formula_moiety     'C14 H23 Cl N5 Pd +, N O3 -'
_chemical_formula_sum     'C14 H23 Cl N6 O3 Pd'
_chemical_formula_iupac     '[Pd Cl (C14 H23 N5)] N O3 '
_chemical_formula_weight     465.23
_chemical_melting_point     ?
_shelx_space_group_comment
;
The symmetry employed for this shelxl refinement is uniquely defined
by the following loop, which should always be used as a source of
symmetry information in preference to the above space-group names.
They are only intended as comments.
;
_space_group_crystal_system     monoclinic
_space_group_name_H-M_alt     'P 21/n'
_space_group_name_Hall     '-P 2yn'
loop_
    _space_group_symop_operation_xyz
    'x, y, z'
    '-x+1/2, y+1/2, -z+1/2'
    '-x, -y, -z'
    'x-1/2, -y-1/2, z-1/2'
_cell_length_a     11.046(2)
_cell_length_b     12.2941(15)
_cell_length_c     14.0978(16)
_cell_angle_alpha     90
_cell_angle_beta     94.740(16)
_cell_angle_gamma     90
_cell_volume     1907.9(5)
_cell_formula_units_Z     4
_cell_measurement_reflns_used     51
_cell_measurement_theta_min     4.20
_cell_measurement_theta_max     11.40
_cell_measurement_temperature     298(2)
_exptl_crystal_description     Irregular
_exptl_crystal_colour     Yellow
_exptl_crystal_size_max     0.40
_exptl_crystal_size_mid     0.12
_exptl_crystal_size_min     0.10
_exptl_crystal_density_diffrn     1.620
_exptl_crystal_density_meas     ?
_exptl_crystal_density_method     ?
_exptl_crystal_F_000     944
_exptl_absorpt_coefficient_mu     1.138
_exptl_absorpt_correction_type     psi-scan
_exptl_absorpt_process_details
;
(XSCANS; Siemens, 1996)
;
_shelx_estimated_absorpt_T_min     ?
_shelx_estimated_absorpt_T_max     ?
_exptl_absorpt_correction_T_min     0.469
_exptl_absorpt_correction_T_max     0.517
_exptl_special_details     ?
_diffrn_ambient_temperature     298.0(10)
_diffrn_radiation_type     MoK\a
_diffrn_radiation_wavelength     0.71073
_diffrn_radiation_monochromator     graphite
_diffrn_measurement_device_type     'Siemens P4'
_diffrn_measurement_method     '\w scans'
_diffrn_detector_area_resol_mean     ?
_diffrn_reflns_number     4513
_diffrn_reflns_av_R_equivalents     0.0438
_diffrn_reflns_theta_min     2.201
_diffrn_reflns_theta_max     25.048
_diffrn_reflns_theta_full     25.242
_diffrn_measured_fraction_theta_max     0.998
_diffrn_measured_fraction_theta_full     0.976
_diffrn_reflns_limit_h_min     -13
_diffrn_reflns_limit_h_max     2
_diffrn_reflns_limit_k_min     -14
_diffrn_reflns_limit_k_max     1
_diffrn_reflns_limit_l_min     -16
_diffrn_reflns_limit_l_max     16
_diffrn_standards_number     2
_diffrn_standards_interval_count     98
_diffrn_standards_interval_time     ?
_diffrn_standards_decay_%     2.5
loop_
    _diffrn_standard_refln_index_h
    _diffrn_standard_refln_index_k
    _diffrn_standard_refln_index_l
    -2 -1 -2
    -2 1 -2
_refine_special_details     ?
_reflns_number_total     3372
_reflns_number_gt     2110
_reflns_threshold_expression     I>2\s(I)
_refine_ls_structure_factor_coef     Fsqd
_refine_ls_matrix_type     full
_refine_ls_R_factor_all     0.1064
_refine_ls_R_factor_gt     0.0601
_refine_ls_wR_factor_gt     0.1331
_refine_ls_wR_factor_ref     0.1575
_refine_ls_goodness_of_fit_ref     1.045
_refine_ls_restrained_S_all     1.045
_refine_ls_number_reflns     3372
_refine_ls_number_parameters     230
_refine_ls_number_restraints     0
_refine_ls_number_constraints     0
_refine_ls_hydrogen_treatment     constr
_refine_ls_weighting_scheme     calc
_refine_ls_weighting_details
              'w=1/[\s^2^(Fo^2^)+(0.0649P)^2^+4.1623P] where P=(Fo^2^+2Fc^2^)/3'
_atom_sites_solution_hydrogens     geom
_atom_sites_solution_primary     direct
_atom_sites_solution_secondary     difmap
_refine_ls_shift/su_max     0.001
_refine_ls_shift/su_mean     0.000
_refine_diff_density_max     1.447
_refine_diff_density_min     -1.111
_refine_ls_extinction_method     none
_refine_ls_extinction_coef     .
loop_
    _atom_type_symbol
    _atom_type_description
    _atom_type_scat_dispersion_real
    _atom_type_scat_dispersion_imag
    _atom_type_scat_source
    'C' 'C' 0.0033 0.0016
                         'International Tables Vol C Tables 4.2.6.8 and 6.1.1.4'
    'H' 'H' 0.0000 0.0000
                         'International Tables Vol C Tables 4.2.6.8 and 6.1.1.4'
    'N' 'N' 0.0061 0.0033
                         'International Tables Vol C Tables 4.2.6.8 and 6.1.1.4'
    'O' 'O' 0.0106 0.0060
                         'International Tables Vol C Tables 4.2.6.8 and 6.1.1.4'
    'Cl' 'Cl' 0.1484 0.1585
                         'International Tables Vol C Tables 4.2.6.8 and 6.1.1.4'
    'Pd' 'Pd' -0.9988 1.0072
                         'International Tables Vol C Tables 4.2.6.8 and 6.1.1.4'
_computing_data_collection
;
XSCANS (Siemens, 1996)
;
_computing_cell_refinement
;
XSCANS (Siemens, 1996)
;
_computing_data_reduction
;
XSCANS (Siemens, 1996)
;
_computing_structure_solution
;
SHELXS2014 (Sheldrick, 2008)
;
_computing_structure_refinement
;
SHELXL2014 (Sheldrick, 2008)
;
_computing_molecular_graphics
;
SHELXTL (Sheldrick, 2008)
;
_computing_publication_material
;
SHELXTL (Sheldrick, 2008)
;
loop_
    _atom_site_type_symbol
    _atom_site_label
    _atom_site_fract_x
    _atom_site_fract_y
    _atom_site_fract_z
    _atom_site_U_iso_or_equiv
    _atom_site_adp_type
    _atom_site_calc_flag
    _atom_site_occupancy
    _atom_site_disorder_assembly
    _atom_site_disorder_group
    Pd Pd1 0.72319(6) 0.71729(4) 0.48704(4) 0.0531(2) Uani d 1 . .
    Cl Cl1 0.8178(2) 0.79157(19) 0.36252(16) 0.0787(7) Uani d 1 . .
    N N1 0.6837(6) 0.8628(5) 0.5434(4) 0.0526(15) Uani d 1 . .
    N N2 0.5729(6) 0.8737(5) 0.5775(4) 0.0590(17) Uani d 1 . .
    C C3 0.5644(8) 0.9712(7) 0.6217(6) 0.063(2) Uani d 1 . .
    C C4 0.6727(8) 1.0222(7) 0.6145(6) 0.062(2) Uani d 1 . .
    H H4A 0.6935 1.0913 0.6372 0.074 Uiso calc 1 . .
    C C5 0.7454(8) 0.9534(6) 0.5679(6) 0.057(2) Uani d 1 . .
    C C6 0.4531(9) 1.0055(9) 0.6675(8) 0.094(3) Uani d 1 . .
    H H6A 0.3833 0.9982 0.6227 0.141 Uiso calc 1 . .
    H H6B 0.4614 1.0800 0.6874 0.141 Uiso calc 1 . .
    H H6C 0.4433 0.9603 0.7219 0.141 Uiso calc 1 . .
    C C7 0.8714(9) 0.9703(8) 0.5461(8) 0.087(3) Uani d 1 . .
    H H7A 0.9208 0.9113 0.5717 0.131 Uiso calc 1 . .
    H H7B 0.9010 1.0375 0.5740 0.131 Uiso calc 1 . .
    H H7C 0.8752 0.9734 0.4784 0.131 Uiso calc 1 . .
    C C8 0.4865(8) 0.7861(7) 0.5628(6) 0.071(2) Uani d 1 . .
    H H8A 0.4758 0.7689 0.4955 0.086 Uiso calc 1 . .
    H H8B 0.4086 0.8094 0.5827 0.086 Uiso calc 1 . .
    C C9 0.5280(9) 0.6844(8) 0.6183(7) 0.085(3) Uani d 1 . .
    H H9A 0.5163 0.6950 0.6851 0.102 Uiso calc 1 . .
    H H9B 0.4782 0.6232 0.5956 0.102 Uiso calc 1 . .
    N N10 0.6567(6) 0.6590(5) 0.6082(4) 0.0592(17) Uani d 1 . .
    H H10 0.6972 0.6969 0.6553 0.071 Uiso calc 1 . .
    N N11 0.7516(6) 0.5655(5) 0.4398(4) 0.0592(17) Uani d 1 . .
    N N12 0.8073(7) 0.4924(5) 0.5011(4) 0.0668(19) Uani d 1 . .
    C C13 0.8283(8) 0.3993(7) 0.4553(6) 0.066(2) Uani d 1 . .
    C C14 0.7855(8) 0.4148(6) 0.3638(6) 0.065(2) Uani d 1 . .
    H H14A 0.7896 0.3645 0.3148 0.078 Uiso calc 1 . .
    C C15 0.7349(7) 0.5173(6) 0.3546(5) 0.0550(19) Uani d 1 . .
    C C16 0.8887(11) 0.3031(8) 0.5040(7) 0.096(3) Uani d 1 . .
    H H16A 0.8463 0.2837 0.5583 0.145 Uiso calc 1 . .
    H H16B 0.9714 0.3210 0.5244 0.145 Uiso calc 1 . .
    H H16C 0.8872 0.2429 0.4605 0.145 Uiso calc 1 . .
    C C17 0.6704(9) 0.5709(8) 0.2707(6) 0.081(3) Uani d 1 . .
    H H17A 0.5987 0.6063 0.2896 0.121 Uiso calc 1 . .
    H H17B 0.6478 0.5173 0.2230 0.121 Uiso calc 1 . .
    H H17C 0.7229 0.6238 0.2453 0.121 Uiso calc 1 . .
    C C18 0.8104(10) 0.5127(7) 0.6030(5) 0.078(3) Uani d 1 . .
    H H18A 0.8676 0.5707 0.6201 0.094 Uiso calc 1 . .
    H H18B 0.8380 0.4477 0.6373 0.094 Uiso calc 1 . .
    C C19 0.6873(11) 0.5438(7) 0.6310(6) 0.080(3) Uani d 1 . .
    H H19A 0.6268 0.4969 0.5982 0.096 Uiso calc 1 . .
    H H19B 0.6845 0.5323 0.6989 0.096 Uiso calc 1 . .
    N N20 0.8548(9) 0.7786(5) 0.7798(5) 0.069(2) Uani d 1 . .
    O O1 0.7422(7) 0.7795(6) 0.7736(5) 0.0859(19) Uani d 1 . .
    O O2 0.9057(8) 0.7441(7) 0.7123(6) 0.105(2) Uani d 1 . .
    O O3 0.9127(7) 0.8085(5) 0.8529(5) 0.097(2) Uani d 1 . .
loop_
    _atom_site_aniso_label
    _atom_site_aniso_U_11
    _atom_site_aniso_U_22
    _atom_site_aniso_U_33
    _atom_site_aniso_U_12
    _atom_site_aniso_U_13
    _atom_site_aniso_U_23
    Pd1 0.0779(5) 0.0434(3) 0.0381(3) 0.0043(3) 0.0053(3) 0.0013(3)
    Cl1 0.0987(17) 0.0776(15) 0.0621(13) 0.0096(13) 0.0200(12) 0.0223(11)
    N1 0.056(4) 0.045(4) 0.057(4) 0.001(3) 0.009(3) -0.004(3)
    N2 0.065(5) 0.060(4) 0.052(4) -0.002(4) 0.004(3) -0.003(3)
    C3 0.072(6) 0.063(5) 0.053(5) 0.019(5) -0.003(4) -0.006(4)
    C4 0.068(6) 0.047(4) 0.070(5) 0.006(4) 0.005(4) -0.012(4)
    C5 0.065(6) 0.046(4) 0.061(5) -0.002(4) 0.006(4) 0.010(4)
    C6 0.082(7) 0.102(8) 0.100(8) 0.024(6) 0.010(6) -0.029(6)
    C7 0.095(8) 0.063(6) 0.105(8) -0.015(5) 0.021(6) -0.005(5)
    C8 0.070(6) 0.083(6) 0.060(5) -0.007(5) -0.004(4) -0.010(5)
    C9 0.095(8) 0.088(7) 0.071(6) -0.030(6) 0.011(5) -0.007(5)
    N10 0.083(5) 0.053(4) 0.042(3) -0.014(4) 0.006(3) -0.003(3)
    N11 0.097(5) 0.044(3) 0.036(3) 0.015(4) 0.004(3) 0.000(3)
    N12 0.098(6) 0.050(4) 0.050(4) 0.013(4) -0.010(4) 0.003(3)
    C13 0.081(6) 0.050(5) 0.069(6) 0.010(4) 0.015(5) 0.003(4)
    C14 0.080(6) 0.052(5) 0.064(5) 0.009(5) 0.014(5) -0.007(4)
    C15 0.063(5) 0.061(5) 0.041(4) 0.006(4) 0.002(4) -0.008(4)
    C16 0.131(9) 0.073(7) 0.089(7) 0.039(6) 0.028(7) 0.012(5)
    C17 0.100(7) 0.096(7) 0.045(5) 0.023(6) -0.003(5) -0.010(5)
    C18 0.137(9) 0.047(5) 0.046(5) 0.008(6) -0.017(5) 0.004(4)
    C19 0.147(9) 0.057(5) 0.037(4) -0.013(6) 0.007(5) 0.005(4)
    N20 0.102(7) 0.045(4) 0.058(5) -0.003(5) -0.004(5) 0.003(4)
    O1 0.086(5) 0.094(5) 0.077(4) -0.004(4) 0.003(4) -0.018(4)
    O2 0.115(6) 0.110(6) 0.091(5) -0.002(4) 0.005(5) -0.024(4)
    O3 0.136(6) 0.073(4) 0.075(4) -0.005(4) -0.039(4) -0.004(3)
_geom_special_details     ?
loop_
    _geom_bond_atom_site_label_1
    _geom_bond_atom_site_label_2
    _geom_bond_site_symmetry_2
    _geom_bond_distance
    _geom_bond_publ_flag
    Pd1 N11 . 2.015(6) ?
    Pd1 N1 . 2.019(6) ?
    Pd1 N10 . 2.045(6) ?
    Pd1 Cl1 . 2.305(2) ?
    N1 C5 . 1.337(9) ?
    N1 N2 . 1.358(9) ?
    N2 C3 . 1.358(10) ?
    N2 C8 . 1.442(10) ?
    C3 C4 . 1.362(11) ?
    C3 C6 . 1.495(12) ?
    C4 C5 . 1.372(11) ?
    C4 H4A . 0.9300 ?
    C5 C7 . 1.465(12) ?
    C6 H6A . 0.9600 ?
    C6 H6B . 0.9600 ?
    C6 H6C . 0.9600 ?
    C7 H7A . 0.9600 ?
    C7 H7B . 0.9600 ?
    C7 H7C . 0.9600 ?
    C8 C9 . 1.525(13) ?
    C8 H8A . 0.9700 ?
    C8 H8B . 0.9700 ?
    C9 N10 . 1.473(11) ?
    C9 H9A . 0.9700 ?
    C9 H9B . 0.9700 ?
    N10 C19 . 1.485(10) ?
    N10 H10 . 0.9000 ?
    N11 C15 . 1.339(9) ?
    N11 N12 . 1.357(8) ?
    N12 C13 . 1.344(10) ?
    N12 C18 . 1.455(10) ?
    C13 C14 . 1.351(11) ?
    C13 C16 . 1.496(12) ?
    C14 C15 . 1.380(11) ?
    C14 H14A . 0.9300 ?
    C15 C17 . 1.484(11) ?
    C16 H16A . 0.9600 ?
    C16 H16B . 0.9600 ?
    C16 H16C . 0.9600 ?
    C17 H17A . 0.9600 ?
    C17 H17B . 0.9600 ?
    C17 H17C . 0.9600 ?
    C18 C19 . 1.497(13) ?
    C18 H18A . 0.9700 ?
    C18 H18B . 0.9700 ?
    C19 H19A . 0.9700 ?
    C19 H19B . 0.9700 ?
    N20 O2 . 1.219(10) ?
    N20 O3 . 1.223(9) ?
    N20 O1 . 1.239(9) ?
loop_
    _geom_angle_atom_site_label_1
    _geom_angle_atom_site_label_2
    _geom_angle_atom_site_label_3
    _geom_angle_site_symmetry_1
    _geom_angle_site_symmetry_3
    _geom_angle
    _geom_angle_publ_flag
    N11 Pd1 N1 . . 174.3(3) ?
    N11 Pd1 N10 . . 91.6(3) ?
    N1 Pd1 N10 . . 83.0(3) ?
    N11 Pd1 Cl1 . . 91.30(19) ?
    N1 Pd1 Cl1 . . 94.30(19) ?
    N10 Pd1 Cl1 . . 172.9(2) ?
    C5 N1 N2 . . 106.4(6) ?
    C5 N1 Pd1 . . 135.9(6) ?
    N2 N1 Pd1 . . 117.2(5) ?
    C3 N2 N1 . . 110.4(7) ?
    C3 N2 C8 . . 130.9(8) ?
    N1 N2 C8 . . 118.7(7) ?
    N2 C3 C4 . . 106.1(7) ?
    N2 C3 C6 . . 122.5(9) ?
    C4 C3 C6 . . 131.3(8) ?
    C3 C4 C5 . . 107.7(7) ?
    C3 C4 H4A . . 126.1 ?
    C5 C4 H4A . . 126.1 ?
    N1 C5 C4 . . 109.3(7) ?
    N1 C5 C7 . . 122.6(8) ?
    C4 C5 C7 . . 128.1(8) ?
    C3 C6 H6A . . 109.5 ?
    C3 C6 H6B . . 109.5 ?
    H6A C6 H6B . . 109.5 ?
    C3 C6 H6C . . 109.5 ?
    H6A C6 H6C . . 109.5 ?
    H6B C6 H6C . . 109.5 ?
    C5 C7 H7A . . 109.5 ?
    C5 C7 H7B . . 109.5 ?
    H7A C7 H7B . . 109.5 ?
    C5 C7 H7C . . 109.5 ?
    H7A C7 H7C . . 109.5 ?
    H7B C7 H7C . . 109.5 ?
    N2 C8 C9 . . 111.8(7) ?
    N2 C8 H8A . . 109.3 ?
    C9 C8 H8A . . 109.3 ?
    N2 C8 H8B . . 109.3 ?
    C9 C8 H8B . . 109.3 ?
    H8A C8 H8B . . 107.9 ?
    N10 C9 C8 . . 112.1(7) ?
    N10 C9 H9A . . 109.2 ?
    C8 C9 H9A . . 109.2 ?
    N10 C9 H9B . . 109.2 ?
    C8 C9 H9B . . 109.2 ?
    H9A C9 H9B . . 107.9 ?
    C9 N10 C19 . . 112.7(7) ?
    C9 N10 Pd1 . . 115.0(5) ?
    C19 N10 Pd1 . . 115.1(5) ?
    C9 N10 H10 . . 104.1 ?
    C19 N10 H10 . . 104.1 ?
    Pd1 N10 H10 . . 104.1 ?
    C15 N11 N12 . . 107.5(6) ?
    C15 N11 Pd1 . . 133.8(5) ?
    N12 N11 Pd1 . . 118.5(4) ?
    C13 N12 N11 . . 110.2(6) ?
    C13 N12 C18 . . 128.9(7) ?
    N11 N12 C18 . . 119.2(6) ?
    N12 C13 C14 . . 106.1(7) ?
    N12 C13 C16 . . 122.8(8) ?
    C14 C13 C16 . . 131.1(8) ?
    C13 C14 C15 . . 109.0(7) ?
    C13 C14 H14A . . 125.5 ?
    C15 C14 H14A . . 125.5 ?
    N11 C15 C14 . . 107.2(7) ?
    N11 C15 C17 . . 122.7(7) ?
    C14 C15 C17 . . 130.1(7) ?
    C13 C16 H16A . . 109.5 ?
    C13 C16 H16B . . 109.5 ?
    H16A C16 H16B . . 109.5 ?
    C13 C16 H16C . . 109.5 ?
    H16A C16 H16C . . 109.5 ?
    H16B C16 H16C . . 109.5 ?
    C15 C17 H17A . . 109.5 ?
    C15 C17 H17B . . 109.5 ?
    H17A C17 H17B . . 109.5 ?
    C15 C17 H17C . . 109.5 ?
    H17A C17 H17C . . 109.5 ?
    H17B C17 H17C . . 109.5 ?
    N12 C18 C19 . . 110.9(7) ?
    N12 C18 H18A . . 109.5 ?
    C19 C18 H18A . . 109.5 ?
    N12 C18 H18B . . 109.5 ?
    C19 C18 H18B . . 109.5 ?
    H18A C18 H18B . . 108.1 ?
    N10 C19 C18 . . 112.5(7) ?
    N10 C19 H19A . . 109.1 ?
    C18 C19 H19A . . 109.1 ?
    N10 C19 H19B . . 109.1 ?
    C18 C19 H19B . . 109.1 ?
    H19A C19 H19B . . 107.8 ?
    O2 N20 O3 . . 121.2(10) ?
    O2 N20 O1 . . 118.2(8) ?
    O3 N20 O1 . . 120.5(9) ?
loop_
    _geom_torsion_atom_site_label_1
    _geom_torsion_atom_site_label_2
    _geom_torsion_atom_site_label_3
    _geom_torsion_atom_site_label_4
    _geom_torsion_site_symmetry_1
    _geom_torsion_site_symmetry_2
    _geom_torsion_site_symmetry_3
    _geom_torsion_site_symmetry_4
    _geom_torsion
    _geom_torsion_publ_flag
    C5 N1 N2 C3 . . . . 1.1(8) ?
    Pd1 N1 N2 C3 . . . . 173.7(5) ?
    C5 N1 N2 C8 . . . . -179.0(7) ?
    Pd1 N1 N2 C8 . . . . -6.4(8) ?
    N1 N2 C3 C4 . . . . 0.1(9) ?
    C8 N2 C3 C4 . . . . -179.8(8) ?
    N1 N2 C3 C6 . . . . -179.2(8) ?
    C8 N2 C3 C6 . . . . 0.9(13) ?
    N2 C3 C4 C5 . . . . -1.2(9) ?
    C6 C3 C4 C5 . . . . 178.0(9) ?
    N2 N1 C5 C4 . . . . -1.8(8) ?
    Pd1 N1 C5 C4 . . . . -172.4(6) ?
    N2 N1 C5 C7 . . . . 177.9(7) ?
    Pd1 N1 C5 C7 . . . . 7.3(12) ?
    C3 C4 C5 N1 . . . . 2.0(9) ?
    C3 C4 C5 C7 . . . . -177.8(8) ?
    C3 N2 C8 C9 . . . . -113.1(9) ?
    N1 N2 C8 C9 . . . . 67.0(9) ?
    N2 C8 C9 N10 . . . . -45.8(10) ?
    C8 C9 N10 C19 . . . . -159.6(7) ?
    C8 C9 N10 Pd1 . . . . -25.0(9) ?
    C15 N11 N12 C13 . . . . 1.2(10) ?
    Pd1 N11 N12 C13 . . . . -174.5(6) ?
    C15 N11 N12 C18 . . . . -165.2(8) ?
    Pd1 N11 N12 C18 . . . . 19.0(10) ?
    N11 N12 C13 C14 . . . . 0.4(10) ?
    C18 N12 C13 C14 . . . . 165.2(9) ?
    N11 N12 C13 C16 . . . . 180.0(9) ?
    C18 N12 C13 C16 . . . . -15.3(15) ?
    N12 C13 C14 C15 . . . . -1.8(10) ?
    C16 C13 C14 C15 . . . . 178.6(10) ?
    N12 N11 C15 C14 . . . . -2.3(9) ?
    Pd1 N11 C15 C14 . . . . 172.5(6) ?
    N12 N11 C15 C17 . . . . 176.7(8) ?
    Pd1 N11 C15 C17 . . . . -8.5(13) ?
    C13 C14 C15 N11 . . . . 2.6(10) ?
    C13 C14 C15 C17 . . . . -176.4(9) ?
    C13 N12 C18 C19 . . . . -115.9(10) ?
    N11 N12 C18 C19 . . . . 47.7(10) ?
    C9 N10 C19 C18 . . . . 168.9(7) ?
    Pd1 N10 C19 C18 . . . . 34.4(8) ?
    N12 C18 C19 N10 . . . . -78.4(9) ?
loop_
    _geom_hbond_atom_site_label_D
    _geom_hbond_atom_site_label_H
    _geom_hbond_atom_site_label_A
    _geom_hbond_site_symmetry_A
    _geom_hbond_distance_DH
    _geom_hbond_distance_HA
    _geom_hbond_distance_DA
    _geom_hbond_angle_DHA
    _geom_hbond_publ_flag
    C4 H4A N20 2_656 0.93 2.66 3.510(10) 152.9 yes
    C7 H7C Cl1 . 0.96 2.81 3.410(10) 121.4 yes
    C8 H8A O3 4_575 0.97 2.28 3.222(10) 163.2 yes
    N10 H10 N20 . 0.90 2.57 3.453(10) 166.7 yes
    N10 H10 O1 . 0.90 1.98 2.857(9) 164.2 yes
    N10 H10 O2 . 0.90 2.45 3.186(10) 139.7 yes
    C14 H14A Cl1 2_645 0.93 2.82 3.629(9) 145.6 yes
    C16 H16A O1 2_646 0.96 2.64 3.572(12) 164.3 yes
    C17 H17A O3 4_575 0.96 2.53 3.491(12) 175.1 yes
    C17 H17C Cl1 . 0.96 2.79 3.367(10) 119.2 yes
    C18 H18A O2 . 0.97 2.51 3.364(11) 146.1 yes
    C18 H18B O1 2_646 0.97 2.61 3.428(11) 141.9 yes
    C19 H19A O3 2_646 0.97 2.47 3.112(11) 123.7 yes
_shelx_hkl_file
;
 -13  -2   2   -1.36    0.76
 -13  -2   1    2.24    1.00
 -13  -1   1   -0.87    0.80
 -13  -1   2   -0.33    0.85
 -13  -1   3    0.50    0.87
 -13   0   3    0.00    1.00
 -13   0   2   -0.06    0.82
 -13   0   1    3.05    1.09
 -13   1   1   -0.52    0.86
 -13   1   2    0.42    1.03
 -13   1   3    1.30    0.83
 -13   1   0   -1.33    0.71
 -13   0   0   -0.70    0.74
 -13   0  -1    2.06    1.10
 -13  -1   0    0.15    0.82
 -12   1   1    0.57    0.75
 -12   1   2    3.20    1.04
 -12   1   3   -0.43    0.87
 -12   1   4    1.84    1.24
 -12   1   5    0.64    0.83
 -12   1   6    4.05    1.26
 -12   1   7    0.87    0.98
 -12   1   8    2.55    1.10
 -12   0   8    2.42    0.98
 -12   0   7   -0.33    0.95
 -12   0   6    0.76    1.17
 -12   0   5    1.41    0.78
 -12   0   4    1.15    0.96
 -12   0   3   -1.01    0.59
 -12   0   2    3.20    1.03
 -12   0   1   -1.06    0.71
 -12  -1   1   -0.60    0.77
 -12  -1   2    3.48    1.19
 -12  -1   3    0.27    1.00
 -12  -1   4    2.98    1.18
 -12  -1   5   -0.85    0.93
 -12  -1   6    6.37    1.31
 -12  -1   7   -1.15    0.89
 -12  -1   8    3.27    1.12
 -12  -2   7    0.84    0.98
 -12  -2   6    0.21    0.84
 -12  -2   5    1.17    0.88
 -12  -2   4   -1.11    0.82
 -12  -2   3    1.37    0.85
 -12  -2   2   -0.78    0.89
 -12  -2   1    0.35    0.68
 -12  -3   1    0.45    0.90
 -12  -3   2    1.45    0.93
 -12  -3   3    0.30    0.85
 -12  -3   4    2.41    0.91
 -12  -3   5    0.21    0.90
 -12  -3   6    3.44    1.21
 -12  -3   7    1.03    0.84
 -12  -4   6   -0.08    1.06
 -12  -4   5    1.01    0.97
 -12  -4   4   -0.45    1.02
 -12  -4   3    3.93    1.17
 -12  -4   2    0.23    0.74
 -12  -4   1   -1.31    1.00
 -12  -5   1    0.08    0.85
 -12  -5   2    0.88    0.90
 -12  -5   3    0.78    0.99
 -12  -5   4   -0.02    1.03
 -12  -5   5   -0.60    1.02
 -12  -6   1    1.52    0.92
 -12  -5  -2    1.87    1.19
 -12  -5  -1   -0.87    0.80
 -12  -5   0    0.22    0.91
 -12  -4   0    0.32    1.00
 -12  -4  -1    0.35    1.05
 -12  -4  -2    0.48    0.82
 -12  -4  -3    3.35    0.85
 -12  -3  -4    0.73    0.93
 -12  -3  -3   -0.49    0.74
 -12  -3  -2    2.23    1.02
 -12  -3  -1    0.17    0.74
 -12  -3   0    3.42    1.21
 -12  -2   0   -0.08    0.72
 -12  -2  -1    0.88    0.90
 -12  -2  -2    1.24    0.82
 -12  -2  -3    0.72    0.87
 -12  -2  -4    1.59    0.72
 -12  -2  -5    0.08    0.94
 -12  -1  -5    0.28    0.77
 -12  -1  -4   -0.10    0.95
 -12  -1  -3    0.67    0.61
 -12  -1  -2    2.83    1.00
 -12  -1  -1   -0.18    0.94
 -12  -1   0    5.32    1.26
 -12   0   0    0.42    1.00
 -12   0  -1   -0.33    0.81
 -12   0  -2    0.88    0.86
 -12   0  -3   -0.54    0.64
 -12   0  -4    0.38    0.90
 -12   0  -5    0.65    0.86
 -12   1  -5    0.23    0.67
 -12   1  -4    0.69    0.82
 -12   1  -3    0.07    0.69
 -12   1  -2    2.20    0.89
 -12   1  -1    0.32    0.73
 -12   1   0    3.92    1.19
 -11  -8   2   -0.20    0.93
 -11  -8   1   -0.64    0.81
 -11  -7   1    0.33    0.87
 -11  -7   2    1.49    1.20
 -11  -7   3    0.63    0.76
 -11  -7   4    3.78    1.07
 -11  -7   5    0.95    0.93
 -11  -6   7    0.28    1.02
 -11  -6   6    1.38    1.06
 -11  -6   5    2.27    0.92
 -11  -6   4    0.89    0.86
 -11  -6   3    0.05    0.85
 -11  -6   2   -0.51    0.87
 -11  -6   1    0.11    0.86
 -11  -5   1   -0.28    0.66
 -11  -5   2    1.47    0.90
 -11  -5   3   -0.24    0.75
 -11  -5   4    4.15    1.07
 -11  -5   5    1.75    1.10
 -11  -5   6    2.46    0.96
 -11  -5   7    0.39    1.06
 -11  -5   8    1.39    0.98
 -11  -4   9    2.20    1.20
 -11  -4   8   -0.67    0.97
 -11  -4   7    3.06    1.32
 -11  -4   6   -0.03    1.10
 -11  -4   5    4.60    0.94
 -11  -4   4   -0.75    1.12
 -11  -4   3    0.36    0.86
 -11  -4   2   -0.15    0.70
 -11  -4   1    4.42    1.09
 -11  -3   1    1.63    0.70
 -11  -3   2    3.90    1.09
 -11  -3   3    0.15    0.81
 -11  -3   4    3.58    1.02
 -11  -3   5    0.47    1.00
 -11  -3   6    0.41    1.01
 -11  -3   7    0.11    0.75
 -11  -3   8    0.20    1.16
 -11  -3   9    0.20    0.95
 -11  -2  10    0.35    1.03
 -11  -2   9    3.80    1.07
 -11  -2   8    0.78    0.93
 -11  -2   7    8.47    1.35
 -11  -2   6   -0.27    0.99
 -11  -2   5    6.39    1.13
 -11  -2   4    0.11    0.85
 -11  -2   3    3.46    0.95
 -11  -2   2    0.41    0.81
 -11  -2   1    7.05    1.24
 -11  -1   1    0.80    0.86
 -11  -1   2    0.06    0.79
 -11  -1   3    0.21    0.83
 -11  -1   4   -0.57    0.91
 -11  -1   5    0.60    0.96
 -11  -1   6   -0.12    1.09
 -11  -1   7    0.06    1.05
 -11  -1   8   -0.23    0.93
 -11  -1   9    2.74    1.10
 -11  -1  10    2.13    1.10
 -11   0  10    0.92    0.89
 -11   0   9    5.49    1.00
 -11   0   8   -0.81    0.79
 -11   0   7    3.71    1.41
 -11   0   6   -0.24    1.01
 -11   0   5    5.21    1.05
 -11   0   4    0.38    0.88
 -11   0   3    3.49    0.96
 -11   0   2   -0.44    0.78
 -11   0   1   10.89    1.30
 -11   1   1    0.51    0.96
 -11   1   2    0.81    0.88
 -11   1   3   -1.43    1.12
 -11   1   4    0.25    0.84
 -11   1   5   -0.05    0.99
 -11   1   6    0.02    0.69
 -11   1   7   -0.33    0.87
 -11   1   8    1.41    1.03
 -11   1   9    1.77    0.97
 -11   1  10    0.81    1.16
 -11   1  -7    2.62    1.16
 -11   1  -6    0.08    0.81
 -11   1  -5    1.03    0.87
 -11   1  -4    1.84    0.95
 -11   1  -3    1.62    1.00
 -11   1  -2    3.16    1.03
 -11   1  -1    0.32    0.74
 -11   1   0    2.14    0.79
 -11   0   0    0.35    0.84
 -11   0  -1    6.30    1.09
 -11   0  -2    0.33    0.74
 -11   0  -3    0.90    0.76
 -11   0  -4   -0.32    0.75
 -11   0  -5    2.76    0.98
 -11   0  -6    0.12    0.72
 -11   0  -7    4.09    1.13
 -11   0  -8    0.00    0.90
 -11  -1  -7    1.46    0.89
 -11  -1  -6   -0.31    0.72
 -11  -1  -5    1.58    0.91
 -11  -1  -4    0.13    1.05
 -11  -1  -3    1.12    0.85
 -11  -1  -2    2.27    1.00
 -11  -1  -1    0.50    0.87
 -11  -1   0   -0.58    1.08
 -11  -2   0    0.34    0.75
 -11  -2  -1    4.69    1.20
 -11  -2  -2   -0.21    0.80
 -11  -2  -3    4.66    1.03
 -11  -2  -4   -0.16    0.74
 -11  -2  -5    0.13    0.78
 -11  -2  -6    0.13    0.71
 -11  -2  -7    1.87    0.85
 -11  -3  -7    0.29    0.71
 -11  -3  -6   -0.01    0.84
 -11  -3  -5    0.79    1.04
 -11  -3  -4    1.49    0.82
 -11  -3  -3    1.04    0.74
 -11  -3  -2    0.87    0.96
 -11  -3  -1    1.48    0.84
 -11  -3   0    3.30    1.00
 -11  -4   0    1.09    0.89
 -11  -4  -1    3.79    1.01
 -11  -4  -2   -1.10    0.79
 -11  -4  -3    1.54    0.80
 -11  -4  -4   -0.29    0.84
 -11  -4  -5    1.38    0.83
 -11  -4  -6    0.86    0.85
 -11  -5  -6   -0.33    0.72
 -11  -5  -5    1.07    0.65
 -11  -5  -4    1.21    0.87
 -11  -5  -3   -0.44    0.68
 -11  -5  -2    3.39    0.93
 -11  -5  -1    0.55    0.98
 -11  -5   0    3.30    0.96
 -11  -6   0   -0.18    0.81
 -11  -6  -1    1.04    0.72
 -11  -6  -2    0.60    0.77
 -11  -6  -3    0.51    0.83
 -11  -6  -4    0.71    0.99
 -11  -7  -3   -0.08    0.87
 -11  -7  -2   -0.63    1.11
 -11  -7  -1   -0.30    0.84
 -11  -7   0    0.94    1.13
 -10   1   1    1.63    0.70
 -10   1   2    5.85    1.00
 -10   1   3   -0.60    0.98
 -10   1   4    5.78    1.08
 -10   1   5   -1.15    0.91
 -10   1   6    9.08    1.13
 -10   1   7   -1.20    0.80
 -10   1   8    8.79    1.35
 -10   1   9    1.85    1.02
 -10   1  10    4.51    1.29
 -10   1  11    0.39    1.21
 -10   0  11   -0.72    0.90
 -10   0  10    4.92    1.22
 -10   0   9   -0.24    0.87
 -10   0   8    3.88    1.29
 -10   0   7   -1.21    0.93
 -10   0   6    0.53    1.00
 -10   0   5   -0.03    0.64
 -10   0   4    1.91    0.79
 -10   0   3    0.59    0.67
 -10   0   2    4.02    1.07
 -10   0   1    0.37    0.82
 -10  -1   1    0.83    0.99
 -10  -1   2    7.95    0.95
 -10  -1   3    0.52    0.92
 -10  -1   4    4.78    0.95
 -10  -1   5    0.89    0.81
 -10  -1   6    7.07    1.05
 -10  -1   7    0.30    0.89
 -10  -1   8   11.47    1.29
 -10  -1   9    0.69    0.92
 -10  -1  10    3.49    1.33
 -10  -1  11    1.28    1.11
 -10  -2  11    0.10    1.33
 -10  -2  10    4.86    1.22
 -10  -2   9    2.03    0.87
 -10  -2   8    4.03    1.17
 -10  -2   7    1.22    0.97
 -10  -2   6    0.39    0.96
 -10  -2   5    1.45    1.06
 -10  -2   4    1.85    0.76
 -10  -2   3    2.26    0.85
 -10  -2   2    0.06    0.69
 -10  -2   1    0.50    0.72
 -10  -3   1    1.30    0.88
 -10  -3   2   10.10    1.22
 -10  -3   3   -0.24    0.84
 -10  -3   4    6.45    1.18
 -10  -3   5   -0.27    0.86
 -10  -3   6    2.49    0.89
 -10  -3   7    1.92    0.86
 -10  -3   8    8.96    1.46
 -10  -3   9   -1.78    0.97
 -10  -3  10    1.34    1.11
 -10  -3  11   -0.59    1.27
 -10  -4  10    0.99    1.06
 -10  -4   9    0.88    1.25
 -10  -4   8    1.25    1.16
 -10  -4   7    0.21    0.92
 -10  -4   6    1.16    0.75
 -10  -4   5    5.79    0.98
 -10  -4   4    0.35    1.04
 -10  -4   3   12.08    1.31
 -10  -4   2    0.96    0.70
 -10  -4   1    8.52    1.14
 -10  -5   1   -0.26    0.92
 -10  -5   2    3.06    1.02
 -10  -5   3    1.01    0.86
 -10  -5   4    1.49    0.86
 -10  -5   5    1.16    0.90
 -10  -5   6    3.52    0.96
 -10  -5   7    1.77    0.90
 -10  -5   8    2.99    1.06
 -10  -5   9    0.65    1.23
 -10  -5  10    0.98    1.20
 -10  -6   9    1.02    1.21
 -10  -6   8    0.10    0.84
 -10  -6   7    3.09    1.22
 -10  -6   6    0.75    0.90
 -10  -6   5    4.63    1.13
 -10  -6   4    2.00    1.13
 -10  -6   3    6.18    0.99
 -10  -6   2   -0.36    0.83
 -10  -6   1    1.83    0.73
 -10  -7   1    0.12    0.57
 -10  -7   2    1.80    0.80
 -10  -7   3    0.89    0.96
 -10  -7   4    0.88    0.75
 -10  -7   5    2.57    1.03
 -10  -7   6   -0.29    0.69
 -10  -7   7    1.77    1.21
 -10  -7   8    0.16    1.12
 -10  -8   6    1.37    0.86
 -10  -8   5    4.23    1.09
 -10  -8   4    0.17    0.98
 -10  -8   3    6.57    1.25
 -10  -8   2   -1.05    0.64
 -10  -8   1    1.29    0.96
 -10  -9   1   -0.39    0.93
 -10  -9   2   -0.04    0.94
 -10  -9   3    1.09    0.85
 -10  -9   4   -1.09    0.68
 -10  -9  -2    0.04    0.75
 -10  -9  -1   -0.37    0.82
 -10  -9   0    0.54    1.07
 -10  -8   0   -0.35    0.76
 -10  -8  -1    3.44    0.95
 -10  -8  -2    0.40    0.72
 -10  -8  -3    4.93    0.97
 -10  -8  -4   -0.02    0.79
 -10  -7  -6   -0.26    0.71
 -10  -7  -5    0.86    0.88
 -10  -7  -4    0.84    0.89
 -10  -7  -3    0.23    0.94
 -10  -7  -2    0.57    0.81
 -10  -7  -1    0.63    0.94
 -10  -7   0    0.18    0.80
 -10  -6   0    0.16    0.88
 -10  -6  -1    9.50    1.24
 -10  -6  -2    0.60    1.02
 -10  -6  -3    4.40    1.27
 -10  -6  -4   -1.52    0.59
 -10  -6  -5    4.17    0.88
 -10  -6  -6   -0.20    0.70
 -10  -6  -7    2.05    1.02
 -10  -5  -8    0.29    0.73
 -10  -5  -7    2.68    0.84
 -10  -5  -6    1.59    0.89
 -10  -5  -5    1.42    1.00
 -10  -5  -4    1.88    0.97
 -10  -5  -3    1.26    0.96
 -10  -5  -2    4.83    1.09
 -10  -5  -1    0.05    0.85
 -10  -5   0    2.86    0.92
 -10  -4   0   -0.64    0.72
 -10  -4  -1    6.21    1.01
 -10  -4  -2    1.66    0.80
 -10  -4  -3    1.18    1.09
 -10  -4  -4   -0.93    0.58
 -10  -4  -5    3.43    0.99
 -10  -4  -6    0.02    0.75
 -10  -4  -7    1.76    0.72
 -10  -4  -8    1.45    0.83
 -10  -3  -9   -0.16    0.77
 -10  -3  -8    0.06    0.84
 -10  -3  -7   -1.10    0.59
 -10  -3  -6    4.36    1.01
 -10  -3  -5   -0.25    0.84
 -10  -3  -4    3.74    0.88
 -10  -3  -3    0.30    0.91
 -10  -3  -2    5.60    0.98
 -10  -3  -1    0.28    0.78
 -10  -3   0   12.38    1.18
 -10  -2   0    0.29    0.89
 -10  -2  -1    1.99    0.86
 -10  -2  -2    0.87    0.73
 -10  -2  -3    2.27    0.87
 -10  -2  -4    0.81    0.73
 -10  -2  -5    1.25    0.68
 -10  -2  -6    2.03    1.00
 -10  -2  -7    0.47    0.66
 -10  -2  -8    0.45    0.79
 -10  -2  -9    0.19    0.59
 -10  -1  -9   -0.08    0.64
 -10  -1  -8    6.45    1.20
 -10  -1  -7    2.29    0.82
 -10  -1  -6   10.74    1.36
 -10  -1  -5    0.11    0.59
 -10  -1  -4    3.72    0.96
 -10  -1  -3   -0.27    0.93
 -10  -1  -2    6.50    0.90
 -10  -1  -1    0.80    0.74
 -10  -1   0   12.24    1.26
 -10   0   0   -0.14    0.90
 -10   0  -1   -0.32    0.70
 -10   0  -2    8.49    1.06
 -10   0  -3   -0.12    0.62
 -10   0  -4    3.64    0.93
 -10   0  -5   -0.65    0.71
 -10   0  -6    3.76    0.94
 -10   0  -7   -0.11    0.65
 -10   0  -8    3.85    1.12
 -10   0  -9    0.05    0.79
 -10   1  -9    0.97    0.77
 -10   1  -8    4.46    1.04
 -10   1  -7    2.50    0.79
 -10   1  -6   12.30    1.34
 -10   1  -5    0.50    0.85
 -10   1  -4    3.21    0.82
 -10   1  -3   -0.51    0.70
 -10   1  -2    5.37    0.95
 -10   1  -1    0.05    0.91
 -10   1   0   12.94    1.24
  -9 -10   5    1.82    0.88
  -9 -10   4    1.52    0.95
  -9 -10   3    0.00    1.07
  -9 -10   2   -0.38    1.15
  -9 -10   1    2.94    0.95
  -9  -9   1    0.78    0.70
  -9  -9   2    7.80    1.27
  -9  -9   3    0.78    1.14
  -9  -9   4    8.14    1.21
  -9  -9   5    2.18    0.86
  -9  -9   6    6.98    1.13
  -9  -9   7   -0.64    0.75
  -9  -8   9    0.38    0.96
  -9  -8   8    2.44    1.07
  -9  -8   7    1.26    0.89
  -9  -8   6    4.02    1.11
  -9  -8   5   -0.83    0.93
  -9  -8   4   -0.77    0.91
  -9  -8   3    0.39    0.93
  -9  -8   2   -0.54    0.78
  -9  -8   1   -0.77    0.68
  -9  -7   1   -0.08    0.99
  -9  -7   2    5.09    1.00
  -9  -7   3    0.19    0.70
  -9  -7   4    8.47    1.26
  -9  -7   5    1.24    0.92
  -9  -7   6    5.40    1.18
  -9  -7   7   -0.57    0.89
  -9  -7   8    1.32    1.25
  -9  -7   9   -0.78    0.99
  -9  -7  10    4.33    1.02
  -9  -6  11   -1.44    0.95
  -9  -6  10    0.26    0.96
  -9  -6   9    0.43    0.90
  -9  -6   8    7.57    1.10
  -9  -6   7    1.32    0.75
  -9  -6   6    7.64    1.10
  -9  -6   5   -0.70    0.92
  -9  -6   4    1.85    0.92
  -9  -6   3    2.24    0.99
  -9  -6   2    0.56    0.84
  -9  -6   1    2.39    0.87
  -9  -5   1    0.67    0.78
  -9  -5   2    2.91    1.06
  -9  -5   3    1.83    0.96
  -9  -5   4    7.02    0.93
  -9  -5   5   -0.08    0.80
  -9  -5   6    8.69    1.22
  -9  -5   7    0.33    0.82
  -9  -5   8    1.59    0.87
  -9  -5   9   -0.91    0.73
  -9  -5  10    2.87    1.14
  -9  -5  11    0.96    0.93
  -9  -4  12    3.53    1.23
  -9  -4  11   -0.62    1.00
  -9  -4  10    1.42    1.22
  -9  -4   9    2.25    0.89
  -9  -4   8    2.31    0.89
  -9  -4   7    6.40    1.00
  -9  -4   6    6.95    1.03
  -9  -4   5    5.74    1.08
  -9  -4   4    0.56    0.93
  -9  -4   3    7.03    0.65
  -9  -4   2    0.05    0.58
  -9  -4   1    9.65    0.73
  -9  -3   1   -0.36    0.44
  -9  -3   2    8.75    0.79
  -9  -3   3    2.35    0.55
  -9  -3   4   20.94    0.96
  -9  -3   5    1.98    0.81
  -9  -3   6    4.47    0.91
  -9  -3   7    3.46    0.98
  -9  -3   8    0.43    0.71
  -9  -3   9    5.80    1.30
  -9  -3  10    0.06    0.87
  -9  -3  11    6.06    1.42
  -9  -3  12   -0.82    1.27
  -9  -2  12    0.56    0.94
  -9  -2  11    2.99    1.15
  -9  -2  10   -0.06    1.02
  -9  -2   9    8.15    1.39
  -9  -2   8    0.50    1.13
  -9  -2   7    7.23    1.05
  -9  -2   6    1.80    0.86
  -9  -2   5    2.11    0.54
  -9  -2   4   -0.30    0.52
  -9  -2   3    8.51    0.73
  -9  -2   2    1.08    0.48
  -9  -2   1   33.81    1.24
  -9  -1   1    1.16    0.57
  -9  -1   2    1.99    0.73
  -9  -1   3    6.87    0.67
  -9  -1   4    0.40    0.44
  -9  -1   5    0.38    0.47
  -9  -1   6   -0.02    0.76
  -9  -1   7    3.54    0.90
  -9  -1   8    0.00    0.91
  -9  -1   9    7.88    1.24
  -9  -1  10   -1.07    0.86
  -9  -1  11   10.05    1.37
  -9  -1  12    0.19    0.93
  -9  -1  13    2.06    1.03
  -9   0  13   -1.05    1.19
  -9   0  12   -2.40    1.42
  -9   0  11    5.45    1.24
  -9   0  10    0.44    0.82
  -9   0   9    4.61    1.06
  -9   0   8   -0.50    0.87
  -9   0   7    7.70    1.07
  -9   0   6    0.33    0.42
  -9   0   5    9.73    0.83
  -9   0   4    0.74    0.44
  -9   0   3   14.02    0.90
  -9   0   2    0.58    0.58
  -9   0   1   15.68    0.89
  -9   1   1    1.05    0.49
  -9   1   2    2.60    0.58
  -9   1   3    7.48    0.69
  -9   1   4    0.60    0.48
  -9   1   5   -0.64    0.46
  -9   1   6    0.62    0.73
  -9   1   7    4.04    1.03
  -9   1   8    0.18    0.80
  -9   1   9    8.81    1.20
  -9   1  10   -0.17    1.02
  -9   1  11   11.28    1.35
  -9   1  12    0.51    1.16
  -9   1  13    3.94    1.27
  -9   1 -11    2.15    1.03
  -9   1 -10   -0.33    0.67
  -9   1  -9    5.98    0.95
  -9   1  -8    0.76    0.68
  -9   1  -7    0.71    0.68
  -9   1  -6    0.15    0.66
  -9   1  -5    0.74    0.80
  -9   1  -4   -0.44    0.36
  -9   1  -3    1.10    0.50
  -9   1  -2    2.60    0.53
  -9   1  -1    1.60    0.52
  -9   1   0    2.38    0.58
  -9   0   0   -0.31    0.51
  -9   0  -1   12.13    0.84
  -9   0  -2    0.42    0.46
  -9   0  -3   24.51    1.04
  -9   0  -4   -0.16    0.40
  -9   0  -5   12.34    1.15
  -9   0  -6    1.43    0.88
  -9   0  -7   14.19    1.27
  -9   0  -8    0.28    0.76
  -9   0  -9    3.48    0.95
  -9   0 -10    0.27    0.65
  -9   0 -11    0.25    1.11
  -9  -1 -11    0.80    0.87
  -9  -1 -10   -0.20    0.78
  -9  -1  -9    4.31    1.04
  -9  -1  -8    1.22    0.67
  -9  -1  -7    0.39    0.81
  -9  -1  -6    0.91    0.94
  -9  -1  -5    0.60    0.61
  -9  -1  -4   -0.34    0.43
  -9  -1  -3    2.07    0.50
  -9  -1  -2    2.30    0.51
  -9  -1  -1    1.81    0.52
  -9  -1   0    2.24    0.57
  -9  -2   0    2.76    0.64
  -9  -2  -1    9.79    0.74
  -9  -2  -2    1.53    0.44
  -9  -2  -3    6.53    0.68
  -9  -2  -4    1.32    0.71
  -9  -2  -5   12.10    1.22
  -9  -2  -6    0.13    0.74
  -9  -2  -7   12.45    1.28
  -9  -2  -8   -0.49    0.72
  -9  -2  -9    1.47    0.89
  -9  -2 -10    0.46    0.78
  -9  -2 -11    0.44    0.98
  -9  -3 -10   -0.29    0.82
  -9  -3  -9    1.23    0.94
  -9  -3  -8    0.68    0.80
  -9  -3  -7    0.87    0.91
  -9  -3  -6    0.36    0.77
  -9  -3  -5    1.15    0.76
  -9  -3  -4    3.69    0.82
  -9  -3  -3    1.71    0.76
  -9  -3  -2    2.91    0.53
  -9  -3  -1    0.60    0.45
  -9  -3   0   -0.12    0.44
  -9  -4   0    1.14    0.50
  -9  -4  -1    9.12    0.68
  -9  -4  -2    1.60    0.87
  -9  -4  -3    6.93    0.92
  -9  -4  -4    5.67    0.95
  -9  -4  -5    1.18    0.81
  -9  -4  -6    2.15    0.90
  -9  -4  -7    4.36    0.95
  -9  -4  -8   -0.20    0.90
  -9  -4  -9    2.49    1.05
  -9  -4 -10    1.56    0.85
  -9  -5  -9    2.21    1.14
  -9  -5  -8    6.40    1.24
  -9  -5  -7    1.64    0.88
  -9  -5  -6    3.79    0.96
  -9  -5  -5   -0.60    0.77
  -9  -5  -4    6.41    1.05
  -9  -5  -3    0.31    0.85
  -9  -5  -2    9.52    1.04
  -9  -5  -1    1.07    0.99
  -9  -5   0    8.71    1.10
  -9  -6   0    0.08    0.82
  -9  -6  -1    2.20    0.85
  -9  -6  -2    0.34    0.90
  -9  -6  -3    2.84    0.96
  -9  -6  -4    4.60    1.08
  -9  -6  -5    3.48    0.86
  -9  -6  -6    0.38    0.84
  -9  -6  -7    0.15    0.85
  -9  -6  -8    0.63    0.96
  -9  -6  -9    0.75    0.69
  -9  -7  -8    4.29    1.03
  -9  -7  -7   -0.82    0.61
  -9  -7  -6    4.05    1.11
  -9  -7  -5    0.05    0.76
  -9  -7  -4   10.40    1.34
  -9  -7  -3    1.21    0.89
  -9  -7  -2   12.53    1.29
  -9  -7  -1    0.50    0.68
  -9  -7   0    2.33    1.05
  -9  -8   0    0.75    0.69
  -9  -8  -1    0.14    0.84
  -9  -8  -2    1.02    0.86
  -9  -8  -3    0.22    0.94
  -9  -8  -4    1.28    1.07
  -9  -8  -5    0.18    0.67
  -9  -8  -6    0.92    1.06
  -9  -8  -7   -0.11    0.79
  -9  -9  -5    0.64    0.77
  -9  -9  -4    3.28    1.11
  -9  -9  -3   -0.36    0.73
  -9  -9  -2    7.70    1.15
  -9  -9  -1    1.11    0.76
  -9  -9   0    6.53    1.13
  -9 -10   0    1.06    0.91
  -9 -10  -1    1.72    1.00
  -9 -10  -2    0.35    1.03
  -9 -10  -3    1.18    0.89
  -8   1   1    0.67    0.50
  -8   1   2   37.79    1.33
  -8   1   3    1.17    0.45
  -8   1   4   16.10    0.93
  -8   1   5    0.12    0.52
  -8   1   6    4.61    0.72
  -8   1   7    1.92    0.60
  -8   1   8   15.39    0.80
  -8   1   9   -0.40    1.18
  -8   1  10    3.25    0.99
  -8   1  11    0.17    0.98
  -8   1  12    2.02    1.15
  -8   1  13    1.24    1.07
  -8   1  14    0.92    1.03
  -8   0  14    4.44    1.41
  -8   0  13   -1.24    1.00
  -8   0  12   15.80    1.59
  -8   0  11    0.20    0.93
  -8   0  10   22.65    1.54
  -8   0   9   -1.02    1.17
  -8   0   8    3.38    0.54
  -8   0   7    0.14    0.47
  -8   0   6    2.90    0.58
  -8   0   5   -0.67    0.51
  -8   0   4   27.52    1.14
  -8   0   3    0.97    0.51
  -8   0   2    8.80    0.74
  -8   0   1    0.19    0.59
  -8  -1   1    1.21    0.52
  -8  -1   2   35.48    1.35
  -8  -1   3    0.19    0.49
  -8  -1   4   17.37    0.87
  -8  -1   5   -0.07    0.51
  -8  -1   6    4.00    0.63
  -8  -1   7    2.21    0.59
  -8  -1   8   12.41    0.80
  -8  -1   9    0.17    0.90
  -8  -1  10    3.52    1.07
  -8  -1  11    0.24    0.94
  -8  -1  12    2.17    1.00
  -8  -1  13   -0.19    1.03
  -8  -1  14    0.55    1.50
  -8  -2  13   -0.71    1.50
  -8  -2  12    7.37    1.52
  -8  -2  11    1.04    0.93
  -8  -2  10   20.92    1.56
  -8  -2   9   -0.61    0.96
  -8  -2   8   10.85    1.17
  -8  -2   7    3.14    0.61
  -8  -2   6    9.49    0.83
  -8  -2   5   11.22    0.80
  -8  -2   4    8.51    0.76
  -8  -2   3    1.45    0.63
  -8  -2   2    5.59    0.66
  -8  -2   1    0.30    0.62
  -8  -3   1    6.43    0.65
  -8  -3   2   37.09    1.40
  -8  -3   3    7.35    0.68
  -8  -3   4   27.96    1.14
  -8  -3   5    7.40    0.75
  -8  -3   6    2.46    0.59
  -8  -3   7    1.58    0.52
  -8  -3   8   11.53    1.24
  -8  -3   9    4.42    1.19
  -8  -3  10    1.81    1.16
  -8  -3  11    1.19    1.33
  -8  -3  12    1.45    0.98
  -8  -3  13    4.13    1.10
  -8  -4  13   -0.05    1.43
  -8  -4  12    2.43    1.09
  -8  -4  11    0.91    1.07
  -8  -4  10    3.42    1.19
  -8  -4   9    1.49    1.12
  -8  -4   8    0.15    0.73
  -8  -4   7    4.28    1.12
  -8  -4   6    1.59    0.66
  -8  -4   5   24.01    1.02
  -8  -4   4    6.40    0.70
  -8  -4   3   30.75    1.11
  -8  -4   2    7.19    0.69
  -8  -4   1    5.08    0.71
  -8  -5   1    4.57    0.61
  -8  -5   2   10.30    0.75
  -8  -5   3    0.85    0.58
  -8  -5   4    7.68    0.67
  -8  -5   5    4.19    0.60
  -8  -5   6    6.22    1.03
  -8  -5   7   13.31    1.25
  -8  -5   8    1.91    1.03
  -8  -5   9   12.11    1.39
  -8  -5  10    0.64    1.02
  -8  -5  11    1.26    0.99
  -8  -5  12    0.90    1.32
  -8  -6  12    2.21    1.36
  -8  -6  11    5.90    1.39
  -8  -6  10    0.59    1.07
  -8  -6   9    1.34    1.15
  -8  -6   8    1.83    0.99
  -8  -6   7    3.36    0.92
  -8  -6   6    2.52    1.15
  -8  -6   5   10.32    1.10
  -8  -6   4   -0.76    0.88
  -8  -6   3    6.89    0.69
  -8  -6   2   -0.59    0.48
  -8  -6   1    3.86    0.58
  -8  -7   1    1.52    0.78
  -8  -7   2   -0.09    0.65
  -8  -7   3    2.21    0.86
  -8  -7   4    2.01    0.89
  -8  -7   5   10.90    1.28
  -8  -7   6    0.27    1.02
  -8  -7   7   13.46    1.24
  -8  -7   8    0.38    1.13
  -8  -7   9    8.69    1.18
  -8  -7  10    1.70    1.22
  -8  -7  11    7.85    1.20
  -8  -8  10    1.08    1.12
  -8  -8   9    3.78    1.10
  -8  -8   8    1.73    1.22
  -8  -8   7    3.18    1.13
  -8  -8   6    0.61    0.90
  -8  -8   5    7.25    1.08
  -8  -8   4    1.98    0.83
  -8  -8   3    8.12    1.06
  -8  -8   2    1.40    0.88
  -8  -8   1    7.63    1.11
  -8  -9   1    3.10    1.05
  -8  -9   2    0.90    0.91
  -8  -9   3   -0.57    1.07
  -8  -9   4    0.45    0.90
  -8  -9   5    5.19    1.28
  -8  -9   6    0.14    0.95
  -8  -9   7    6.29    1.07
  -8  -9   8    1.64    1.28
  -8  -9   9    5.56    1.35
  -8 -10   7    2.74    1.09
  -8 -10   6    1.64    1.13
  -8 -10   5    5.14    1.23
  -8 -10   4    0.60    0.91
  -8 -10   3    3.34    1.22
  -8 -10   2   -0.59    0.72
  -8 -10   1    2.25    1.19
  -8 -11   1    2.79    1.02
  -8 -11   2    2.58    1.29
  -8 -11   3   -0.63    1.05
  -8 -11   4    1.33    1.09
  -8 -11   5    3.99    1.22
  -8 -11  -3    2.27    0.95
  -8 -11  -2    0.52    1.09
  -8 -11  -1    0.14    1.09
  -8 -11   0    5.28    1.21
  -8 -10   0    0.62    0.78
  -8 -10  -1    9.74    1.27
  -8 -10  -2    0.25    0.83
  -8 -10  -3    5.09    1.10
  -8 -10  -4    0.12    0.75
  -8 -10  -5    4.22    1.14
  -8  -9  -7    0.89    0.78
  -8  -9  -6    0.26    1.02
  -8  -9  -5    1.65    0.76
  -8  -9  -4    1.68    0.95
  -8  -9  -3    1.09    0.88
  -8  -9  -2    0.18    0.86
  -8  -9  -1    0.18    0.87
  -8  -9   0    1.38    0.91
  -8  -8   0    1.13    0.92
  -8  -8  -1   14.69    1.37
  -8  -8  -2    0.56    0.93
  -8  -8  -3    7.61    1.08
  -8  -8  -4   -0.61    0.71
  -8  -8  -5    6.16    1.08
  -8  -8  -6   -0.20    0.82
  -8  -8  -7    5.80    1.08
  -8  -8  -8    0.23    0.76
  -8  -7  -9   -0.23    0.80
  -8  -7  -8   -0.93    0.74
  -8  -7  -7    1.31    0.79
  -8  -7  -6    1.72    0.71
  -8  -7  -5    0.87    0.93
  -8  -7  -4    0.72    0.69
  -8  -7  -3    0.36    0.91
  -8  -7  -2    0.79    0.91
  -8  -7  -1    1.99    0.99
  -8  -7   0    0.12    0.72
  -8  -6   0    3.27    0.56
  -8  -6  -1   27.30    1.04
  -8  -6  -2    2.93    0.96
  -8  -6  -3   30.18    1.56
  -8  -6  -4    1.69    0.77
  -8  -6  -5   19.30    1.38
  -8  -6  -6    2.00    0.92
  -8  -6  -7    6.78    0.90
  -8  -6  -8   -1.31    0.78
  -8  -6  -9    5.37    1.20
  -8  -6 -10    0.35    0.83
  -8  -5 -11    5.17    1.14
  -8  -5 -10    3.27    1.11
  -8  -5  -9   -0.27    0.93
  -8  -5  -8    3.97    1.04
  -8  -5  -7   -0.28    0.80
  -8  -5  -6    3.17    0.92
  -8  -5  -5    1.32    0.75
  -8  -5  -4    0.80    0.63
  -8  -5  -3    2.17    0.52
  -8  -5  -2    4.99    0.63
  -8  -5  -1   -0.26    0.48
  -8  -5   0    9.10    0.70
  -8  -4   0    2.82    0.61
  -8  -4  -1   10.93    0.73
  -8  -4  -2    0.47    0.51
  -8  -4  -3   11.15    0.75
  -8  -4  -4    1.78    0.52
  -8  -4  -5    8.17    0.97
  -8  -4  -6    3.05    0.80
  -8  -4  -7    0.67    0.70
  -8  -4  -8    2.71    0.87
  -8  -4  -9    6.01    1.13
  -8  -4 -10    4.41    1.14
  -8  -4 -11    2.91    1.05
  -8  -3 -11    3.86    1.06
  -8  -3 -10    2.76    1.16
  -8  -3  -9    0.00    0.84
  -8  -3  -8    2.09    0.79
  -8  -3  -7    0.09    0.66
  -8  -3  -6   15.12    1.24
  -8  -3  -5    0.83    0.52
  -8  -3  -4   13.72    0.80
  -8  -3  -3    0.52    0.47
  -8  -3  -2    5.99    0.68
  -8  -3  -1    4.15    0.65
  -8  -3   0   17.36    0.92
  -8  -2   0    3.50    0.54
  -8  -2  -1    1.82    0.54
  -8  -2  -2    1.24    0.50
  -8  -2  -3    6.57    0.68
  -8  -2  -4    2.38    0.58
  -8  -2  -5    4.44    0.66
  -8  -2  -6    3.17    0.57
  -8  -2  -7    1.76    0.94
  -8  -2  -8   -0.15    0.61
  -8  -2  -9    3.04    0.90
  -8  -2 -10   -0.26    0.94
  -8  -2 -11    0.24    0.93
  -8  -2 -12    3.29    1.08
  -8  -1 -12    5.24    1.24
  -8  -1 -11    0.02    0.70
  -8  -1 -10    6.76    1.14
  -8  -1  -9   -0.15    0.72
  -8  -1  -8    7.84    0.97
  -8  -1  -7   -0.44    0.69
  -8  -1  -6   28.85    1.05
  -8  -1  -5    2.09    0.49
  -8  -1  -4   32.65    1.22
  -8  -1  -3    2.73    0.58
  -8  -1  -2   25.11    1.04
  -8  -1  -1   -0.32    0.52
  -8  -1   0   27.00    1.06
  -8   0   0    0.26    0.44
  -8   0  -1   -0.37    0.39
  -8   0  -2    0.85    0.45
  -8   0  -3   -0.01    0.49
  -8   0  -4    4.22    0.55
  -8   0  -5   -0.50    0.48
  -8   0  -6    3.58    0.57
  -8   0  -7    0.21    0.79
  -8   0  -8    5.20    0.96
  -8   0  -9    0.40    0.61
  -8   0 -10    7.14    1.04
  -8   0 -11    0.13    0.84
  -8   0 -12   -1.35    1.25
  -8   1 -12    3.60    1.05
  -8   1 -11   -0.02    0.74
  -8   1 -10    6.86    1.04
  -8   1  -9   -0.07    0.60
  -8   1  -8    6.33    1.02
  -8   1  -7    0.40    0.59
  -8   1  -6   29.98    0.99
  -8   1  -5    2.20    0.62
  -8   1  -4   32.84    1.09
  -8   1  -3    2.66    0.54
  -8   1  -2   17.26    1.11
  -8   1  -1    0.01    0.60
  -8   1   0   28.37    1.08
  -7 -12   4    4.40    1.20
  -7 -12   3    3.63    1.27
  -7 -12   2    0.77    0.99
  -7 -12   1    6.36    1.29
  -7 -11   1   -0.05    0.85
  -7 -11   2    1.91    1.03
  -7 -11   3   -0.11    0.97
  -7 -11   4    0.59    1.16
  -7 -11   5   -0.17    0.85
  -7 -11   6    1.32    1.28
  -7 -11   7    0.75    0.95
  -7 -10   9   -0.80    1.18
  -7 -10   8    6.21    1.40
  -7 -10   7    0.93    1.00
  -7 -10   6    7.64    1.35
  -7 -10   5    0.11    0.90
  -7 -10   4    3.51    1.13
  -7 -10   3    5.20    1.08
  -7 -10   2    1.50    0.96
  -7 -10   1    3.45    0.85
  -7  -9   1    0.09    0.65
  -7  -9   2    8.77    1.18
  -7  -9   3    3.64    1.14
  -7  -9   4    7.82    1.22
  -7  -9   5    0.42    0.95
  -7  -9   6    6.52    1.36
  -7  -9   7   -1.02    1.18
  -7  -9   8    1.55    1.15
  -7  -9   9   -0.90    1.06
  -7  -9  10    1.02    0.96
  -7  -8  11    0.75    1.00
  -7  -8  10    2.01    1.33
  -7  -8   9   -0.30    1.19
  -7  -8   8   13.32    1.33
  -7  -8   7   -0.41    0.80
  -7  -8   6    4.73    0.96
  -7  -8   5    1.98    1.02
  -7  -8   4    0.83    1.00
  -7  -8   3    0.01    0.74
  -7  -8   2    3.35    0.87
  -7  -8   1    0.72    0.75
  -7  -7   1   -0.83    0.54
  -7  -7   2   17.60    0.88
  -7  -7   3   -0.39    0.50
  -7  -7   4    2.89    0.62
  -7  -7   5    2.59    0.93
  -7  -7   6    4.47    1.01
  -7  -7   7   -0.37    1.12
  -7  -7   8    0.11    0.95
  -7  -7   9    0.15    1.17
  -7  -7  10   -0.46    1.05
  -7  -7  11   -0.53    1.14
  -7  -7  12    1.71    1.24
  -7  -6  13   -1.14    1.35
  -7  -6  12    7.85    1.34
  -7  -6  11    1.78    1.03
  -7  -6  10    8.76    1.19
  -7  -6   9    0.97    0.87
  -7  -6   8   26.88    1.52
  -7  -6   7   -0.18    0.82
  -7  -6   6   10.35    0.78
  -7  -6   5    0.61    0.53
  -7  -6   4    1.29    0.47
  -7  -6   3    6.18    0.65
  -7  -6   2    1.89    0.59
  -7  -6   1    4.62    0.62
  -7  -5   1    7.44    0.71
  -7  -5   2    3.75    0.62
  -7  -5   3    9.15    0.72
  -7  -5   4    4.59    0.74
  -7  -5   5    1.57    0.59
  -7  -5   6   12.63    0.85
  -7  -5   7    0.78    0.57
  -7  -5   8    1.65    1.08
  -7  -5   9    1.22    1.13
  -7  -5  10   -1.40    1.19
  -7  -5  11    2.10    1.12
  -7  -5  12    0.27    1.33
  -7  -5  13   -0.63    1.06
  -7  -4  14    6.52    1.50
  -7  -4  13   -1.81    0.92
  -7  -4  12    3.54    1.08
  -7  -4  11    0.29    1.23
  -7  -4  10    3.78    1.05
  -7  -4   9    2.38    0.94
  -7  -4   8   10.72    0.80
  -7  -4   7   13.59    0.87
  -7  -4   6    6.16    0.68
  -7  -4   5    7.39    0.68
  -7  -4   4    2.11    0.54
  -7  -4   3    4.58    0.64
  -7  -4   2    2.30    0.52
  -7  -4   1   21.75    0.88
  -7  -3   1    0.29    0.46
  -7  -3   2   10.63    0.74
  -7  -3   4   12.95    0.80
  -7  -3   6   31.01    0.98
  -7  -3   7   10.03    0.76
  -7  -3   8    1.48    0.64
  -7  -3   9   10.39    1.20
  -7  -3  10    2.20    1.17
  -7  -3  11   10.35    1.34
  -7  -3  12   -0.74    1.13
  -7  -3  13    3.66    1.24
  -7  -3  14   -0.24    0.98
  -7  -2  14    0.76    1.01
  -7  -2  13    0.56    0.91
  -7  -2  12    0.54    0.96
  -7  -2  11    3.02    0.95
  -7  -2  10   -1.22    0.80
  -7  -2   9    9.56    0.75
  -7  -2   8    0.11    0.52
  -7  -2   7    6.42    0.67
  -7  -2   6    0.52    0.52
  -7  -2   5    4.91    0.63
  -7  -2   4    3.88    0.57
  -7  -2   3   45.84    1.07
  -7  -2   2   18.87    0.86
  -7  -2   1   43.09    1.15
  -7  -1   1    1.19    0.46
  -7  -1   2    1.89    0.52
  -7  -1   4    0.19    0.46
  -7  -1   5   16.42    0.79
  -7  -1   6    1.73    0.61
  -7  -1   7    3.57    0.59
  -7  -1   8    0.16    0.45
  -7  -1   9   11.32    0.79
  -7  -1  10    0.42    0.88
  -7  -1  11   18.89    1.46
  -7  -1  12    0.25    0.95
  -7  -1  13   10.63    1.34
  -7  -1  14   -0.53    1.28
  -7   0  14    1.11    0.98
  -7   0  13    0.44    1.08
  -7   0  12    1.49    0.89
  -7   0  11    0.62    0.90
  -7   0  10   -0.96    0.97
  -7   0   9    0.94    0.51
  -7   0   8   -0.08    0.47
  -7   0   7   15.78    0.80
  -7   0   6    0.17    0.43
  -7   0   5   16.24    0.76
  -7   0   4    0.72    0.41
  -7   0   3   17.20    0.79
  -7   0   2   -0.28    0.39
  -7   1   1    1.02    0.50
  -7   1   2    1.74    0.56
  -7   1   4    0.50    0.51
  -7   1   5   16.57    0.77
  -7   1   6    3.81    0.58
  -7   1   7    3.51    0.57
  -7   1   8   -0.14    0.44
  -7   1   9    9.47    0.72
  -7   1  10   -0.83    0.89
  -7   1  11   28.45    1.46
  -7   1  12    0.31    0.88
  -7   1  13    9.42    1.30
  -7   1  14   -0.60    0.83
  -7   1 -13    1.43    1.10
  -7   1 -12    0.56    0.56
  -7   1 -11    0.79    0.70
  -7   1 -10    0.49    0.60
  -7   1  -9    5.70    0.78
  -7   1  -8   -0.20    0.49
  -7   1  -7    5.49    0.51
  -7   1  -6    1.34    0.42
  -7   1  -5    2.48    0.43
  -7   1  -4    3.26    0.56
  -7   1  -3    5.74    0.58
  -7   1  -2    4.90    0.57
  -7   1  -1   -0.10    0.57
  -7   1   0    0.85    0.43
  -7   0   0    0.42    0.38
  -7   0  -1   24.19    0.86
  -7   0  -2   -0.51    0.41
  -7   0  -3   70.65    2.62
  -7   0  -4   -0.17    0.37
  -7   0  -5   21.28    0.76
  -7   0  -6   -0.01    0.36
  -7   0  -7   22.29    0.74
  -7   0  -8   -0.55    0.39
  -7   0  -9    4.14    0.82
  -7   0 -10   -0.67    0.53
  -7   0 -11   10.80    1.10
  -7   0 -12   -0.19    0.51
  -7   0 -13    6.68    1.00
  -7  -1 -13    2.93    0.85
  -7  -1 -12    0.41    0.64
  -7  -1 -11   -0.07    0.81
  -7  -1 -10   -0.33    0.61
  -7  -1  -9    4.59    0.84
  -7  -1  -8    0.31    0.39
  -7  -1  -7    5.47    0.50
  -7  -1  -6    0.97    0.41
  -7  -1  -5    2.39    0.46
  -7  -1  -4    1.71    0.68
  -7  -1  -3    4.44    0.58
  -7  -1  -2    4.60    0.57
  -7  -1  -1    0.28    0.37
  -7  -1   0    0.94    0.47
  -7  -2   0    2.02    0.40
  -7  -2  -1    3.29    0.49
  -7  -2  -2    0.21    0.37
  -7  -2  -3   32.28    0.95
  -7  -2  -4   -0.22    0.37
  -7  -2  -5   41.01    1.68
  -7  -2  -6    1.38    0.62
  -7  -2  -7   36.12    1.47
  -7  -2  -8    2.27    0.72
  -7  -2  -9    5.84    0.86
  -7  -2 -10    1.47    0.96
  -7  -2 -11    7.54    1.02
  -7  -2 -12    1.01    0.74
  -7  -2 -13    5.09    1.22
  -7  -3 -13    0.13    0.93
  -7  -3 -12    2.42    0.97
  -7  -3 -11    1.89    0.79
  -7  -3 -10    4.63    0.82
  -7  -3  -9   -0.81    0.78
  -7  -3  -8    2.38    0.74
  -7  -3  -7    1.61    0.43
  -7  -3  -6    3.74    0.61
  -7  -3  -5    0.68    0.38
  -7  -3  -4    9.22    0.66
  -7  -3  -3    0.18    0.43
  -7  -3  -2   14.08    0.71
  -7  -3  -1   -0.15    0.41
  -7  -3   0    5.84    0.79
  -7  -4   0    2.94    0.50
  -7  -4  -1    4.91    0.55
  -7  -4  -2    0.42    0.52
  -7  -4  -3    9.78    0.62
  -7  -4  -4   -0.31    0.41
  -7  -4  -5    5.40    0.54
  -7  -4  -6   -0.02    0.53
  -7  -4  -7   11.72    1.11
  -7  -4  -8    1.14    0.74
  -7  -4  -9    5.16    0.84
  -7  -4 -10    2.70    0.78
  -7  -4 -11    3.62    0.97
  -7  -4 -12    3.99    0.88
  -7  -5 -12    5.19    1.06
  -7  -5 -11   -0.02    0.60
  -7  -5 -10    6.12    0.82
  -7  -5  -9    1.27    0.66
  -7  -5  -8   11.33    1.24
  -7  -5  -7    1.24    0.66
  -7  -5  -6   11.67    0.93
  -7  -5  -5   -0.21    0.36
  -7  -5  -4   11.43    0.63
  -7  -5  -3    0.36    0.49
  -7  -5  -2   45.54    1.12
  -7  -5  -1   12.21    0.72
  -7  -5   0   20.26    0.77
  -7  -6   0    0.45    0.45
  -7  -6  -1    0.54    0.39
  -7  -6  -2   -0.03    0.45
  -7  -6  -3    5.05    0.54
  -7  -6  -4   -0.21    0.41
  -7  -6  -5    1.45    0.61
  -7  -6  -6    0.72    0.73
  -7  -6  -7    2.95    0.80
  -7  -6  -8    2.72    0.87
  -7  -6  -9    0.84    0.72
  -7  -6 -10    2.26    0.97
  -7  -6 -11    0.01    0.75
  -7  -7 -10    3.70    1.05
  -7  -7  -9    0.47    0.67
  -7  -7  -8   13.12    1.07
  -7  -7  -7    1.01    0.69
  -7  -7  -6   11.05    1.05
  -7  -7  -5   -0.45    0.58
  -7  -7  -4   20.90    1.45
  -7  -7  -3   -0.19    0.73
  -7  -7  -2   37.87    1.02
  -7  -7  -1   -0.42    0.41
  -7  -7   0   24.08    0.84
  -7  -8   0    5.86    0.96
  -7  -8  -1   -0.32    0.69
  -7  -8  -2    4.92    0.73
  -7  -8  -3    0.63    0.61
  -7  -8  -4   -0.05    0.70
  -7  -8  -5   -0.10    0.77
  -7  -8  -6   -0.62    0.69
  -7  -8  -7    0.04    0.66
  -7  -8  -8    1.93    0.95
  -7  -8  -9    0.19    0.64
  -7  -8 -10   -0.49    0.83
  -7  -9  -9    1.12    0.74
  -7  -9  -8    5.63    1.02
  -7  -9  -7   -0.81    0.62
  -7  -9  -6    6.59    0.99
  -7  -9  -5   -0.10    0.70
  -7  -9  -4    0.88    0.91
  -7  -9  -3    0.17    0.80
  -7  -9  -2   11.65    1.39
  -7  -9  -1    1.25    0.85
  -7  -9   0    9.94    1.25
  -7 -10   0    2.87    0.97
  -7 -10  -1   -0.58    0.73
  -7 -10  -2    0.19    0.75
  -7 -10  -3    0.21    0.82
  -7 -10  -4   -0.60    0.70
  -7 -10  -5    1.24    1.06
  -7 -10  -6    0.42    0.75
  -7 -10  -7    1.75    0.80
  -7 -11  -5   -0.12    0.61
  -7 -11  -4    5.29    1.09
  -7 -11  -3    1.04    0.76
  -7 -11  -2    1.39    0.93
  -7 -11  -1   -0.20    0.78
  -7 -11   0    3.67    1.03
  -7 -12   0    1.97    1.12
  -7 -12  -1    4.77    1.02
  -7 -12  -2   -0.05    0.92
  -6   1   1    0.39    0.34
  -6   1   2   27.39    0.81
  -6   1   3    5.06    0.54
  -6   1   4   13.56    0.73
  -6   1   5   10.29    0.75
  -6   1   6    1.31    0.56
  -6   1   7    3.10    0.61
  -6   1   8    0.08    0.52
  -6   1   9    0.25    0.51
  -6   1  10    1.18    0.55
  -6   1  11    0.58    0.78
  -6   1  12    0.27    0.82
  -6   1  13    0.75    0.96
  -6   1  14    0.92    1.02
  -6   1  15    2.13    0.91
  -6   0  15   -0.51    1.47
  -6   0  14   23.17    1.48
  -6   0  13   -0.44    0.97
  -6   0  12   39.63    1.53
  -6   0  11    0.21    0.87
  -6   0  10   18.58    0.82
  -6   0   9    0.16    0.44
  -6   0   8    5.18    0.61
  -6   0   7    0.01    0.47
  -6   0   6   49.06    1.23
  -6   0   5    0.32    0.43
  -6   0   4   40.26    1.17
  -6   0   3   -0.45    0.36
  -6   0   2    1.21    0.38
  -6   0   1    0.01    0.35
  -6  -1   1    0.51    0.37
  -6  -1   2   28.53    0.78
  -6  -1   3    4.82    0.52
  -6  -1   4   14.50    0.69
  -6  -1   5    8.82    0.63
  -6  -1   6    1.06    0.55
  -6  -1   7    2.40    0.56
  -6  -1   8    0.46    0.55
  -6  -1   9    0.31    0.46
  -6  -1  10    1.28    0.54
  -6  -1  11    0.28    0.77
  -6  -1  12   -0.25    0.91
  -6  -1  13    0.22    1.41
  -6  -1  14   -0.52    1.01
  -6  -1  15    1.22    1.49
  -6  -2  15    0.53    1.41
  -6  -2  14    4.95    1.23
  -6  -2  13    1.66    0.81
  -6  -2  12   15.38    1.21
  -6  -2  11   -1.82    0.81
  -6  -2  10   40.94    1.01
  -6  -2   9   -0.16    0.50
  -6  -2   8   21.49    0.83
  -6  -2   7   11.90    0.70
  -6  -2   6   43.34    1.27
  -6  -2   5    5.10    0.59
  -6  -2   4  108.08    3.05
  -6  -2   3   12.85    0.67
  -6  -2   2    6.66    0.55
  -6  -2   1   -0.19    0.35
  -6  -3   1   22.05    0.78
  -6  -3   2   11.29    0.62
  -6  -3   3    4.47    0.55
  -6  -3   4   24.37    0.78
  -6  -3   5   15.67    0.75
  -6  -3   6    1.04    0.55
  -6  -3   7   21.70    0.83
  -6  -3   8    4.21    0.65
  -6  -3   9    8.60    0.74
  -6  -3  10    3.63    1.39
  -6  -3  11    0.40    0.95
  -6  -3  12    1.59    1.21
  -6  -3  13    0.19    1.03
  -6  -3  14    1.65    0.94
  -6  -3  15    0.71    1.17
  -6  -4  14    1.16    1.03
  -6  -4  13   -0.40    0.81
  -6  -4  12    1.33    0.89
  -6  -4  11    1.23    0.89
  -6  -4  10    5.96    0.95
  -6  -4   9    0.39    0.45
  -6  -4   8    9.34    0.68
  -6  -4   7   10.22    0.74
  -6  -4   6   19.68    0.79
  -6  -4   5   23.84    0.84
  -6  -4   4   25.67    0.87
  -6  -4   3   16.29    0.72
  -6  -4   2   10.44    0.64
  -6  -4   1   16.12    0.72
  -6  -5   1   37.78    1.23
  -6  -5   2    8.33    0.66
  -6  -5   3   12.59    0.69
  -6  -5   4    1.72    0.47
  -6  -5   5    7.32    0.62
  -6  -5   6    1.84    0.51
  -6  -5   7   17.84    0.76
  -6  -5   8    0.53    0.50
  -6  -5   9   20.28    1.54
  -6  -5  10    0.53    0.80
  -6  -5  11    3.60    1.16
  -6  -5  12   -0.32    0.82
  -6  -5  13    3.61    1.11
  -6  -5  14    0.13    1.15
  -6  -6  13    0.46    0.96
  -6  -6  12    0.97    1.07
  -6  -6  11   -0.98    1.17
  -6  -6  10    5.00    1.10
  -6  -6   9    0.73    0.89
  -6  -6   8    0.80    0.86
  -6  -6   7    7.37    0.65
  -6  -6   6    2.02    0.58
  -6  -6   5   24.29    0.82
  -6  -6   4    3.78    0.53
  -6  -6   3    1.11    0.46
  -6  -6   2    0.86    0.45
  -6  -6   1   12.87    0.67
  -6  -7   1   23.50    0.81
  -6  -7   2    0.26    0.43
  -6  -7   3    1.69    0.55
  -6  -7   4    0.01    0.40
  -6  -7   5    4.41    0.61
  -6  -7   6    0.01    0.45
  -6  -7   7   19.91    1.29
  -6  -7   8   -0.42    1.05
  -6  -7   9   14.74    1.27
  -6  -7  10   -0.38    0.78
  -6  -7  11    8.40    1.25
  -6  -7  12   -0.83    1.31
  -6  -7  13    5.84    1.45
  -6  -8  12    0.95    1.18
  -6  -8  11    1.35    0.99
  -6  -8  10    0.02    1.13
  -6  -8   9    0.00    0.74
  -6  -8   8   -0.03    0.79
  -6  -8   7    0.25    0.86
  -6  -8   6    1.50    0.83
  -6  -8   5    2.52    0.78
  -6  -8   4    2.82    0.55
  -6  -8   3    9.35    0.62
  -6  -8   2    0.75    0.44
  -6  -8   1   30.40    0.90
  -6  -9   1   12.77    0.99
  -6  -9   2    0.09    0.83
  -6  -9   3    2.19    1.09
  -6  -9   4    0.72    0.82
  -6  -9   5    4.80    1.24
  -6  -9   6   -0.45    0.90
  -6  -9   7    9.75    1.12
  -6  -9   8    0.47    1.25
  -6  -9   9   11.31    1.19
  -6  -9  10    0.75    0.93
  -6  -9  11    1.87    1.01
  -6 -10  10    1.92    1.05
  -6 -10   9    1.43    0.94
  -6 -10   8    0.03    0.82
  -6 -10   7    3.12    1.00
  -6 -10   6    2.43    0.86
  -6 -10   5    6.41    1.12
  -6 -10   4    2.10    0.90
  -6 -10   3    3.27    0.76
  -6 -10   2    0.17    0.79
  -6 -10   1    3.75    0.79
  -6 -11   1    2.36    0.93
  -6 -11   2    5.60    0.94
  -6 -11   3    5.19    1.00
  -6 -11   4    3.80    1.11
  -6 -11   5    5.79    1.35
  -6 -11   6   -0.54    0.89
  -6 -11   7    3.58    1.26
  -6 -11   8    0.11    0.93
  -6 -12   6    1.80    0.90
  -6 -12   5    0.39    1.08
  -6 -12   4    2.80    0.92
  -6 -12   3    0.75    1.24
  -6 -12   2    0.59    0.92
  -6 -12   1    2.67    1.26
  -6 -13   1   -0.24    1.07
  -6 -13   0    1.71    0.95
  -6 -12   0    0.26    0.92
  -6 -12  -1    0.42    0.88
  -6 -12  -2    2.18    0.87
  -6 -12  -3    0.37    0.81
  -6 -12  -4    1.19    0.70
  -6 -12  -5    3.16    0.92
  -6 -11  -7    0.69    0.90
  -6 -11  -6    3.79    1.05
  -6 -11  -5    0.94    0.80
  -6 -11  -4    2.12    0.93
  -6 -11  -3    0.96    0.83
  -6 -11  -2    0.30    0.76
  -6 -11  -1    0.61    0.69
  -6 -11   0    2.78    1.25
  -6 -10   0    1.19    0.63
  -6 -10  -1    9.28    0.97
  -6 -10  -2    0.37    0.73
  -6 -10  -3    7.53    0.91
  -6 -10  -4   -1.25    0.53
  -6 -10  -5    7.62    0.97
  -6 -10  -6    0.06    0.57
  -6 -10  -7    3.75    0.80
  -6 -10  -8    1.08    0.63
  -6  -9 -10   -0.03    0.73
  -6  -9  -9    0.43    0.89
  -6  -9  -8    0.30    0.60
  -6  -9  -7    2.80    0.86
  -6  -9  -6    0.27    0.77
  -6  -9  -5    0.30    0.62
  -6  -9  -4    0.49    0.98
  -6  -9  -3   -0.08    0.71
  -6  -9  -2    0.08    0.53
  -6  -9  -1    2.46    0.95
  -6  -9   0   -0.12    0.51
  -6  -8   0   -0.31    0.50
  -6  -8  -1   24.46    0.80
  -6  -8  -2    2.84    0.50
  -6  -8  -3    8.03    0.55
  -6  -8  -4    0.47    0.62
  -6  -8  -5   14.39    1.01
  -6  -8  -6    1.85    0.67
  -6  -8  -7   17.50    1.10
  -6  -8  -8    0.69    0.73
  -6  -8  -9   11.84    1.12
  -6  -8 -10   -0.33    0.53
  -6  -8 -11    2.12    0.79
  -6  -7 -11    1.15    0.87
  -6  -7 -10    0.33    0.79
  -6  -7  -9    2.16    0.92
  -6  -7  -8    0.60    0.62
  -6  -7  -7    0.58    1.54
  -6  -7  -6   -0.19    0.54
  -6  -7  -5    0.48    0.38
  -6  -7  -4    2.25    0.46
  -6  -7  -3    3.98    0.52
  -6  -7  -2    0.27    0.44
  -6  -7  -1   12.05    0.66
  -6  -7   0   -0.76    0.51
  -6  -6   0    5.22    0.56
  -6  -6  -1   63.93    2.15
  -6  -6  -2    6.89    0.67
  -6  -6  -3   32.71    1.51
  -6  -6  -4    0.61    0.47
  -6  -6  -5    8.91    0.59
  -6  -6  -6    1.23    0.42
  -6  -6  -7   16.54    0.99
  -6  -6  -8   -1.83    0.63
  -6  -6  -9   25.28    1.46
  -6  -6 -10    0.77    0.67
  -6  -6 -11    1.93    0.81
  -6  -6 -12    0.85    0.66
  -6  -5 -13    0.86    0.72
  -6  -5 -12    2.14    0.80
  -6  -5 -11    4.10    0.88
  -6  -5 -10    2.61    0.90
  -6  -5  -9    2.84    0.77
  -6  -5  -8    7.72    1.00
  -6  -5  -7    1.80    0.47
  -6  -5  -6    7.25    0.59
  -6  -5  -5    1.34    0.42
  -6  -5  -4   12.56    0.64
  -6  -5  -3    0.41    0.35
  -6  -5  -2    2.16    0.63
  -6  -5  -1    7.91    0.60
  -6  -5   0   13.66    0.72
  -6  -4   0    9.84    0.64
  -6  -4  -1   40.63    1.36
  -6  -4  -2    0.42    0.36
  -6  -4  -3    6.02    0.53
  -6  -4  -4    3.08    0.49
  -6  -4  -5    3.49    0.49
  -6  -4  -6   -0.59    0.52
  -6  -4  -7    6.51    0.51
  -6  -4  -8    0.54    0.38
  -6  -4  -9   16.96    0.98
  -6  -4 -10   -0.47    0.67
  -6  -4 -11    2.65    0.85
  -6  -4 -12    0.91    1.00
  -6  -4 -13    2.41    0.78
  -6  -3 -13    0.19    0.60
  -6  -3 -12    4.92    0.87
  -6  -3 -11   -0.11    0.83
  -6  -3 -10   13.80    1.08
  -6  -3  -9   -0.18    0.74
  -6  -3  -8    6.71    0.62
  -6  -3  -7    0.10    0.47
  -6  -3  -6   15.23    0.73
  -6  -3  -5    1.66    0.42
  -6  -3  -4   53.41    2.58
  -6  -3  -3    2.84    0.48
  -6  -3  -2   13.43    0.65
  -6  -3  -1    7.50    0.77
  -6  -3   0    8.18    0.56
  -6  -2   0    7.98    0.59
  -6  -2  -1   28.93    1.05
  -6  -2  -2    3.47    0.50
  -6  -2  -3   20.40    0.84
  -6  -2  -4    8.62    0.56
  -6  -2  -5    3.15    0.45
  -6  -2  -6   -0.50    0.39
  -6  -2  -7    5.31    0.52
  -6  -2  -8    0.55    0.44
  -6  -2  -9    5.36    0.52
  -6  -2 -10    0.94    0.60
  -6  -2 -11    1.00    0.62
  -6  -2 -12    1.52    0.85
  -6  -2 -13    1.38    0.61
  -6  -2 -14    3.66    1.05
  -6  -1 -14    4.51    0.91
  -6  -1 -13    1.09    0.58
  -6  -1 -12    9.53    0.83
  -6  -1 -11    1.88    0.67
  -6  -1 -10   15.49    0.96
  -6  -1  -9    2.05    0.44
  -6  -1  -8   33.65    1.55
  -6  -1  -7    1.61    0.54
  -6  -1  -6   39.17    1.80
  -6  -1  -5    0.08    0.55
  -6  -1  -4   80.16    2.64
  -6  -1  -3    2.25    0.50
  -6  -1  -2   41.38    1.17
  -6  -1  -1    0.22    0.38
  -6   0   0    9.36    0.60
  -6   0  -1    0.44    0.35
  -6   0  -2   18.57    0.79
  -6   0  -3   -0.47    0.41
  -6   0  -4   15.00    0.76
  -6   0  -5    0.58    0.53
  -6   0  -6    1.24    0.41
  -6   0  -7    0.50    0.44
  -6   0  -8    1.64    0.43
  -6   0  -9    0.25    0.38
  -6   0 -10   -0.15    0.63
  -6   0 -11    0.42    0.68
  -6   0 -12    0.10    0.59
  -6   0 -13    0.22    0.61
  -6   0 -14    0.70    0.84
  -6   1 -14    4.92    1.07
  -6   1 -13   -0.28    0.56
  -6   1 -12    8.02    0.81
  -6   1 -11    1.45    0.65
  -6   1 -10   15.25    1.08
  -6   1  -9    2.56    0.44
  -6   1  -8   31.20    1.30
  -6   1  -7    2.01    0.43
  -6   1  -6   40.32    1.77
  -6   1  -5    0.00    0.49
  -6   1  -4   91.25    2.73
  -6   1  -3    2.29    0.46
  -6   1  -2   42.23    1.26
  -6   1  -1    0.27    0.36
  -6   1   0   79.40    2.40
  -5 -13   1    2.10    1.09
  -5 -13   2    0.60    1.01
  -5 -13   3    3.59    1.24
  -5 -13   4    0.48    1.06
  -5 -12   7    0.73    0.99
  -5 -12   6    1.13    1.06
  -5 -12   5    0.86    0.95
  -5 -12   4    2.31    0.81
  -5 -12   3    6.33    1.03
  -5 -12   2    3.80    0.89
  -5 -12   1    6.87    1.27
  -5 -11   1    1.90    1.06
  -5 -11   2   -1.41    1.00
  -5 -11   3    3.47    1.13
  -5 -11   4   -0.38    1.09
  -5 -11   5    2.56    0.92
  -5 -11   6    1.18    0.85
  -5 -11   7    2.03    0.95
  -5 -11   8    0.59    1.02
  -5 -11   9    0.23    1.05
  -5 -10  10    1.95    1.05
  -5 -10   9    1.47    0.93
  -5 -10   8   18.63    1.34
  -5 -10   7    0.90    0.80
  -5 -10   6   14.72    1.23
  -5 -10   5    0.48    0.79
  -5 -10   4   18.81    1.17
  -5 -10   3    4.86    0.93
  -5 -10   2    9.52    1.01
  -5 -10   1    0.83    0.92
  -5  -9   1   -0.24    0.42
  -5  -9   2    9.02    0.65
  -5  -9   3    1.80    0.51
  -5  -9   4    3.92    0.91
  -5  -9   5    8.83    1.03
  -5  -9   6    2.74    0.97
  -5  -9   7    0.15    1.19
  -5  -9   8    0.96    1.13
  -5  -9   9    0.43    1.21
  -5  -9  10    1.37    0.84
  -5  -9  11    1.66    1.21
  -5  -9  12   -0.39    0.94
  -5  -8  13    0.80    1.06
  -5  -8  12    7.40    1.36
  -5  -8  11    0.10    1.12
  -5  -8  10   25.55    1.33
  -5  -8   9    0.99    0.75
  -5  -8   8   33.59    1.37
  -5  -8   7   -0.71    0.78
  -5  -8   6    7.21    0.61
  -5  -8   5   -0.47    0.48
  -5  -8   4   13.34    0.68
  -5  -8   3    3.51    0.54
  -5  -8   2   47.06    1.70
  -5  -8   1    3.88    0.76
  -5  -7   1   -0.26    0.46
  -5  -7   2   16.93    0.77
  -5  -7   3    4.18    0.59
  -5  -7   4    9.94    0.64
  -5  -7   5    0.54    0.47
  -5  -7   6    8.43    0.67
  -5  -7   7    0.43    0.45
  -5  -7   8    1.96    1.11
  -5  -7   9    0.87    0.79
  -5  -7  10   -0.81    0.89
  -5  -7  11    0.16    0.88
  -5  -7  12   -0.23    0.82
  -5  -7  13   -0.64    0.85
  -5  -6  14    8.44    1.44
  -5  -6  13   -0.73    0.92
  -5  -6  12    9.15    1.17
  -5  -6  11   -0.56    1.28
  -5  -6  10   14.45    1.18
  -5  -6   9    0.65    1.13
  -5  -6   8   30.71    0.94
  -5  -6   7    0.16    0.47
  -5  -6   6   31.01    1.02
  -5  -6   5    2.55    0.50
  -5  -6   4   30.91    1.00
  -5  -6   3    2.02    0.46
  -5  -6   2   45.29    2.06
  -5  -6   1    7.03    0.55
  -5  -5   1   23.79    0.79
  -5  -5   2   18.00    0.74
  -5  -5   3   15.87    0.72
  -5  -5   4    1.27    0.56
  -5  -5   5    4.55    0.56
  -5  -5   6   19.18    0.82
  -5  -5   7    6.84    0.67
  -5  -5   8    2.49    0.61
  -5  -5   9    9.75    0.78
  -5  -5  10    3.49    0.94
  -5  -5  11    7.32    1.28
  -5  -5  12    1.66    0.83
  -5  -5  13    2.44    1.02
  -5  -5  14   -0.51    0.98
  -5  -4  15   -0.59    1.00
  -5  -4  14    5.38    1.30
  -5  -4  13    0.36    0.87
  -5  -4  12    3.94    0.96
  -5  -4  11    0.17    1.02
  -5  -4  10   21.59    0.83
  -5  -4   9    0.02    0.53
  -5  -4   8   50.41    1.76
  -5  -4   7    1.04    0.48
  -5  -4   6   18.34    0.75
  -5  -4   5    2.36    0.50
  -5  -4   4   15.08    0.68
  -5  -4   3    3.84    0.50
  -5  -4   2   26.36    0.89
  -5  -4   1   14.10    0.65
  -5  -3   1    1.87    0.46
  -5  -3   2   26.62    0.81
  -5  -3   3   37.49    0.95
  -5  -3   4    4.22    0.57
  -5  -3   5   94.02    2.63
  -5  -3   6    4.62    0.61
  -5  -3   7   50.80    1.28
  -5  -3   8   10.21    0.73
  -5  -3   9   34.21    0.98
  -5  -3  10    0.42    0.55
  -5  -3  11   24.87    1.40
  -5  -3  12    1.29    0.87
  -5  -3  13   11.56    1.22
  -5  -3  14    0.13    0.93
  -5  -3  15   -1.40    1.29
  -5  -2  15    0.43    1.09
  -5  -2  14    0.96    0.92
  -5  -2  13    2.52    0.99
  -5  -2  12    0.18    0.84
  -5  -2  11    0.75    0.54
  -5  -2  10    4.15    0.63
  -5  -2   9   10.72    0.73
  -5  -2   8   15.52    0.78
  -5  -2   7   -0.14    0.48
  -5  -2   6   33.74    1.01
  -5  -2   5    6.19    0.56
  -5  -2   4   34.71    1.21
  -5  -2   3   92.28    3.19
  -5  -2   2   23.45    0.89
  -5  -2   1  110.78    3.47
  -5  -1   1    3.29    0.50
  -5  -1   2   21.13    0.75
  -5  -1   4    5.69    0.57
  -5  -1   5  106.49    2.98
  -5  -1   6    5.15    0.59
  -5  -1   7   38.64    1.08
  -5  -1   8    2.17    0.63
  -5  -1   9   18.49    0.83
  -5  -1  10    0.38    0.48
  -5  -1  11   40.10    1.54
  -5  -1  12    0.59    0.84
  -5  -1  13   30.65    1.50
  -5  -1  14    0.80    0.87
  -5  -1  15    8.12    1.45
  -5   0  16   -0.31    0.93
  -5   0  15    1.45    0.96
  -5   0  14    0.27    1.06
  -5   0  13    3.33    1.14
  -5   0  12    1.57    0.83
  -5   0  11    0.05    0.51
  -5   0  10    0.01    0.52
  -5   0   9    0.97    0.49
  -5   0   8    0.17    0.58
  -5   0   7    4.14    0.57
  -5   0   6   -0.23    0.46
  -5   0   5   41.76    1.37
  -5   0   4    0.57    0.42
  -5   0   3   43.73    1.42
  -5   0   2   -0.58    0.34
  -5   0   1   58.81    1.81
  -5   1   1    2.68    0.45
  -5   1   2   21.99    0.80
  -5   1   3   76.91    1.85
  -5   1   4    4.19    0.67
  -5   1   5  102.18    2.95
  -5   1   6    5.87    0.58
  -5   1   7   35.59    0.97
  -5   1   8    1.63    0.56
  -5   1   9   20.84    0.84
  -5   1  10   -0.32    0.47
  -5   1  11   37.71    1.04
  -5   1  12    0.41    0.82
  -5   1  13   30.98    1.49
  -5   1  14    1.02    0.97
  -5   1  15    7.01    1.18
  -5   1 -14   -0.05    0.52
  -5   1 -13    4.56    0.85
  -5   1 -12    0.26    0.65
  -5   1 -11   -0.84    0.54
  -5   1 -10    0.64    0.38
  -5   1  -9    1.29    0.43
  -5   1  -8    0.97    0.34
  -5   1  -7    0.13    0.35
  -5   1  -6    1.00    0.38
  -5   1  -5    2.85    0.42
  -5   1  -4    4.78    0.41
  -5   1  -3   32.62    0.94
  -5   1  -2    3.51    0.41
  -5   1  -1   96.33    3.08
  -5   1   0   -0.22    0.36
  -5   0   0    0.20    0.35
  -5   0  -1   60.03    2.70
  -5   0  -2   -0.26    0.32
  -5   0  -3  157.61    3.86
  -5   0  -4   -0.15    0.34
  -5   0  -5   83.74    2.49
  -5   0  -6   -0.76    0.30
  -5   0  -7   27.33    0.93
  -5   0  -8   -0.52    0.41
  -5   0  -9   27.52    0.86
  -5   0 -10    0.27    0.28
  -5   0 -11   20.02    1.24
  -5   0 -12    0.94    0.57
  -5   0 -13    7.81    0.93
  -5   0 -14   -0.12    0.52
  -5  -1 -14   -0.33    0.50
  -5  -1 -13    5.05    0.89
  -5  -1 -12    0.12    0.55
  -5  -1 -11   -0.55    0.61
  -5  -1 -10    0.59    0.33
  -5  -1  -9    1.24    0.34
  -5  -1  -8    1.50    0.40
  -5  -1  -7    0.31    0.44
  -5  -1  -6    1.43    0.34
  -5  -1  -5    3.94    0.49
  -5  -1  -4    4.07    0.51
  -5  -1  -3   55.35    2.76
  -5  -1  -2    3.14    0.41
  -5  -1  -1   97.74    3.27
  -5  -1   0    1.34    0.58
  -5  -2   0    3.62    0.45
  -5  -2  -1   24.74    0.98
  -5  -2  -2    9.68    0.59
  -5  -2  -3   97.37    2.98
  -5  -2  -4    2.41    0.42
  -5  -2  -5  125.02    3.10
  -5  -2  -6    0.29    0.36
  -5  -2  -7   20.18    0.78
  -5  -2  -8    2.13    0.54
  -5  -2  -9   23.88    0.83
  -5  -2 -10    3.25    0.48
  -5  -2 -11   38.02    1.43
  -5  -2 -12    0.39    0.58
  -5  -2 -13    8.56    1.07
  -5  -2 -14    0.07    0.62
  -5  -3 -14    1.86    0.98
  -5  -3 -13    2.69    0.85
  -5  -3 -12    9.75    0.87
  -5  -3 -11    0.74    0.52
  -5  -3 -10   20.88    1.27
  -5  -3  -9    5.07    0.49
  -5  -3  -8   17.16    0.70
  -5  -3  -7    0.40    0.42
  -5  -3  -6   11.12    0.61
  -5  -3  -5    9.14    0.54
  -5  -3  -4   11.92    0.63
  -5  -3  -3   18.14    0.74
  -5  -3  -2   41.15    1.69
  -5  -3  -1   44.60    1.16
  -5  -3   0   50.02    1.26
  -5  -4   0   46.26    1.56
  -5  -4  -1   24.81    0.95
  -5  -4  -2    4.82    0.53
  -5  -4  -3   27.23    1.05
  -5  -4  -4   -0.16    0.41
  -5  -4  -5   22.70    0.82
  -5  -4  -6    2.94    0.48
  -5  -4  -7   11.03    0.67
  -5  -4  -8    1.32    0.36
  -5  -4  -9    5.45    0.46
  -5  -4 -10   -0.13    0.52
  -5  -4 -11    5.61    0.82
  -5  -4 -12    0.50    0.92
  -5  -4 -13    2.84    0.92
  -5  -4 -14    0.31    0.60
  -5  -5 -13    0.07    0.74
  -5  -5 -12    2.40    0.95
  -5  -5 -11   -0.41    0.51
  -5  -5 -10   14.87    1.03
  -5  -5  -9    0.58    0.53
  -5  -5  -8   28.83    1.28
  -5  -5  -7    0.47    0.35
  -5  -5  -6   31.77    1.53
  -5  -5  -5    0.44    0.37
  -5  -5  -4   13.95    0.83
  -5  -5  -3    3.04    0.44
  -5  -5  -2   31.52    1.03
  -5  -5  -1   28.59    0.86
  -5  -5   0   43.36    1.19
  -5  -6   0   30.62    1.17
  -5  -6  -1    1.26    0.46
  -5  -6  -2   11.40    0.64
  -5  -6  -3    3.14    0.47
  -5  -6  -4    1.24    0.38
  -5  -6  -5    5.77    0.55
  -5  -6  -6    2.43    0.45
  -5  -6  -7    0.92    0.42
  -5  -6  -8   -0.54    0.73
  -5  -6  -9    6.54    0.82
  -5  -6 -10   -0.16    0.55
  -5  -6 -11    2.46    0.84
  -5  -6 -12   -0.08    0.65
  -5  -6 -13    0.28    0.73
  -5  -7 -12    5.43    0.85
  -5  -7 -11    0.01    0.55
  -5  -7 -10   13.73    1.23
  -5  -7  -9    0.51    0.69
  -5  -7  -8   35.39    1.46
  -5  -7  -7    0.63    0.79
  -5  -7  -6   38.63    1.47
  -5  -7  -5    0.96    0.40
  -5  -7  -4   34.00    1.02
  -5  -7  -3    0.24    0.31
  -5  -7  -2   45.57    1.19
  -5  -7  -1    0.47    0.38
  -5  -7   0   51.66    1.20
  -5  -8   0   35.99    1.70
  -5  -8  -1    0.07    0.35
  -5  -8  -2    2.78    0.47
  -5  -8  -3    3.15    0.48
  -5  -8  -4    2.36    0.44
  -5  -8  -5    3.02    0.49
  -5  -8  -6    3.04    0.82
  -5  -8  -7    0.41    0.64
  -5  -8  -8    0.16    0.76
  -5  -8  -9    0.50    0.67
  -5  -8 -10    0.90    0.89
  -5  -8 -11   -0.20    0.62
  -5  -9 -11    0.45    0.73
  -5  -9 -10    6.97    0.99
  -5  -9  -9    0.06    0.56
  -5  -9  -8   10.77    1.13
  -5  -9  -7    0.71    0.92
  -5  -9  -6    9.94    1.12
  -5  -9  -5   -0.18    0.69
  -5  -9  -4    4.49    0.80
  -5  -9  -3    5.75    0.82
  -5  -9  -2    8.19    0.56
  -5  -9  -1    0.29    0.40
  -5  -9   0   11.31    0.66
  -5 -10   0    6.71    0.88
  -5 -10  -1    0.58    0.65
  -5 -10  -2    0.70    0.85
  -5 -10  -3    1.97    1.03
  -5 -10  -4    3.44    0.80
  -5 -10  -5    3.61    0.83
  -5 -10  -6   -0.45    0.85
  -5 -10  -7    0.87    0.79
  -5 -10  -8    2.11    1.05
  -5 -10  -9    0.22    0.75
  -5 -11  -8    5.55    1.19
  -5 -11  -7    0.97    0.66
  -5 -11  -6    5.05    1.02
  -5 -11  -5    0.54    0.76
  -5 -11  -4    1.15    0.85
  -5 -11  -3   -0.38    0.71
  -5 -11  -2    4.83    0.87
  -5 -11  -1    2.28    0.88
  -5 -11   0    6.25    0.96
  -5 -12   0    2.99    0.81
  -5 -12  -1    4.07    0.89
  -5 -12  -2    1.00    0.86
  -5 -12  -3    6.40    1.14
  -5 -12  -4    0.31    0.77
  -5 -12  -5    5.69    1.18
  -5 -12  -6    1.36    0.70
  -5 -13  -3    1.80    0.99
  -5 -13  -2    0.19    1.05
  -5 -13  -1    1.14    0.99
  -5 -13   0    0.24    0.75
  -4   1   1   50.76    1.37
  -4   1   3    1.08    0.39
  -4   1   4   64.84    1.44
  -4   1   5    0.49    0.43
  -4   1   6    0.32    0.42
  -4   1   7   10.28    0.68
  -4   1   8    1.19    0.53
  -4   1   9    0.44    0.54
  -4   1  10   -0.41    0.54
  -4   1  11    0.15    0.49
  -4   1  12    1.25    1.22
  -4   1  13    3.21    1.10
  -4   1  14    5.66    1.21
  -4   1  15    2.27    1.54
  -4   1  16    1.33    1.09
  -4   0  16    9.77    1.78
  -4   0  15    0.79    1.07
  -4   0  14   32.49    1.57
  -4   0  13    1.19    0.91
  -4   0  12   52.24    1.65
  -4   0  11    0.07    0.52
  -4   0  10    9.47    0.68
  -4   0   9   -0.03    0.45
  -4   0   8   20.30    0.79
  -4   0   7   -0.30    0.44
  -4   0   6  107.69    3.05
  -4   0   5   -0.04    0.44
  -4   0   4  112.06    3.56
  -4   0   3    0.16    0.39
  -4   0   2   21.95    0.73
  -4   0   1    0.05    0.32
  -4  -1   2   58.34    2.70
  -4  -1   3    1.53    0.42
  -4  -1   4   71.53    3.12
  -4  -1   5    1.23    0.42
  -4  -1   6    0.24    0.39
  -4  -1   7   12.41    0.68
  -4  -1   8    0.81    0.53
  -4  -1   9    2.68    0.60
  -4  -1  10    0.13    0.51
  -4  -1  11   -1.21    0.54
  -4  -1  12    1.94    0.91
  -4  -1  13    1.13    0.94
  -4  -1  14    9.65    1.32
  -4  -1  15    0.37    0.94
  -4  -1  16    2.09    1.43
  -4  -2  16    3.68    1.20
  -4  -2  15   -0.10    0.86
  -4  -2  14    6.58    1.11
  -4  -2  13    0.00    0.81
  -4  -2  12   31.25    1.46
  -4  -2  11    0.66    0.55
  -4  -2  10   27.66    0.93
  -4  -2   9    1.31    0.55
  -4  -2   8   76.72    2.57
  -4  -2   7    4.69    0.59
  -4  -2   6   78.62    2.86
  -4  -2   5   13.52    0.65
  -4  -2   4  135.44    3.58
  -4  -2   3   20.86    0.88
  -4  -2   2   71.68    2.93
  -4  -2   1   63.63    2.84
  -4  -3   1    8.15    0.55
  -4  -3   2   40.17    1.42
  -4  -3   3   34.37    1.26
  -4  -3   4   45.14    1.51
  -4  -3   5   14.39    0.68
  -4  -3   6    0.59    0.43
  -4  -3   7   23.71    0.86
  -4  -3   8    0.64    0.46
  -4  -3   9   51.66    2.09
  -4  -3  10    0.87    0.52
  -4  -3  11   14.85    0.84
  -4  -3  12   -0.46    0.80
  -4  -3  13    0.28    0.93
  -4  -3  14    3.87    1.43
  -4  -3  15    2.40    1.56
  -4  -4  15    1.04    1.29
  -4  -4  14    5.98    1.11
  -4  -4  13    1.36    0.90
  -4  -4  12   24.94    1.35
  -4  -4  11    2.67    0.87
  -4  -4  10   22.30    0.90
  -4  -4   9    1.59    0.50
  -4  -4   8   35.34    1.10
  -4  -4   7    8.83    0.64
  -4  -4   6   48.50    2.08
  -4  -4   5    2.07    0.51
  -4  -4   4   91.51    3.13
  -4  -4   3   15.61    0.67
  -4  -4   2   46.68    1.51
  -4  -4   1   16.05    0.72
  -4  -5   1  114.12    3.38
  -4  -5   2    1.10    0.40
  -4  -5   3  136.61    3.43
  -4  -5   4   19.50    0.76
  -4  -5   5   16.66    0.76
  -4  -5   6    0.88    0.46
  -4  -5   7   55.41    2.10
  -4  -5   8    1.19    0.59
  -4  -5   9   64.20    2.07
  -4  -5  10    0.01    0.53
  -4  -5  11   12.78    1.15
  -4  -5  12    0.28    0.88
  -4  -5  13    4.77    1.31
  -4  -5  14    0.91    1.01
  -4  -5  15    3.69    1.72
  -4  -6  14   -1.18    1.09
  -4  -6  13    1.15    0.92
  -4  -6  12    3.72    1.01
  -4  -6  11    4.02    1.03
  -4  -6  10    3.32    0.89
  -4  -6   9    0.80    0.48
  -4  -6   8    2.82    0.57
  -4  -6   7   21.41    0.83
  -4  -6   6    5.17    0.55
  -4  -6   5    0.91    0.50
  -4  -6   4    5.68    0.59
  -4  -6   3    1.24    0.40
  -4  -6   2   11.17    0.65
  -4  -6   1   45.64    1.42
  -4  -7   1   46.92    2.08
  -4  -7   2    0.12    0.40
  -4  -7   3   55.09    2.15
  -4  -7   4   -0.32    0.40
  -4  -7   5   28.61    0.94
  -4  -7   6    0.45    0.44
  -4  -7   7   28.62    0.94
  -4  -7   8    1.52    0.52
  -4  -7   9   32.63    1.52
  -4  -7  10   -0.78    0.78
  -4  -7  11   16.87    1.28
  -4  -7  12    2.23    1.18
  -4  -7  13    2.84    1.20
  -4  -7  14    2.28    1.25
  -4  -8  13   -0.69    0.94
  -4  -8  12    0.46    0.96
  -4  -8  11    3.42    1.34
  -4  -8  10   -0.10    0.97
  -4  -8   9    3.42    1.13
  -4  -8   8   -0.94    0.76
  -4  -8   7    0.45    0.47
  -4  -8   6   -0.20    0.42
  -4  -8   5    0.83    0.43
  -4  -8   4   -0.46    0.62
  -4  -8   3   10.79    0.65
  -4  -8   2    0.08    0.42
  -4  -8   1   26.94    0.88
  -4  -9   1   33.13    1.56
  -4  -9   2    4.70    0.54
  -4  -9   3   30.95    0.99
  -4  -9   4   -0.50    0.42
  -4  -9   5    6.58    0.63
  -4  -9   6    0.49    0.88
  -4  -9   7   25.12    1.53
  -4  -9   8    1.14    0.90
  -4  -9   9   29.98    1.59
  -4  -9  10    1.17    0.86
  -4  -9  11    9.82    1.32
  -4  -9  12    0.35    0.87
  -4 -10  11    1.14    1.11
  -4 -10  10    2.11    1.05
  -4 -10   9    1.26    0.90
  -4 -10   8    4.06    0.94
  -4 -10   7    2.65    0.93
  -4 -10   6    5.68    0.96
  -4 -10   5    1.77    0.86
  -4 -10   4    6.42    1.12
  -4 -10   3    4.23    0.89
  -4 -10   2    0.13    0.70
  -4 -10   1   12.24    0.68
  -4 -11   1    4.11    0.84
  -4 -11   2    5.94    0.89
  -4 -11   3   12.93    1.22
  -4 -11   4    7.70    1.02
  -4 -11   5   16.56    1.26
  -4 -11   6    0.00    1.17
  -4 -11   7   13.42    1.33
  -4 -11   8    2.00    1.32
  -4 -11   9    6.26    1.17
  -4 -11  10   -0.92    1.07
  -4 -12   8    2.63    1.26
  -4 -12   7    0.99    1.01
  -4 -12   6    5.83    1.14
  -4 -12   5    0.05    0.86
  -4 -12   4    7.60    0.99
  -4 -12   3    0.38    0.74
  -4 -12   2    4.50    1.02
  -4 -12   1    0.50    0.74
  -4 -13   1    1.50    0.80
  -4 -13   2    3.81    0.96
  -4 -13   3    1.41    1.00
  -4 -13   4    2.25    0.90
  -4 -13   5    0.76    0.88
  -4 -13   6   -0.05    1.18
  -4 -13  -5    0.55    0.87
  -4 -13  -4    5.13    1.23
  -4 -13  -3    3.77    1.02
  -4 -13  -2    3.85    0.93
  -4 -13  -1    0.91    0.93
  -4 -13   0    1.45    0.91
  -4 -12   0    4.39    0.96
  -4 -12  -1    0.98    0.86
  -4 -12  -2    6.53    1.02
  -4 -12  -3    4.71    1.05
  -4 -12  -4    1.72    0.97
  -4 -12  -5    4.95    0.84
  -4 -12  -6   -0.44    0.80
  -4 -12  -7    1.68    0.78
  -4 -11  -9    1.58    0.71
  -4 -11  -8    1.84    0.81
  -4 -11  -7   -1.20    0.68
  -4 -11  -6    6.43    0.99
  -4 -11  -5    2.06    1.02
  -4 -11  -4   12.50    1.14
  -4 -11  -3    5.27    0.90
  -4 -11  -2    5.96    0.92
  -4 -11  -1    8.34    1.02
  -4 -11   0   -1.34    0.71
  -4 -10   0    2.99    0.48
  -4 -10  -1   15.84    1.18
  -4 -10  -2    1.49    0.89
  -4 -10  -3    6.26    0.88
  -4 -10  -4    0.48    0.83
  -4 -10  -5    6.59    0.85
  -4 -10  -6   -0.21    0.63
  -4 -10  -7   12.58    1.15
  -4 -10  -8    0.98    1.03
  -4 -10  -9   11.18    1.23
  -4 -10 -10   -0.38    0.72
  -4  -9 -11   -0.09    0.75
  -4  -9 -10    0.41    0.60
  -4  -9  -9   -1.49    0.76
  -4  -9  -8   -0.34    0.71
  -4  -9  -7    5.74    0.82
  -4  -9  -6    0.59    0.81
  -4  -9  -5   13.59    1.14
  -4  -9  -4    1.26    0.42
  -4  -9  -3    3.78    0.49
  -4  -9  -2   -0.34    0.40
  -4  -9  -1   13.01    0.69
  -4  -9   0    1.47    0.56
  -4  -8   0    0.21    0.44
  -4  -8  -1   24.91    0.88
  -4  -8  -2    2.01    0.49
  -4  -8  -3   21.36    0.79
  -4  -8  -4    1.47    0.44
  -4  -8  -5   46.25    1.68
  -4  -8  -6    7.25    0.57
  -4  -8  -7   35.33    1.42
  -4  -8  -8    2.33    0.79
  -4  -8  -9    9.49    1.03
  -4  -8 -10    0.38    0.56
  -4  -8 -11    6.17    0.87
  -4  -8 -12    0.12    0.64
  -4  -7 -13    0.11    0.65
  -4  -7 -12    0.05    0.70
  -4  -7 -11   -0.56    0.58
  -4  -7 -10   -0.04    0.69
  -4  -7  -9    0.20    0.63
  -4  -7  -8    1.79    0.78
  -4  -7  -7    5.49    0.56
  -4  -7  -6    0.96    0.58
  -4  -7  -5   13.02    0.70
  -4  -7  -4    0.17    0.35
  -4  -7  -3   12.23    0.64
  -4  -7  -2    1.94    0.42
  -4  -7  -1   14.77    0.70
  -4  -7   0    4.02    0.52
  -4  -6   0   16.93    0.70
  -4  -6  -1   79.57    2.71
  -4  -6  -2   28.52    0.96
  -4  -6  -3   24.13    0.87
  -4  -6  -4    0.30    0.37
  -4  -6  -5   54.66    2.12
  -4  -6  -6    0.17    0.56
  -4  -6  -7   81.73    2.17
  -4  -6  -8    0.71    0.44
  -4  -6  -9   23.96    1.15
  -4  -6 -10   -0.19    0.59
  -4  -6 -11    2.88    0.87
  -4  -6 -12    0.28    0.66
  -4  -6 -13    6.30    1.11
  -4  -5 -14    3.27    0.96
  -4  -5 -13   -0.53    0.53
  -4  -5 -12    4.42    0.88
  -4  -5 -11   -0.19    0.58
  -4  -5 -10   10.20    1.03
  -4  -5  -9    0.17    0.36
  -4  -5  -8   13.80    0.77
  -4  -5  -7    7.39    0.64
  -4  -5  -6   17.57    0.79
  -4  -5  -5   34.51    1.17
  -4  -5  -4   19.80    0.76
  -4  -5  -3    0.52    0.44
  -4  -5  -2    7.26    0.56
  -4  -5  -1    0.82    0.37
  -4  -5   0    8.96    0.57
  -4  -4   0   53.82    2.37
  -4  -4  -1   18.43    0.71
  -4  -4  -2   41.82    1.49
  -4  -4  -3    5.08    0.46
  -4  -4  -4   -0.69    0.52
  -4  -4  -5   25.80    1.01
  -4  -4  -6    3.85    0.52
  -4  -4  -7   33.37    1.13
  -4  -4  -8   -0.19    0.38
  -4  -4  -9   18.02    0.73
  -4  -4 -10   -0.21    0.33
  -4  -4 -11   14.76    1.21
  -4  -4 -12    0.89    0.58
  -4  -4 -13    8.93    1.20
  -4  -4 -14   -0.40    0.63
  -4  -3 -15    0.78    0.67
  -4  -3 -14    5.53    1.10
  -4  -3 -13    0.45    0.66
  -4  -3 -12   22.68    1.38
  -4  -3 -11   -0.15    0.58
  -4  -3 -10   44.64    1.57
  -4  -3  -9    3.54    0.49
  -4  -3  -8   11.13    0.65
  -4  -3  -7    0.56    0.33
  -4  -3  -6   30.28    1.13
  -4  -3  -5   20.06    0.76
  -4  -3  -4   23.33    0.79
  -4  -3  -3    8.18    0.61
  -4  -3  -2   29.04    1.16
  -4  -3  -1    2.28    0.39
  -4  -3   0    7.04    0.53
  -4  -2   0   39.76    1.59
  -4  -2  -1   59.82    2.72
  -4  -2  -2  109.93    3.43
  -4  -2  -3    0.50    0.31
  -4  -2  -4   55.17    2.40
  -4  -2  -5   10.11    0.63
  -4  -2  -6    2.39    0.42
  -4  -2  -7   23.41    0.86
  -4  -2  -8    0.73    0.38
  -4  -2  -9    9.46    0.64
  -4  -2 -10    2.35    0.50
  -4  -2 -11    1.41    0.66
  -4  -2 -12    0.27    0.64
  -4  -2 -13    2.85    1.00
  -4  -2 -14    0.36    0.94
  -4  -2 -15    1.06    0.76
  -4  -1 -15    0.18    0.59
  -4  -1 -14    8.25    1.10
  -4  -1 -13    0.39    0.57
  -4  -1 -12   27.21    1.40
  -4  -1 -11   -0.04    0.48
  -4  -1 -10   35.54    0.96
  -4  -1  -9    0.73    0.35
  -4  -1  -8   29.75    0.93
  -4  -1  -7    1.27    0.44
  -4  -1  -6   98.52    3.12
  -4  -1  -5    0.55    0.36
  -4  -1  -4  158.21    3.96
  -4  -1  -3    4.28    0.50
  -4  -1  -2   63.94    2.83
  -4  -1  -1    3.06    0.41
  -4  -1   0   85.54    3.35
  -4   0   0   96.85    3.44
  -4   0  -1   -0.39    0.36
  -4   0  -2  231.23    4.70
  -4   0  -3    0.31    0.33
  -4   0  -4   17.94    0.67
  -4   0  -5   -0.38    0.29
  -4   0  -6   11.36    0.69
  -4   0  -7   -0.05    0.33
  -4   0  -8    6.84    0.54
  -4   0  -9    0.09    0.34
  -4   0 -10    0.41    0.51
  -4   0 -11    0.09    0.35
  -4   0 -12    0.01    0.50
  -4   0 -13   -1.11    0.39
  -4   0 -14    0.51    0.67
  -4   0 -15    0.26    0.50
  -4   1 -15    0.76    0.51
  -4   1 -14    9.35    0.98
  -4   1 -13   -0.47    0.49
  -4   1 -12   28.12    1.30
  -4   1 -11    0.55    0.69
  -4   1 -10   35.34    1.59
  -4   1  -9    0.35    0.40
  -4   1  -8   28.40    0.93
  -4   1  -7    2.16    0.47
  -4   1  -6   97.78    2.75
  -4   1  -5    0.52    0.36
  -4   1  -4  164.13    3.83
  -4   1  -3    3.98    0.42
  -4   1  -2   68.31    2.79
  -4   1  -1    3.43    0.42
  -4   1   0  101.66    3.39
  -3 -14   3    1.16    1.02
  -3 -14   2    0.97    1.03
  -3 -14   1    1.36    1.16
  -3 -13   1    9.99    1.20
  -3 -13   2    0.22    0.74
  -3 -13   3    3.85    1.06
  -3 -13   4    0.60    0.87
  -3 -13   5   10.51    1.20
  -3 -13   6   -1.23    1.09
  -3 -13   7    7.75    1.44
  -3 -12   9    0.52    1.00
  -3 -12   8    4.02    1.17
  -3 -12   7   -0.85    1.19
  -3 -12   6    5.36    1.08
  -3 -12   5    0.72    1.20
  -3 -12   4    7.75    0.99
  -3 -12   3    3.04    0.98
  -3 -12   2    6.90    1.00
  -3 -12   1    2.66    0.88
  -3 -11   1    7.54    1.04
  -3 -11   2    5.54    0.81
  -3 -11   3    8.89    1.03
  -3 -11   4   -1.79    0.75
  -3 -11   5   17.24    1.27
  -3 -11   6   -0.72    0.68
  -3 -11   7    8.08    1.17
  -3 -11   8    0.22    1.23
  -3 -11   9    5.39    1.21
  -3 -11  10    0.89    0.88
  -3 -10  11    0.79    1.12
  -3 -10  10   13.15    1.29
  -3 -10   9    1.40    1.00
  -3 -10   8   24.72    1.39
  -3 -10   7   -0.41    1.01
  -3 -10   6   22.38    1.26
  -3 -10   5    2.33    0.71
  -3 -10   4   11.39    0.92
  -3 -10   3    0.67    0.39
  -3 -10   2   26.46    0.89
  -3 -10   1    3.83    0.51
  -3  -9   1    5.81    0.58
  -3  -9   2    3.81    0.55
  -3  -9   3    2.19    0.47
  -3  -9   4    3.31    0.53
  -3  -9   5   10.69    0.68
  -3  -9   6    0.53    0.44
  -3  -9   7    4.69    0.91
  -3  -9   8    1.43    0.78
  -3  -9   9    1.79    1.05
  -3  -9  10    5.48    1.01
  -3  -9  11    0.84    0.91
  -3  -9  12    2.54    1.04
  -3  -8  13   -0.21    0.91
  -3  -8  12   14.79    1.38
  -3  -8  11   -0.07    0.93
  -3  -8  10   51.06    1.82
  -3  -8   9    0.99    0.74
  -3  -8   8   26.75    1.29
  -3  -8   7    0.67    0.45
  -3  -8   6   22.05    0.84
  -3  -8   5    3.95    0.54
  -3  -8   4   69.59    2.21
  -3  -8   3   -0.20    0.40
  -3  -8   2  139.28    3.05
  -3  -8   1   -0.09    0.36
  -3  -7   1   -0.07    0.35
  -3  -7   2    5.04    0.52
  -3  -7   3    5.54    0.55
  -3  -7   4    0.68    0.43
  -3  -7   5   -0.09    0.40
  -3  -7   6   -0.17    0.48
  -3  -7   7    2.11    0.58
  -3  -7   8    0.21    0.48
  -3  -7   9    2.70    0.54
  -3  -7  10    1.39    0.81
  -3  -7  11    1.31    0.80
  -3  -7  12    3.34    1.40
  -3  -7  13   -1.26    1.05
  -3  -7  14    0.47    1.40
  -3  -6  15    1.01    1.03
  -3  -6  14    8.42    1.20
  -3  -6  13    0.80    0.96
  -3  -6  12    5.63    0.98
  -3  -6  11    1.13    1.25
  -3  -6  10   35.70    1.50
  -3  -6   9    1.66    0.53
  -3  -6   8   49.72    1.91
  -3  -6   7    1.41    0.49
  -3  -6   6   58.54    2.17
  -3  -6   5    0.61    0.40
  -3  -6   4   26.84    0.99
  -3  -6   3    2.96    0.48
  -3  -6   2  127.28    3.37
  -3  -6   1   -0.79    0.39
  -3  -5   1   93.42    3.19
  -3  -5   2    6.27    0.49
  -3  -5   3   64.69    2.64
  -3  -5   4    0.08    0.39
  -3  -5   5   32.41    1.14
  -3  -5   6    0.61    0.50
  -3  -5   7    8.97    0.62
  -3  -5   8    1.87    0.50
  -3  -5   9    3.31    0.61
  -3  -5  10   11.12    0.74
  -3  -5  11   18.11    1.16
  -3  -5  12   10.78    1.20
  -3  -5  13    8.42    1.10
  -3  -5  14    0.58    0.97
  -3  -5  15    1.09    1.10
  -3  -4  15    0.04    1.17
  -3  -4  14    2.28    1.03
  -3  -4  13    1.86    1.09
  -3  -4  12   14.45    1.25
  -3  -4  11    5.73    0.66
  -3  -4  10   59.78    1.99
  -3  -4   9    6.53    0.60
  -3  -4   8   58.75    2.28
  -3  -4   7    6.85    0.60
  -3  -4   6   48.37    1.44
  -3  -4   5    2.20    0.50
  -3  -4   4   71.81    2.80
  -3  -4   3    4.74    0.48
  -3  -4   2  175.13    4.02
  -3  -4   1    0.75    0.34
  -3  -3   1  104.49    3.27
  -3  -3   2    9.25    0.54
  -3  -3   3   75.78    2.82
  -3  -3   4    7.91    0.53
  -3  -3   5   99.94    3.15
  -3  -3   6   -0.53    0.38
  -3  -3   7  175.67    3.78
  -3  -3   8    4.06    0.56
  -3  -3   9   25.42    0.91
  -3  -3  10    0.11    0.52
  -3  -3  11   33.03    1.02
  -3  -3  12    2.96    1.01
  -3  -3  13   16.63    1.30
  -3  -3  14    0.99    0.90
  -3  -3  15    5.22    1.22
  -3  -3  16    1.23    1.05
  -3  -2  16   -0.78    1.65
  -3  -2  15   13.99    1.35
  -3  -2  14    3.55    1.24
  -3  -2  13   10.57    1.14
  -3  -2  12    2.65    0.59
  -3  -2  11    0.63    0.50
  -3  -2  10   23.36    0.88
  -3  -2   9    0.85    0.50
  -3  -2   8   24.12    0.89
  -3  -2   7    8.57    0.63
  -3  -2   6   40.88    1.32
  -3  -2   5   46.72    1.54
  -3  -2   4   21.91    0.80
  -3  -2   3   93.84    3.13
  -3  -2   2  127.95    3.47
  -3  -2   1    5.00    0.42
  -3  -1   1  278.63    4.92
  -3  -1   2   66.71    2.81
  -3  -1   3  186.05    4.26
  -3  -1   4    0.25    0.41
  -3  -1   5  297.97    5.18
  -3  -1   7  230.71    4.42
  -3  -1   8    5.60    0.61
  -3  -1   9   17.45    0.82
  -3  -1  10    0.27    0.50
  -3  -1  11   38.41    1.19
  -3  -1  12   -0.50    0.53
  -3  -1  13   27.89    1.61
  -3  -1  14    1.09    0.88
  -3  -1  15    7.17    1.36
  -3  -1  16    0.73    0.97
  -3   0  16    0.27    1.08
  -3   0  15   18.30    1.54
  -3   0  14    1.03    1.40
  -3   0  13    3.60    0.95
  -3   0  12   -0.72    0.54
  -3   0  11    4.84    0.67
  -3   0  10   -0.15    0.47
  -3   0   9    4.54    0.62
  -3   0   8   -0.29    0.45
  -3   0   7   17.81    0.73
  -3   0   5   21.90    0.74
  -3   0   4    0.27    0.38
  -3   0   3    5.63    0.47
  -3   0   2   -0.52    0.31
  -3   0   1   79.28    2.88
  -3   1   1  270.51    4.90
  -3   1   2   73.70    2.90
  -3   1   3  179.55    4.21
  -3   1   4    0.50    0.40
  -3   1   5  302.02    5.23
  -3   1   6    1.03    0.50
  -3   1   7  228.02    4.40
  -3   1   8    5.44    0.60
  -3   1   9   18.91    0.85
  -3   1  10   -0.21    0.53
  -3   1  11   35.40    1.09
  -3   1  12   -1.03    0.54
  -3   1  13   28.10    1.77
  -3   1  14    0.61    0.88
  -3   1  15   10.23    1.31
  -3   1  16   -1.17    1.15
  -3   1 -15   -0.40    0.47
  -3   1 -14    2.67    0.84
  -3   1 -13    0.88    0.49
  -3   1 -12   -0.10    0.57
  -3   1 -11    0.61    0.32
  -3   1 -10    0.65    0.32
  -3   1  -9    7.09    0.50
  -3   1  -8   11.89    0.67
  -3   1  -7   63.01    2.35
  -3   1  -6    3.82    0.40
  -3   1  -5    5.05    0.44
  -3   1  -4    0.03    0.27
  -3   1  -3  237.87    4.30
  -3   1  -2    0.38    0.31
  -3   1  -1  221.28    4.21
  -3   1   0    4.02    0.37
  -3   0   0   -0.13    0.30
  -3   0  -1   41.96    1.54
  -3   0  -2    0.39    0.30
  -3   0  -3  238.22    4.45
  -3   0  -4    0.01    0.30
  -3   0  -5   43.90    2.15
  -3   0  -6    0.09    0.29
  -3   0  -7   27.49    0.91
  -3   0  -8    0.36    0.37
  -3   0  -9  105.75    2.53
  -3   0 -10   -0.17    0.38
  -3   0 -11   31.12    0.90
  -3   0 -12   -0.59    0.45
  -3   0 -13    8.77    1.03
  -3   0 -14    0.28    0.47
  -3   0 -15    5.96    1.10
  -3  -1 -15    0.58    0.53
  -3  -1 -14    1.19    0.61
  -3  -1 -13    0.27    0.55
  -3  -1 -12    0.67    0.68
  -3  -1 -11    0.03    0.34
  -3  -1 -10   -0.40    0.45
  -3  -1  -9    5.38    0.52
  -3  -1  -8   12.03    0.62
  -3  -1  -7   60.52    2.24
  -3  -1  -6    3.99    0.43
  -3  -1  -5    5.11    0.41
  -3  -1  -4    0.43    0.29
  -3  -1  -3  237.37    4.59
  -3  -1  -2   -0.05    0.32
  -3  -1  -1  214.50    4.17
  -3  -1   0    3.54    0.37
  -3  -2   0   60.06    2.57
  -3  -2  -1   73.82    2.77
  -3  -2  -2   14.21    0.62
  -3  -2  -3  143.45    3.62
  -3  -2  -4   10.21    0.53
  -3  -2  -5   82.65    2.81
  -3  -2  -6    1.18    0.45
  -3  -2  -7   43.99    1.78
  -3  -2  -8    0.19    0.32
  -3  -2  -9   47.20    1.14
  -3  -2 -10    0.06    0.40
  -3  -2 -11   57.17    1.63
  -3  -2 -12    1.08    0.64
  -3  -2 -13   18.00    1.20
  -3  -2 -14   -0.72    0.48
  -3  -2 -15    3.16    1.10
  -3  -3 -15    0.10    0.62
  -3  -3 -14    4.03    0.97
  -3  -3 -13    0.08    0.62
  -3  -3 -12   12.71    1.30
  -3  -3 -11    0.36    0.37
  -3  -3 -10   42.28    1.08
  -3  -3  -9   13.47    0.66
  -3  -3  -8   51.40    2.01
  -3  -3  -7   42.48    1.93
  -3  -3  -6    9.84    0.52
  -3  -3  -5    4.15    0.40
  -3  -3  -4    5.24    0.44
  -3  -3  -3   76.93    2.63
  -3  -3  -2   31.27    1.17
  -3  -3  -1  192.54    4.16
  -3  -3   0   57.28    2.45
  -3  -4   0   32.48    1.23
  -3  -4  -1    0.04    0.29
  -3  -4  -2   20.36    0.84
  -3  -4  -3    7.57    0.49
  -3  -4  -4   58.72    2.32
  -3  -4  -5   11.13    0.55
  -3  -4  -6   67.83    2.45
  -3  -4  -7   21.22    0.77
  -3  -4  -8    0.96    0.37
  -3  -4  -9   30.48    0.92
  -3  -4 -10    0.37    0.34
  -3  -4 -11   12.63    0.99
  -3  -4 -12   -0.30    0.82
  -3  -4 -13    2.48    0.92
  -3  -4 -14   -0.63    0.47
  -3  -4 -15    4.24    1.21
  -3  -5 -14   12.86    1.20
  -3  -5 -13   -0.09    0.60
  -3  -5 -12    3.73    0.80
  -3  -5 -11   -0.75    0.54
  -3  -5 -10    1.57    0.38
  -3  -5  -9   -0.19    0.50
  -3  -5  -8   29.47    0.97
  -3  -5  -7    3.35    0.61
  -3  -5  -6   48.10    2.09
  -3  -5  -5    3.03    0.45
  -3  -5  -4   11.57    0.60
  -3  -5  -3   13.24    0.58
  -3  -5  -2   41.19    1.39
  -3  -5  -1   21.47    0.70
  -3  -5   0  100.21    3.02
  -3  -6   0   83.90    2.86
  -3  -6  -1    2.31    0.39
  -3  -6  -2   48.98    2.23
  -3  -6  -3    4.77    0.44
  -3  -6  -4   58.12    2.26
  -3  -6  -5   20.06    0.76
  -3  -6  -6   63.49    2.11
  -3  -6  -7    5.91    0.53
  -3  -6  -8   14.17    0.64
  -3  -6  -9    5.24    0.48
  -3  -6 -10   -0.06    0.50
  -3  -6 -11    2.63    0.71
  -3  -6 -12   -0.03    0.57
  -3  -6 -13    1.25    0.84
  -3  -6 -14    0.60    0.69
  -3  -7 -13   -0.41    0.61
  -3  -7 -12    7.51    1.15
  -3  -7 -11    0.03    0.51
  -3  -7 -10   10.58    1.02
  -3  -7  -9    0.73    0.52
  -3  -7  -8   32.89    1.46
  -3  -7  -7    1.17    0.41
  -3  -7  -6   42.51    1.71
  -3  -7  -5    0.66    0.37
  -3  -7  -4   64.38    2.21
  -3  -7  -3    4.76    0.49
  -3  -7  -2   39.89    2.00
  -3  -7  -1    2.74    0.49
  -3  -7   0   69.67    2.46
  -3  -8   0   26.59    0.92
  -3  -8  -1    0.18    0.35
  -3  -8  -2   16.48    0.80
  -3  -8  -3    4.37    0.46
  -3  -8  -4   46.67    1.79
  -3  -8  -5    0.62    0.40
  -3  -8  -6   19.78    0.77
  -3  -8  -7    0.16    0.38
  -3  -8  -8    1.51    0.57
  -3  -8  -9    2.12    0.70
  -3  -8 -10    0.24    0.59
  -3  -8 -11    1.57    0.62
  -3  -8 -12   -0.05    0.65
  -3  -8 -13   -0.27    0.71
  -3  -9 -12   10.11    1.24
  -3  -9 -11    0.73    0.67
  -3  -9 -10    7.15    0.96
  -3  -9  -9    0.28    0.67
  -3  -9  -8   16.12    1.20
  -3  -9  -7    0.45    0.79
  -3  -9  -6   18.06    1.16
  -3  -9  -5   -0.40    0.38
  -3  -9  -4    6.63    0.55
  -3  -9  -3    3.30    0.43
  -3  -9  -2    1.15    0.50
  -3  -9  -1    7.52    0.54
  -3  -9   0    7.55    0.57
  -3 -10   0   26.08    0.85
  -3 -10  -1    0.76    0.39
  -3 -10  -2   15.33    0.70
  -3 -10  -3    6.92    0.53
  -3 -10  -4    6.52    0.92
  -3 -10  -5    4.62    0.80
  -3 -10  -6    2.92    0.85
  -3 -10  -7    0.07    0.65
  -3 -10  -8    3.60    0.81
  -3 -10  -9    1.91    0.91
  -3 -10 -10    0.14    0.80
  -3 -10 -11    3.78    0.92
  -3 -11 -10    2.28    1.04
  -3 -11  -9    1.19    0.95
  -3 -11  -8    6.14    1.09
  -3 -11  -7    3.25    0.87
  -3 -11  -6   11.35    1.07
  -3 -11  -5    0.37    0.74
  -3 -11  -4    6.31    0.86
  -3 -11  -3    0.16    0.64
  -3 -11  -2    1.43    0.72
  -3 -11  -1    4.79    0.81
  -3 -11   0   12.38    1.12
  -3 -12   0    2.92    0.86
  -3 -12  -1    3.37    1.08
  -3 -12  -2    5.68    0.94
  -3 -12  -3    8.14    0.92
  -3 -12  -4    7.64    0.98
  -3 -12  -5    7.12    1.13
  -3 -12  -6    0.11    0.65
  -3 -12  -7    2.62    1.19
  -3 -12  -8   -0.08    0.77
  -3 -13  -6    1.21    0.65
  -3 -13  -5    1.20    0.67
  -3 -13  -4    0.05    0.81
  -3 -13  -3    9.99    1.34
  -3 -13  -2    0.45    0.88
  -3 -13  -1   14.84    1.44
  -3 -13   0    1.11    0.79
  -3 -14   0    0.26    0.92
  -3 -14  -1    4.05    0.83
  -3 -14  -2    0.90    0.78
  -2   1   1  166.26    3.41
  -2   1   2   34.11    1.21
  -2   1   3    0.49    0.34
  -2   1   4   21.04    0.84
  -2   1   5   17.52    0.68
  -2   1   6   17.65    0.72
  -2   1   7    0.43    0.45
  -2   1   8    2.76    0.58
  -2   1   9    4.19    0.63
  -2   1  10   12.76    0.75
  -2   1  11    0.53    0.58
  -2   1  12    1.09    0.57
  -2   1  13    0.26    0.95
  -2   1  14   22.45    1.53
  -2   1  15    1.39    0.90
  -2   1  16    8.06    1.37
  -2   0  16    2.87    1.11
  -2   0  15   -0.03    1.32
  -2   0  14   35.53    1.67
  -2   0  13   -0.75    0.84
  -2   0  12   23.31    0.91
  -2   0  11   -0.83    0.47
  -2   0  10    6.43    0.66
  -2   0   9    1.04    0.49
  -2   0   8  140.44    3.48
  -2   0   7   -0.33    0.44
  -2   0   6  444.27    5.92
  -2   0   5    0.12    0.41
  -2   0   4  170.20    3.88
  -2   0   3   -0.20    0.32
  -2   0   2   18.93    0.81
  -2   0   1   -0.04    0.26
  -2  -1   1  169.46    3.40
  -2  -1   2   35.92    1.15
  -2  -1   3   -0.03    0.33
  -2  -1   4   21.83    0.89
  -2  -1   5   20.23    0.84
  -2  -1   6   17.20    0.71
  -2  -1   7    0.87    0.46
  -2  -1   8    3.49    0.57
  -2  -1   9    4.40    0.60
  -2  -1  10   13.41    0.80
  -2  -1  11   -0.03    0.51
  -2  -1  12    1.18    0.56
  -2  -1  13    2.64    0.91
  -2  -1  14   19.39    1.41
  -2  -1  15   -1.43    1.40
  -2  -1  16    7.18    1.28
  -2  -2  16   -2.50    1.37
  -2  -2  15   -0.66    0.99
  -2  -2  14    5.26    1.40
  -2  -2  13    4.23    0.98
  -2  -2  12   33.76    1.02
  -2  -2  11    4.44    0.60
  -2  -2  10   36.41    1.05
  -2  -2   9    2.60    0.54
  -2  -2   8   70.79    2.81
  -2  -2   7   -0.08    0.40
  -2  -2   6  212.67    4.25
  -2  -2   5   38.17    1.28
  -2  -2   4  267.05    4.61
  -2  -2   3   10.49    0.49
  -2  -2   2    2.56    0.39
  -2  -2   1   50.79    2.13
  -2  -3   1    0.05    0.29
  -2  -3   2    4.11    0.39
  -2  -3   3  172.08    3.72
  -2  -3   4   12.43    0.58
  -2  -3   5  102.44    3.05
  -2  -3   6    1.28    0.45
  -2  -3   7   11.49    0.68
  -2  -3   8   16.43    0.72
  -2  -3   9   27.52    0.92
  -2  -3  10    8.56    0.69
  -2  -3  11   10.61    0.77
  -2  -3  12    0.39    0.87
  -2  -3  13    1.16    0.89
  -2  -3  14    9.26    1.26
  -2  -3  15    2.19    0.88
  -2  -3  16    6.17    1.23
  -2  -4  16    0.31    0.98
  -2  -4  15    1.43    1.05
  -2  -4  14    9.10    1.17
  -2  -4  13   15.52    1.20
  -2  -4  12   20.35    1.27
  -2  -4  11   14.14    0.78
  -2  -4  10   15.93    0.79
  -2  -4   9    3.12    0.56
  -2  -4   8   63.82    2.49
  -2  -4   7    6.49    0.58
  -2  -4   6  127.93    3.32
  -2  -4   5    6.23    0.49
  -2  -4   4  137.90    3.46
  -2  -4   3   23.98    0.73
  -2  -4   2  142.26    3.52
  -2  -4   1   16.66    0.63
  -2  -5   1   94.24    2.96
  -2  -5   2    4.45    0.43
  -2  -5   3  214.18    4.27
  -2  -5   4   -0.59    0.34
  -2  -5   5  103.33    2.89
  -2  -5   6    1.11    0.42
  -2  -5   7   36.21    1.13
  -2  -5   8    1.11    0.43
  -2  -5   9   73.94    2.21
  -2  -5  10    8.73    0.68
  -2  -5  11   44.68    1.71
  -2  -5  12    2.50    0.82
  -2  -5  13    3.32    1.04
  -2  -5  14    1.26    0.87
  -2  -5  15    1.90    1.00
  -2  -6  15    2.95    1.02
  -2  -6  14    0.04    0.81
  -2  -6  13    7.38    1.17
  -2  -6  12    1.59    0.85
  -2  -6  11    6.28    0.95
  -2  -6  10    2.45    0.53
  -2  -6   9    1.57    0.49
  -2  -6   8   -0.13    0.42
  -2  -6   7    0.51    0.43
  -2  -6   6    2.54    0.47
  -2  -6   5   25.10    0.89
  -2  -6   4    6.44    0.54
  -2  -6   3   14.44    0.63
  -2  -6   2   18.61    0.66
  -2  -6   1   50.44    2.27
  -2  -7   1   86.06    2.65
  -2  -7   2    5.14    0.48
  -2  -7   3  116.78    3.10
  -2  -7   4    1.11    0.39
  -2  -7   5   63.35    2.26
  -2  -7   6    3.81    0.56
  -2  -7   7   15.23    0.73
  -2  -7   8   -0.40    0.40
  -2  -7   9   35.55    1.53
  -2  -7  10    0.00    0.68
  -2  -7  11    9.78    1.06
  -2  -7  12    1.36    0.99
  -2  -7  13    5.23    0.96
  -2  -7  14   -2.15    1.42
  -2  -8  13    7.14    1.17
  -2  -8  12    1.00    1.16
  -2  -8  11   17.11    1.40
  -2  -8  10    0.07    0.84
  -2  -8   9    5.53    0.90
  -2  -8   8    1.40    0.48
  -2  -8   7    0.83    0.47
  -2  -8   6    2.62    0.47
  -2  -8   5    2.98    0.48
  -2  -8   4    2.30    0.46
  -2  -8   3    9.04    0.60
  -2  -8   2    1.83    0.44
  -2  -8   1    9.18    0.56
  -2  -9   1   80.18    2.32
  -2  -9   2    0.36    0.49
  -2  -9   3   99.64    2.65
  -2  -9   4   -0.17    0.38
  -2  -9   5   30.45    0.92
  -2  -9   6    0.41    0.42
  -2  -9   7   11.66    1.04
  -2  -9   8    0.62    0.78
  -2  -9   9   26.93    1.42
  -2  -9  10    0.12    0.91
  -2  -9  11   13.76    1.30
  -2  -9  12    0.75    0.87
  -2  -9  13    2.48    1.02
  -2 -10  12    2.32    0.87
  -2 -10  11    2.94    1.22
  -2 -10  10    1.86    0.89
  -2 -10   9    6.57    0.99
  -2 -10   8   10.66    1.01
  -2 -10   7   -1.38    1.15
  -2 -10   6   11.55    0.97
  -2 -10   5    0.79    0.78
  -2 -10   4   10.98    0.64
  -2 -10   3    3.51    0.51
  -2 -10   2    1.92    0.47
  -2 -10   1    1.42    0.41
  -2 -11   1   13.29    1.07
  -2 -11   2   -0.46    0.82
  -2 -11   3   19.27    1.17
  -2 -11   4    3.17    0.85
  -2 -11   5   12.84    1.34
  -2 -11   6    0.96    1.02
  -2 -11   7   10.98    1.18
  -2 -11   8    1.38    0.82
  -2 -11   9   11.73    1.22
  -2 -11  10    1.08    0.95
  -2 -12   9    0.82    1.06
  -2 -12   8    4.73    0.96
  -2 -12   7   -0.52    0.74
  -2 -12   6   14.23    1.33
  -2 -12   5    3.03    1.13
  -2 -12   4   13.87    1.30
  -2 -12   3    0.36    0.74
  -2 -12   2    5.68    0.85
  -2 -12   1    0.11    0.88
  -2 -13   1    5.91    1.16
  -2 -13   2   -0.31    0.73
  -2 -13   3    1.52    0.86
  -2 -13   4    0.29    0.82
  -2 -13   5    2.84    0.88
  -2 -13   6    1.12    0.86
  -2 -13   7    3.37    1.05
  -2 -14   4    9.21    1.19
  -2 -14   3    0.38    0.82
  -2 -14   2    6.88    1.06
  -2 -14   1    0.05    0.71
  -2 -14   0   11.71    1.21
  -2 -14  -1    0.26    0.64
  -2 -14  -2    6.59    0.93
  -2 -14  -3   -0.12    0.73
  -2 -14  -4    3.52    0.99
  -2 -13  -7    1.22    0.66
  -2 -13  -6    2.12    1.05
  -2 -13  -5    1.65    0.99
  -2 -13  -4    3.26    0.88
  -2 -13  -3    0.72    0.89
  -2 -13  -2    5.20    1.15
  -2 -13  -1    6.08    0.95
  -2 -13   0    1.21    0.69
  -2 -12   0   10.36    0.99
  -2 -12  -1    1.05    0.77
  -2 -12  -2    9.39    1.03
  -2 -12  -3    1.94    0.72
  -2 -12  -4    3.06    0.84
  -2 -12  -5    3.02    0.81
  -2 -12  -6    2.74    0.80
  -2 -12  -7    2.75    0.92
  -2 -12  -8    1.04    0.60
  -2 -12  -9    1.15    0.68
  -2 -11 -10    6.89    1.23
  -2 -11  -9    2.46    1.00
  -2 -11  -8    2.34    0.77
  -2 -11  -7    0.87    0.65
  -2 -11  -6    2.71    0.76
  -2 -11  -5    5.59    0.83
  -2 -11  -4    9.04    1.12
  -2 -11  -3    3.40    0.75
  -2 -11  -2    8.87    0.89
  -2 -11  -1    6.88    0.90
  -2 -11   0   -0.72    0.53
  -2 -10   0    7.35    0.57
  -2 -10  -1    3.03    0.46
  -2 -10  -2    6.19    0.53
  -2 -10  -3    2.69    0.42
  -2 -10  -4    1.20    0.34
  -2 -10  -5    9.78    0.89
  -2 -10  -6    3.93    0.82
  -2 -10  -7   22.91    1.40
  -2 -10  -8    6.64    1.03
  -2 -10  -9    7.25    1.06
  -2 -10 -10    1.48    0.63
  -2 -10 -11    6.12    1.10
  -2  -9 -12    0.85    0.74
  -2  -9 -11    1.68    0.86
  -2  -9 -10    2.42    0.90
  -2  -9  -9    1.67    0.92
  -2  -9  -8    0.19    0.74
  -2  -9  -7    9.57    0.86
  -2  -9  -6    1.89    0.42
  -2  -9  -5   37.22    1.57
  -2  -9  -4   17.78    0.76
  -2  -9  -3   18.61    0.78
  -2  -9  -2    2.05    0.40
  -2  -9  -1   45.13    1.77
  -2  -9   0   -0.36    0.62
  -2  -8   0    0.40    0.37
  -2  -8  -1   14.53    0.66
  -2  -8  -2    1.32    0.38
  -2  -8  -3    7.99    0.53
  -2  -8  -4    3.84    0.47
  -2  -8  -5   30.86    1.02
  -2  -8  -6    7.75    0.55
  -2  -8  -7   19.15    0.75
  -2  -8  -8   -0.30    0.53
  -2  -8  -9    6.89    0.87
  -2  -8 -10   -0.14    0.55
  -2  -8 -11   19.60    1.30
  -2  -8 -12    0.00    0.62
  -2  -8 -13   15.62    1.44
  -2  -7 -14   -0.21    0.66
  -2  -7 -13    0.60    0.58
  -2  -7 -12    0.52    0.58
  -2  -7 -11   -0.08    0.59
  -2  -7 -10    1.42    0.70
  -2  -7  -9    1.89    0.39
  -2  -7  -8    0.63    0.38
  -2  -7  -7    2.38    0.46
  -2  -7  -6    1.35    0.42
  -2  -7  -5   71.91    2.28
  -2  -7  -4    0.36    0.32
  -2  -7  -3  106.02    2.86
  -2  -7  -2    3.48    0.50
  -2  -7  -1   71.93    2.47
  -2  -7   0    0.25    0.33
  -2  -6   0   28.24    1.04
  -2  -6  -1   75.51    2.74
  -2  -6  -2    0.30    0.31
  -2  -6  -3   24.13    0.85
  -2  -6  -4    9.35    0.55
  -2  -6  -5   74.81    2.48
  -2  -6  -6    8.20    0.54
  -2  -6  -7   54.75    2.12
  -2  -6  -8    3.39    0.61
  -2  -6  -9    9.92    0.60
  -2  -6 -10    1.09    0.65
  -2  -6 -11   11.20    1.14
  -2  -6 -12    0.15    0.59
  -2  -6 -13   20.31    1.44
  -2  -6 -14    0.00    0.60
  -2  -5 -15    0.06    0.58
  -2  -5 -14    2.10    0.84
  -2  -5 -13   -0.80    0.57
  -2  -5 -12    2.70    0.85
  -2  -5 -11    1.84    0.71
  -2  -5 -10    8.69    0.59
  -2  -5  -9    4.90    0.58
  -2  -5  -8   18.86    0.74
  -2  -5  -7   19.92    0.72
  -2  -5  -6   45.66    1.99
  -2  -5  -5  106.63    3.18
  -2  -5  -4    6.07    0.47
  -2  -5  -3   69.96    2.56
  -2  -5  -2   17.35    0.64
  -2  -5  -1   89.63    3.02
  -2  -5   0    9.74    0.50
  -2  -4   0  158.83    3.60
  -2  -4  -1   19.95    0.74
  -2  -4  -2   30.55    1.09
  -2  -4  -3    6.11    0.42
  -2  -4  -4    4.62    0.40
  -2  -4  -5    7.12    0.46
  -2  -4  -6    4.93    0.43
  -2  -4  -7   33.96    1.17
  -2  -4  -8   29.23    1.08
  -2  -4  -9   35.44    1.10
  -2  -4 -10   12.61    0.67
  -2  -4 -11   49.20    1.61
  -2  -4 -12    0.35    0.64
  -2  -4 -13   11.67    1.06
  -2  -4 -14    0.65    0.85
  -2  -4 -15    4.52    1.06
  -2  -3 -15   -0.03    0.67
  -2  -3 -14    2.93    0.84
  -2  -3 -13    0.24    0.65
  -2  -3 -12   23.58    1.24
  -2  -3 -11   10.20    0.64
  -2  -3 -10   71.71    2.02
  -2  -3  -9    0.52    0.46
  -2  -3  -8   33.64    1.12
  -2  -3  -7   22.89    0.79
  -2  -3  -6   58.66    2.32
  -2  -3  -5    9.71    0.48
  -2  -3  -4   45.16    2.08
  -2  -3  -3  132.12    3.39
  -2  -3  -2  252.86    4.43
  -2  -3  -1   13.24    0.63
  -2  -3   0   69.07    2.60
  -2  -2   0   45.08    2.06
  -2  -2  -1   28.47    1.13
  -2  -2  -2  117.42    3.10
  -2  -2  -3    2.53    0.31
  -2  -2  -4  114.00    3.06
  -2  -2  -5   72.39    2.54
  -2  -2  -6   49.46    2.00
  -2  -2  -7   46.29    1.37
  -2  -2  -8   46.27    1.36
  -2  -2  -9   18.20    0.72
  -2  -2 -10   10.36    0.76
  -2  -2 -11    0.95    0.42
  -2  -2 -12   -0.11    0.50
  -2  -2 -13    1.56    0.65
  -2  -2 -14    0.03    0.45
  -2  -2 -15    1.40    0.60
  -2  -2 -16    0.61    0.74
  -2  -1 -16   13.21    1.26
  -2  -1 -15   -0.38    0.50
  -2  -1 -14    8.83    0.92
  -2  -1 -13   -0.05    0.50
  -2  -1 -12   24.30    0.80
  -2  -1 -11   -0.95    0.34
  -2  -1 -10   84.48    2.43
  -2  -1  -9    2.07    0.56
  -2  -1  -8   27.44    0.89
  -2  -1  -7   26.81    0.87
  -2  -1  -6   62.28    1.58
  -2  -1  -5    0.64    0.35
  -2  -1  -4  123.38    3.25
  -2  -1  -3    0.31    0.26
  -2  -1  -2  553.19    6.06
  -2  -1  -1  112.05    2.84
  -2  -1   0   13.09    0.53
  -2   0   0 1052.01    8.11
  -2   0  -1    0.10    0.24
  -2   0  -2  875.02    7.25
  -2   0  -3    0.17    0.26
  -2   0  -4  188.14    3.84
  -2   0  -5   -0.07    0.44
  -2   0  -6    1.29    0.35
  -2   0  -7    0.16    0.27
  -2   0  -8  111.16    2.85
  -2   0  -9   -0.49    0.49
  -2   0 -10   10.47    0.60
  -2   0 -11    0.23    0.40
  -2   0 -12    0.18    0.30
  -2   0 -13   -0.64    0.37
  -2   0 -14   -0.23    0.51
  -2   0 -15   -0.50    0.52
  -2   0 -16    0.11    0.53
  -2   1 -16   12.49    1.18
  -2   1 -15    0.03    0.50
  -2   1 -14    8.74    0.93
  -2   1 -13    0.37    0.53
  -2   1 -12   25.32    0.78
  -2   1 -11   -0.47    0.39
  -2   1 -10   83.98    2.29
  -2   1  -9    1.61    0.42
  -2   1  -8   26.34    0.89
  -2   1  -7   26.77    0.99
  -2   1  -6   55.53    2.24
  -2   1  -5    1.84    0.30
  -2   1  -4  113.89    3.05
  -2   1  -3    0.70    0.25
  -2   1  -2  546.28    5.72
  -2   1  -1   98.75    2.70
  -2   1   0   12.27    0.43
  -1 -14   4   -0.22    0.93
  -1 -14   3   -0.47    0.77
  -1 -14   2    0.47    1.03
  -1 -14   1   -0.70    0.72
  -1 -13   1   17.80    1.48
  -1 -13   2    0.09    0.99
  -1 -13   3    6.73    1.15
  -1 -13   4   -0.43    0.78
  -1 -13   5    7.41    1.40
  -1 -13   6   -0.51    0.94
  -1 -13   7    5.14    1.09
  -1 -12   9    1.39    0.83
  -1 -12   8    3.96    1.14
  -1 -12   7    2.22    0.78
  -1 -12   6    8.44    1.12
  -1 -12   5    0.71    0.81
  -1 -12   4    7.07    0.94
  -1 -12   3    0.04    0.80
  -1 -12   2   13.29    1.10
  -1 -12   1    1.03    0.92
  -1 -11   1    9.35    0.91
  -1 -11   2   -0.60    0.86
  -1 -11   3    4.81    0.77
  -1 -11   4    1.54    0.75
  -1 -11   5    5.66    1.23
  -1 -11   6    1.16    0.92
  -1 -11   7   14.44    1.28
  -1 -11   8    0.56    0.82
  -1 -11   9    2.43    1.02
  -1 -11  10    0.33    1.13
  -1 -11  11    1.36    1.39
  -1 -10  12    0.34    1.14
  -1 -10  11    2.05    0.92
  -1 -10  10   11.02    1.14
  -1 -10   9    6.73    1.02
  -1 -10   8   14.90    1.13
  -1 -10   7    2.79    0.74
  -1 -10   6   24.99    1.26
  -1 -10   5    0.30    0.41
  -1 -10   4   19.55    0.80
  -1 -10   3    7.43    0.58
  -1 -10   2   45.00    1.79
  -1 -10   1    4.22    0.49
  -1  -9   1    0.27    0.40
  -1  -9   2   -0.11    0.41
  -1  -9   3    5.49    0.53
  -1  -9   4    0.92    0.43
  -1  -9   5    2.53    0.51
  -1  -9   6   -0.39    0.39
  -1  -9   7    2.01    0.49
  -1  -9   8    7.64    0.93
  -1  -9   9    2.87    0.86
  -1  -9  10    7.96    1.04
  -1  -9  11    1.28    1.01
  -1  -9  12   10.88    1.27
  -1  -9  13   -0.25    1.30
  -1  -8  14    1.16    0.91
  -1  -8  13    0.90    0.83
  -1  -8  12    7.69    1.10
  -1  -8  11    0.41    0.77
  -1  -8  10   28.19    1.35
  -1  -8   9   -1.57    0.83
  -1  -8   8   11.51    0.66
  -1  -8   7    0.55    0.44
  -1  -8   6   41.68    1.77
  -1  -8   5    1.84    0.46
  -1  -8   4  137.98    3.04
  -1  -8   3    4.23    0.50
  -1  -8   2  179.86    3.58
  -1  -8   1    3.24    0.46
  -1  -7   1   -0.40    0.32
  -1  -7   2    0.76    0.41
  -1  -7   3    7.00    0.55
  -1  -7   4   27.12    0.86
  -1  -7   5    8.75    0.60
  -1  -7   6    7.28    0.64
  -1  -7   7   -0.07    0.41
  -1  -7   8    1.72    0.47
  -1  -7  10    4.32    0.91
  -1  -7  11    7.01    1.02
  -1  -7  12   16.58    1.40
  -1  -7  13    0.19    0.76
  -1  -7  14    3.08    1.08
  -1  -6  15   -0.07    0.97
  -1  -6  14    0.17    0.95
  -1  -6  13    2.62    1.23
  -1  -6  12    6.36    0.93
  -1  -6  11    1.03    0.78
  -1  -6  10   37.86    1.52
  -1  -6   9    2.03    0.51
  -1  -6   8   23.28    0.86
  -1  -6   7    1.61    0.47
  -1  -6   6   37.78    1.25
  -1  -6   5    0.46    0.37
  -1  -6   4   63.88    2.49
  -1  -6   3    3.92    0.43
  -1  -6   2  221.38    4.37
  -1  -6   1   12.96    0.57
  -1  -5   1  135.52    3.42
  -1  -5   2   60.16    2.43
  -1  -5   3   34.48    1.10
  -1  -5   4   30.49    0.99
  -1  -5   5   69.59    2.68
  -1  -5   6    7.56    0.58
  -1  -5   7   20.53    0.78
  -1  -5   8   10.13    0.66
  -1  -5   9    0.41    0.51
  -1  -5  10    6.36    0.64
  -1  -5  11    3.09    0.60
  -1  -5  12   34.09    1.53
  -1  -5  13    5.90    1.08
  -1  -5  14    7.19    1.14
  -1  -5  15    2.55    1.32
  -1  -4  16   -0.26    1.02
  -1  -4  15    7.23    1.30
  -1  -4  14    0.62    0.81
  -1  -4  13    7.57    1.13
  -1  -4  12    7.80    1.03
  -1  -4  11    5.58    0.62
  -1  -4  10   34.29    1.04
  -1  -4   9   23.18    0.86
  -1  -4   8   33.03    1.08
  -1  -4   7   12.79    0.65
  -1  -4   6   66.93    2.81
  -1  -4   5    1.22    0.41
  -1  -4   4  118.58    3.28
  -1  -4   3   32.00    1.13
  -1  -4   2  310.01    4.91
  -1  -4   1    6.49    0.43
  -1  -3   1  126.31    3.06
  -1  -3   2    7.08    0.41
  -1  -3   3   55.69    1.57
  -1  -3   4  138.21    3.54
  -1  -3   5  112.13    3.14
  -1  -3   6   12.22    0.60
  -1  -3   7  207.74    4.12
  -1  -3   8    1.22    0.45
  -1  -3   9   30.50    0.94
  -1  -3  10    0.20    0.46
  -1  -3  11   29.20    0.94
  -1  -3  12   27.32    0.92
  -1  -3  13    5.19    0.98
  -1  -3  14   10.45    1.17
  -1  -3  15    5.46    1.02
  -1  -3  16    2.33    1.10
  -1  -2  16    0.59    1.15
  -1  -2  15   11.90    1.39
  -1  -2  14    1.26    0.80
  -1  -2  13   14.65    1.21
  -1  -2  12    0.41    0.53
  -1  -2  11   22.63    0.87
  -1  -2  10   21.79    0.84
  -1  -2   9   49.85    1.42
  -1  -2   8   25.02    0.82
  -1  -2   7   17.32    0.68
  -1  -2   6   26.44    0.92
  -1  -2   5    0.41    0.37
  -1  -2   4   51.03    1.52
  -1  -2   3   52.58    2.17
  -1  -2   2   43.88    1.90
  -1  -2   1   42.29    1.17
  -1  -1   1  646.17    5.12
  -1  -1   2   69.68    2.10
  -1  -1   3   12.39    0.45
  -1  -1   4   43.74    1.28
  -1  -1   5   97.81    3.04
  -1  -1   6   49.37    1.45
  -1  -1   7  235.68    4.40
  -1  -1   8    7.67    0.57
  -1  -1   9   56.04    2.30
  -1  -1  10    1.37    0.48
  -1  -1  11   24.15    0.88
  -1  -1  12    0.78    0.48
  -1  -1  13   12.90    1.09
  -1  -1  14    3.08    1.44
  -1  -1  15   10.16    1.31
  -1  -1  16    0.61    0.96
  -1   0  16    0.67    1.39
  -1   0  15   23.04    1.49
  -1   0  14    1.37    0.81
  -1   0  13   11.03    1.05
  -1   0  12    0.05    0.50
  -1   0  11    8.50    0.68
  -1   0  10    0.41    0.44
  -1   0   9   81.58    2.69
  -1   0   8   -0.25    0.48
  -1   0   7  101.39    3.05
  -1   0   6    0.59    0.40
  -1   0   5   18.93    0.62
  -1   0   4   -0.30    0.32
  -1   0   3   72.63    2.29
  -1   0   2   -0.20    0.24
  -1   0   1  157.69    2.68
  -1   1   1  616.35    4.98
  -1   1   2   67.47    2.11
  -1   1   3   12.47    0.45
  -1   1   4   44.38    1.34
  -1   1   5   90.03    3.00
  -1   1   6   50.01    1.57
  -1   1   7  241.13    4.61
  -1   1   8    7.29    0.58
  -1   1   9   61.58    2.61
  -1   1  10    1.70    0.51
  -1   1  11   24.91    0.90
  -1   1  12   -0.01    0.48
  -1   1  13   11.28    1.04
  -1   1  14   -0.84    0.83
  -1   1  15   12.22    1.30
  -1   1  16    0.77    0.93
  -1   1 -16   -0.02    0.65
  -1   1 -15    0.11    0.54
  -1   1 -14    0.31    0.49
  -1   1 -13    0.75    0.48
  -1   1 -12    0.99    0.32
  -1   1 -11    6.18    0.49
  -1   1 -10   -0.50    0.39
  -1   1  -9   23.56    0.79
  -1   1  -8   16.38    0.75
  -1   1  -7   75.33    2.51
  -1   1  -6   44.54    1.37
  -1   1  -5   46.89    2.03
  -1   1  -4   94.47    2.72
  -1   1  -3  507.59    5.35
  -1   1  -2    6.88    0.30
  -1   1  -1  562.27    4.64
  -1   1   0   14.23    0.55
  -1   0   0    0.07    0.11
  -1   0  -1   30.83    1.39
  -1   0  -2    0.23    0.20
  -1   0  -3   25.00    0.79
  -1   0  -4    0.20    0.26
  -1   0  -5   12.43    0.53
  -1   0  -6    0.02    0.27
  -1   0  -7  110.80    3.06
  -1   0  -8    0.14    0.27
  -1   0  -9  108.20    2.91
  -1   0 -10    0.94    0.37
  -1   0 -11   13.67    0.67
  -1   0 -12   -0.15    0.29
  -1   0 -13   16.03    1.05
  -1   0 -14   -0.16    0.48
  -1   0 -15   16.42    1.38
  -1   0 -16   -0.30    0.45
  -1  -1 -16    0.28    0.61
  -1  -1 -15    0.64    0.64
  -1  -1 -14    0.44    0.59
  -1  -1 -13    1.19    0.52
  -1  -1 -12    1.35    0.36
  -1  -1 -11    5.72    0.55
  -1  -1 -10   -0.08    0.46
  -1  -1  -9   24.26    0.84
  -1  -1  -8   15.70    0.63
  -1  -1  -7   75.76    2.61
  -1  -1  -6   45.36    2.06
  -1  -1  -5   46.90    1.42
  -1  -1  -4   91.46    2.77
  -1  -1  -3  521.64    5.56
  -1  -1  -2    6.77    0.30
  -1  -1  -1  582.18    4.90
  -1  -1   0   16.91    0.50
  -1  -2   0    0.14    0.21
  -1  -2  -1    2.99    0.27
  -1  -2  -2    0.68    0.23
  -1  -2  -3  491.10    5.74
  -1  -2  -4   14.84    0.58
  -1  -2  -5    0.64    0.27
  -1  -2  -6    0.19    0.30
  -1  -2  -7   16.40    0.66
  -1  -2  -8    6.76    0.48
  -1  -2  -9   44.72    1.89
  -1  -2 -10   14.56    0.68
  -1  -2 -11   48.55    1.73
  -1  -2 -12    8.02    0.59
  -1  -2 -13   23.47    1.27
  -1  -2 -14    0.13    0.50
  -1  -2 -15    9.19    0.93
  -1  -2 -16    0.64    0.56
  -1  -3 -16    2.51    0.84
  -1  -3 -15   -0.18    0.47
  -1  -3 -14    5.68    0.83
  -1  -3 -13    0.43    0.77
  -1  -3 -12   17.10    1.01
  -1  -3 -11    5.52    0.50
  -1  -3 -10    7.28    0.59
  -1  -3  -9   29.24    1.14
  -1  -3  -8   60.05    2.24
  -1  -3  -7  156.73    3.59
  -1  -3  -6   99.67    2.94
  -1  -3  -5   63.04    2.47
  -1  -3  -4    3.20    0.33
  -1  -3  -3  106.68    3.06
  -1  -3  -2  102.21    2.91
  -1  -3  -1   70.17    2.32
  -1  -3   0   52.76    2.09
  -1  -4   0    4.65    0.37
  -1  -4  -1   11.81    0.48
  -1  -4  -2  166.64    3.80
  -1  -4  -3   18.88    0.63
  -1  -4  -4  107.99    3.08
  -1  -4  -5    0.39    0.26
  -1  -4  -6   31.79    1.19
  -1  -4  -7   53.93    2.27
  -1  -4  -8    1.06    0.33
  -1  -4  -9   24.29    0.86
  -1  -4 -10   20.06    0.77
  -1  -4 -11    4.24    0.51
  -1  -4 -12   14.34    1.04
  -1  -4 -13    6.59    0.99
  -1  -4 -14    0.39    0.54
  -1  -4 -15    7.94    0.95
  -1  -5 -15    0.15    0.76
  -1  -5 -14   14.95    1.13
  -1  -5 -13    2.11    0.72
  -1  -5 -12   20.75    1.18
  -1  -5 -11    0.05    0.51
  -1  -5 -10    3.41    0.45
  -1  -5  -9    1.83    0.38
  -1  -5  -8   28.17    1.01
  -1  -5  -7   18.31    0.70
  -1  -5  -6   26.61    1.00
  -1  -5  -5    3.38    0.39
  -1  -5  -4    4.21    0.39
  -1  -5  -3   12.91    0.54
  -1  -5  -2   31.93    1.16
  -1  -5  -1   25.99    1.06
  -1  -5   0   18.54    0.68
  -1  -6   0   83.53    2.82
  -1  -6  -1    0.20    0.29
  -1  -6  -2  131.46    3.49
  -1  -6  -3   93.60    2.93
  -1  -6  -4  114.51    3.13
  -1  -6  -5   12.93    0.61
  -1  -6  -6   46.97    2.01
  -1  -6  -7    0.82    0.33
  -1  -6  -8    8.13    0.55
  -1  -6  -9    6.15    0.56
  -1  -6 -10    4.77    0.47
  -1  -6 -11    3.78    0.66
  -1  -6 -12    5.79    0.82
  -1  -6 -13    4.20    0.86
  -1  -6 -14    0.11    0.50
  -1  -6 -15    0.42    0.59
  -1  -7 -14   11.46    1.12
  -1  -7 -13    0.04    0.65
  -1  -7 -12   24.22    1.48
  -1  -7 -11    0.39    0.64
  -1  -7 -10    7.31    0.81
  -1  -7  -9    0.16    0.29
  -1  -7  -8   19.87    0.73
  -1  -7  -7    3.08    0.39
  -1  -7  -6   40.67    1.90
  -1  -7  -5   10.52    0.60
  -1  -7  -4   28.92    1.12
  -1  -7  -3    8.56    0.53
  -1  -7  -2   -0.22    0.29
  -1  -7  -1   10.06    0.55
  -1  -7   0   23.45    0.85
  -1  -8   0   17.93    0.69
  -1  -8  -1    1.25    0.39
  -1  -8  -2   69.15    2.47
  -1  -8  -3    0.63    0.33
  -1  -8  -4  103.18    2.67
  -1  -8  -5    5.55    0.51
  -1  -8  -6   25.17    0.82
  -1  -8  -7    0.09    0.29
  -1  -8  -8    2.96    0.39
  -1  -8  -9    1.52    0.55
  -1  -8 -10    6.15    0.80
  -1  -8 -11    1.20    0.58
  -1  -8 -12    9.66    1.09
  -1  -8 -13   -0.19    0.57
  -1  -9 -13    0.09    0.57
  -1  -9 -12   12.87    1.30
  -1  -9 -11    0.71    0.57
  -1  -9 -10    8.03    0.94
  -1  -9  -9    1.42    0.56
  -1  -9  -8   14.48    1.02
  -1  -9  -7    1.71    0.71
  -1  -9  -6    7.69    0.55
  -1  -9  -5    1.98    0.41
  -1  -9  -4   15.30    0.70
  -1  -9  -3    2.50    0.41
  -1  -9  -2   -0.36    0.33
  -1  -9  -1    0.23    0.35
  -1  -9   0    1.15    0.33
  -1 -10   0   12.93    0.66
  -1 -10  -1    2.38    0.41
  -1 -10  -2   15.86    0.71
  -1 -10  -3    6.25    0.54
  -1 -10  -4    6.78    0.57
  -1 -10  -5    1.56    0.61
  -1 -10  -6   17.82    1.10
  -1 -10  -7    1.46    0.68
  -1 -10  -8   15.29    1.13
  -1 -10  -9    3.28    0.91
  -1 -10 -10    5.74    0.81
  -1 -10 -11    3.34    0.77
  -1 -10 -12    0.90    0.71
  -1 -11 -10    2.68    0.72
  -1 -11  -9    0.91    0.99
  -1 -11  -8    4.93    0.93
  -1 -11  -7    8.66    1.09
  -1 -11  -6   10.23    1.06
  -1 -11  -5    3.50    0.74
  -1 -11  -4   14.46    1.07
  -1 -11  -3    3.27    0.76
  -1 -11  -2    2.40    0.64
  -1 -11  -1   11.20    0.99
  -1 -11   0    0.79    0.63
  -1 -12   0    7.98    1.16
  -1 -12  -1    1.51    0.76
  -1 -12  -2   11.04    1.02
  -1 -12  -3    3.27    0.69
  -1 -12  -4    7.23    1.02
  -1 -12  -5   -0.04    0.61
  -1 -12  -6    1.41    0.76
  -1 -12  -7    0.93    0.68
  -1 -12  -8    3.91    0.82
  -1 -12  -9    3.63    0.86
  -1 -13  -7    5.00    1.08
  -1 -13  -6   -0.27    0.61
  -1 -13  -5    4.39    1.06
  -1 -13  -4    0.40    0.82
  -1 -13  -3   13.73    1.31
  -1 -13  -2    0.75    0.66
  -1 -13  -1   23.39    1.50
  -1 -13   0   -0.20    0.75
  -1 -14   0    1.17    0.94
  -1 -14  -1   -0.23    1.17
  -1 -14  -2    2.46    0.84
  -1 -14  -3    4.77    1.07
  -1 -14  -4   -0.51    0.77
   0   1   1   55.96    1.40
   0   1   2    2.14    0.28
   0   1   3    3.48    0.36
   0   1   4   33.67    1.02
   0   1   5   31.43    0.97
   0   1   6   13.31    0.62
   0   1   7   29.06    0.83
   0   1   8   78.02    2.94
   0   1   9   24.48    0.84
   0   1  10   83.13    2.44
   0   1  11   -0.29    0.48
   0   1  12    8.72    0.69
   0   1  13    2.63    0.80
   0   1  14   29.07    1.78
   0   1  15    1.76    0.78
   0   1  16   16.97    1.45
   0   0  16    3.27    1.07
   0   0  15   -0.42    1.19
   0   0  14   19.88    1.36
   0   0  13    1.77    0.84
   0   0  12    1.28    0.51
   0   0  11   -0.84    0.46
   0   0  10   14.42    0.75
   0   0   9   -0.31    0.42
   0   0   8  230.88    4.26
   0   0   7    0.56    0.44
   0   0   6  123.68    3.38
   0   0   5   -0.12    0.39
   0   0   4   36.27    1.18
   0   0   3    0.36    0.29
   0  -1   2    2.68    0.27
   0  -1   3    2.91    0.33
   0  -1   4   31.61    0.95
   0  -1   5   31.05    0.91
   0  -1   6   13.10    0.59
   0  -1   7   30.25    0.86
   0  -1   8   78.33    2.59
   0  -1   9   21.99    0.80
   0  -1  10   78.14    2.39
   0  -1  11   -0.12    0.54
   0  -1  12    9.82    0.67
   0  -1  13    1.50    0.85
   0  -1  14   29.42    1.49
   0  -1  15    0.42    1.01
   0  -1  16   20.67    1.48
   0  -2  16    0.89    0.81
   0  -2  15    4.44    0.94
   0  -2  14    6.67    0.97
   0  -2  13    4.60    0.86
   0  -2  12    7.17    0.62
   0  -2  11   -0.25    0.45
   0  -2  10   26.16    0.87
   0  -2   9    1.41    0.45
   0  -2   8   77.70    2.76
   0  -2   7   40.36    1.28
   0  -2   6  134.52    3.65
   0  -2   5  185.48    3.86
   0  -2   4  364.40    5.03
   0  -2   3    0.06    0.28
   0  -2   1    2.75    0.27
   0  -3   1  119.82    2.92
   0  -3   3   26.06    0.84
   0  -3   4   24.64    0.78
   0  -3   5   74.59    2.62
   0  -3   6    3.21    0.44
   0  -3   7   17.59    0.69
   0  -3   8   57.60    2.45
   0  -3   9   29.95    0.89
   0  -3  10   53.52    1.97
   0  -3  11    9.68    0.65
   0  -3  12    9.53    0.64
   0  -3  13    0.67    0.71
   0  -3  14    9.56    1.06
   0  -3  15    0.08    0.77
   0  -3  16   13.04    1.26
   0  -4  16    0.93    0.86
   0  -4  15    8.75    1.16
   0  -4  14    8.43    1.04
   0  -4  13   18.53    1.23
   0  -4  12    4.63    0.82
   0  -4  11   17.13    0.77
   0  -4  10   19.51    0.79
   0  -4   9   15.98    0.72
   0  -4   8   83.03    2.53
   0  -4   7   36.63    1.24
   0  -4   6  110.18    3.27
   0  -4   5   18.70    0.70
   0  -4   4   66.53    2.57
   0  -4   3    1.45    0.36
   0  -4   2   32.76    0.99
   0  -4   1    0.29    0.27
   0  -5   1  149.73    3.59
   0  -5   2   13.28    0.54
   0  -5   3  167.99    4.45
   0  -5   4    8.56    0.50
   0  -5   5  166.45    3.69
   0  -5   6   10.85    0.59
   0  -5   7   43.48    1.96
   0  -5   8    5.16    0.54
   0  -5   9   59.67    2.22
   0  -5  10    9.08    0.63
   0  -5  11   31.47    0.93
   0  -5  12    0.78    0.82
   0  -5  13    7.53    1.03
   0  -5  14    7.00    1.03
   0  -5  15    0.55    1.26
   0  -6  15    8.49    1.18
   0  -6  14    4.54    1.05
   0  -6  13   12.96    1.19
   0  -6  12    0.90    0.71
   0  -6  11   12.61    1.07
   0  -6  10   -1.21    0.39
   0  -6   9   11.57    0.67
   0  -6   8    0.58    0.39
   0  -6   7   35.55    1.14
   0  -6   6    1.05    0.39
   0  -6   5   72.10    2.47
   0  -6   4   67.89    2.61
   0  -6   3    0.15    0.36
   0  -6   2    0.00    0.33
   0  -6   1    3.16    0.40
   0  -7   1  128.19    3.39
   0  -7   2    0.53    0.41
   0  -7   3  102.94    3.12
   0  -7   4    0.67    0.41
   0  -7   5  113.53    2.88
   0  -7   6   -0.08    0.36
   0  -7   7   11.25    0.63
   0  -7   8   -0.38    0.64
   0  -7   9   20.48    0.79
   0  -7  10    0.38    0.74
   0  -7  11    4.22    0.92
   0  -7  12    1.28    0.89
   0  -7  13    3.75    0.91
   0  -7  14    0.54    0.81
   0  -8  14   -0.33    0.72
   0  -8  13   12.53    1.24
   0  -8  12    0.39    0.80
   0  -8  11   20.77    1.46
   0  -8  10    1.74    1.12
   0  -8   9    3.87    1.00
   0  -8   8    1.73    0.44
   0  -8   7    2.38    0.49
   0  -8   6    0.15    0.42
   0  -8   5   19.40    0.77
   0  -8   4    1.67    0.43
   0  -8   3    0.23    0.35
   0  -8   2   -0.79    0.41
   0  -8   1    0.44    0.32
   0  -9   1   48.39    2.02
   0  -9   2   10.90    0.62
   0  -9   3   81.47    2.35
   0  -9   4    3.91    0.47
   0  -9   5   64.61    1.95
   0  -9   6    1.37    0.43
   0  -9   7   12.63    0.68
   0  -9   8    1.21    0.73
   0  -9   9   22.68    1.31
   0  -9  10    4.28    0.84
   0  -9  11    8.58    1.02
   0  -9  12   -0.05    0.77
   0  -9  13    2.13    1.06
   0 -10  12   -0.41    1.28
   0 -10  11    7.24    1.11
   0 -10  10    1.19    0.73
   0 -10   9    4.85    0.90
   0 -10   8   11.48    1.09
   0 -10   7    4.52    0.90
   0 -10   6   13.24    1.04
   0 -10   5    8.92    0.60
   0 -10   4    3.23    0.45
   0 -10   3    1.69    0.45
   0 -10   2   11.17    0.64
   0 -10   1    1.16    0.38
   0 -11   1    1.74    0.67
   0 -11   2    2.01    0.67
   0 -11   3   10.63    0.90
   0 -11   4    0.33    0.73
   0 -11   5   17.79    1.13
   0 -11   6   -0.39    0.92
   0 -11   7    3.16    0.86
   0 -11   8    4.54    0.85
   0 -11   9    8.83    1.05
   0 -11  10    6.08    1.13
   0 -11  11    0.97    0.91
   0 -12   9    2.90    0.86
   0 -12   8    5.01    1.17
   0 -12   7    0.48    0.91
   0 -12   6    6.35    1.00
   0 -12   5    4.25    0.91
   0 -12   4    7.85    0.99
   0 -12   3    1.34    0.66
   0 -12   2   12.73    1.10
   0 -12   1    2.58    0.81
   0 -13   1    6.15    0.96
   0 -13   2    2.09    0.80
   0 -13   3    1.68    0.72
   0 -13   4    0.68    0.67
   0 -13   5    0.34    0.77
   0 -13   6    1.27    1.01
   0 -13   7    1.34    0.90
   0 -14   4    7.79    1.19
   0 -14   3    1.28    0.67
   0 -14   2    8.76    1.14
   0 -14   1    0.98    0.78
   0 -14   0   13.36    1.21
   0 -14  -1    0.11    0.97
   0 -14  -2    6.20    1.12
   0 -14  -3    1.59    0.72
   0 -14  -4    5.72    1.04
   0 -13  -7    0.73    0.73
   0 -13  -6    2.27    0.67
   0 -13  -5    0.39    0.90
   0 -13  -4    0.73    0.61
   0 -13  -3    1.64    0.83
   0 -13  -2    1.81    0.73
   0 -13  -1    5.92    1.04
   0 -13   0   -0.82    0.78
   0 -12   0   24.73    1.37
   0 -12  -1    0.64    0.62
   0 -12  -2   12.85    1.05
   0 -12  -3    1.14    0.87
   0 -12  -4    5.66    1.12
   0 -12  -5    5.15    0.77
   0 -12  -6    6.81    0.95
   0 -12  -7    1.26    0.64
   0 -12  -8    3.68    0.79
   0 -12  -9    0.31    0.83
   0 -11 -11    0.39    0.82
   0 -11 -10    5.11    0.87
   0 -11  -9    7.61    1.01
   0 -11  -8    4.10    0.77
   0 -11  -7    5.10    0.77
   0 -11  -6    0.21    0.62
   0 -11  -5   16.40    1.11
   0 -11  -4    0.72    0.66
   0 -11  -3    9.56    0.88
   0 -11  -2    2.43    0.79
   0 -11  -1    2.50    0.77
   0 -11   0   -0.31    0.51
   0 -10   0   26.15    0.86
   0 -10  -1    0.77    0.41
   0 -10  -2    9.79    0.63
   0 -10  -3    1.66    0.56
   0 -10  -4    3.27    0.42
   0 -10  -5    8.22    0.56
   0 -10  -6   13.75    1.04
   0 -10  -7    5.79    0.76
   0 -10  -8   10.64    0.98
   0 -10  -9    4.66    0.78
   0 -10 -10    0.74    0.72
   0 -10 -11    5.33    0.93
   0 -10 -12    0.29    0.62
   0  -9 -13    2.73    1.02
   0  -9 -12   -0.14    0.68
   0  -9 -11    8.26    0.93
   0  -9 -10    2.31    0.69
   0  -9  -9   18.99    1.26
   0  -9  -8    1.35    0.54
   0  -9  -7   12.35    0.62
   0  -9  -6    1.87    0.40
   0  -9  -5   59.27    2.05
   0  -9  -4    2.36    0.41
   0  -9  -3   80.16    2.43
   0  -9  -2   11.74    0.64
   0  -9  -1   42.66    1.83
   0  -9   0    0.28    0.36
   0  -8   0    1.87    0.35
   0  -8  -1    0.66    0.35
   0  -8  -2   -0.08    0.30
   0  -8  -3   -0.45    0.33
   0  -8  -4    2.80    0.43
   0  -8  -5   17.08    0.71
   0  -8  -6    0.66    0.33
   0  -8  -7    1.96    0.41
   0  -8  -8    1.59    0.39
   0  -8  -9    4.88    0.66
   0  -8 -10    1.49    0.60
   0  -8 -11   17.91    1.19
   0  -8 -12   -0.34    0.58
   0  -8 -13   13.97    1.31
   0  -8 -14    0.12    0.60
   0  -7 -14   -0.11    0.52
   0  -7 -13    3.63    0.81
   0  -7 -12    1.54    0.61
   0  -7 -11    3.58    0.73
   0  -7 -10    0.46    0.63
   0  -7  -9   18.77    0.76
   0  -7  -8    0.96    0.38
   0  -7  -7    9.58    0.63
   0  -7  -6   -0.10    0.30
   0  -7  -5  107.53    2.97
   0  -7  -4    0.56    0.33
   0  -7  -3   99.84    2.97
   0  -7  -2    0.38    0.31
   0  -7  -1  128.29    3.47
   0  -7   0   -0.30    0.30
   0  -6   0    1.81    0.37
   0  -6  -1    3.09    0.38
   0  -6  -2    0.56    0.37
   0  -6  -3   -0.09    0.43
   0  -6  -4   67.68    2.48
   0  -6  -5   67.34    2.47
   0  -6  -6    0.99    0.47
   0  -6  -7   34.29    1.20
   0  -6  -8    0.58    0.42
   0  -6  -9   10.40    0.73
   0  -6 -10    0.35    0.32
   0  -6 -11   11.08    0.90
   0  -6 -12    0.35    0.61
   0  -6 -13   12.77    1.14
   0  -6 -14    2.06    0.63
   0  -6 -15    6.64    0.95
   0  -5 -15    0.52    0.62
   0  -5 -14    5.90    0.95
   0  -5 -13    7.61    0.98
   0  -5 -12    3.34    0.72
   0  -5 -11   28.88    1.43
   0  -5 -10    7.35    0.56
   0  -5  -9   55.33    1.98
   0  -5  -8    5.01    0.45
   0  -5  -7   40.49    1.28
   0  -5  -6   10.42    0.55
   0  -5  -5  154.08    3.63
   0  -5  -4    8.14    0.48
   0  -5  -3  171.03    3.91
   0  -5  -2   12.16    0.53
   0  -5  -1  155.72    3.69
   0  -5   0    0.41    0.31
   0  -4   0  656.30    6.94
   0  -4  -1    0.39    0.29
   0  -4  -2   31.10    1.05
   0  -4  -3    0.83    0.29
   0  -4  -4   64.47    2.52
   0  -4  -5   16.81    0.64
   0  -4  -6   99.32    2.99
   0  -4  -7   31.60    1.10
   0  -4  -8   76.37    2.45
   0  -4  -9   16.33    0.72
   0  -4 -10   17.57    0.71
   0  -4 -11   15.62    0.76
   0  -4 -12    5.50    0.81
   0  -4 -13   16.66    1.23
   0  -4 -14    7.46    1.14
   0  -4 -15    8.35    1.18
   0  -4 -16    0.22    0.59
   0  -3 -16   13.08    1.16
   0  -3 -15   -0.29    0.47
   0  -3 -14   10.02    1.10
   0  -3 -13    0.11    0.55
   0  -3 -12    8.96    0.55
   0  -3 -11    9.62    0.58
   0  -3 -10   49.41    1.97
   0  -3  -9   29.30    0.95
   0  -3  -8   52.78    2.19
   0  -3  -7   16.62    0.65
   0  -3  -6    2.87    0.35
   0  -3  -5   69.52    2.54
   0  -3  -4   22.20    0.80
   0  -3  -3   25.90    0.95
   0  -3  -2  147.17    3.31
   0  -3  -1  112.83    2.89
   0  -3   0    0.22    0.25
   0  -2   0  252.32    3.31
   0  -2  -1    3.43    0.27
   0  -2  -2   53.11    1.89
   0  -2  -3    0.41    0.24
   0  -2  -4  340.61    5.01
   0  -2  -5  176.26    3.77
   0  -2  -6  130.52    3.30
   0  -2  -7   38.36    1.24
   0  -2  -8   71.68    2.54
   0  -2  -9    0.17    0.30
   0  -2 -10   22.96    0.81
   0  -2 -11    0.20    0.43
   0  -2 -12    7.33    0.54
   0  -2 -13    4.52    0.76
   0  -2 -14    9.18    1.08
   0  -2 -15    3.62    0.83
   0  -2 -16    0.29    0.65
   0  -1 -16   16.36    1.25
   0  -1 -15   -0.61    0.50
   0  -1 -14   25.28    1.39
   0  -1 -13    1.97    0.61
   0  -1 -12    8.45    0.54
   0  -1 -11    0.06    0.34
   0  -1 -10   77.86    2.42
   0  -1  -9   22.37    0.86
   0  -1  -8   72.21    2.54
   0  -1  -7   26.89    1.03
   0  -1  -6   12.96    0.52
   0  -1  -5   29.89    1.09
   0  -1  -4   30.33    0.90
   0  -1  -3    3.09    0.29
   0  -1  -2    2.26    0.24
   0  -1  -1   55.49    1.43
   0   0  -3    0.30    0.23
   0   0  -4   35.22    1.08
   0   0  -5    0.16    0.25
   0   0  -6  113.21    3.27
   0   0  -7    0.28    0.29
   0   0  -8  228.45    4.43
   0   0  -9    0.26    0.32
   0   0 -10   12.23    0.59
   0   0 -11    0.56    0.32
   0   0 -12    0.75    0.31
   0   0 -13   -0.38    0.36
   0   0 -14   21.10    1.33
   0   0 -15   -0.16    0.58
   0   0 -16    0.27    0.93
   0   1 -16   17.76    1.32
   0   1 -15   -0.11    0.51
   0   1 -14   24.00    1.28
   0   1 -13    2.92    0.63
   0   1 -12    8.85    0.59
   0   1 -11    0.00    0.68
   0   1 -10   75.44    2.35
   0   1  -9   21.11    0.77
   0   1  -8   74.53    2.56
   0   1  -7   26.65    1.08
   0   1  -6   12.18    0.52
   0   1  -5   28.59    1.02
   0   1  -4   28.55    0.84
   0   1  -3    3.01    0.28
   0   1  -2    2.24    0.23
   0   1  -1   48.82    1.60
   1 -14   4    1.12    0.83
   1 -14   3    4.82    1.05
   1 -14   2    1.73    0.89
   1 -14   1    0.65    0.81
   1 -13   1   22.21    1.49
   1 -13   2   -0.50    0.66
   1 -13   3   15.02    1.23
   1 -13   4    0.47    0.73
   1 -13   5    4.94    0.98
   1 -13   6   -1.17    0.88
   1 -13   7    4.84    1.23
   1 -12   9    2.84    0.93
   1 -12   8    1.98    0.85
   1 -12   7    3.76    0.86
   1 -12   6    2.62    0.80
   1 -12   5    0.89    0.71
   1 -12   4    7.69    1.00
   1 -12   3    2.14    0.88
   1 -12   2   12.96    1.11
   1 -12   1    1.23    0.77
   1 -11   1   10.84    0.96
   1 -11   2    1.72    0.76
   1 -11   3    4.03    0.75
   1 -11   4   14.37    1.06
   1 -11   5    2.13    0.76
   1 -11   6    8.47    1.04
   1 -11   7    6.95    1.00
   1 -11   8    3.57    1.09
   1 -11   9    0.53    1.02
   1 -11  10    3.16    0.90
   1 -10  12   -1.42    0.99
   1 -10  11    2.92    0.94
   1 -10  10    4.15    1.13
   1 -10   9    3.04    0.90
   1 -10   8   15.94    1.26
   1 -10   7    1.69    0.72
   1 -10   6   16.52    1.08
   1 -10   5    2.13    0.79
   1 -10   4    8.91    0.58
   1 -10   3    6.62    0.54
   1 -10   2   15.85    0.72
   1 -10   1    1.47    0.47
   1  -9   1   -0.21    0.37
   1  -9   2   -0.17    0.39
   1  -9   3    2.71    0.46
   1  -9   4   15.34    0.74
   1  -9   5    1.99    0.47
   1  -9   6    6.99    0.62
   1  -9   7    0.23    0.69
   1  -9   8   17.70    1.17
   1  -9   9    0.64    0.76
   1  -9  10   10.19    1.10
   1  -9  11    1.36    0.77
   1  -9  12   13.40    1.25
   1  -9  13   -0.71    0.78
   1  -8  13    1.06    0.86
   1  -8  12    8.01    1.63
   1  -8  11    1.33    0.80
   1  -8  10    6.29    0.93
   1  -8   9   -0.25    0.66
   1  -8   8    2.45    0.49
   1  -8   7    0.91    0.43
   1  -8   6   25.19    0.86
   1  -8   5    5.20    0.55
   1  -8   4  108.69    2.90
   1  -8   3    0.53    0.38
   1  -8   2   71.44    2.41
   1  -8   1    0.80    0.37
   1  -7   1    9.84    0.56
   1  -7   2   -0.06    0.32
   1  -7   3    8.33    0.55
   1  -7   4   34.39    1.02
   1  -7   5   14.68    0.69
   1  -7   6   42.15    1.15
   1  -7   7    1.26    0.55
   1  -7   8   18.78    0.81
   1  -7   9   -0.48    0.41
   1  -7  10    6.47    0.90
   1  -7  11    0.42    0.70
   1  -7  12   25.13    1.71
   1  -7  13    1.03    0.86
   1  -7  14   12.05    1.44
   1  -6  15    1.26    1.10
   1  -6  14   -2.22    1.01
   1  -6  13    3.08    0.95
   1  -6  12    5.76    0.96
   1  -6  11    3.84    0.84
   1  -6  10    6.58    0.61
   1  -6   9    7.05    0.60
   1  -6   8    9.29    0.61
   1  -6   7    0.36    0.40
   1  -6   6   56.73    2.29
   1  -6   5   12.96    0.66
   1  -6   4  147.70    3.58
   1  -6   2  132.87    3.36
   1  -6   1   -0.01    0.32
   1  -5   1   27.12    0.93
   1  -5   2   36.42    1.14
   1  -5   3   15.91    0.64
   1  -5   4    3.37    0.48
   1  -5   5    3.44    0.47
   1  -5   6   30.76    0.97
   1  -5   7   19.80    0.77
   1  -5   8   31.76    1.00
   1  -5   9    1.85    0.49
   1  -5  10    2.22    0.51
   1  -5  11    1.96    0.71
   1  -5  12   23.33    1.34
   1  -5  13   -0.05    0.83
   1  -5  14   12.35    1.28
   1  -5  15    1.98    0.87
   1  -4  15    3.91    1.05
   1  -4  14    0.00    0.75
   1  -4  13    7.25    0.98
   1  -4  12   13.92    1.07
   1  -4  11    4.49    0.57
   1  -4  10   22.02    0.85
   1  -4   9   26.25    0.88
   1  -4   8    0.85    0.42
   1  -4   7   57.49    2.29
   1  -4   6   35.18    1.15
   1  -4   5    0.26    0.38
   1  -4   4  113.35    3.12
   1  -4   3   18.05    0.68
   1  -4   2  175.08    4.59
   1  -4   1   13.61    0.51
   1  -3   1   71.08    2.35
   1  -3   2  102.09    3.29
   1  -3   3  123.67    3.11
   1  -3   4    3.08    0.43
   1  -3   5   68.53    2.60
   1  -3   6  105.07    3.03
   1  -3   7  163.20    3.56
   1  -3   8   64.55    2.47
   1  -3   9   28.02    0.89
   1  -3  10    6.26    0.61
   1  -3  11    5.77    0.59
   1  -3  12   14.99    1.27
   1  -3  13   -0.32    0.71
   1  -3  14    7.56    1.53
   1  -3  15    0.89    1.08
   1  -3  16    0.26    1.56
   1  -2  16   -0.20    0.96
   1  -2  15    5.69    1.11
   1  -2  14    0.00    1.04
   1  -2  13   23.64    1.35
   1  -2  12    7.02    0.65
   1  -2  11   53.32    1.88
   1  -2  10   11.73    0.72
   1  -2   9   46.29    2.00
   1  -2   8    6.05    0.55
   1  -2   7   16.91    0.67
   1  -2   6    0.15    0.40
   1  -2   5    0.41    0.36
   1  -2   4   17.17    0.57
   1  -2   3  525.67    5.77
   1  -2   2    0.95    0.29
   1  -2   1    4.75    0.31
   1  -1   1  611.42    4.67
   1  -1   2    7.25    0.35
   1  -1   3  543.82    5.67
   1  -1   4   96.86    2.75
   1  -1   5   45.11    1.50
   1  -1   6   45.10    1.55
   1  -1   7   83.68    2.78
   1  -1   8   15.67    0.73
   1  -1   9   23.46    0.85
   1  -1  10    0.28    0.45
   1  -1  11    2.12    0.57
   1  -1  12   -0.04    0.50
   1  -1  13    0.31    0.84
   1  -1  14   -0.18    0.79
   1  -1  15   -0.35    1.16
   1  -1  16    0.28    0.92
   1   0  16    0.52    0.84
   1   0  15   15.95    1.56
   1   0  14   -0.27    0.80
   1   0  13   10.88    1.18
   1   0  12    0.31    0.46
   1   0  11   13.12    0.77
   1   0  10   -0.12    0.45
   1   0   9  116.22    3.12
   1   0   8   -0.68    0.37
   1   0   7  123.26    3.33
   1   0   6    0.54    0.41
   1   0   5    9.66    0.55
   1   0   4   -0.16    0.32
   1   0   3   23.92    0.80
   1   0   2   -0.11    0.24
   1   0   1   33.41    1.37
   1   1   1  594.37    4.80
   1   1   2    7.39    0.35
   1   1   3  536.79    5.53
   1   1   4   91.21    2.97
   1   1   5   45.98    1.38
   1   1   6   43.16    1.41
   1   1   7   84.05    3.10
   1   1   8   15.64    0.76
   1   1   9   24.55    0.89
   1   1  10    0.34    0.45
   1   1  11    3.13    0.61
   1   1  12    0.40    0.52
   1   1  13    0.47    0.85
   1   1  14    0.61    0.88
   1   1  15    1.04    0.88
   1   1  16    0.48    0.95
   1   1 -16    0.99    0.60
   1   1 -15    8.44    1.12
   1   1 -14    0.62    0.58
   1   1 -13    8.88    0.96
   1   1 -12    0.09    0.27
   1   1 -11   19.62    0.90
   1   1 -10    0.37    0.39
   1   1  -9   50.85    2.20
   1   1  -8    6.14    0.46
   1   1  -7  227.53    4.42
   1   1  -6   44.87    1.57
   1   1  -5   80.80    2.65
   1   1  -4   37.89    1.19
   1   1  -3   10.44    0.39
   1   1  -2   66.35    1.91
   1   1  -1  585.80    4.82
   1   1   0   17.71    0.58
   1   0   0   -0.26    0.13
   1   0  -1  180.26    2.62
   1   0  -2    0.10    0.21
   1   0  -3   62.08    2.10
   1   0  -4    0.24    0.26
   1   0  -5   14.64    0.64
   1   0  -6    0.13    0.29
   1   0  -7   90.23    2.93
   1   0  -8    0.29    0.52
   1   0  -9   75.09    2.49
   1   0 -10   -0.47    0.25
   1   0 -11    6.39    0.56
   1   0 -12    0.17    0.34
   1   0 -13    9.88    0.84
   1   0 -14   -0.35    0.49
   1   0 -15   20.27    1.45
   1   0 -16   -0.87    0.40
   1  -1 -16    0.07    0.63
   1  -1 -15    9.23    1.03
   1  -1 -14    0.75    0.66
   1  -1 -13    7.83    1.01
   1  -1 -12    0.21    0.39
   1  -1 -11   20.93    0.77
   1  -1 -10   -0.16    0.48
   1  -1  -9   49.26    2.19
   1  -1  -8    4.92    0.48
   1  -1  -7  228.34    4.37
   1  -1  -6   43.02    1.47
   1  -1  -5   83.52    2.77
   1  -1  -4   38.00    1.32
   1  -1  -3    9.28    0.40
   1  -1  -2   68.11    2.07
   1  -1  -1  557.38    5.09
   1  -1   0   18.53    0.64
   1  -2   0   -0.16    0.25
   1  -2  -1   41.77    1.77
   1  -2  -2   46.12    2.08
   1  -2  -3   43.02    2.06
   1  -2  -4   42.31    1.39
   1  -2  -5   -0.06    0.27
   1  -2  -6   22.07    0.78
   1  -2  -7   14.56    0.60
   1  -2  -8   21.33    0.73
   1  -2  -9   41.84    1.92
   1  -2 -10   18.78    0.74
   1  -2 -11   21.51    0.78
   1  -2 -12    0.42    0.37
   1  -2 -13   13.71    1.04
   1  -2 -14    0.43    0.61
   1  -2 -15   10.15    1.08
   1  -2 -16   -0.07    0.61
   1  -3 -16   -0.54    0.69
   1  -3 -15    4.79    0.84
   1  -3 -14    6.47    0.95
   1  -3 -13    2.42    0.85
   1  -3 -12   21.17    0.79
   1  -3 -11   24.79    0.85
   1  -3 -10    0.19    0.43
   1  -3  -9   25.30    0.90
   1  -3  -8   -0.09    0.33
   1  -3  -7  186.86    4.24
   1  -3  -6    9.88    0.53
   1  -3  -5   99.66    3.14
   1  -3  -4  131.53    3.38
   1  -3  -3   46.25    2.27
   1  -3  -2    4.06    0.38
   1  -3  -1  119.50    3.02
   1  -3   0   52.40    1.46
   1  -4   0    4.54    0.39
   1  -4  -1    7.27    0.42
   1  -4  -2  304.86    5.10
   1  -4  -3   26.51    1.02
   1  -4  -4   96.90    3.17
   1  -4  -5    1.10    0.32
   1  -4  -6   53.84    2.50
   1  -4  -7   11.00    0.64
   1  -4  -8   29.03    1.03
   1  -4  -9   22.05    0.82
   1  -4 -10   31.16    1.00
   1  -4 -11    4.23    0.65
   1  -4 -12    8.14    0.88
   1  -4 -13    7.71    0.97
   1  -4 -14    0.06    0.60
   1  -4 -15    6.51    0.94
   1  -4 -16    1.92    0.72
   1  -5 -15    1.70    0.87
   1  -5 -14    6.34    1.01
   1  -5 -13    5.28    0.94
   1  -5 -12   30.52    1.44
   1  -5 -11    3.09    0.48
   1  -5 -10    6.41    0.54
   1  -5  -9    0.36    0.36
   1  -5  -8    7.40    0.60
   1  -5  -7   19.01    0.74
   1  -5  -6    6.16    0.49
   1  -5  -5   59.37    2.37
   1  -5  -4   25.76    1.05
   1  -5  -3   32.92    1.16
   1  -5  -2   50.97    2.38
   1  -5  -1  134.95    3.43
   1  -5   0   19.31    0.71
   1  -6   0   86.33    2.82
   1  -6  -1   13.66    0.57
   1  -6  -2  220.99    4.38
   1  -6  -3    3.30    0.53
   1  -6  -4   60.41    2.37
   1  -6  -5    0.26    0.33
   1  -6  -6   36.45    1.21
   1  -6  -7    0.93    0.37
   1  -6  -8   19.65    0.80
   1  -6  -9    2.40    0.57
   1  -6 -10   35.80    1.42
   1  -6 -11    0.40    0.51
   1  -6 -12    4.12    0.94
   1  -6 -13   -0.25    0.53
   1  -6 -14    0.60    0.62
   1  -6 -15    0.17    0.53
   1  -7 -14    5.02    1.13
   1  -7 -13   -0.21    0.51
   1  -7 -12   19.54    1.27
   1  -7 -11    5.59    1.06
   1  -7 -10    3.46    0.74
   1  -7  -9    0.22    0.35
   1  -7  -8    0.79    0.39
   1  -7  -7    0.02    0.31
   1  -7  -6    7.48    0.56
   1  -7  -5    7.28    0.53
   1  -7  -4   25.84    0.89
   1  -7  -3    6.95    0.70
   1  -7  -2    1.03    0.36
   1  -7  -1    0.39    0.35
   1  -7   0   22.97    0.80
   1  -8   0   18.08    0.70
   1  -8  -1    2.70    0.41
   1  -8  -2  165.88    3.55
   1  -8  -3    3.07    0.46
   1  -8  -4  127.62    3.06
   1  -8  -5    1.27    0.36
   1  -8  -6   42.66    1.87
   1  -8  -7    0.32    0.30
   1  -8  -8    9.03    0.58
   1  -8  -9   -0.22    0.50
   1  -8 -10   23.89    1.33
   1  -8 -11    1.02    0.74
   1  -8 -12    8.75    1.01
   1  -8 -13   -0.71    0.45
   1  -8 -14   -0.20    0.81
   1  -9 -13   -0.33    0.74
   1  -9 -12   12.21    1.17
   1  -9 -11    1.18    0.81
   1  -9 -10    4.37    0.92
   1  -9  -9    1.15    0.98
   1  -9  -8    6.93    0.92
   1  -9  -7    2.10    0.46
   1  -9  -6   -0.45    0.32
   1  -9  -5    2.92    0.44
   1  -9  -4    1.44    0.41
   1  -9  -3    5.52    0.57
   1  -9  -2    0.00    0.39
   1  -9  -1   -0.14    0.40
   1  -9   0    0.22    0.35
   1 -10   0   13.19    0.68
   1 -10  -1    4.33    0.48
   1 -10  -2   43.63    1.65
   1 -10  -3    6.14    0.53
   1 -10  -4   17.87    0.75
   1 -10  -5   -0.01    0.32
   1 -10  -6   25.85    1.24
   1 -10  -7    1.56    0.63
   1 -10  -8   13.03    1.13
   1 -10  -9    5.94    1.09
   1 -10 -10   10.31    1.09
   1 -10 -11    1.19    0.66
   1 -10 -12    3.55    0.88
   1 -11 -11    0.40    0.72
   1 -11 -10    0.30    0.77
   1 -11  -9    2.67    0.83
   1 -11  -8    0.80    0.92
   1 -11  -7   13.09    1.15
   1 -11  -6    1.50    0.66
   1 -11  -5    5.51    0.89
   1 -11  -4    2.46    0.69
   1 -11  -3    4.82    0.87
   1 -11  -2   -0.34    0.66
   1 -11  -1    9.19    1.11
   1 -11   0    0.31    0.58
   1 -12   0    7.84    0.90
   1 -12  -1    2.34    0.71
   1 -12  -2   13.22    1.02
   1 -12  -3   -0.11    0.69
   1 -12  -4    7.49    1.03
   1 -12  -5   -1.18    0.56
   1 -12  -6    6.28    0.93
   1 -12  -7    1.66    0.77
   1 -12  -8    2.13    0.83
   1 -12  -9    1.44    0.81
   1 -13  -7    4.75    1.13
   1 -13  -6   -0.17    0.61
   1 -13  -5    5.00    1.17
   1 -13  -4   -0.31    0.86
   1 -13  -3    7.14    1.20
   1 -13  -2   -0.31    0.58
   1 -13  -1   15.17    1.16
   1 -13   0   -0.93    0.76
   1 -14   0    1.30    0.92
   1 -14  -1    0.33    1.11
   1 -14  -2   -0.67    0.77
   1 -14  -3   -0.16    0.68
   1 -14  -4   -0.56    0.58
   2   1   1  101.10    2.91
   2   1   2  587.00    6.23
   2   1   3    1.00    0.37
   2   1   4  129.56    3.57
   2   1   5    0.45    0.44
   2   1   6   64.90    1.77
   2   1   7   27.57    0.98
   2   1   8   26.77    0.90
   2   1   9    0.18    0.50
   2   1  10   87.01    2.55
   2   1  11   -0.21    0.51
   2   1  12   23.49    0.93
   2   1  13    0.48    0.84
   2   1  14    5.53    1.21
   2   1  15    0.23    1.21
   2   1  16   11.32    1.43
   2   0  16    1.80    1.03
   2   0  15   -1.27    1.06
   2   0  14   -0.65    0.84
   2   0  13    0.69    0.82
   2   0  12   -0.24    0.50
   2   0  11   -0.75    0.50
   2   0  10   11.42    0.74
   2   0   8  124.86    3.37
   2   0   7    0.16    0.40
   2   0   6    1.93    0.43
   2   0   5    0.48    0.38
   2   0   4  209.69    3.89
   2   0   3    0.44    0.32
   2   0   2  937.11    7.52
   2   0   1   -0.11    0.30
   2  -1   1  108.30    2.76
   2  -1   2  584.00    5.87
   2  -1   3    0.14    0.35
   2  -1   4  119.22    3.24
   2  -1   5    0.60    0.41
   2  -1   6   62.40    2.61
   2  -1   7   25.19    0.87
   2  -1   8   25.52    0.92
   2  -1   9    1.51    0.51
   2  -1  10   92.67    2.55
   2  -1  11   -0.03    0.48
   2  -1  12   24.08    0.90
   2  -1  13    0.84    0.90
   2  -1  14    7.23    1.29
   2  -1  15    0.01    0.83
   2  -1  16    8.25    1.41
   2  -2  16    0.19    0.89
   2  -2  15    1.04    0.89
   2  -2  14    1.54    0.83
   2  -2  13    1.70    0.85
   2  -2  12   -0.56    0.71
   2  -2  11    1.92    0.56
   2  -2  10   10.61    0.68
   2  -2   9   19.26    0.77
   2  -2   8   52.09    2.18
   2  -2   7   48.12    1.47
   2  -2   6   52.83    2.58
   2  -2   5   77.26    2.61
   2  -2   4  118.96    3.20
   2  -2   3    2.84    0.39
   2  -2   2  129.88    3.07
   2  -2   1   27.81    0.92
   2  -3   1   16.90    0.69
   2  -3   2  251.35    4.56
   2  -3   3  142.09    3.38
   2  -3   4   45.97    1.40
   2  -3   5   10.03    0.58
   2  -3   6   60.42    2.41
   2  -3   7   24.23    0.78
   2  -3   8   33.28    1.08
   2  -3   9    0.49    0.46
   2  -3  10   68.30    2.15
   2  -3  11    9.00    0.70
   2  -3  12   22.65    1.33
   2  -3  13    1.14    1.38
   2  -3  14    3.31    1.07
   2  -3  15    1.50    1.49
   2  -4  15    5.35    1.15
   2  -4  14    1.06    0.87
   2  -4  13   11.55    1.11
   2  -4  12    0.10    0.92
   2  -4  11   50.26    1.64
   2  -4  10   12.62    0.72
   2  -4   9   38.70    1.17
   2  -4   8   32.94    0.99
   2  -4   7   34.88    1.10
   2  -4   6    5.67    0.51
   2  -4   5    7.73    0.52
   2  -4   4    4.26    0.47
   2  -4   3    7.24    0.48
   2  -4   2   42.40    1.34
   2  -4   1   20.03    0.71
   2  -5   1   93.99    3.01
   2  -5   2   20.39    0.71
   2  -5   3   82.44    3.07
   2  -5   4    6.39    0.55
   2  -5   5  119.41    3.08
   2  -5   6   48.84    2.09
   2  -5   7   21.80    0.80
   2  -5   8   20.60    0.79
   2  -5   9    3.76    0.55
   2  -5  10    9.67    0.70
   2  -5  11    5.59    0.92
   2  -5  12    3.14    0.89
   2  -5  13    0.08    0.81
   2  -5  14    3.16    1.24
   2  -5  15   -0.89    0.93
   2  -6  14    0.33    0.92
   2  -6  13   19.17    1.40
   2  -6  12   -0.34    0.65
   2  -6  11   13.10    1.12
   2  -6  10    2.37    0.75
   2  -6   9   12.02    0.68
   2  -6   8    3.69    0.52
   2  -6   7   59.95    2.07
   2  -6   6   10.08    0.62
   2  -6   5   77.90    2.55
   2  -6   4    8.29    0.59
   2  -6   3   32.70    1.12
   2  -6   2   -0.07    0.35
   2  -6   1   76.92    2.85
   2  -7   1   70.45    2.48
   2  -7   2    3.11    0.48
   2  -7   3  113.18    3.25
   2  -7   4    0.38    0.42
   2  -7   5   68.81    2.71
   2  -7   6    0.93    0.45
   2  -7   7    1.59    0.51
   2  -7   8    0.43    0.44
   2  -7   9    1.47    0.47
   2  -7  10    0.46    0.86
   2  -7  11    0.36    0.80
   2  -7  12    0.48    0.89
   2  -7  13   -1.29    0.99
   2  -7  14    0.97    1.26
   2  -8  13   14.15    1.37
   2  -8  12    0.31    1.17
   2  -8  11   19.09    1.32
   2  -8  10   -0.14    0.80
   2  -8   9    7.27    0.93
   2  -8   8   -0.28    0.87
   2  -8   7   20.24    0.81
   2  -8   6    7.81    0.66
   2  -8   5   41.54    1.17
   2  -8   4    4.10    0.50
   2  -8   3    6.43    0.55
   2  -8   2    2.38    0.42
   2  -8   1   15.84    0.70
   2  -9   1   43.20    1.79
   2  -9   2    2.52    0.49
   2  -9   3   22.62    0.82
   2  -9   4   16.91    0.77
   2  -9   5   45.83    1.73
   2  -9   6    2.90    0.50
   2  -9   7   10.76    1.09
   2  -9   8    0.81    0.76
   2  -9   9    3.57    0.86
   2  -9  10    5.34    0.93
   2  -9  11    1.36    0.93
   2  -9  12    0.73    0.95
   2 -10  11    8.22    1.13
   2 -10  10    0.73    0.94
   2 -10   9    6.44    0.98
   2 -10   8    7.21    1.08
   2 -10   7   22.26    1.29
   2 -10   6    4.60    0.83
   2 -10   5   11.89    1.30
   2 -10   4    1.44    0.43
   2 -10   3    2.94    0.47
   2 -10   2    7.58    0.57
   2 -10   1    3.44    0.45
   2 -11   1    9.70    1.12
   2 -11   2    8.96    0.91
   2 -11   3    4.99    0.86
   2 -11   4    8.37    1.00
   2 -11   5    6.47    1.00
   2 -11   6    1.16    0.75
   2 -11   7    1.31    1.02
   2 -11   8    2.89    0.97
   2 -11   9    1.07    0.81
   2 -11  10    4.18    1.04
   2 -12   9    0.89    0.88
   2 -12   8    1.09    0.89
   2 -12   7    2.86    0.81
   2 -12   6    1.91    0.86
   2 -12   5    4.75    0.80
   2 -12   4    3.45    0.94
   2 -12   3    0.84    0.67
   2 -12   2    9.86    1.15
   2 -12   1    2.08    0.74
   2 -13   1    4.15    0.90
   2 -13   2    3.86    0.98
   2 -13   3    1.01    0.78
   2 -13   4    5.37    1.03
   2 -13   5    0.97    0.70
   2 -13   6    2.02    0.91
   2 -13   7   -0.11    1.31
   2 -14   4    4.62    1.15
   0   0   0    0.00    0.00
;
_shelx_hkl_checksum     53860
_shelx_res_file
;
TITL pdpza2 in P2(1)/n LAST corr abs [E] MuxR = 0.25
CELL 0.71073  11.0458  12.2941  14.0978  90.000  94.740  90.000
ZERR    4.00   0.0023   0.0015   0.0016   0.000   0.016   0.000
LATT  1
SYMM 0.5-X, 0.5+Y, 0.5-Z
SFAC C H N O CL PD
UNIT 56 92 24 12 4 4
TEMP 25
L.S. 12
OMIT 7 3 0
BOND $H
EQIV $1 -x+3/2, y+1/2, -z+3/2
HTAB C4 N20_$1
HTAB C7 Cl1
EQIV $2 x-1/2, -y+3/2, z-1/2
HTAB C8 O3_$2
HTAB N10 N20
HTAB N10 O1
HTAB N10 O2
EQIV $3 -x+3/2, y-1/2, -z+1/2
HTAB C14 Cl1_$3
EQIV $4 -x+3/2, y-1/2, -z+3/2
HTAB C16 O1_$4
HTAB C17 O3_$2
HTAB C17 Cl1
HTAB C18 O2
HTAB C18 O1_$4
HTAB C19 O3_$4
ACTA
CONF
WPDB -2
FMAP 2
PLAN 10
WGHT    0.064900    4.162300
FVAR       0.11471
PD1   6    0.723187    0.717289    0.487042    11.00000    0.07789    0.04344 =
         0.03806    0.00131    0.00530    0.00426
CL1   5    0.817811    0.791572    0.362517    11.00000    0.09869    0.07757 =
         0.06207    0.02230    0.01996    0.00960
N1    3    0.683686    0.862767    0.543387    11.00000    0.05613    0.04510 =
         0.05725   -0.00445    0.00861    0.00088
N2    3    0.572906    0.873653    0.577547    11.00000    0.06490    0.06032 =
         0.05153   -0.00325    0.00412   -0.00174
C3    1    0.564358    0.971180    0.621668    11.00000    0.07167    0.06349 =
         0.05345   -0.00648   -0.00291    0.01885
C4    1    0.672667    1.022201    0.614531    11.00000    0.06793    0.04722 =
         0.07036   -0.01180    0.00533    0.00562
AFIX  43
H4A   2    0.693546    1.091298    0.637214    11.00000   -1.20000
AFIX   0
C5    1    0.745444    0.953382    0.567879    11.00000    0.06536    0.04611 =
         0.06099    0.01036    0.00566   -0.00188
C6    1    0.453141    1.005500    0.667515    11.00000    0.08155    0.10200 =
         0.09955   -0.02869    0.01046    0.02360
AFIX 137
H6A   2    0.383303    0.998177    0.622712    11.00000   -1.50000
H6B   2    0.461423    1.080011    0.687366    11.00000   -1.50000
H6C   2    0.443297    0.960344    0.721899    11.00000   -1.50000
AFIX   0
C7    1    0.871443    0.970346    0.546124    11.00000    0.09502    0.06348 =
         0.10520   -0.00483    0.02062   -0.01539
AFIX 137
H7A   2    0.920768    0.911278    0.571684    11.00000   -1.50000
H7B   2    0.900991    1.037488    0.574046    11.00000   -1.50000
H7C   2    0.875156    0.973393    0.478382    11.00000   -1.50000
AFIX   0
C8    1    0.486519    0.786116    0.562819    11.00000    0.06963    0.08282 =
         0.06000   -0.01015   -0.00356   -0.00713
AFIX  23
H8A   2    0.475756    0.768902    0.495503    11.00000   -1.20000
H8B   2    0.408647    0.809431    0.582747    11.00000   -1.20000
AFIX   0
C9    1    0.527987    0.684394    0.618262    11.00000    0.09526    0.08848 =
         0.07087   -0.00749    0.01115   -0.03047
AFIX  23
H9A   2    0.516301    0.695026    0.685069    11.00000   -1.20000
H9B   2    0.478214    0.623229    0.595581    11.00000   -1.20000
AFIX   0
N10   3    0.656657    0.658954    0.608219    11.00000    0.08308    0.05259 =
         0.04219   -0.00277    0.00627   -0.01387
AFIX  13  0.9000
H10   2    0.697173    0.696893    0.655341    11.00000   -1.20000
AFIX   0
N11   3    0.751608    0.565453    0.439847    11.00000    0.09696    0.04391 =
         0.03640    0.00001    0.00378    0.01546
N12   3    0.807290    0.492434    0.501090    11.00000    0.09803    0.05014 =
         0.04968    0.00337   -0.00964    0.01291
C13   1    0.828255    0.399275    0.455344    11.00000    0.08130    0.04975 =
         0.06874    0.00286    0.01476    0.00954
C14   1    0.785522    0.414789    0.363754    11.00000    0.07992    0.05176 =
         0.06406   -0.00675    0.01423    0.00871
AFIX  43
H14A  2    0.789583    0.364549    0.314801    11.00000   -1.20000
AFIX   0
C15   1    0.734860    0.517282    0.354606    11.00000    0.06319    0.06060 =
         0.04085   -0.00829    0.00201    0.00569
C16   1    0.888685    0.303136    0.503979    11.00000    0.13124    0.07260 =
         0.08866    0.01230    0.02832    0.03896
AFIX 137
H16A  2    0.846273    0.283718    0.558274    11.00000   -1.50000
H16B  2    0.971360    0.321049    0.524351    11.00000   -1.50000
H16C  2    0.887208    0.242935    0.460530    11.00000   -1.50000
AFIX   0
C17   1    0.670373    0.570915    0.270702    11.00000    0.09999    0.09647 =
         0.04467   -0.00979   -0.00299    0.02315
AFIX 137
H17A  2    0.598709    0.606331    0.289554    11.00000   -1.50000
H17B  2    0.647822    0.517303    0.222969    11.00000   -1.50000
H17C  2    0.722869    0.623806    0.245303    11.00000   -1.50000
AFIX   0
C18   1    0.810418    0.512658    0.602965    11.00000    0.13709    0.04716 =
         0.04626    0.00377   -0.01735    0.00785
AFIX  23
H18A  2    0.867595    0.570685    0.620094    11.00000   -1.20000
H18B  2    0.838009    0.447706    0.637336    11.00000   -1.20000
AFIX   0
C19   1    0.687307    0.543783    0.631020    11.00000    0.14684    0.05683 =
         0.03706    0.00476    0.00661   -0.01281
AFIX  23
H19A  2    0.626817    0.496936    0.598220    11.00000   -1.20000
H19B  2    0.684477    0.532273    0.698870    11.00000   -1.20000
AFIX   0
N20   3    0.854790    0.778580    0.779751    11.00000    0.10183    0.04458 =
         0.05762    0.00268   -0.00441   -0.00325
O1    4    0.742246    0.779529    0.773584    11.00000    0.08644    0.09357 =
         0.07712   -0.01759    0.00262   -0.00425
O2    4    0.905692    0.744135    0.712342    11.00000    0.11478    0.10983 =
         0.09093   -0.02387    0.00491   -0.00201
O3    4    0.912670    0.808467    0.852851    11.00000    0.13580    0.07339 =
         0.07508   -0.00450   -0.03928   -0.00484
HKLF 4
REM  pdpza2 in P2(1)/n LAST corr abs [E] MuxR = 0.25
REM R1 =  0.0601 for    2110 Fo > 4sig(Fo)  and  0.1064 for all    3372 data
REM    230 parameters refined using      0 restraints
END
WGHT      0.0642      4.0474
REM Highest difference peak  1.447,  deepest hole -1.111,  1-sigma level  0.110
Q1    1   0.6274  0.7125  0.4821  11.00000  0.05    1.45
Q2    1   0.8225  0.7198  0.5176  11.00000  0.05    1.00
Q3    1   0.4799  0.7190  0.4973  11.00000  0.05    0.68
Q4    1   1.0320  0.2843  0.5132  11.00000  0.05    0.63
Q5    1   0.2968  0.7832  0.5173  11.00000  0.05    0.52
Q6    1   0.7718  0.2723  0.5129  11.00000  0.05    0.46
Q7    1   0.7275  0.7803  0.3545  11.00000  0.05    0.46
Q8    1   0.8925  0.7120  0.3526  11.00000  0.05    0.44
Q9    1   0.6172  0.8437  0.5184  11.00000  0.05    0.44
Q10   1   0.8899  0.6983  0.4155  11.00000  0.05    0.41
;
_shelx_res_checksum     10260
_shelxl_version_number        2.014
data_2
_audit_creation_method     SHELXL2014
_database_code_CSD     ?
_database_code_depnum_ccdc_archive     'CCDC 1036259'
_chemical_name_systematic
;
{Bis[2-(3,5-dimethylpyrazol-1-yl-\k<i>N</i>^2^)ethyl]amine-\
\k<i>N</i>}bromidopalladium nitrate
;
_chemical_name_common     ?
_chemical_formula_moiety     'C14 H23 Br N5 Pd +, N O3 -'
_chemical_formula_sum     'C14 H23 Br N6 O3 Pd'
_chemical_formula_iupac     '[Pd Br (C14 H23 N5)] N O3'
_chemical_formula_weight     509.69
_chemical_melting_point     ?
_shelx_space_group_comment
;
The symmetry employed for this shelxl refinement is uniquely defined
by the following loop, which should always be used as a source of
symmetry information in preference to the above space-group names.
They are only intended as comments.
;
_space_group_crystal_system     monoclinic
_space_group_name_H-M_alt     'P 21/n'
_space_group_name_Hall     '-P 2yn'
loop_
    _space_group_symop_operation_xyz
    'x, y, z'
    '-x+1/2, y+1/2, -z+1/2'
    '-x, -y, -z'
    'x-1/2, -y-1/2, z-1/2'
_cell_length_a     10.934(6)
_cell_length_b     12.443(4)
_cell_length_c     14.112(6)
_cell_angle_alpha     90
_cell_angle_beta     94.76(4)
_cell_angle_gamma     90
_cell_volume     1913.4(14)
_cell_formula_units_Z     4
_cell_measurement_reflns_used     70
_cell_measurement_theta_min     4.97
_cell_measurement_theta_max     12.45
_cell_measurement_temperature     298(2)
_exptl_crystal_description     prism
_exptl_crystal_colour     Yellow
_exptl_crystal_size_max     0.60
_exptl_crystal_size_mid     0.40
_exptl_crystal_size_min     0.18
_exptl_crystal_density_diffrn     1.769
_exptl_crystal_density_meas     ?
_exptl_crystal_density_method     ?
_exptl_crystal_F_000     1016
_exptl_absorpt_coefficient_mu     3.084
_exptl_absorpt_correction_type     psi-scan
_exptl_absorpt_process_details
;
(XSCANS; Siemens, 1996)
;
_shelx_estimated_absorpt_T_min     ?
_shelx_estimated_absorpt_T_max     ?
_exptl_absorpt_correction_T_min     0.206
_exptl_absorpt_correction_T_max     0.352
_exptl_special_details     ?
_diffrn_ambient_temperature     298.0(10)
_diffrn_radiation_type     MoK\a
_diffrn_radiation_wavelength     0.71073
_diffrn_radiation_source     'fine-focus sealed tube'
_diffrn_radiation_monochromator     graphite
_diffrn_measurement_device_type     'Siemens P4'
_diffrn_measurement_method     '\w scans'
_diffrn_detector_area_resol_mean     ?
_diffrn_reflns_number     12224
_diffrn_reflns_av_R_equivalents     0.0798
_diffrn_reflns_theta_min     2.185
_diffrn_reflns_theta_max     28.749
_diffrn_reflns_theta_full     25.242
_diffrn_measured_fraction_theta_max     0.999
_diffrn_measured_fraction_theta_full     0.998
_diffrn_reflns_limit_h_min     -14
_diffrn_reflns_limit_h_max     14
_diffrn_reflns_limit_k_min     -16
_diffrn_reflns_limit_k_max     16
_diffrn_reflns_limit_l_min     -19
_diffrn_reflns_limit_l_max     19
_diffrn_standards_number     3
_diffrn_standards_interval_count     97
_diffrn_standards_interval_time     ?
_diffrn_standards_decay_%     2.5
loop_
    _diffrn_standard_refln_index_h
    _diffrn_standard_refln_index_k
    _diffrn_standard_refln_index_l
    3 1 1
    2 2 2
    1 1 3
_refine_special_details     ?
_reflns_number_total     4962
_reflns_number_gt     3329
_reflns_threshold_expression     I>2\s(I)
_refine_ls_structure_factor_coef     Fsqd
_refine_ls_matrix_type     full
_refine_ls_R_factor_all     0.0807
_refine_ls_R_factor_gt     0.0508
_refine_ls_wR_factor_gt     0.1252
_refine_ls_wR_factor_ref     0.1484
_refine_ls_goodness_of_fit_ref     1.045
_refine_ls_restrained_S_all     1.045
_refine_ls_number_reflns     4962
_refine_ls_number_parameters     231
_refine_ls_number_restraints     0
_refine_ls_number_constraints     0
_refine_ls_hydrogen_treatment     constr
_refine_ls_weighting_scheme     calc
_refine_ls_weighting_details
              'w=1/[\s^2^(Fo^2^)+(0.0488P)^2^+3.0560P] where P=(Fo^2^+2Fc^2^)/3'
_atom_sites_solution_hydrogens     geom
_atom_sites_solution_primary     direct
_atom_sites_solution_secondary     difmap
_refine_ls_shift/su_max     0.001
_refine_ls_shift/su_mean     0.000
_refine_diff_density_max     1.103
_refine_diff_density_min     -1.008
_refine_ls_extinction_method     SHELXL2014
_refine_ls_extinction_coef     0.0042(5)
_refine_ls_extinction_expression
                                  'Fc^*^=kFc[1+0.001xFc^2^\l^3^/sin(2\q)]^-1/4^'
loop_
    _atom_type_symbol
    _atom_type_description
    _atom_type_scat_dispersion_real
    _atom_type_scat_dispersion_imag
    _atom_type_scat_source
    'C' 'C' 0.0033 0.0016
                         'International Tables Vol C Tables 4.2.6.8 and 6.1.1.4'
    'H' 'H' 0.0000 0.0000
                         'International Tables Vol C Tables 4.2.6.8 and 6.1.1.4'
    'N' 'N' 0.0061 0.0033
                         'International Tables Vol C Tables 4.2.6.8 and 6.1.1.4'
    'O' 'O' 0.0106 0.0060
                         'International Tables Vol C Tables 4.2.6.8 and 6.1.1.4'
    'Br' 'Br' -0.2901 2.4595
                         'International Tables Vol C Tables 4.2.6.8 and 6.1.1.4'
    'Pd' 'Pd' -0.9988 1.0072
                         'International Tables Vol C Tables 4.2.6.8 and 6.1.1.4'
_computing_data_collection
;
XSCANS (Siemens, 1996)
;
_computing_cell_refinement
;
XSCANS (Siemens, 1996)
;
_computing_data_reduction
;
XSCANS (Siemens, 1996)
;
_computing_structure_solution
;
SHELXS2014 (Sheldrick, 2008)
;
_computing_structure_refinement
;
SHELXL2014 (Sheldrick, 2008)
;
_computing_molecular_graphics
;
SHELXTL (Sheldrick, 2008) and MERCURY (Macrae <i>et al.</i>,
2008)
;
_computing_publication_material
;
SHELXTL (Sheldrick, 2008)
;
loop_
    _atom_site_type_symbol
    _atom_site_label
    _atom_site_fract_x
    _atom_site_fract_y
    _atom_site_fract_z
    _atom_site_U_iso_or_equiv
    _atom_site_adp_type
    _atom_site_calc_flag
    _atom_site_occupancy
    _atom_site_disorder_assembly
    _atom_site_disorder_group
    Pd Pd1 0.72527(4) 0.72194(3) 0.49024(3) 0.04869(16) Uani d 1 . .
    Br Br1 0.82828(6) 0.79805(6) 0.36061(5) 0.0713(2) Uani d 1 . .
    N N1 0.6855(4) 0.8654(4) 0.5458(3) 0.0527(10) Uani d 1 . .
    N N2 0.5720(4) 0.8754(4) 0.5774(3) 0.0559(11) Uani d 1 . .
    C C3 0.5614(6) 0.9701(5) 0.6223(4) 0.0653(15) Uani d 1 . .
    C C4 0.6697(6) 1.0215(5) 0.6178(5) 0.0683(16) Uani d 1 . .
    H H4A 0.6890 1.0898 0.6412 0.082 Uiso calc 1 . .
    C C5 0.7463(6) 0.9545(4) 0.5723(4) 0.0590(14) Uani d 1 . .
    C C6 0.4475(7) 1.0010(7) 0.6655(6) 0.095(3) Uani d 1 . .
    H H6A 0.3795 0.9988 0.6179 0.143 Uiso calc 1 . .
    H H6B 0.4561 1.0724 0.6908 0.143 Uiso calc 1 . .
    H H6C 0.4330 0.9517 0.7157 0.143 Uiso calc 1 . .
    C C7 0.8768(6) 0.9714(6) 0.5555(6) 0.089(2) Uani d 1 . .
    H H7A 0.9217 0.9060 0.5686 0.134 Uiso calc 1 . .
    H H7B 0.9105 1.0273 0.5966 0.134 Uiso calc 1 . .
    H H7C 0.8827 0.9917 0.4904 0.134 Uiso calc 1 . .
    C C8 0.4863(6) 0.7883(5) 0.5612(5) 0.0694(17) Uani d 1 . .
    H H8A 0.4791 0.7704 0.4940 0.083 Uiso calc 1 . .
    H H8B 0.4062 0.8114 0.5781 0.083 Uiso calc 1 . .
    C C9 0.5245(6) 0.6902(6) 0.6176(5) 0.0741(18) Uani d 1 . .
    H H9A 0.5108 0.7022 0.6838 0.089 Uiso calc 1 . .
    H H9B 0.4740 0.6299 0.5949 0.089 Uiso calc 1 . .
    N N10 0.6556(4) 0.6634(4) 0.6103(3) 0.0566(11) Uani d 1 . .
    H H10 0.6956 0.7007 0.6579 0.068 Uiso calc 1 . .
    N N11 0.7515(5) 0.5725(4) 0.4438(3) 0.0590(12) Uani d 1 . .
    N N12 0.8088(5) 0.5000(4) 0.5054(3) 0.0607(12) Uani d 1 . .
    C C13 0.8290(6) 0.4082(4) 0.4598(4) 0.0596(14) Uani d 1 . .
    C C14 0.7837(6) 0.4222(5) 0.3675(4) 0.0617(14) Uani d 1 . .
    H H14A 0.7853 0.3720 0.3188 0.074 Uiso calc 1 . .
    C C15 0.7353(5) 0.5240(5) 0.3597(4) 0.0577(13) Uani d 1 . .
    C C16 0.8890(8) 0.3118(6) 0.5076(6) 0.091(2) Uani d 1 . .
    H H16A 0.8366 0.2833 0.5529 0.137 Uiso calc 1 . .
    H H16B 0.9662 0.3325 0.5398 0.137 Uiso calc 1 . .
    H H16C 0.9024 0.2581 0.4608 0.137 Uiso calc 1 . .
    C C17 0.6657(7) 0.5744(6) 0.2765(4) 0.081(2) Uani d 1 . .
    H H17A 0.6015 0.6186 0.2979 0.121 Uiso calc 1 . .
    H H17B 0.6305 0.5194 0.2351 0.121 Uiso calc 1 . .
    H H17C 0.7201 0.6179 0.2427 0.121 Uiso calc 1 . .
    C C18 0.8102(7) 0.5208(5) 0.6062(4) 0.0715(18) Uani d 1 . .
    H H18A 0.8671 0.5787 0.6233 0.086 Uiso calc 1 . .
    H H18B 0.8384 0.4571 0.6412 0.086 Uiso calc 1 . .
    C C19 0.6851(7) 0.5506(5) 0.6330(4) 0.0704(18) Uani d 1 . .
    H H19A 0.6811 0.5390 0.7006 0.084 Uiso calc 1 . .
    H H19B 0.6246 0.5045 0.5994 0.084 Uiso calc 1 . .
    N N20 0.8449(4) 0.7830(3) 0.7852(3) 0.0351(8) Uani d 1 . .
    O O1 0.7422(7) 0.7835(4) 0.7749(4) 0.1053(19) Uani d 1 . .
    O O2 0.9013(7) 0.7448(6) 0.7245(6) 0.125(2) Uani d 1 . .
    O O3 0.9009(7) 0.8139(5) 0.8568(5) 0.113(2) Uani d 1 . .
loop_
    _atom_site_aniso_label
    _atom_site_aniso_U_11
    _atom_site_aniso_U_22
    _atom_site_aniso_U_33
    _atom_site_aniso_U_12
    _atom_site_aniso_U_13
    _atom_site_aniso_U_23
    Pd1 0.0552(3) 0.0486(2) 0.0429(2) 0.00212(18) 0.00814(16) 0.00166(16)
    Br1 0.0761(4) 0.0797(4) 0.0608(4) 0.0144(3) 0.0225(3) 0.0231(3)
    N1 0.048(2) 0.057(3) 0.054(2) 0.002(2) 0.012(2) -0.002(2)
    N2 0.048(2) 0.069(3) 0.051(2) 0.006(2) 0.008(2) -0.004(2)
    C3 0.070(4) 0.067(4) 0.058(3) 0.018(3) 0.002(3) -0.011(3)
    C4 0.082(4) 0.057(3) 0.065(4) 0.005(3) 0.005(3) -0.012(3)
    C5 0.068(3) 0.048(3) 0.061(3) -0.004(3) 0.004(3) 0.003(3)
    C6 0.078(5) 0.120(6) 0.089(5) 0.034(5) 0.013(4) -0.034(5)
    C7 0.071(4) 0.079(4) 0.120(6) -0.021(4) 0.022(4) -0.013(5)
    C8 0.050(3) 0.088(5) 0.072(4) -0.002(3) 0.014(3) -0.007(3)
    C9 0.069(4) 0.081(4) 0.075(4) -0.024(4) 0.024(3) -0.009(4)
    N10 0.066(3) 0.061(3) 0.044(2) -0.011(2) 0.010(2) -0.003(2)
    N11 0.077(3) 0.055(2) 0.045(2) 0.011(2) 0.005(2) 0.002(2)
    N12 0.080(3) 0.049(2) 0.052(3) 0.008(2) -0.003(2) 0.001(2)
    C13 0.064(3) 0.049(3) 0.066(3) 0.009(3) 0.010(3) 0.002(3)
    C14 0.069(3) 0.058(3) 0.059(3) 0.010(3) 0.008(3) -0.010(3)
    C15 0.057(3) 0.062(3) 0.054(3) 0.009(3) 0.004(3) -0.008(3)
    C16 0.110(6) 0.067(4) 0.096(5) 0.032(4) 0.010(5) 0.008(4)
    C17 0.095(5) 0.093(5) 0.052(3) 0.032(4) -0.009(3) -0.009(3)
    C18 0.107(5) 0.050(3) 0.055(3) 0.006(4) -0.011(3) 0.007(3)
    C19 0.109(5) 0.057(3) 0.046(3) -0.011(4) 0.017(3) 0.007(3)
    N20 0.051(2) 0.0202(15) 0.0322(17) -0.0047(17) -0.0085(16) -0.0046(13)
    O1 0.145(6) 0.093(4) 0.079(4) -0.003(4) 0.014(4) -0.016(3)
    O2 0.115(5) 0.117(5) 0.139(6) -0.022(4) -0.021(5) -0.010(5)
    O3 0.140(5) 0.090(4) 0.103(4) -0.014(4) -0.027(4) 0.006(3)
_geom_special_details     ?
loop_
    _geom_bond_atom_site_label_1
    _geom_bond_atom_site_label_2
    _geom_bond_site_symmetry_2
    _geom_bond_distance
    _geom_bond_publ_flag
    Pd1 N11 . 2.000(5) ?
    Pd1 N1 . 2.012(4) ?
    Pd1 N10 . 2.048(4) ?
    Pd1 Br1 . 2.4194(11) ?
    N1 C5 . 1.330(7) ?
    N1 N2 . 1.359(6) ?
    N2 C3 . 1.347(7) ?
    N2 C8 . 1.438(7) ?
    C3 C4 . 1.352(9) ?
    C3 C6 . 1.482(9) ?
    C4 C5 . 1.378(8) ?
    C4 H4A . 0.9300 ?
    C5 C7 . 1.480(9) ?
    C6 H6A . 0.9600 ?
    C6 H6B . 0.9600 ?
    C6 H6C . 0.9600 ?
    C7 H7A . 0.9600 ?
    C7 H7B . 0.9600 ?
    C7 H7C . 0.9600 ?
    C8 C9 . 1.498(9) ?
    C8 H8A . 0.9700 ?
    C8 H8B . 0.9700 ?
    C9 N10 . 1.484(8) ?
    C9 H9A . 0.9700 ?
    C9 H9B . 0.9700 ?
    N10 C19 . 1.470(8) ?
    N10 H10 . 0.9000 ?
    N11 C15 . 1.330(7) ?
    N11 N12 . 1.368(6) ?
    N12 C13 . 1.339(7) ?
    N12 C18 . 1.444(7) ?
    C13 C14 . 1.366(8) ?
    C13 C16 . 1.500(8) ?
    C14 C15 . 1.373(8) ?
    C14 H14A . 0.9300 ?
    C15 C17 . 1.484(8) ?
    C16 H16A . 0.9600 ?
    C16 H16B . 0.9600 ?
    C16 H16C . 0.9600 ?
    C17 H17A . 0.9600 ?
    C17 H17B . 0.9600 ?
    C17 H17C . 0.9600 ?
    C18 C19 . 1.496(10) ?
    C18 H18A . 0.9700 ?
    C18 H18B . 0.9700 ?
    C19 H19A . 0.9700 ?
    C19 H19B . 0.9700 ?
    N20 O2 . 1.195(8) ?
    N20 O3 . 1.200(7) ?
    N20 O1 . 1.121(8) ?
loop_
    _geom_angle_atom_site_label_1
    _geom_angle_atom_site_label_2
    _geom_angle_atom_site_label_3
    _geom_angle_site_symmetry_1
    _geom_angle_site_symmetry_3
    _geom_angle
    _geom_angle_publ_flag
    N11 Pd1 N1 . . 173.81(19) ?
    N11 Pd1 N10 . . 90.80(19) ?
    N1 Pd1 N10 . . 83.45(19) ?
    N11 Pd1 Br1 . . 91.58(14) ?
    N1 Pd1 Br1 . . 94.40(13) ?
    N10 Pd1 Br1 . . 173.21(14) ?
    C5 N1 N2 . . 106.3(5) ?
    C5 N1 Pd1 . . 136.9(4) ?
    N2 N1 Pd1 . . 116.2(4) ?
    N1 N2 C3 . . 110.5(5) ?
    N1 N2 C8 . . 118.7(5) ?
    C3 N2 C8 . . 130.8(5) ?
    C4 C3 N2 . . 106.4(5) ?
    C4 C3 C6 . . 131.8(6) ?
    N2 C3 C6 . . 121.9(6) ?
    C3 C4 C5 . . 107.7(5) ?
    C3 C4 H4A . . 126.1 ?
    C5 C4 H4A . . 126.1 ?
    N1 C5 C4 . . 109.0(6) ?
    N1 C5 C7 . . 122.6(6) ?
    C4 C5 C7 . . 128.3(6) ?
    C3 C6 H6A . . 109.5 ?
    C3 C6 H6B . . 109.5 ?
    H6A C6 H6B . . 109.5 ?
    C3 C6 H6C . . 109.5 ?
    H6A C6 H6C . . 109.5 ?
    H6B C6 H6C . . 109.5 ?
    C5 C7 H7A . . 109.5 ?
    C5 C7 H7B . . 109.5 ?
    H7A C7 H7B . . 109.5 ?
    C5 C7 H7C . . 109.5 ?
    H7A C7 H7C . . 109.5 ?
    H7B C7 H7C . . 109.5 ?
    N2 C8 C9 . . 112.3(5) ?
    N2 C8 H8A . . 109.1 ?
    C9 C8 H8A . . 109.1 ?
    N2 C8 H8B . . 109.1 ?
    C9 C8 H8B . . 109.1 ?
    H8A C8 H8B . . 107.9 ?
    N10 C9 C8 . . 112.0(5) ?
    N10 C9 H9A . . 109.2 ?
    C8 C9 H9A . . 109.2 ?
    N10 C9 H9B . . 109.2 ?
    C8 C9 H9B . . 109.2 ?
    H9A C9 H9B . . 107.9 ?
    C9 N10 C19 . . 113.3(5) ?
    C9 N10 Pd1 . . 113.9(4) ?
    C19 N10 Pd1 . . 115.5(4) ?
    C9 N10 H10 . . 104.1 ?
    C19 N10 H10 . . 104.1 ?
    Pd1 N10 H10 . . 104.1 ?
    C15 N11 N12 . . 106.7(4) ?
    C15 N11 Pd1 . . 134.7(4) ?
    N12 N11 Pd1 . . 118.4(3) ?
    C13 N12 N11 . . 110.0(4) ?
    C13 N12 C18 . . 129.6(5) ?
    N11 N12 C18 . . 118.4(5) ?
    C14 C13 N12 . . 106.8(5) ?
    C14 C13 C16 . . 129.9(6) ?
    N12 C13 C16 . . 123.3(6) ?
    C13 C14 C15 . . 107.5(5) ?
    C13 C14 H14A . . 126.2 ?
    C15 C14 H14A . . 126.2 ?
    N11 C15 C14 . . 109.0(5) ?
    N11 C15 C17 . . 122.3(5) ?
    C14 C15 C17 . . 128.5(5) ?
    C13 C16 H16A . . 109.5 ?
    C13 C16 H16B . . 109.5 ?
    H16A C16 H16B . . 109.5 ?
    C13 C16 H16C . . 109.5 ?
    H16A C16 H16C . . 109.5 ?
    H16B C16 H16C . . 109.5 ?
    C15 C17 H17A . . 109.5 ?
    C15 C17 H17B . . 109.5 ?
    H17A C17 H17B . . 109.5 ?
    C15 C17 H17C . . 109.5 ?
    H17A C17 H17C . . 109.5 ?
    H17B C17 H17C . . 109.5 ?
    N12 C18 C19 . . 111.0(5) ?
    N12 C18 H18A . . 109.4 ?
    C19 C18 H18A . . 109.4 ?
    N12 C18 H18B . . 109.4 ?
    C19 C18 H18B . . 109.4 ?
    H18A C18 H18B . . 108.0 ?
    C18 C19 N10 . . 111.8(5) ?
    C18 C19 H19A . . 109.3 ?
    N10 C19 H19A . . 109.3 ?
    C18 C19 H19B . . 109.3 ?
    N10 C19 H19B . . 109.3 ?
    H19A C19 H19B . . 107.9 ?
    O2 N20 O3 . . 118.3(6) ?
    O2 N20 O1 . . 118.7(5) ?
    O3 N20 O1 . . 122.9(6) ?
loop_
    _geom_torsion_atom_site_label_1
    _geom_torsion_atom_site_label_2
    _geom_torsion_atom_site_label_3
    _geom_torsion_atom_site_label_4
    _geom_torsion_site_symmetry_1
    _geom_torsion_site_symmetry_2
    _geom_torsion_site_symmetry_3
    _geom_torsion_site_symmetry_4
    _geom_torsion
    _geom_torsion_publ_flag
    C5 N1 N2 C3 . . . . 0.7(6) ?
    Pd1 N1 N2 C3 . . . . 173.2(4) ?
    C5 N1 N2 C8 . . . . -178.2(5) ?
    Pd1 N1 N2 C8 . . . . -5.6(6) ?
    N1 N2 C3 C4 . . . . 0.8(7) ?
    C8 N2 C3 C4 . . . . 179.5(6) ?
    N1 N2 C3 C6 . . . . -178.8(6) ?
    C8 N2 C3 C6 . . . . -0.2(10) ?
    N2 C3 C4 C5 . . . . -1.9(7) ?
    C6 C3 C4 C5 . . . . 177.6(7) ?
    N2 N1 C5 C4 . . . . -1.9(6) ?
    Pd1 N1 C5 C4 . . . . -172.0(4) ?
    N2 N1 C5 C7 . . . . 176.5(6) ?
    Pd1 N1 C5 C7 . . . . 6.3(10) ?
    C3 C4 C5 N1 . . . . 2.4(7) ?
    C3 C4 C5 C7 . . . . -175.8(7) ?
    N1 N2 C8 C9 . . . . 68.0(7) ?
    C3 N2 C8 C9 . . . . -110.6(7) ?
    N2 C8 C9 N10 . . . . -47.3(7) ?
    C8 C9 N10 C19 . . . . -158.6(5) ?
    C8 C9 N10 Pd1 . . . . -23.9(7) ?
    C15 N11 N12 C13 . . . . 0.7(7) ?
    Pd1 N11 N12 C13 . . . . -174.0(4) ?
    C15 N11 N12 C18 . . . . -164.6(6) ?
    Pd1 N11 N12 C18 . . . . 20.7(7) ?
    N11 N12 C13 C14 . . . . -0.1(7) ?
    C18 N12 C13 C14 . . . . 163.1(7) ?
    N11 N12 C13 C16 . . . . -179.2(6) ?
    C18 N12 C13 C16 . . . . -16.0(11) ?
    N12 C13 C14 C15 . . . . -0.5(7) ?
    C16 C13 C14 C15 . . . . 178.5(7) ?
    N12 N11 C15 C14 . . . . -1.0(7) ?
    Pd1 N11 C15 C14 . . . . 172.4(5) ?
    N12 N11 C15 C17 . . . . 174.4(6) ?
    Pd1 N11 C15 C17 . . . . -12.1(10) ?
    C13 C14 C15 N11 . . . . 0.9(7) ?
    C13 C14 C15 C17 . . . . -174.1(7) ?
    C13 N12 C18 C19 . . . . -114.3(7) ?
    N11 N12 C18 C19 . . . . 47.7(7) ?
    N12 C18 C19 N10 . . . . -79.3(6) ?
    C9 N10 C19 C18 . . . . 168.4(5) ?
    Pd1 N10 C19 C18 . . . . 34.5(6) ?
loop_
    _geom_hbond_atom_site_label_D
    _geom_hbond_atom_site_label_H
    _geom_hbond_atom_site_label_A
    _geom_hbond_site_symmetry_A
    _geom_hbond_distance_DH
    _geom_hbond_distance_HA
    _geom_hbond_distance_DA
    _geom_hbond_angle_DHA
    _geom_hbond_publ_flag
    C4 H4A N20 2_656 0.93 2.66 3.540(7) 158.6 yes
    C7 H7C Br1 . 0.96 3.06 3.500(8) 109.9 yes
    C8 H8A O3 4_575 0.97 2.30 3.219(9) 156.9 yes
    N10 H10 N20 . 0.90 2.54 3.427(6) 168.6 yes
    N10 H10 O1 . 0.90 1.98 2.857(7) 165.6 yes
    N10 H10 O2 . 0.90 2.43 3.181(8) 141.5 yes
    C14 H14A Br1 2_645 0.93 2.88 3.687(6) 146.3 yes
    C16 H16A O1 2_646 0.96 2.65 3.511(10) 150.2 yes
    C17 H17A O3 4_575 0.96 2.55 3.485(10) 164.2 yes
    C17 H17C Br1 . 0.96 2.98 3.459(8) 112.4 yes
    C18 H18A O2 . 0.97 2.52 3.358(9) 144.3 yes
    C18 H18B O1 2_646 0.97 2.65 3.468(8) 142.1 yes
    C19 H19B O3 2_646 0.97 2.47 3.099(9) 122.1 yes
_shelx_hkl_file
;
 -14   5   0    0.24    0.54
 -14   5   1    0.71    0.55
 -14   5   2    0.44    0.55
 -14   5   3   -0.13    0.51
 -14   4   5    0.11    0.52
 -14   4   4   -0.33    0.54
 -14   4   3    1.09    0.56
 -14   4   2    0.05    0.52
 -14   4   1    0.88    0.57
 -14   4   0    0.63    0.57
 -14   4  -1    0.14    0.55
 -14   3  -1   -0.21    0.53
 -14   3   0    0.63    0.55
 -14   3   1    0.27    0.52
 -14   3   2    1.03    0.55
 -14   3   3    0.04    0.53
 -14   3   4    0.40    0.56
 -14   3   5   -0.35    0.55
 -14   3   6    0.38    0.56
 -14   2   7   -0.55    0.54
 -14   2   6    0.66    0.56
 -14   2   4    0.68    0.53
 -14   2   3   -0.05    0.52
 -14   2   2    1.18    0.56
 -14   2   1   -0.21    0.52
 -14   2   0    0.29    0.51
 -14   2  -1    0.29    0.55
 -14   1  -1    0.37    0.54
 -14   1   0    0.38    0.52
 -14   1   1    1.17    0.53
 -14   1   2    0.31    0.52
 -14   1   3   -0.82    0.53
 -14   1   4    2.68    0.61
 -14   1   5   -0.30    0.50
 -14   1   6    3.35    0.63
 -14   1   7    0.42    0.54
 -14   0   7    0.67    0.55
 -14   0   6    0.30    0.54
 -14   0   5    0.51    0.52
 -14   0   4   -0.62    0.53
 -14   0   3   -0.15    0.50
 -14   0   2    0.31    0.53
 -14   0   1    0.26    0.50
 -14   0   0   -0.41    0.50
 -14   0  -1    0.06    0.53
 -14  -1  -1    0.24    0.50
 -14  -1   0    0.56    0.50
 -14  -1   1   -0.62    0.50
 -14  -1   2    1.07    0.53
 -14  -1   3    0.14    0.49
 -14  -1   4    2.51    0.60
 -14  -1   5    0.76    0.56
 -14  -1   6    3.63    0.63
 -14  -1   7    0.51    0.55
 -14  -1  -4   -1.32    0.50
 -14  -1  -3    0.05    0.52
 -14  -1  -2    1.62    0.55
 -14   0  -2    0.80    0.53
 -14   0  -3   -0.03    0.53
 -14   0  -4    0.68    0.56
 -14   1  -4    0.98    0.57
 -14   1  -3   -0.80    0.51
 -14   1  -2    0.60    0.59
 -14   2  -2    1.03    0.56
 -14   2  -3    0.05    0.53
 -14   2  -4    0.18    0.57
 -14   3  -3   -0.70    0.58
 -14   3  -2    0.40    0.56
 -14   4  -2   -0.39    0.55
 -13  -1  -1    0.00    0.45
 -13  -1   0    0.17    0.46
 -13  -1   1   -0.22    0.45
 -13  -1   2    0.13    0.46
 -13  -1   3    3.88    0.56
 -13  -1   4   -1.08    0.46
 -13  -1   5   -0.30    0.48
 -13  -1   6   -0.16    0.47
 -13  -1   7    1.71    0.53
 -13  -1   8    0.59    0.48
 -13  -1   9    0.30    0.51
 -13  -1  10    0.26    0.55
 -13   0  10   -0.01    0.53
 -13   0   9    0.79    0.54
 -13   0   8    0.81    0.53
 -13   0   7    1.54    0.54
 -13   0   6   -0.28    0.49
 -13   0   5    3.52    0.62
 -13   0   4   -0.35    0.49
 -13   0   3    0.31    0.52
 -13   0   2    0.42    0.47
 -13   0   1    1.02    0.51
 -13   0   0   -0.26    0.45
 -13   0  -1    2.49    0.59
 -13   1  -1   -0.65    0.49
 -13   1   0    0.81    0.48
 -13   1   1    0.41    0.48
 -13   1   2    0.29    0.49
 -13   1   3    3.31    0.59
 -13   1   4   -0.11    0.46
 -13   1   5    0.10    0.52
 -13   1   6    0.13    0.48
 -13   1   7    2.54    0.55
 -13   1   8    0.96    0.52
 -13   1   9   -0.67    0.52
 -13   1  10    0.62    0.54
 -13   2  10   -0.09    0.53
 -13   2   9    0.21    0.55
 -13   2   8   -0.75    0.54
 -13   2   7    0.51    0.55
 -13   2   6    0.82    0.52
 -13   2   5    3.55    0.66
 -13   2   4    0.06    0.48
 -13   2   3    1.18    0.53
 -13   2   2    0.77    0.48
 -13   2   1    0.19    0.49
 -13   2   0    0.67    0.49
 -13   2  -1    0.21    0.56
 -13   3  -1    1.07    0.51
 -13   3   0    1.35    0.50
 -13   3   1    0.11    0.49
 -13   3   2    2.98    0.57
 -13   3   3    0.70    0.49
 -13   3   4    0.49    0.49
 -13   3   5    0.23    0.51
 -13   3   6    0.17    0.48
 -13   3   7    0.23    0.53
 -13   3   8    0.73    0.57
 -13   3   9   -0.25    0.52
 -13   4   9    0.68    0.55
 -13   4   8   -0.02    0.54
 -13   4   7   -0.12    0.52
 -13   4   6    0.68    0.50
 -13   4   5    0.84    0.54
 -13   4   4    0.08    0.49
 -13   4   3    0.97    0.53
 -13   4   2   -0.13    0.47
 -13   4   1    1.47    0.56
 -13   4   0   -0.03    0.50
 -13   4  -1    1.00    0.54
 -13   5  -1    0.61    0.49
 -13   5   0    2.10    0.55
 -13   5   1    0.36    0.47
 -13   5   2    4.48    0.61
 -13   5   3   -0.32    0.50
 -13   5   4    0.93    0.51
 -13   5   5    0.54    0.49
 -13   5   6    0.24    0.53
 -13   5   7   -0.27    0.52
 -13   5   8    2.82    0.63
 -13   6   7   -0.42    0.53
 -13   6   6    0.38    0.51
 -13   6   5    0.07    0.50
 -13   6   4   -0.28    0.48
 -13   6   3    0.00    0.49
 -13   6   2    1.03    0.49
 -13   6   1   -0.01    0.48
 -13   6   0   -0.18    0.50
 -13   6  -1    0.15    0.47
 -13   7  -1    0.77    0.52
 -13   7   0    0.72    0.49
 -13   7   1    0.77    0.52
 -13   7   2    1.14    0.54
 -13   7   3    0.19    0.49
 -13   7   4    0.78    0.54
 -13   7   5    0.54    0.51
 -13   8   2   -0.66    0.49
 -13   8   1    0.37    0.50
 -13   7  -3   -0.72    0.54
 -13   7  -2    0.01    0.53
 -13   6  -2    0.96    0.50
 -13   6  -3    0.19    0.50
 -13   6  -4   -0.54    0.48
 -13   5  -5   -0.03    0.51
 -13   5  -4   -0.56    0.50
 -13   5  -3   -0.11    0.47
 -13   5  -2   -0.54    0.48
 -13   4  -2    0.60    0.50
 -13   4  -3    1.83    0.55
 -13   4  -4   -0.10    0.49
 -13   4  -5    0.91    0.54
 -13   4  -6   -0.10    0.54
 -13   3  -7    0.08    0.55
 -13   3  -6    0.42    0.54
 -13   3  -5    0.21    0.54
 -13   3  -4    0.67    0.53
 -13   3  -3    0.53    0.52
 -13   3  -2   -1.07    0.48
 -13   2  -2    0.44    0.50
 -13   2  -3    0.28    0.54
 -13   2  -4   -0.36    0.49
 -13   2  -5    0.81    0.58
 -13   2  -6    0.10    0.54
 -13   2  -7   -0.29    0.58
 -13   1  -7    0.58    0.53
 -13   1  -6    0.75    0.54
 -13   1  -5    0.71    0.56
 -13   1  -4    0.01    0.51
 -13   1  -3    1.45    0.56
 -13   1  -2   -0.42    0.51
 -13   0  -2   -0.08    0.47
 -13   0  -3    1.52    0.57
 -13   0  -4   -0.38    0.47
 -13   0  -5    0.16    0.50
 -13   0  -6    0.87    0.52
 -13   0  -7    0.01    0.52
 -13  -1  -7    0.18    0.51
 -13  -1  -6    0.31    0.49
 -13  -1  -5    0.78    0.51
 -13  -1  -4    0.51    0.49
 -13  -1  -3    1.05    0.55
 -13  -1  -2   -0.41    0.45
 -12   9  -1   -0.91    0.46
 -12   9   0    0.49    0.46
 -12   9   1    0.94    0.51
 -12   9   2   -0.24    0.47
 -12   9   3   -0.79    0.45
 -12   9   4   -0.63    0.47
 -12   9   5    0.54    0.48
 -12   8   7    0.36    0.55
 -12   8   6   -0.10    0.47
 -12   8   5    0.21    0.50
 -12   8   4   -0.03    0.47
 -12   8   3    0.91    0.53
 -12   8   2   -0.13    0.46
 -12   8   1    1.03    0.50
 -12   8   0   -0.28    0.48
 -12   8  -1    0.52    0.50
 -12   7  -1   -0.25    0.44
 -12   7   0   -0.17    0.44
 -12   7   1   -0.09    0.46
 -12   7   2    1.52    0.49
 -12   7   3   -0.24    0.47
 -12   7   4    0.26    0.46
 -12   7   5    0.86    0.47
 -12   7   6    0.23    0.47
 -12   7   7   -0.20    0.49
 -12   7   8    0.57    0.50
 -12   7   9   -0.06    0.53
 -12   6  10   -0.47    0.53
 -12   6   9    2.06    0.63
 -12   6   7    0.09    0.48
 -12   6   6   -0.38    0.46
 -12   6   5    1.14    0.48
 -12   6   4    0.58    0.46
 -12   6   3    3.56    0.57
 -12   6   2    0.39    0.45
 -12   6   1    0.69    0.50
 -12   6   0    0.29    0.44
 -12   6  -1    0.94    0.47
 -12   5  -1    0.82    0.48
 -12   5   0    2.79    0.53
 -12   5   1    1.07    0.47
 -12   5   2    1.51    0.49
 -12   5   3   -0.14    0.45
 -12   5   4    1.24    0.49
 -12   5   5    0.64    0.46
 -12   5   6    2.18    0.53
 -12   5   7    0.14    0.49
 -12   5   8    1.88    0.53
 -12   5   9    0.24    0.50
 -12   5  10    0.57    0.53
 -12   4  11   -0.68    0.54
 -12   4  10    0.47    0.51
 -12   4   9    1.11    0.57
 -12   4   8    0.25    0.48
 -12   4   7    0.40    0.48
 -12   4   6    0.52    0.46
 -12   4   5   -0.32    0.45
 -12   4   4    0.13    0.45
 -12   4   3    4.26    0.58
 -12   4   2    0.31    0.44
 -12   4   1    1.46    0.54
 -12   4   0   -0.67    0.45
 -12   4  -1   -0.52    0.45
 -12   3  -1   -0.05    0.47
 -12   3   0    4.01    0.58
 -12   3   1    0.86    0.46
 -12   3   2    2.34    0.50
 -12   3   3    0.64    0.43
 -12   3   4    6.89    0.62
 -12   3   5    0.21    0.44
 -12   3   6    9.64    0.70
 -12   3   7    0.35    0.48
 -12   3   8    1.02    0.53
 -12   3   9   -0.20    0.47
 -12   3  10    0.57    0.52
 -12   3  11    1.80    0.58
 -12   2  12    0.72    0.55
 -12   2  11    0.60    0.54
 -12   2  10    0.63    0.54
 -12   2   9    0.92    0.55
 -12   2   8    0.19    0.51
 -12   2   7    0.61    0.47
 -12   2   6   -0.33    0.45
 -12   2   5    0.28    0.46
 -12   2   4   -0.51    0.45
 -12   2   3    1.34    0.47
 -12   2   2    0.34    0.43
 -12   2   1    0.72    0.44
 -12   2   0   -0.14    0.42
 -12   2  -1    0.07    0.46
 -12   1  -1   -0.22    0.45
 -12   1   0    9.88    0.67
 -12   1   1    0.82    0.44
 -12   1   2    2.55    0.50
 -12   1   3   -0.17    0.44
 -12   1   4    9.49    0.65
 -12   1   5    0.89    0.46
 -12   1   6   16.94    0.79
 -12   1   7    0.52    0.49
 -12   1   8    3.18    0.56
 -12   1   9   -0.61    0.48
 -12   1  10    0.48    0.52
 -12   1  11    0.01    0.54
 -12   1  12    6.18    0.70
 -12   0  12   -0.41    0.56
 -12   0  11   -1.22    0.49
 -12   0  10   -0.33    0.49
 -12   0   9   -0.34    0.49
 -12   0   8    0.83    0.54
 -12   0   7   -0.62    0.45
 -12   0   6    1.05    0.47
 -12   0   5   -0.29    0.45
 -12   0   4    1.17    0.52
 -12   0   3   -0.55    0.44
 -12   0   2   -0.42    0.42
 -12   0   1    0.04    0.44
 -12   0   0    1.45    0.49
 -12   0  -1    0.15    0.44
 -12  -1  -1   -0.32    0.42
 -12  -1   0   10.19    0.64
 -12  -1   1   -0.12    0.43
 -12  -1   2    2.41    0.48
 -12  -1   3    0.10    0.44
 -12  -1   4    8.68    0.64
 -12  -1   5    0.79    0.46
 -12  -1   6   16.01    0.78
 -12  -1   7   -0.22    0.49
 -12  -1   8    3.02    0.56
 -12  -1   9    0.78    0.51
 -12  -1  10    1.37    0.55
 -12  -1  11    0.28    0.53
 -12  -1  12    5.51    0.70
 -12  -1  -9    0.05    0.49
 -12  -1  -8    0.93    0.54
 -12  -1  -7   -0.10    0.47
 -12  -1  -6   -0.26    0.46
 -12  -1  -5   -0.42    0.46
 -12  -1  -4    1.07    0.49
 -12  -1  -3    0.42    0.44
 -12  -1  -2    9.64    0.65
 -12   0  -2    1.34    0.49
 -12   0  -3    0.48    0.50
 -12   0  -4    0.26    0.50
 -12   0  -5    0.78    0.48
 -12   0  -6    1.02    0.52
 -12   0  -7    0.11    0.48
 -12   0  -8   -0.29    0.55
 -12   0  -9    0.98    0.53
 -12   1  -9    0.07    0.54
 -12   1  -8    1.23    0.59
 -12   1  -7    0.15    0.51
 -12   1  -6    0.67    0.52
 -12   1  -5   -0.07    0.50
 -12   1  -4    0.32    0.52
 -12   1  -3   -0.13    0.50
 -12   1  -2   10.87    0.70
 -12   2  -2    1.51    0.52
 -12   2  -3    0.02    0.47
 -12   2  -4    1.67    0.57
 -12   2  -5    0.74    0.52
 -12   2  -6    0.00    0.52
 -12   2  -8   -0.02    0.57
 -12   2  -9    0.91    0.57
 -12   3  -9   -0.25    0.57
 -12   3  -8    1.05    0.57
 -12   3  -7   -0.54    0.56
 -12   3  -6    0.94    0.54
 -12   3  -5    0.16    0.49
 -12   3  -4    1.74    0.55
 -12   3  -3    0.04    0.49
 -12   3  -2    5.02    0.62
 -12   4  -2    0.99    0.50
 -12   4  -3    0.18    0.50
 -12   4  -4   -0.26    0.49
 -12   4  -5    1.32    0.59
 -12   4  -6   -1.09    0.50
 -12   4  -7    1.15    0.54
 -12   4  -8    0.56    0.54
 -12   5  -8    0.94    0.52
 -12   5  -6   -0.20    0.51
 -12   5  -5    0.60    0.50
 -12   5  -4   -0.19    0.49
 -12   5  -3    0.45    0.50
 -12   5  -2    0.82    0.51
 -12   6  -2   -0.52    0.46
 -12   6  -3    1.23    0.52
 -12   6  -4    0.11    0.48
 -12   6  -5    1.40    0.57
 -12   6  -6    0.67    0.53
 -12   6  -7   -0.23    0.52
 -12   7  -6    0.73    0.52
 -12   7  -5   -0.33    0.50
 -12   7  -4    0.49    0.49
 -12   7  -3   -0.06    0.48
 -12   7  -2    1.12    0.49
 -12   8  -2   -0.02    0.47
 -12   8  -3    1.75    0.57
 -12   8  -4    0.81    0.53
 -12   8  -5    1.25    0.55
 -12   9  -3    0.44    0.54
 -12   9  -2    0.23    0.51
 -11  -1  -1   -0.62    0.38
 -11  -1   0    0.50    0.28
 -11  -1   1    3.34    0.34
 -11  -1   2    1.10    0.29
 -11  -1   3    0.00    0.27
 -11  -1   4    0.55    0.46
 -11  -1   5    3.03    0.48
 -11  -1   6   -0.17    0.42
 -11  -1   7    5.14    0.57
 -11  -1   8    0.99    0.48
 -11  -1   9    5.40    0.60
 -11  -1  10    1.29    0.51
 -11  -1  11    0.38    0.52
 -11  -1  12   -1.10    0.51
 -11  -1  13    0.46    0.57
 -11   0  13    6.99    0.73
 -11   0  12    0.20    0.52
 -11   0  11   -0.07    0.55
 -11   0  10   -0.79    0.48
 -11   0   9    0.36    0.48
 -11   0   8    0.22    0.46
 -11   0   7   19.63    0.88
 -11   0   6   -0.29    0.44
 -11   0   5   20.56    0.82
 -11   0   4    0.08    0.42
 -11   0   3    2.28    0.34
 -11   0   2   -0.17    0.27
 -11   0   1   12.34    0.49
 -11   0   0    0.17    0.28
 -11   0  -1   17.90    0.54
 -11   1  -1   -0.10    0.43
 -11   1   0    0.99    0.30
 -11   1   1    3.91    0.36
 -11   1   2    1.73    0.32
 -11   1   3    0.11    0.28
 -11   1   4    1.34    0.46
 -11   1   5    2.40    0.51
 -11   1   6    0.09    0.45
 -11   1   7    5.60    0.59
 -11   1   8    0.48    0.48
 -11   1   9    7.12    0.62
 -11   1  10    0.50    0.51
 -11   1  11    0.37    0.52
 -11   1  12    0.85    0.56
 -11   1  13    0.27    0.57
 -11   2  13    5.23    0.70
 -11   2  12    1.88    0.60
 -11   2  11    0.99    0.55
 -11   2  10    0.52    0.51
 -11   2   9    0.97    0.53
 -11   2   8   -0.70    0.47
 -11   2   7   20.29    0.88
 -11   2   6    0.04    0.47
 -11   2   5   17.37    0.81
 -11   2   4   -0.53    0.45
 -11   2   3    1.57    0.49
 -11   2   2    0.42    0.44
 -11   2   1    8.55    0.44
 -11   2   0   -0.04    0.46
 -11   2  -1   13.47    0.72
 -11   3  -1    0.70    0.45
 -11   3   0    0.78    0.45
 -11   3   1   -0.04    0.44
 -11   3   2   11.61    0.66
 -11   3   3    0.41    0.45
 -11   3   4    4.87    0.56
 -11   3   5    0.31    0.45
 -11   3   6    0.28    0.48
 -11   3   7    1.67    0.52
 -11   3   8    0.86    0.52
 -11   3   9    0.69    0.55
 -11   3  10    7.62    0.72
 -11   3  11    0.82    0.55
 -11   3  12    0.45    0.66
 -11   3  13   -0.17    0.62
 -11   4  13    1.29    0.64
 -11   4  12    1.21    0.66
 -11   4  11   -0.75    0.56
 -11   4  10   -0.15    0.54
 -11   4   9    0.10    0.56
 -11   4   8    1.21    0.52
 -11   4   7    5.91    0.66
 -11   4   6    1.40    0.51
 -11   4   5    7.65    0.64
 -11   4   4    1.82    0.52
 -11   4   3    2.14    0.51
 -11   4   2    1.76    0.49
 -11   4   1    7.84    0.65
 -11   4   0    2.15    0.56
 -11   4  -1    9.68    0.68
 -11   5  -1    0.01    0.46
 -11   5   0    2.02    0.51
 -11   5   1   -0.28    0.45
 -11   5   2   13.69    0.71
 -11   5   3    0.15    0.48
 -11   5   4    9.17    0.64
 -11   5   5   -0.34    0.47
 -11   5   6    1.37    0.51
 -11   5   7    0.55    0.50
 -11   5   8    3.84    0.61
 -11   5   9    0.17    0.53
 -11   5  10    7.36    0.71
 -11   5  11    0.54    0.61
 -11   5  12    1.32    0.63
 -11   6  11    0.68    0.62
 -11   6  10   -0.35    0.57
 -11   6   9    0.73    0.57
 -11   6   8   -0.17    0.56
 -11   6   7    0.14    0.49
 -11   6   6    0.73    0.51
 -11   6   5   -0.23    0.50
 -11   6   4    1.51    0.54
 -11   6   3    2.17    0.58
 -11   6   2   -0.22    0.46
 -11   6   1    1.40    0.51
 -11   6   0    1.02    0.49
 -11   6  -1    0.98    0.47
 -11   7  -1   -0.13    0.46
 -11   7   0    0.62    0.49
 -11   7   1   -0.81    0.49
 -11   7   2    8.03    0.68
 -11   7   3    0.44    0.47
 -11   7   4    8.12    0.65
 -11   7   5    0.74    0.52
 -11   7   6    0.22    0.51
 -11   7   7    1.28    0.53
 -11   7   8    0.72    0.60
 -11   7   9    0.29    0.57
 -11   7  10    5.96    0.73
 -11   8  10    0.65    0.59
 -11   8   9    0.62    0.61
 -11   8   8    1.06    0.56
 -11   8   7   -1.27    0.50
 -11   8   6   -0.69    0.49
 -11   8   5   -0.54    0.50
 -11   8   4    0.24    0.52
 -11   8   3    0.75    0.53
 -11   8   2    0.51    0.52
 -11   8   1   -0.25    0.49
 -11   8   0    0.34    0.51
 -11   8  -1   -0.30    0.48
 -11   9  -1    0.05    0.50
 -11   9   0    2.53    0.57
 -11   9   1   -0.12    0.50
 -11   9   2    4.09    0.63
 -11   9   3    0.90    0.51
 -11   9   4    3.96    0.62
 -11   9   5    1.17    0.54
 -11   9   6    3.01    0.60
 -11   9   7   -1.32    0.55
 -11   9   8    2.19    0.62
 -11  10   7    1.92    0.61
 -11  10   6   -0.32    0.56
 -11  10   5    0.07    0.56
 -11  10   4    0.23    0.52
 -11  10   3   -0.41    0.53
 -11  10   2    0.11    0.53
 -11  10   1    0.73    0.53
 -11  10   0    0.70    0.53
 -11  10  -1    0.19    0.54
 -11  11  -1   -0.18    0.56
 -11  11   0    1.24    0.60
 -11  11   1   -0.44    0.55
 -11  11   2    1.65    0.59
 -11  11   3    0.06    0.55
 -11  10  -2    1.25    0.54
 -11  10  -3   -0.04    0.51
 -11  10  -4   -0.31    0.52
 -11   9  -6   -0.32    0.52
 -11   9  -5    0.12    0.56
 -11   9  -4    1.56    0.59
 -11   9  -3   -0.22    0.50
 -11   9  -2    2.70    0.60
 -11   8  -2    0.25    0.52
 -11   8  -3   -0.62    0.48
 -11   8  -4    0.25    0.51
 -11   8  -5    0.45    0.53
 -11   8  -6    0.73    0.55
 -11   8  -7    0.75    0.54
 -11   7  -8    0.06    0.55
 -11   7  -7    0.37    0.53
 -11   7  -6    1.45    0.56
 -11   7  -5   -0.45    0.50
 -11   7  -4    6.60    0.66
 -11   7  -3    0.66    0.49
 -11   7  -2    1.08    0.54
 -11   6  -2   -0.64    0.46
 -11   6  -3    0.42    0.53
 -11   6  -4    0.32    0.49
 -11   6  -5    1.80    0.58
 -11   6  -7    0.49    0.51
 -11   6  -8    0.51    0.52
 -11   6  -9    0.23    0.52
 -11   5 -10    0.71    0.55
 -11   5  -9    0.22    0.52
 -11   5  -8    0.78    0.52
 -11   5  -7   -0.84    0.50
 -11   5  -6    1.17    0.52
 -11   5  -5    0.50    0.49
 -11   5  -4    3.58    0.62
 -11   5  -3   -0.53    0.45
 -11   5  -2    2.59    0.53
 -11   4  -2    0.87    0.51
 -11   4  -3    2.11    0.54
 -11   4  -4    0.22    0.49
 -11   4  -5    0.96    0.54
 -11   4  -6    2.25    0.54
 -11   4  -7    1.98    0.58
 -11   4  -8    1.40    0.53
 -11   4  -9    1.52    0.55
 -11   4 -10    0.31    0.51
 -11   3 -11    0.26    0.61
 -11   3 -10   -0.83    0.50
 -11   3  -9    1.98    0.59
 -11   3  -8    0.41    0.56
 -11   3  -7    0.19    0.52
 -11   3  -6    1.50    0.58
 -11   3  -5    0.80    0.52
 -11   3  -4    4.63    0.62
 -11   3  -3    1.65    0.53
 -11   3  -2    0.59    0.52
 -11   2  -2    1.15    0.48
 -11   2  -3    4.57    0.62
 -11   2  -4    0.25    0.50
 -11   2  -5    0.20    0.53
 -11   2  -6   -0.62    0.52
 -11   2  -7    1.83    0.61
 -11   2  -8   -0.78    0.54
 -11   2  -9    2.31    0.64
 -11   2 -10    0.91    0.58
 -11   2 -11    0.25    0.61
 -11   1 -11    0.65    0.56
 -11   1 -10   -0.26    0.51
 -11   1  -9    0.88    0.57
 -11   1  -8    0.53    0.57
 -11   1  -7    1.30    0.56
 -11   1  -6    0.23    0.52
 -11   1  -5    1.18    0.51
 -11   1  -4    2.76    0.55
 -11   1  -3    6.73    0.60
 -11   1  -2    1.94    0.52
 -11   0  -2    0.43    0.47
 -11   0  -3    3.66    0.59
 -11   0  -4    0.68    0.46
 -11   0  -5    0.88    0.51
 -11   0  -6   -1.02    0.47
 -11   0  -7    7.83    0.72
 -11   0  -8   -0.70    0.54
 -11   0  -9    3.99    0.64
 -11   0 -10    0.19    0.51
 -11   0 -11    0.52    0.56
 -11  -1 -11    1.67    0.58
 -11  -1 -10    0.10    0.51
 -11  -1  -9    3.73    0.57
 -11  -1  -8    0.40    0.47
 -11  -1  -7    1.07    0.50
 -11  -1  -6   -0.68    0.49
 -11  -1  -5    2.08    0.51
 -11  -1  -4    1.38    0.49
 -11  -1  -3    6.77    0.58
 -11  -1  -2    2.42    0.51
 -10  12   4    0.85    0.55
 -10  12   3    0.11    0.58
 -10  12   2   -0.48    0.56
 -10  12   1    0.03    0.54
 -10  12   0    0.31    0.52
 -10  12  -1    2.84    0.61
 -10  11  -1   -0.09    0.50
 -10  11   0    0.74    0.57
 -10  11   1   -0.25    0.52
 -10  11   2   -0.28    0.52
 -10  11   3   -1.34    0.50
 -10  11   4    0.57    0.53
 -10  11   5    0.21    0.53
 -10  11   6    2.13    0.62
 -10  11   7   -0.46    0.58
 -10  10   9    0.75    0.61
 -10  10   8   -0.34    0.56
 -10  10   7    1.53    0.60
 -10  10   6    0.59    0.54
 -10  10   5    2.84    0.63
 -10  10   4    0.14    0.50
 -10  10   3    2.77    0.63
 -10  10   2   -0.53    0.51
 -10  10   1    2.30    0.57
 -10  10   0   -0.19    0.47
 -10  10  -1    8.63    0.69
 -10   9  -1    0.24    0.47
 -10   9   0    0.98    0.49
 -10   9   1    0.54    0.47
 -10   9   2    0.54    0.48
 -10   9   3   -0.37    0.48
 -10   9   5    1.03    0.53
 -10   9   6    0.19    0.51
 -10   9   7    0.29    0.54
 -10   9   8    0.98    0.56
 -10   9   9    0.28    0.57
 -10   9  10   -0.10    0.58
 -10   8  11    0.78    0.65
 -10   8  10    0.68    0.56
 -10   8   9    1.85    0.65
 -10   8   8   -0.15    0.53
 -10   8   7    1.12    0.56
 -10   8   6    1.35    0.53
 -10   8   5    5.49    0.64
 -10   8   4   -0.97    0.47
 -10   8   3    9.89    0.71
 -10   8   2    0.20    0.48
 -10   8   1    3.18    0.54
 -10   8   0   -0.17    0.45
 -10   8  -1    3.88    0.57
 -10   7  -1    0.85    0.46
 -10   7   0   -0.47    0.43
 -10   7   1    0.56    0.44
 -10   7   2    0.65    0.46
 -10   7   3    0.19    0.46
 -10   7   4    3.40    0.53
 -10   7   5   10.84    0.68
 -10   7   6   -0.36    0.45
 -10   7   7    0.64    0.48
 -10   7   8    0.31    0.51
 -10   7   9   -0.17    0.50
 -10   7  10    1.34    0.58
 -10   7  11    2.90    0.66
 -10   7  12    0.46    0.62
 -10   6  13    0.06    0.63
 -10   6  12   -0.46    0.63
 -10   6  11    3.86    0.70
 -10   6  10    0.05    0.53
 -10   6   9    4.03    0.64
 -10   6   8   -0.33    0.49
 -10   6   7    1.33    0.50
 -10   6   6    0.47    0.51
 -10   6   5    8.30    0.65
 -10   6   4    2.17    0.54
 -10   6   3   22.22    0.81
 -10   6   2    0.18    0.43
 -10   6   1    1.36    0.49
 -10   6   0    0.67    0.43
 -10   6  -1    6.23    0.58
 -10   5  -1    0.30    0.30
 -10   5   0   11.37    0.44
 -10   5   1    4.74    0.37
 -10   5   2    5.52    0.38
 -10   5   3    0.40    0.31
 -10   5   4    5.80    0.55
 -10   5   5    8.90    0.61
 -10   5   6    5.28    0.57
 -10   5   7    0.10    0.47
 -10   5   8    4.56    0.58
 -10   5   9    0.06    0.53
 -10   5  10    0.95    0.56
 -10   5  11    2.15    0.60
 -10   5  12    1.34    0.64
 -10   5  13    4.88    0.74
 -10   4  14   -0.26    0.63
 -10   4  13   -0.48    0.61
 -10   4  12   -0.04    0.58
 -10   4  11    4.89    0.73
 -10   4  10   -0.66    0.55
 -10   4   9    3.99    0.64
 -10   4   8    1.85    0.56
 -10   4   7    0.14    0.46
 -10   4   6   -0.06    0.45
 -10   4   5    7.60    0.44
 -10   4   4   -0.22    0.31
 -10   4   3   39.01    1.05
 -10   4   2    1.07    0.33
 -10   4   1    6.42    0.43
 -10   4   0   -0.02    0.30
 -10   4  -1    0.28    0.33
 -10   3  -1    1.68    0.37
 -10   3   0   39.17    1.12
 -10   3   1    1.29    0.34
 -10   3   2   13.94    0.50
 -10   3   3    0.68    0.33
 -10   3   4    8.99    0.44
 -10   3   5    6.85    0.42
 -10   3   6   15.80    0.50
 -10   3   7    0.17    0.47
 -10   3   8   18.64    0.77
 -10   3   9   -0.18    0.51
 -10   3  10    0.11    0.54
 -10   3  11    3.04    0.61
 -10   3  12    2.01    0.61
 -10   3  13    2.66    0.67
 -10   3  14    3.86    0.72
 -10   2  14    1.71    0.69
 -10   2  13    0.04    0.62
 -10   2  12   -0.42    0.57
 -10   2  11    1.90    0.62
 -10   2  10    6.29    0.69
 -10   2   9    0.71    0.53
 -10   2   8   12.41    0.75
 -10   2   7    0.27    0.32
 -10   2   6   -0.06    0.33
 -10   2   5    0.53    0.34
 -10   2   4    0.16    0.32
 -10   2   3   10.09    0.50
 -10   2   2    3.03    0.39
 -10   2   1    1.25    0.37
 -10   2   0   -0.19    0.33
 -10   2  -1    1.38    0.37
 -10   1  -1   -0.16    0.33
 -10   1   0   49.60    1.30
 -10   1   1    3.50    0.38
 -10   1   2    5.87    0.41
 -10   1   3   -0.21    0.32
 -10   1   4    4.48    0.38
 -10   1   5    1.15    0.33
 -10   1   6   34.39    1.00
 -10   1   7    0.04    0.33
 -10   1   8   40.42    1.00
 -10   1   9   -0.28    0.49
 -10   1  10    2.02    0.55
 -10   1  11   -0.35    0.51
 -10   1  12    4.69    0.65
 -10   1  13    1.47    0.63
 -10   1  14    6.74    0.82
 -10   1  15   -0.30    0.66
 -10   0  15   -0.02    0.65
 -10   0  14    1.53    0.65
 -10   0  13    0.43    0.58
 -10   0  12   -0.72    0.53
 -10   0  11   -0.34    0.52
 -10   0  10    7.55    0.70
 -10   0   9   -0.75    0.47
 -10   0   8   18.08    0.83
 -10   0   7   -0.46    0.32
 -10   0   6    0.10    0.33
 -10   0   5   -0.19    0.31
 -10   0   4    0.06    0.33
 -10   0   3    0.57    0.31
 -10   0   2   15.36    0.54
 -10   0   1   -0.06    0.32
 -10   0   0    0.89    0.35
 -10   0  -1   -0.26    0.32
 -10  -1  -1   -0.41    0.32
 -10  -1   0   47.79    1.26
 -10  -1   1    2.63    0.35
 -10  -1   2    5.93    0.40
 -10  -1   3    0.22    0.31
 -10  -1   4    5.04    0.39
 -10  -1   5    0.20    0.32
 -10  -1   6   33.90    0.99
 -10  -1   7    0.22    0.32
 -10  -1   8   40.42    0.99
 -10  -1   9    0.37    0.51
 -10  -1  10    1.97    0.56
 -10  -1  11   -0.57    0.52
 -10  -1  12    3.60    0.63
 -10  -1  13    0.03    0.61
 -10  -1  14    8.03    0.79
 -10  -1  15    0.56    0.66
 -10  -1 -12    0.06    0.54
 -10  -1 -11   -1.39    0.49
 -10  -1 -10    1.78    0.54
 -10  -1  -9   -0.37    0.43
 -10  -1  -8   13.35    0.67
 -10  -1  -7    0.62    0.47
 -10  -1  -6   23.88    0.77
 -10  -1  -5    0.06    0.28
 -10  -1  -4    2.41    0.35
 -10  -1  -3    1.55    0.34
 -10  -1  -2   14.53    0.49
 -10   0  -2   20.72    0.57
 -10   0  -3   -0.13    0.31
 -10   0  -4    3.43    0.38
 -10   0  -5    0.00    0.29
 -10   0  -6   -0.32    0.46
 -10   0  -7   -0.60    0.44
 -10   0  -8    3.55    0.54
 -10   0  -9   -0.35    0.43
 -10   0 -10    2.13    0.54
 -10   0 -11   -0.21    0.53
 -10   0 -12   -0.12    0.57
 -10   1 -12    0.84    0.63
 -10   1 -11   -0.36    0.50
 -10   1 -10    1.89    0.54
 -10   1  -9   -0.28    0.45
 -10   1  -8   11.08    0.71
 -10   1  -7    0.96    0.54
 -10   1  -6   21.71    0.85
 -10   1  -5    0.13    0.30
 -10   1  -4    2.81    0.36
 -10   1  -3    1.53    0.35
 -10   1  -2   15.23    0.53
 -10   2  -2    4.37    0.40
 -10   2  -3    2.55    0.39
 -10   2  -4    0.08    0.32
 -10   2  -5    1.58    0.55
 -10   2  -6   -0.04    0.49
 -10   2  -7    0.50    0.50
 -10   2  -8   -0.45    0.54
 -10   2  -9    0.41    0.55
 -10   2 -11    0.14    0.63
 -10   2 -12   -0.18    0.63
 -10   3 -12   -0.54    0.65
 -10   3 -11    0.04    0.60
 -10   3 -10    0.27    0.52
 -10   3  -9   -0.26    0.43
 -10   3  -8    2.47    0.55
 -10   3  -7    0.79    0.51
 -10   3  -6    8.07    0.65
 -10   3  -5    1.42    0.50
 -10   3  -4    6.00    0.40
 -10   3  -3    1.45    0.34
 -10   3  -2   13.45    0.50
 -10   4  -2    2.90    0.34
 -10   4  -3    3.81    0.38
 -10   4  -4   -0.22    0.46
 -10   4  -5   10.15    0.65
 -10   4  -6    0.32    0.45
 -10   4  -7    0.06    0.44
 -10   4  -8    1.45    0.49
 -10   4  -9    0.36    0.45
 -10   4 -10    1.18    0.53
 -10   4 -11    1.43    0.60
 -10   4 -12   -0.53    0.62
 -10   5 -11    0.50    0.56
 -10   5 -10    0.49    0.53
 -10   5  -9    0.20    0.47
 -10   5  -8    1.01    0.48
 -10   5  -7    1.27    0.50
 -10   5  -6    2.55    0.52
 -10   5  -5    1.39    0.52
 -10   5  -4    1.94    0.50
 -10   5  -3    0.00    0.46
 -10   5  -2    6.37    0.57
 -10   6  -2    1.38    0.46
 -10   6  -3   15.65    0.69
 -10   6  -4   -0.52    0.45
 -10   6  -5   11.30    0.65
 -10   6  -6    0.93    0.46
 -10   6  -7    1.42    0.47
 -10   6  -8    1.09    0.49
 -10   6  -9    1.67    0.53
 -10   6 -10    0.21    0.51
 -10   6 -11    1.15    0.60
 -10   7 -10    1.05    0.54
 -10   7  -9   -0.40    0.50
 -10   7  -8    0.35    0.49
 -10   7  -7    1.52    0.53
 -10   7  -6    1.10    0.50
 -10   7  -5    0.67    0.49
 -10   7  -4    1.60    0.51
 -10   7  -3    0.36    0.46
 -10   7  -2    0.35    0.45
 -10   8  -2   -0.69    0.44
 -10   8  -3    7.08    0.59
 -10   8  -4    0.13    0.49
 -10   8  -5    4.97    0.61
 -10   8  -6   -0.07    0.47
 -10   8  -7    0.65    0.52
 -10   8  -8    0.06    0.50
 -10   8  -9    2.39    0.59
 -10   9  -8    0.47    0.54
 -10   9  -7    0.72    0.54
 -10   9  -6    0.27    0.50
 -10   9  -5   -0.27    0.49
 -10   9  -4    0.24    0.50
 -10   9  -3    0.17    0.47
 -10   9  -2   -0.54    0.46
 -10  10  -2    0.89    0.52
 -10  10  -3    5.28    0.61
 -10  10  -4    0.12    0.50
 -10  10  -5    0.92    0.53
 -10  10  -6   -0.34    0.52
 -10  10  -7    0.57    0.55
 -10  11  -5    0.19    0.53
 -10  11  -4   -0.34    0.53
 -10  11  -3   -0.95    0.55
 -10  11  -2   -0.05    0.54
 -10  12  -2    1.39    0.58
  -9  -1  -1    4.85    0.39
  -9  -1   0    1.86    0.34
  -9  -1   1   12.34    0.47
  -9  -1   2    3.03    0.35
  -9  -1   3   28.08    0.74
  -9  -1   4    2.61    0.34
  -9  -1   5    3.84    0.37
  -9  -1   6    0.59    0.32
  -9  -1   7    5.69    0.40
  -9  -1   8    1.12    0.34
  -9  -1   9   44.78    1.06
  -9  -1  10    1.65    0.51
  -9  -1  11   12.66    0.72
  -9  -1  12    1.66    0.54
  -9  -1  13   -0.09    0.57
  -9  -1  14    1.10    0.62
  -9  -1  15    4.55    0.75
  -9  -1  16   -0.44    0.67
  -9   0  16   -0.59    0.66
  -9   0  15    0.85    0.71
  -9   0  14    0.35    0.58
  -9   0  13    1.93    0.65
  -9   0  12    0.80    0.55
  -9   0  11    0.40    0.51
  -9   0  10   -0.02    0.47
  -9   0   9    6.73    0.46
  -9   0   8   -0.19    0.33
  -9   0   7   56.40    1.34
  -9   0   6   -0.44    0.31
  -9   0   5    4.19    0.44
  -9   0   4   -0.04    0.29
  -9   0   3    7.94    0.45
  -9   0   2    0.09    0.30
  -9   0   1   52.63    1.50
  -9   0   0    0.28    0.30
  -9   0  -1   41.30    1.35
  -9   1  -1    6.06    0.40
  -9   1   0    1.30    0.33
  -9   1   1   12.54    0.48
  -9   1   2    3.46    0.36
  -9   1   3   27.31    0.75
  -9   1   4    2.76    0.35
  -9   1   5    4.60    0.37
  -9   1   6    0.69    0.31
  -9   1   7    5.45    0.40
  -9   1   8   -0.01    0.32
  -9   1   9   44.31    1.05
  -9   1  11   12.75    0.71
  -9   1  12    0.94    0.55
  -9   1  13    1.02    0.54
  -9   1  14    0.88    0.58
  -9   1  15    4.19    0.72
  -9   1  16    0.01    0.63
  -9   2  15    3.30    0.68
  -9   2  14    0.08    0.59
  -9   2  13    0.89    0.61
  -9   2  12    1.09    0.55
  -9   2  11   -0.36    0.49
  -9   2  10    0.79    0.49
  -9   2   9   14.74    0.52
  -9   2   8   -0.52    0.31
  -9   2   7   40.26    1.12
  -9   2   6    0.59    0.33
  -9   2   5    0.89    0.33
  -9   2   4   -0.13    0.30
  -9   2   3    5.89    0.41
  -9   2   2    0.40    0.29
  -9   2   1   84.01    1.81
  -9   2   0    4.62    0.39
  -9   2  -1   35.41    1.25
  -9   3  -1    1.01    0.30
  -9   3   0    2.17    0.33
  -9   3   1    0.23    0.30
  -9   3   2   21.35    0.58
  -9   3   3    7.93    0.41
  -9   3   4   54.79    1.38
  -9   3   5   -0.05    0.29
  -9   3   6    1.99    0.35
  -9   3   7    6.73    0.40
  -9   3   8    2.28    0.35
  -9   3   9   19.80    0.76
  -9   3  10    7.32    0.61
  -9   3  11    8.38    0.65
  -9   3  12    5.58    0.63
  -9   3  13    1.33    0.58
  -9   3  14   -1.30    0.55
  -9   3  15    4.00    0.72
  -9   4  15    1.33    0.64
  -9   4  14    2.48    0.67
  -9   4  13   -0.05    0.58
  -9   4  12    6.08    0.70
  -9   4  11   -0.09    0.47
  -9   4  10    0.13    0.46
  -9   4   9    3.01    0.52
  -9   4   8    0.34    0.30
  -9   4   7   16.82    0.53
  -9   4   6   19.87    0.56
  -9   4   5    8.05    0.44
  -9   4   4    1.14    0.32
  -9   4   3   14.21    0.50
  -9   4   2    1.09    0.32
  -9   4   1   27.60    1.06
  -9   4   0    1.77    0.34
  -9   4  -1   17.26    0.52
  -9   5  -1    1.17    0.31
  -9   5   0    1.10    0.30
  -9   5   1    1.33    0.30
  -9   5   2    8.33    0.41
  -9   5   3    3.01    0.34
  -9   5   4   24.44    0.59
  -9   5   5    0.40    0.29
  -9   5   6    7.96    0.40
  -9   5   7    1.91    0.31
  -9   5   8    0.19    0.44
  -9   5   9    1.12    0.47
  -9   5  10   10.21    0.67
  -9   5  11    1.53    0.52
  -9   5  12    7.01    0.68
  -9   5  13    1.08    0.59
  -9   5  14    0.34    0.59
  -9   6  14    3.95    0.68
  -9   6  13    0.09    0.58
  -9   6  12    2.54    0.65
  -9   6  11    1.90    0.59
  -9   6  10    0.28    0.50
  -9   6   9    0.31    0.49
  -9   6   8    1.69    0.50
  -9   6   7    0.08    0.44
  -9   6   6   17.28    0.77
  -9   6   5    1.86    0.34
  -9   6   4    1.41    0.35
  -9   6   3    7.59    0.43
  -9   6   2    1.09    0.32
  -9   6   1    4.98    0.38
  -9   6   0    0.68    0.29
  -9   6  -1    2.26    0.33
  -9   7  -1    0.34    0.27
  -9   7   0    0.54    0.28
  -9   7   1    2.38    0.31
  -9   7   2   13.22    0.45
  -9   7   3    0.13    0.29
  -9   7   4   26.12    0.78
  -9   7   5    4.50    0.52
  -9   7   6    6.40    0.58
  -9   7   7    2.38    0.48
  -9   7   8    0.51    0.50
  -9   7   9    0.70    0.50
  -9   7  10   11.05    0.73
  -9   7  11    0.40    0.53
  -9   7  12    5.08    0.71
  -9   7  13    0.48    0.60
  -9   8  13   -0.84    0.58
  -9   8  12    1.78    0.66
  -9   8  11    0.73    0.57
  -9   8  10    0.03    0.51
  -9   8   9   -0.62    0.49
  -9   8   8    1.71    0.50
  -9   8   7   -0.12    0.46
  -9   8   6    5.11    0.61
  -9   8   5    1.19    0.48
  -9   8   4    0.49    0.45
  -9   8   3    0.84    0.44
  -9   8   2    0.41    0.41
  -9   8   1   -0.19    0.43
  -9   8   0    1.48    0.44
  -9   8  -1   -0.07    0.39
  -9   9  -1    0.30    0.41
  -9   9   0    6.70    0.58
  -9   9   1    0.49    0.44
  -9   9   2    9.10    0.64
  -9   9   3    0.97    0.46
  -9   9   4   12.86    0.68
  -9   9   5    4.07    0.58
  -9   9   6   10.89    0.68
  -9   9   7    0.62    0.50
  -9   9   8    3.66    0.58
  -9   9   9    1.39    0.55
  -9   9  10    2.69    0.64
  -9   9  11   -0.25    0.56
  -9   9  12    0.98    0.62
  -9  10  10    0.60    0.59
  -9  10   9    1.35    0.59
  -9  10   8    0.66    0.56
  -9  10   7    0.57    0.54
  -9  10   6    0.82    0.54
  -9  10   5   -0.41    0.47
  -9  10   4    0.09    0.48
  -9  10   3   -0.04    0.47
  -9  10   2    0.72    0.46
  -9  10   1    3.41    0.54
  -9  10   0    1.29    0.46
  -9  10  -1    1.87    0.48
  -9  11  -1    0.24    0.48
  -9  11   0    2.32    0.59
  -9  11   1    0.01    0.48
  -9  11   2    3.85    0.57
  -9  11   3    0.13    0.49
  -9  11   4    3.65    0.58
  -9  11   5    1.23    0.51
  -9  11   6    5.75    0.64
  -9  11   7    0.81    0.54
  -9  11   8    2.04    0.65
  -9  11   9    0.63    0.60
  -9  12   7    2.86    0.62
  -9  12   6   -0.05    0.54
  -9  12   5    0.00    0.53
  -9  12   4   -0.16    0.54
  -9  12   3    0.03    0.52
  -9  12   2   -0.50    0.56
  -9  12   1    0.89    0.54
  -9  12   0   -0.08    0.52
  -9  12  -1    0.69    0.52
  -9  13  -1   -0.26    0.53
  -9  13   0    0.41    0.58
  -9  13   1   -0.40    0.53
  -9  13   2    0.14    0.57
  -9  13   3    0.43    0.57
  -9  13   4    1.29    0.57
  -9  13  -2    2.64    0.59
  -9  12  -2   -0.41    0.49
  -9  12  -3    0.41    0.52
  -9  12  -4   -0.17    0.51
  -9  12  -5    0.85    0.53
  -9  11  -7   -0.40    0.51
  -9  11  -6    0.15    0.53
  -9  11  -5   -0.73    0.49
  -9  11  -4    0.79    0.55
  -9  11  -3    0.40    0.50
  -9  11  -2    4.30    0.62
  -9  10  -2    0.09    0.44
  -9  10  -3    0.82    0.45
  -9  10  -4    0.36    0.48
  -9  10  -5   -0.59    0.45
  -9  10  -6    0.82    0.47
  -9  10  -7    0.92    0.51
  -9  10  -8   -0.23    0.52
  -9  10  -9   -0.16    0.54
  -9   9 -10    2.82    0.61
  -9   9  -9    0.19    0.51
  -9   9  -8    2.79    0.60
  -9   9  -7    0.37    0.46
  -9   9  -6    0.48    0.47
  -9   9  -5   -0.27    0.45
  -9   9  -4    2.24    0.54
  -9   9  -3   -0.35    0.44
  -9   9  -2    8.76    0.65
  -9   8  -2    1.88    0.47
  -9   8  -3    4.90    0.51
  -9   8  -4    3.01    0.48
  -9   8  -5    2.16    0.46
  -9   8  -7    0.09    0.44
  -9   8  -8   -0.11    0.46
  -9   8  -9   -0.41    0.48
  -9   8 -10    0.38    0.53
  -9   8 -11    0.93    0.59
  -9   7 -11    0.81    0.54
  -9   7  -9   -0.08    0.48
  -9   7  -8    2.33    0.52
  -9   7  -7    0.69    0.43
  -9   7  -6    3.05    0.48
  -9   7  -5    0.44    0.42
  -9   7  -4   16.14    0.71
  -9   7  -3    1.18    0.44
  -9   7  -2   24.40    0.78
  -9   6  -2    1.90    0.32
  -9   6  -3    9.27    0.41
  -9   6  -4    5.44    0.34
  -9   6  -5    4.49    0.49
  -9   6  -6   -0.10    0.41
  -9   6  -7    0.15    0.42
  -9   6  -8    0.25    0.43
  -9   6  -9    1.08    0.46
  -9   6 -10    0.53    0.49
  -9   6 -11    1.13    0.56
  -9   6 -12    0.96    0.60
  -9   5 -13    0.74    0.68
  -9   5 -12    1.36    0.67
  -9   5 -11   -0.23    0.52
  -9   5 -10    2.67    0.56
  -9   5  -9    2.06    0.50
  -9   5  -8    4.25    0.51
  -9   5  -7    1.55    0.42
  -9   5  -6    2.33    0.46
  -9   5  -5    0.06    0.27
  -9   5  -4   13.52    0.47
  -9   5  -3    1.18    0.32
  -9   5  -2   17.17    0.53
  -9   4  -2    7.63    0.43
  -9   4  -3    8.09    0.44
  -9   4  -4    7.96    0.41
  -9   4  -5    3.77    0.34
  -9   4  -6    4.59    0.34
  -9   4  -7    7.45    0.53
  -9   4  -8   -0.39    0.41
  -9   4  -9    2.51    0.49
  -9   4 -10   -0.46    0.48
  -9   4 -11    2.78    0.62
  -9   4 -12    0.44    0.59
  -9   4 -13    1.28    0.71
  -9   3 -13   -0.13    0.70
  -9   3 -12    2.32    0.67
  -9   3 -11   -0.07    0.58
  -9   3 -10    1.37    0.55
  -9   3  -9    1.15    0.46
  -9   3  -8    0.13    0.40
  -9   3  -6   -0.01    0.30
  -9   3  -5   -0.16    0.30
  -9   3  -4    9.78    0.47
  -9   3  -2    4.37    0.39
  -9   2  -2    6.72    0.44
  -9   2  -3    4.95    0.41
  -9   2  -4   -0.14    0.34
  -9   2  -5   13.36    0.52
  -9   2  -6    0.12    0.33
  -9   2  -7   32.76    0.98
  -9   2  -8    0.82    0.50
  -9   2  -9    1.88    0.58
  -9   2 -10   -0.03    0.53
  -9   2 -11    0.16    0.60
  -9   2 -12    1.75    0.63
  -9   2 -13    2.33    0.68
  -9   1 -14   -0.59    0.65
  -9   1 -13    0.01    0.65
  -9   1 -12    0.02    0.57
  -9   1 -11    0.50    0.58
  -9   1 -10    0.67    0.50
  -9   1  -9    6.45    0.57
  -9   1  -8    0.11    0.41
  -9   1  -7    0.18    0.32
  -9   1  -6    0.13    0.32
  -9   1  -5    3.37    0.38
  -9   1  -4    0.95    0.34
  -9   1  -3    3.42    0.38
  -9   1  -2    4.12    0.39
  -9   0  -2   -0.27    0.31
  -9   0  -3   24.64    0.73
  -9   0  -4   -0.24    0.33
  -9   0  -5   19.59    0.54
  -9   0  -6    0.12    0.31
  -9   0  -7   49.20    0.97
  -9   0  -8    0.56    0.40
  -9   0  -9    2.55    0.48
  -9   0 -10    0.28    0.45
  -9   0 -11    0.16    0.55
  -9   0 -12   -0.53    0.54
  -9   0 -13    1.89    0.66
  -9   0 -14    0.19    0.65
  -9  -1 -14   -0.31    0.63
  -9  -1 -13    0.54    0.58
  -9  -1 -12   -0.35    0.55
  -9  -1 -11    0.31    0.50
  -9  -1 -10    0.61    0.46
  -9  -1  -9    5.97    0.54
  -9  -1  -8    0.34    0.39
  -9  -1  -7   -0.16    0.27
  -9  -1  -6    0.63    0.29
  -9  -1  -5    2.83    0.34
  -9  -1  -3    3.46    0.35
  -9  -1  -2    5.30    0.37
  -8  14   3   -0.11    0.54
  -8  14   2    0.33    0.56
  -8  14   1    1.56    0.59
  -8  14   0    0.34    0.56
  -8  14  -1    1.58    0.58
  -8  13  -1    0.00    0.51
  -8  13   0    0.44    0.55
  -8  13   1   -0.01    0.53
  -8  13   2    1.07    0.55
  -8  13   3    0.19    0.54
  -8  13   4    1.37    0.57
  -8  13   5   -0.85    0.54
  -8  13   6    0.94    0.58
  -8  13   7   -0.47    0.58
  -8  12   9    0.52    0.61
  -8  12   8    0.28    0.55
  -8  12   7    0.43    0.59
  -8  12   6   -0.14    0.50
  -8  12   5    1.43    0.56
  -8  12   4    1.60    0.52
  -8  12   3    2.23    0.56
  -8  12   2    0.42    0.51
  -8  12   1    4.26    0.60
  -8  12   0   -0.36    0.47
  -8  12  -1    7.08    0.60
  -8  11  -1    0.07    0.45
  -8  11   0    3.70    0.57
  -8  11   1    1.23    0.51
  -8  11   2    3.26    0.52
  -8  11   3    1.84    0.51
  -8  11   4   -0.25    0.49
  -8  11   5    2.81    0.54
  -8  11   7    0.95    0.54
  -8  11   9    2.00    0.60
  -8  11  10    0.81    0.59
  -8  10  12    0.93    0.61
  -8  10  11    0.14    0.59
  -8  10  10    0.73    0.60
  -8  10   9    1.91    0.59
  -8  10   8    0.89    0.52
  -8  10   7    2.38    0.59
  -8  10   6    0.61    0.49
  -8  10   5    8.25    0.65
  -8  10   4   -0.41    0.42
  -8  10   3    5.36    0.59
  -8  10   2    1.02    0.45
  -8  10   1    5.80    0.56
  -8  10   0    1.48    0.45
  -8  10  -1   16.83    0.66
  -8   9  -1    0.57    0.40
  -8   9   0    0.33    0.42
  -8   9   1    5.68    0.53
  -8   9   2    2.11    0.45
  -8   9   3    0.15    0.40
  -8   9   4    2.70    0.47
  -8   9   5    5.53    0.56
  -8   9   6    0.44    0.45
  -8   9   7   10.23    0.62
  -8   9   8    1.89    0.52
  -8   9   9    2.90    0.56
  -8   9  10    0.42    0.53
  -8   9  11    2.29    0.61
  -8   9  12    0.93    0.58
  -8   9  13    4.84    0.68
  -8   8  14   -0.69    0.62
  -8   8  13    0.02    0.60
  -8   8  12    0.47    0.55
  -8   8  11    3.34    0.67
  -8   8  10    0.95    0.51
  -8   8   9    2.88    0.58
  -8   8   8    0.67    0.48
  -8   8   7    0.72    0.46
  -8   8   6    5.47    0.58
  -8   8   5   14.81    0.47
  -8   8   4    0.28    0.30
  -8   8   3   11.68    0.44
  -8   8   2    4.87    0.38
  -8   8   1    5.69    0.37
  -8   8   0   -0.09    0.27
  -8   8  -1   17.54    0.46
  -8   7  -1    6.19    0.39
  -8   7   0    0.10    0.28
  -8   7   1    2.24    0.31
  -8   7   2    0.34    0.29
  -8   7   3    0.09    0.30
  -8   7   5   25.13    0.85
  -8   7   6    0.03    0.30
  -8   7   7   26.62    0.80
  -8   7   8   -0.42    0.43
  -8   7   9    3.46    0.54
  -8   7  10    2.33    0.54
  -8   7  11    4.13    0.62
  -8   7  12    3.13    0.61
  -8   7  13    6.10    0.78
  -8   7  14    0.26    0.62
  -8   6  15    1.11    0.67
  -8   6  14    1.22    0.65
  -8   6  13    3.06    0.69
  -8   6  12    0.50    0.56
  -8   6  11   13.87    0.79
  -8   6  10    0.59    0.47
  -8   6   9    0.20    0.47
  -8   6   8    3.01    0.36
  -8   6   7    0.15    0.31
  -8   6   6   12.05    0.48
  -8   6   5   32.80    1.02
  -8   6   4    0.84    0.31
  -8   6   3    9.17    0.44
  -8   6   2    0.32    0.28
  -8   6   1    0.30    0.28
  -8   6   0    3.69    0.35
  -8   6  -1   36.41    1.07
  -8   5  -1    3.89    0.36
  -8   5   0   16.83    0.48
  -8   5   1    4.03    0.35
  -8   5   2   18.46    0.55
  -8   5   3   10.34    0.43
  -8   5   4   12.35    0.44
  -8   5   5   19.89    0.54
  -8   5   6   12.91    0.47
  -8   5   7   35.53    1.06
  -8   5   8    8.20    0.41
  -8   5   9    2.44    0.33
  -8   5  10    0.43    0.47
  -8   5  11    1.33    0.50
  -8   5  12    0.35    0.57
  -8   5  13   11.35    0.76
  -8   5  14    0.87    0.60
  -8   5  15    3.69    0.69
  -8   4  16    1.03    0.70
  -8   4  15    1.08    0.64
  -8   4  14    0.88    0.63
  -8   4  13    1.34    0.60
  -8   4  12    1.81    0.57
  -8   4  11    7.44    0.68
  -8   4  10    8.39    0.68
  -8   4   9    0.20    0.31
  -8   4   8    0.40    0.32
  -8   4   7   -0.14    0.30
  -8   4   6   -0.10    0.30
  -8   4   5   71.86    1.61
  -8   4   4    9.92    0.45
  -8   4   3   54.80    1.54
  -8   4   2   21.82    0.61
  -8   4   1    0.29    0.28
  -8   4   0    2.90    0.33
  -8   4  -1    8.28    0.41
  -8   3  -1   19.10    0.63
  -8   3   0   58.62    1.68
  -8   3   1   10.96    0.44
  -8   3   2   68.98    1.81
  -8   3   3   -0.01    0.28
  -8   3   4   27.20    0.75
  -8   3   5   19.42    0.53
  -8   3   6   12.83    0.47
  -8   3   7    8.75    0.43
  -8   3   8   37.01    1.10
  -8   3   9    0.17    0.31
  -8   3  10    4.91    0.37
  -8   3  11    1.90    0.49
  -8   3  12    0.77    0.49
  -8   3  13   11.57    0.72
  -8   3  14    1.45    0.58
  -8   3  15    1.01    0.60
  -8   3  16    0.74    0.64
  -8   2  16    2.12    0.73
  -8   2  15   -0.59    0.56
  -8   2  14    0.24    0.55
  -8   2  13    0.71    0.57
  -8   2  12    3.36    0.60
  -8   2  11    3.30    0.57
  -8   2  10   63.56    1.23
  -8   2   9    0.64    0.32
  -8   2   8   17.48    0.54
  -8   2   7    0.29    0.30
  -8   2   6    1.79    0.34
  -8   2   5   33.29    0.85
  -8   2   4   15.28    0.49
  -8   2   3    8.41    0.42
  -8   2   2   36.10    1.40
  -8   2   1    0.97    0.30
  -8   2   0    2.91    0.33
  -8   2  -1    1.66    0.31
  -8   1  -1    1.51    0.32
  -8   1   0   97.68    2.24
  -8   1   1    0.53    0.28
  -8   1   2   71.25    2.04
  -8   1   3    2.96    0.32
  -8   1   4    6.05    0.37
  -8   1   5    1.63    0.30
  -8   1   6   10.62    0.47
  -8   1   7    5.20    0.39
  -8   1   8   55.23    1.38
  -8   1   9    0.44    0.31
  -8   1  10    5.45    0.39
  -8   1  11   -0.43    0.43
  -8   1  12    0.57    0.47
  -8   1  13    1.84    0.54
  -8   1  14    7.45    0.68
  -8   1  15   -0.16    0.55
  -8   1  16    2.03    0.69
  -8   0  16    2.85    0.75
  -8   0  15    0.34    0.56
  -8   0  14    0.41    0.60
  -8   0  13    0.19    0.49
  -8   0  12    7.39    0.70
  -8   0  11    0.12    0.44
  -8   0  10   79.03    1.39
  -8   0   9   -0.19    0.31
  -8   0   8    3.80    0.40
  -8   0   7    0.10    0.29
  -8   0   6    0.62    0.32
  -8   0   5   -0.20    0.28
  -8   0   4   41.75    1.51
  -8   0   3   -0.01    0.27
  -8   0   2   64.51    1.84
  -8   0   1   -0.15    0.28
  -8   0   0    1.63    0.31
  -8   0  -1   -0.12    0.26
  -8  -1  -1    1.18    0.31
  -8  -1   0   97.02    2.15
  -8  -1   1    0.70    0.28
  -8  -1   2   64.20    1.82
  -8  -1   3    2.01    0.30
  -8  -1   4    5.57    0.35
  -8  -1   5    1.38    0.29
  -8  -1   6   11.99    0.45
  -8  -1   7    5.57    0.37
  -8  -1   8   56.27    1.35
  -8  -1   9    0.64    0.31
  -8  -1  10    5.31    0.38
  -8  -1  11    0.21    0.43
  -8  -1  12    0.06    0.45
  -8  -1  13    1.31    0.52
  -8  -1  14    7.62    0.67
  -8  -1  15    0.31    0.55
  -8  -1  16    2.95    0.68
  -8  -1 -15   -0.24    0.60
  -8  -1 -14    3.70    0.70
  -8  -1 -13   -0.56    0.54
  -8  -1 -12    5.89    0.63
  -8  -1 -11    0.31    0.44
  -8  -1 -10    4.39    0.50
  -8  -1  -9    0.07    0.24
  -8  -1  -8   16.92    0.45
  -8  -1  -7   -0.31    0.24
  -8  -1  -6   59.53    1.19
  -8  -1  -5    3.22    0.31
  -8  -1  -4   38.87    1.19
  -8  -1  -3    1.86    0.28
  -8  -1  -2   16.69    0.46
  -8   0  -2    4.67    0.33
  -8   0  -3   -0.34    0.26
  -8   0  -4   21.20    0.60
  -8   0  -5    0.00    0.26
  -8   0  -6    0.22    0.25
  -8   0  -7   -0.16    0.23
  -8   0  -8    4.62    0.33
  -8   0  -9   -0.04    0.25
  -8   0 -10    4.74    0.55
  -8   0 -11    0.19    0.46
  -8   0 -12    0.02    0.49
  -8   0 -13   -0.14    0.53
  -8   0 -14    1.06    0.57
  -8   0 -15   -0.02    0.61
  -8   1 -15   -0.24    0.59
  -8   1 -14    3.82    0.72
  -8   1 -13    0.83    0.57
  -8   1 -12    2.87    0.63
  -8   1 -11   -0.40    0.46
  -8   1 -10    5.45    0.57
  -8   1  -9   -0.34    0.27
  -8   1  -8   17.50    0.46
  -8   1  -7   -0.14    0.26
  -8   1  -6   60.86    1.43
  -8   1  -5    3.20    0.35
  -8   1  -4   37.26    1.33
  -8   1  -3    2.18    0.31
  -8   1  -2   15.27    0.48
  -8   2  -2    0.98    0.27
  -8   2  -3   18.55    0.54
  -8   2  -4   15.30    0.51
  -8   2  -5    4.15    0.36
  -8   2  -6    0.59    0.30
  -8   2  -7    0.53    0.27
  -8   2  -8    0.15    0.28
  -8   2  -9    3.56    0.54
  -8   2 -10    0.54    0.46
  -8   2 -11    1.44    0.52
  -8   2 -12    0.02    0.51
  -8   2 -13    0.07    0.53
  -8   2 -14    0.51    0.60
  -8   3 -14    2.93    0.69
  -8   3 -13    0.32    0.56
  -8   3 -12    3.14    0.65
  -8   3 -10    3.82    0.56
  -8   3  -9    0.99    0.42
  -8   3  -8    4.69    0.32
  -8   3  -7    0.54    0.24
  -8   3  -6   27.65    0.91
  -8   3  -5    6.47    0.37
  -8   3  -4   18.89    0.54
  -8   3  -3    0.41    0.31
  -8   3  -2    3.45    0.32
  -8   4  -3   33.19    1.13
  -8   4  -4    7.42    0.37
  -8   4  -5   12.61    0.41
  -8   4  -6    1.68    0.27
  -8   4  -7    0.09    0.23
  -8   4  -8    1.55    0.26
  -8   4  -9    9.33    0.57
  -8   4 -10    1.18    0.47
  -8   4 -11    5.65    0.62
  -8   4 -12   -0.49    0.53
  -8   4 -13    0.60    0.60
  -8   4 -14    0.07    0.63
  -8   5 -14    1.84    0.64
  -8   5 -13   -0.40    0.58
  -8   5 -12    1.70    0.55
  -8   5 -11    2.80    0.58
  -8   5 -10    3.63    0.53
  -8   5  -8    3.79    0.45
  -8   5  -7    1.73    0.27
  -8   5  -6    2.97    0.31
  -8   5  -5    3.36    0.32
  -8   5  -4    2.41    0.30
  -8   5  -3    0.24    0.26
  -8   5  -2    6.81    0.38
  -8   6  -2    7.32    0.37
  -8   6  -3   59.04    1.20
  -8   6  -4    0.39    0.25
  -8   6  -5   18.19    0.70
  -8   6  -6    2.18    0.28
  -8   6  -7    2.29    0.41
  -8   6  -8   -0.03    0.37
  -8   6  -9   11.20    0.61
  -8   6 -10   -0.02    0.45
  -8   6 -11    3.07    0.56
  -8   6 -12    0.49    0.52
  -8   6 -13   -0.11    0.59
  -8   7 -13    0.41    0.57
  -8   7 -12   -0.31    0.51
  -8   7 -11    0.02    0.49
  -8   7 -10    1.16    0.48
  -8   7  -9    0.12    0.42
  -8   7  -8   -0.06    0.38
  -8   7  -7    0.45    0.38
  -8   7  -6    1.33    0.38
  -8   7  -5    1.63    0.27
  -8   7  -4    5.07    0.34
  -8   7  -3    0.22    0.26
  -8   7  -2    2.96    0.33
  -8   8  -2    0.28    0.26
  -8   8  -3   15.76    0.43
  -8   8  -4    0.20    0.37
  -8   8  -5    7.33    0.51
  -8   8  -6    0.42    0.37
  -8   8  -7    7.16    0.54
  -8   8  -8    0.92    0.44
  -8   8  -9   12.46    0.68
  -8   8 -10    0.11    0.48
  -8   8 -11    2.48    0.58
  -8   8 -12    0.01    0.55
  -8   9 -11   -0.48    0.54
  -8   9 -10    0.28    0.51
  -8   9  -9    0.24    0.45
  -8   9  -8    0.80    0.45
  -8   9  -7   -0.16    0.43
  -8   9  -6    0.82    0.43
  -8   9  -5   -0.10    0.39
  -8   9  -4   -0.13    0.38
  -8   9  -3    0.16    0.38
  -8   9  -2    1.33    0.42
  -8  10  -2    0.69    0.41
  -8  10  -3    4.67    0.51
  -8  10  -4    0.22    0.43
  -8  10  -5    4.70    0.51
  -8  10  -6   -0.33    0.42
  -8  10  -7    4.15    0.54
  -8  10  -8    0.25    0.47
  -8  10  -9    4.83    0.60
  -8  10 -10   -0.87    0.52
  -8  11  -9    0.88    0.53
  -8  11  -8   -0.87    0.47
  -8  11  -7    0.02    0.46
  -8  11  -6   -0.44    0.46
  -8  11  -5    0.10    0.46
  -8  11  -4   -0.59    0.42
  -8  11  -3    0.36    0.43
  -8  11  -2   -0.19    0.41
  -8  12  -2   -0.11    0.45
  -8  12  -3    0.85    0.49
  -8  12  -4    0.73    0.49
  -8  12  -5    1.35    0.52
  -8  12  -6    0.13    0.49
  -8  12  -7    1.39    0.57
  -8  13  -5   -0.56    0.51
  -8  13  -4    0.60    0.53
  -8  13  -3   -0.78    0.46
  -8  13  -2   -0.68    0.46
  -7  -1  -1    1.61    0.26
  -7  -1   0    8.40    0.36
  -7  -1   1    2.19    0.27
  -7  -1   2    8.05    0.36
  -7  -1   3  164.69    3.11
  -7  -1   4    6.37    0.34
  -7  -1   5   30.56    0.89
  -7  -1   6   13.07    0.44
  -7  -1   7    1.38    0.29
  -7  -1   8    0.82    0.29
  -7  -1   9   46.17    1.30
  -7  -1  10   -0.07    0.31
  -7  -1  11   77.16    1.36
  -7  -1  12    2.70    0.49
  -7  -1  13    7.87    0.63
  -7  -1  14    0.56    0.49
  -7  -1  15    2.60    0.58
  -7  -1  16    1.30    0.59
  -7  -1  17   10.50    0.84
  -7   0  17    0.21    0.63
  -7   0  16   -0.44    0.56
  -7   0  15    3.98    0.68
  -7   0  14   -0.21    0.49
  -7   0  13   -0.52    0.44
  -7   0  12    0.23    0.45
  -7   0  11    0.09    0.31
  -7   0  10    0.38    0.31
  -7   0   9   21.93    0.58
  -7   0   8   -0.33    0.27
  -7   0   7   54.69    1.58
  -7   0   6    0.05    0.25
  -7   0   5    0.91    0.28
  -7   0   4   -0.02    0.25
  -7   0   3   40.68    1.66
  -7   0   2   -0.14    0.24
  -7   0   1  169.87    3.16
  -7   0   0   -0.07    0.22
  -7   0  -1   27.12    0.75
  -7   1  -1    1.69    0.27
  -7   1   0    7.39    0.35
  -7   1   1    2.37    0.27
  -7   1   2    7.82    0.36
  -7   1   3  168.99    3.03
  -7   1   4    6.68    0.35
  -7   1   5   30.27    0.86
  -7   1   6   13.29    0.44
  -7   1   7    1.91    0.29
  -7   1   8    0.55    0.28
  -7   1   9   45.82    1.29
  -7   1  10   -0.08    0.29
  -7   1  11   74.94    1.34
  -7   1  12    3.59    0.50
  -7   1  13    6.99    0.59
  -7   1  14   -0.05    0.47
  -7   1  15    1.22    0.55
  -7   1  16    0.87    0.56
  -7   1  17    8.57    0.81
  -7   2  17   -0.46    0.60
  -7   2  16    0.43    0.59
  -7   2  15    1.37    0.58
  -7   2  14    2.48    0.59
  -7   2  13    0.00    0.46
  -7   2  12   -0.14    0.44
  -7   2  11    0.98    0.32
  -7   2  10    0.76    0.32
  -7   2   9   61.11    1.43
  -7   2   8    1.44    0.33
  -7   2   7   25.99    0.80
  -7   2   6    9.75    0.43
  -7   2   5    0.15    0.25
  -7   2   4    2.85    0.30
  -7   2   3   80.22    2.10
  -7   2   2   10.25    0.40
  -7   2   1  118.85    2.60
  -7   2   0   14.28    0.44
  -7   2  -1    4.19    0.32
  -7   3  -1    0.54    0.24
  -7   3   0    2.41    0.27
  -7   3   1    1.30    0.26
  -7   3   2    2.54    0.28
  -7   3   3   68.88    1.88
  -7   3   4   53.16    1.66
  -7   3   5   51.56    1.57
  -7   3   6   62.16    1.64
  -7   3   7    5.40    0.35
  -7   3   8    0.45    0.28
  -7   3   9   35.04    1.09
  -7   3  10    0.89    0.29
  -7   3  11   28.82    0.86
  -7   3  12    7.99    0.60
  -7   3  13    4.24    0.56
  -7   3  14    0.54    0.48
  -7   3  15    2.49    0.59
  -7   3  16    0.07    0.57
  -7   3  17    3.61    0.70
  -7   4  16    1.09    0.58
  -7   4  15    0.49    0.53
  -7   4  14   10.09    0.80
  -7   4  13    0.08    0.46
  -7   4  12    3.50    0.56
  -7   4  11    0.80    0.40
  -7   4  10    0.15    0.28
  -7   4   9    5.99    0.40
  -7   4   8   23.75    0.68
  -7   4   7   31.01    1.14
  -7   4   6   30.84    0.79
  -7   4   5    7.88    0.40
  -7   4   4   -0.18    0.24
  -7   4   3   18.67    0.52
  -7   4   2    0.72    0.25
  -7   4   1   38.60    1.39
  -7   4   0   32.50    1.27
  -7   4  -1    9.06    0.37
  -7   5  -1   26.48    0.71
  -7   5   0    9.39    0.37
  -7   5   1   14.23    0.42
  -7   5   2    0.49    0.23
  -7   5   3   19.65    0.59
  -7   5   4   33.14    1.22
  -7   5   5    8.16    0.38
  -7   5   6   32.75    1.13
  -7   5   7    6.05    0.37
  -7   5   8    2.11    0.31
  -7   5   9    6.49    0.37
  -7   5  10    0.21    0.27
  -7   5  11    2.34    0.47
  -7   5  12   12.16    0.68
  -7   5  13    1.54    0.51
  -7   5  14    2.04    0.52
  -7   5  15    3.03    0.64
  -7   5  16   -0.12    0.55
  -7   6  16   -0.16    0.59
  -7   6  15    0.34    0.53
  -7   6  14    6.95    0.75
  -7   6  13   -0.57    0.49
  -7   6  12    5.81    0.65
  -7   6  11    2.10    0.50
  -7   6  10    0.66    0.44
  -7   6   9    0.08    0.28
  -7   6   8   41.33    1.08
  -7   6   7    0.69    0.28
  -7   6   6   33.58    1.10
  -7   6   5    9.31    0.42
  -7   6   4    0.14    0.25
  -7   6   3   13.96    0.45
  -7   6   2    0.18    0.23
  -7   6   1    4.74    0.32
  -7   6   0   16.97    0.51
  -7   6  -1    2.05    0.28
  -7   7  -1   10.10    0.38
  -7   7   0   19.98    0.60
  -7   7   1    3.33    0.29
  -7   7   2   10.52    0.39
  -7   7   3    2.36    0.29
  -7   7   4   23.57    0.60
  -7   7   5    2.22    0.29
  -7   7   6   22.67    0.57
  -7   7   7   15.26    0.46
  -7   7   8    0.25    0.27
  -7   7   9    3.61    0.47
  -7   7  10    2.08    0.46
  -7   7  11   -0.08    0.44
  -7   7  12   12.14    0.71
  -7   7  13    0.34    0.50
  -7   7  14    1.20    0.55
  -7   7  15    1.77    0.60
  -7   8  14    6.37    0.68
  -7   8  13   -0.14    0.52
  -7   8  12    3.65    0.60
  -7   8  11   -0.15    0.44
  -7   8  10    1.55    0.49
  -7   8   9    1.90    0.48
  -7   8   8   16.06    0.72
  -7   8   7    0.06    0.26
  -7   8   6   13.29    0.46
  -7   8   5    1.26    0.29
  -7   8   4    1.53    0.29
  -7   8   3    0.39    0.26
  -7   8   2    2.28    0.30
  -7   8   1    0.63    0.26
  -7   8   0   23.99    0.87
  -7   8  -1    3.78    0.30
  -7   9  -1    4.49    0.31
  -7   9   0   10.83    0.43
  -7   9   1    0.32    0.25
  -7   9   2   11.04    0.39
  -7   9   3   14.67    0.43
  -7   9   4   16.76    0.45
  -7   9   5    0.20    0.26
  -7   9   6   11.62    0.61
  -7   9   7    7.11    0.54
  -7   9   8    2.28    0.48
  -7   9   9    0.06    0.43
  -7   9  10    1.96    0.51
  -7   9  11    1.20    0.52
  -7   9  12    0.23    0.55
  -7   9  13    0.60    0.55
  -7   9  14   -0.60    0.59
  -7  10  13    0.74    0.58
  -7  10  12    1.11    0.60
  -7  10  11    0.50    0.53
  -7  10  10    1.33    0.54
  -7  10   9    1.80    0.54
  -7  10   8    4.88    0.66
  -7  10   7    0.63    0.45
  -7  10   6    7.19    0.61
  -7  10   5   -0.08    0.42
  -7  10   4    5.25    0.53
  -7  10   3    0.92    0.41
  -7  10   2    3.46    0.46
  -7  10   1    2.91    0.46
  -7  10   0    5.61    0.48
  -7  10  -1    0.61    0.36
  -7  11  -1   -0.17    0.37
  -7  11   0    7.40    0.59
  -7  11   1   -0.30    0.45
  -7  11   2    5.55    0.58
  -7  11   3    2.73    0.47
  -7  11   4    2.96    0.47
  -7  11   5    0.83    0.45
  -7  11   6    2.91    0.51
  -7  11   7    0.18    0.45
  -7  11   8    3.31    0.54
  -7  11   9    1.61    0.54
  -7  11  10    2.07    0.57
  -7  11  11    1.27    0.58
  -7  11  12   -0.01    0.56
  -7  12  10    1.60    0.57
  -7  12   9    0.90    0.56
  -7  12   8   -0.14    0.53
  -7  12   7    0.11    0.48
  -7  12   6    0.04    0.47
  -7  12   5   -0.60    0.44
  -7  12   4    1.67    0.51
  -7  12   3    1.38    0.50
  -7  12   2    2.48    0.51
  -7  12   1    3.89    0.54
  -7  12   0    1.81    0.47
  -7  12  -1    2.00    0.46
  -7  13  -1   -0.08    0.45
  -7  13   0    0.96    0.52
  -7  13   1    0.22    0.46
  -7  13   2    1.28    0.53
  -7  13   3    0.99    0.51
  -7  13   4    1.54    0.49
  -7  13   5    0.27    0.52
  -7  13   6   -0.05    0.50
  -7  13   7    0.60    0.53
  -7  13   8    0.61    0.53
  -7  14   6    0.77    0.55
  -7  14   5   -0.77    0.49
  -7  14   3   -0.06    0.51
  -7  14   2    1.24    0.54
  -7  14   1    1.80    0.53
  -7  14   0   -0.29    0.49
  -7  14  -1    1.63    0.51
  -7  14  -2   -0.05    0.49
  -7  14  -3    2.95    0.57
  -7  14  -4    1.23    0.54
  -7  13  -7    1.35    0.53
  -7  13  -6    0.44    0.54
  -7  13  -5   -0.33    0.48
  -7  13  -4    0.41    0.50
  -7  13  -3    0.77    0.47
  -7  13  -2   -0.50    0.46
  -7  12  -2    0.53    0.44
  -7  12  -3    0.66    0.43
  -7  12  -4    0.65    0.44
  -7  12  -5    2.14    0.49
  -7  12  -6    0.25    0.46
  -7  12  -7    1.09    0.53
  -7  12  -8    1.04    0.49
  -7  12  -9    0.24    0.52
  -7  11 -10    1.29    0.55
  -7  11  -9    0.72    0.49
  -7  11  -8    4.59    0.60
  -7  11  -7    0.29    0.48
  -7  11  -6    4.41    0.57
  -7  11  -5   -0.11    0.40
  -7  11  -4    0.77    0.44
  -7  11  -3    0.41    0.40
  -7  11  -2    5.47    0.55
  -7  10  -2   -0.07    0.34
  -7  10  -3    0.76    0.38
  -7  10  -4    0.76    0.38
  -7  10  -5    2.49    0.44
  -7  10  -7    0.33    0.42
  -7  10  -8   -0.03    0.43
  -7  10  -9    0.86    0.46
  -7  10 -10    0.33    0.50
  -7  10 -11   -0.04    0.51
  -7   9 -12    2.00    0.60
  -7   9 -11    0.01    0.50
  -7   9 -10    2.21    0.55
  -7   9  -9    0.79    0.46
  -7   9  -8   10.00    0.64
  -7   9  -7    0.85    0.42
  -7   9  -6    4.70    0.51
  -7   9  -5    0.54    0.37
  -7   9  -4    1.87    0.40
  -7   9  -3   -0.05    0.25
  -7   9  -2   21.05    0.73
  -7   8  -2    6.75    0.37
  -7   8  -3    5.91    0.33
  -7   8  -4   -0.13    0.23
  -7   8  -5    0.25    0.24
  -7   8  -6    1.29    0.38
  -7   8  -7    0.95    0.38
  -7   8  -8   -0.01    0.38
  -7   8  -9    1.65    0.46
  -7   8 -10    0.53    0.45
  -7   8 -11    0.20    0.50
  -7   8 -12    0.24    0.51
  -7   8 -13    0.00    0.58
  -7   7 -14    1.30    0.63
  -7   7 -13    0.25    0.55
  -7   7 -12    1.13    0.53
  -7   7 -11    0.17    0.47
  -7   7 -10    7.00    0.61
  -7   7  -8   13.18    0.62
  -7   7  -7    0.61    0.26
  -7   7  -6    6.91    0.35
  -7   7  -5    0.42    0.25
  -7   7  -4   21.74    0.79
  -7   7  -3   -0.01    0.26
  -7   7  -2   93.03    1.52
  -7   6  -3   21.82    0.58
  -7   6  -4    2.08    0.28
  -7   6  -5    2.85    0.28
  -7   6  -6    7.93    0.34
  -7   6  -7    3.72    0.30
  -7   6  -9    4.56    0.47
  -7   6 -10    0.64    0.46
  -7   6 -11    3.61    0.56
  -7   6 -12    1.70    0.56
  -7   6 -13    1.63    0.56
  -7   6 -14   -0.29    0.59
  -7   5 -15   -0.40    0.69
  -7   5 -14    1.23    0.63
  -7   5 -13   -0.10    0.55
  -7   5 -12    3.03    0.57
  -7   5 -11   -0.19    0.46
  -7   5 -10    9.61    0.63
  -7   5  -9   -0.46    0.37
  -7   5  -8   12.15    0.40
  -7   5  -7    0.87    0.26
  -7   5  -6    3.67    0.30
  -7   5  -5    0.13    0.23
  -7   5  -4   14.30    0.42
  -7   5  -3    2.91    0.31
  -7   5  -2  108.09    1.89
  -7   4  -2    3.71    0.32
  -7   4  -3   14.47    0.42
  -7   4  -4    5.73    0.32
  -7   4  -5   15.69    0.48
  -7   4  -6    0.31    0.23
  -7   4  -7   20.16    0.50
  -7   4  -8    2.55    0.30
  -7   4  -9    5.96    0.36
  -7   4 -10    0.63    0.44
  -7   4 -11    9.99    0.69
  -7   4 -12    2.22    0.59
  -7   4 -13    1.79    0.62
  -7   4 -14   -0.04    0.59
  -7   4 -15    0.17    0.65
  -7   3 -15   -0.49    0.62
  -7   3 -14   -0.32    0.60
  -7   3 -13    0.63    0.56
  -7   3 -12    1.97    0.58
  -7   3 -11    0.53    0.50
  -7   3 -10    8.99    0.65
  -7   3  -9    0.50    0.31
  -7   3  -8    3.46    0.32
  -7   3  -7    2.42    0.28
  -7   3  -6    0.15    0.23
  -7   3  -5    3.79    0.30
  -7   3  -4   11.92    0.41
  -7   3  -3    1.71    0.28
  -7   3  -2   51.91    1.59
  -7   2  -2    0.02    0.25
  -7   2  -3   26.12    0.77
  -7   2  -4    2.46    0.31
  -7   2  -5   91.02    1.92
  -7   2  -6    2.88    0.29
  -7   2  -7   67.48    1.36
  -7   2  -8    0.13    0.31
  -7   2  -9    2.41    0.35
  -7   2 -10    1.48    0.33
  -7   2 -11   11.51    0.73
  -7   2 -12    2.61    0.55
  -7   2 -13    9.88    0.78
  -7   2 -14    0.31    0.57
  -7   2 -15    1.27    0.69
  -7   1 -15    0.56    0.60
  -7   1 -14    0.67    0.57
  -7   1 -13    0.40    0.55
  -7   1 -12    0.46    0.49
  -7   1 -11    0.04    0.49
  -7   1 -10    0.44    0.31
  -7   1  -9    3.54    0.37
  -7   1  -7   10.90    0.39
  -7   1  -6   -0.20    0.26
  -7   1  -5   27.76    0.77
  -7   1  -4    4.68    0.36
  -7   1  -3   24.40    0.81
  -7   1  -2   17.44    0.49
  -7   0  -2   -0.13    0.25
  -7   0  -3   54.60    1.73
  -7   0  -4   -0.30    0.24
  -7   0  -5   56.82    1.50
  -7   0  -6    0.27    0.23
  -7   0  -7   52.26    1.17
  -7   0  -8    0.30    0.26
  -7   0  -9    1.67    0.31
  -7   0 -10    0.59    0.30
  -7   0 -11   20.54    0.82
  -7   0 -12   -0.65    0.46
  -7   0 -13    8.24    0.78
  -7   0 -14   -0.63    0.56
  -7   0 -15    1.51    0.65
  -7   0 -16    0.20    0.63
  -7  -1 -15    0.86    0.65
  -7  -1 -14    0.41    0.55
  -7  -1 -13    0.83    0.54
  -7  -1 -12   -0.55    0.48
  -7  -1 -11    0.36    0.45
  -7  -1 -10    0.32    0.28
  -7  -1  -9    3.15    0.31
  -7  -1  -8    0.21    0.25
  -7  -1  -7   10.62    0.36
  -7  -1  -6    0.18    0.23
  -7  -1  -5   28.13    0.71
  -7  -1  -4    5.79    0.31
  -7  -1  -3   25.31    0.65
  -7  -1  -2   17.47    0.49
  -6  15  -1    0.01    0.50
  -6  15   0   -0.22    0.53
  -6  15   1    0.52    0.50
  -6  15   2    0.32    0.54
  -6  15   3    0.05    0.52
  -6  15   4   -0.37    0.54
  -6  14   7    0.58    0.55
  -6  14   6    1.09    0.53
  -6  14   5    0.20    0.49
  -6  14   4   -0.24    0.52
  -6  14   3    0.46    0.50
  -6  14   2    0.20    0.49
  -6  14   1    1.44    0.52
  -6  14   0   -0.29    0.45
  -6  14  -1    0.84    0.46
  -6  13  -1   -0.27    0.43
  -6  13   0    0.18    0.43
  -6  13   2    2.23    0.53
  -6  13   3    2.46    0.53
  -6  13   4    1.62    0.50
  -6  13   5    3.24    0.54
  -6  13   6    0.36    0.47
  -6  13   7   -0.07    0.50
  -6  13   8    0.20    0.51
  -6  13   9    0.21    0.54
  -6  12  11    0.44    0.58
  -6  12  10    0.35    0.58
  -6  12   9    0.99    0.55
  -6  12   8    1.07    0.49
  -6  12   7    0.39    0.48
  -6  12   6    0.40    0.44
  -6  12   5    0.89    0.46
  -6  12   4    2.26    0.50
  -6  12   3    3.93    0.53
  -6  12   2   -0.40    0.41
  -6  12   1   12.74    0.63
  -6  12   0    0.09    0.38
  -6  12  -1    1.90    0.44
  -6  11   0    0.33    0.37
  -6  11   1    4.65    0.53
  -6  11   2    8.27    0.57
  -6  11   3   16.33    0.63
  -6  11   4    1.44    0.43
  -6  11   5   13.75    0.63
  -6  11   6    1.15    0.44
  -6  11   7    8.90    0.59
  -6  11   8    1.06    0.47
  -6  11   9    4.14    0.56
  -6  11  10    2.01    0.53
  -6  11  11    3.95    0.64
  -6  11  12   -0.42    0.54
  -6  10  13    0.54    0.55
  -6  10  12    0.01    0.56
  -6  10  11    1.04    0.54
  -6  10  10    1.04    0.50
  -6  10   9    0.92    0.49
  -6  10   8    0.58    0.44
  -6  10   7    2.16    0.51
  -6  10   6   -0.06    0.40
  -6  10   5   17.37    0.68
  -6  10   4    2.97    0.33
  -6  10   3    5.53    0.37
  -6  10   2    0.00    0.26
  -6  10   1    7.01    0.37
  -6  10   0    7.22    0.34
  -6  10  -1   13.72    0.40
  -6   9  -1    3.40    0.32
  -6   9   0    0.09    0.26
  -6   9   1   22.64    0.85
  -6   9   2    1.51    0.28
  -6   9   3    6.51    0.35
  -6   9   4    2.48    0.30
  -6   9   5    8.61    0.38
  -6   9   6    5.66    0.35
  -6   9   7   25.62    0.51
  -6   9   8    2.76    0.46
  -6   9   9   15.12    0.68
  -6   9  10    4.45    0.55
  -6   9  11    5.79    0.60
  -6   9  12    1.34    0.52
  -6   9  13    5.05    0.71
  -6   9  14    0.63    0.58
  -6   8  15    0.42    0.58
  -6   8  14    0.64    0.57
  -6   8  13   -0.46    0.53
  -6   8  12   -0.39    0.48
  -6   8  11    0.83    0.49
  -6   8  10    0.20    0.43
  -6   8   9    0.50    0.40
  -6   8   8    8.93    0.43
  -6   8   7    0.01    0.29
  -6   8   6    0.16    0.28
  -6   8   5   17.92    0.51
  -6   8   4    8.15    0.39
  -6   8   3    7.77    0.37
  -6   8   2    0.12    0.25
  -6   8   1   42.58    1.15
  -6   8   0    9.40    0.38
  -6   8  -1   42.82    1.09
  -6   7  -1   29.93    1.03
  -6   7   0    1.35    0.28
  -6   7   1   50.62    1.32
  -6   7   2    0.12    0.24
  -6   7   3    0.20    0.25
  -6   7   4    5.20    0.33
  -6   7   5    4.86    0.34
  -6   7   6    3.42    0.32
  -6   7   7   66.90    1.35
  -6   7   8   -0.01    0.29
  -6   7   9   15.13    0.46
  -6   7  10    0.54    0.41
  -6   7  11    4.47    0.53
  -6   7  12    1.29    0.48
  -6   7  13   15.06    0.79
  -6   7  14    0.18    0.54
  -6   7  15    8.71    0.78
  -6   7  16    0.32    0.63
  -6   6  16    0.39    0.62
  -6   6  15    0.29    0.58
  -6   6  14    1.09    0.56
  -6   6  13    4.24    0.64
  -6   6  11    0.40    0.43
  -6   6  10    3.89    0.38
  -6   6   9    6.49    0.43
  -6   6   8   10.91    0.46
  -6   6   7   17.92    0.54
  -6   6   6    9.74    0.41
  -6   6   5   79.77    1.71
  -6   6   4    2.99    0.31
  -6   6   3    0.11    0.24
  -6   6   2    3.42    0.30
  -6   6   1    3.64    0.30
  -6   6   0   19.39    0.55
  -6   6  -1  111.04    1.95
  -6   5  -1   27.67    0.79
  -6   5   0   25.62    0.67
  -6   5   1   88.07    2.05
  -6   5   2   18.92    0.59
  -6   5   3    1.70    0.25
  -6   5   4    6.01    0.33
  -6   5   5    3.15    0.30
  -6   5   6   10.99    0.41
  -6   5   7   72.75    1.69
  -6   5   8    5.82    0.36
  -6   5   9   24.77    0.60
  -6   5  10    2.62    0.34
  -6   5  11    0.10    0.29
  -6   5  12   -0.05    0.43
  -6   5  13   13.01    0.71
  -6   5  14    1.24    0.53
  -6   5  15   12.10    0.80
  -6   5  16    1.44    0.62
  -6   5  17    0.67    0.61
  -6   4  17    0.60    0.61
  -6   4  16    1.61    0.62
  -6   4  15   -0.81    0.55
  -6   4  14    1.04    0.54
  -6   4  13    1.14    0.54
  -6   4  12    5.74    0.64
  -6   4  11   -0.35    0.29
  -6   4  10   18.98    0.57
  -6   4   9    5.55    0.41
  -6   4   8   17.50    0.51
  -6   4   7   20.77    0.64
  -6   4   6   29.94    0.84
  -6   4   5   94.19    2.12
  -6   4   4   64.97    1.88
  -6   4   3    4.65    0.30
  -6   4   2   27.35    0.82
  -6   4   1    4.22    0.29
  -6   4   0    6.44    0.32
  -6   4  -1   84.78    1.93
  -6   3  -1   35.55    0.97
  -6   3   0   15.43    0.45
  -6   3   1   72.56    2.04
  -6   3   2   59.12    1.99
  -6   3   3    0.48    0.22
  -6   3   4   32.70    1.46
  -6   3   5    8.82    0.37
  -6   3   6    2.87    0.30
  -6   3   7   80.20    1.92
  -6   3   8   34.82    1.29
  -6   3   9   10.28    0.42
  -6   3  10   29.79    0.71
  -6   3  11    1.00    0.31
  -6   3  12    0.32    0.29
  -6   3  13    7.86    0.60
  -6   3  14    1.15    0.51
  -6   3  15   11.28    0.75
  -6   3  16    1.04    0.56
  -6   3  17    0.39    0.61
  -6   2  17   -0.07    0.61
  -6   2  16    1.85    0.63
  -6   2  15   -0.67    0.48
  -6   2  14    1.13    0.48
  -6   2  13    2.50    0.52
  -6   2  12   33.69    1.03
  -6   2  11    0.38    0.30
  -6   2  10   96.56    1.78
  -6   2   9    0.85    0.30
  -6   2   8   13.49    0.48
  -6   2   7   23.46    0.69
  -6   2   6   42.14    1.62
  -6   2   5   34.09    0.97
  -6   2   4  251.25    3.86
  -6   2   3   40.25    1.11
  -6   2   2   39.02    1.08
  -6   2   1    8.36    0.34
  -6   2   0    0.14    0.22
  -6   2  -1   58.67    1.92
  -6   1  -1    0.30    0.20
  -6   1   0  109.64    2.66
  -6   1   1    2.44    0.24
  -6   1   2  124.38    2.84
  -6   1   3    4.75    0.29
  -6   1   4    7.34    0.33
  -6   1   5    6.94    0.35
  -6   1   6    1.55    0.26
  -6   1   7   13.31    0.42
  -6   1   8   26.47    0.69
  -6   1   9    0.23    0.27
  -6   1  10   23.74    0.66
  -6   1  11    0.84    0.31
  -6   1  12    7.67    0.40
  -6   1  13    0.66    0.44
  -6   1  14    0.24    0.48
  -6   1  15    1.63    0.53
  -6   1  16    3.68    0.62
  -6   1  17    0.75    0.56
  -6   1  18   -0.13    0.57
  -6   0  18    0.94    0.69
  -6   0  17   -0.63    0.55
  -6   0  16    1.52    0.60
  -6   0  15    0.00    0.47
  -6   0  14    7.35    0.68
  -6   0  13   -0.04    0.41
  -6   0  12   92.34    1.49
  -6   0  11   -0.34    0.31
  -6   0  10   67.94    1.58
  -6   0   9   -0.21    0.26
  -6   0   8    0.41    0.26
  -6   0   7   -0.02    0.23
  -6   0   6   32.18    0.96
  -6   0   5    0.24    0.21
  -6   0   4  161.18    3.15
  -6   0   3    0.06    0.20
  -6   0   2   21.32    0.70
  -6   0   1    0.40    0.19
  -6   0   0    2.12    0.25
  -6   0  -1    0.03    0.19
  -6  -1  -1    0.21    0.20
  -6  -1   0  109.02    2.51
  -6  -1   1    1.91    0.23
  -6  -1   2  127.80    2.77
  -6  -1   3    4.46    0.28
  -6  -1   4    7.70    0.33
  -6  -1   5    7.92    0.34
  -6  -1   6    1.92    0.25
  -6  -1   7   13.01    0.42
  -6  -1   8   27.01    0.74
  -6  -1   9    0.21    0.26
  -6  -1  10   23.24    0.62
  -6  -1  11    1.00    0.30
  -6  -1  12    7.44    0.40
  -6  -1  13    1.30    0.45
  -6  -1  14    0.44    0.45
  -6  -1  15    2.09    0.54
  -6  -1  16    2.68    0.62
  -6  -1  17   -0.33    0.59
  -6  -1  18    0.08    0.56
  -6  -1 -15   -0.52    0.47
  -6  -1 -14    6.42    0.66
  -6  -1 -13   -0.27    0.43
  -6  -1 -12   21.88    0.80
  -6  -1 -11    2.27    0.32
  -6  -1 -10   11.17    0.43
  -6  -1  -9    0.65    0.27
  -6  -1  -8   29.16    1.04
  -6  -1  -7    7.37    0.31
  -6  -1  -6   77.31    1.56
  -6  -1  -5    1.05    0.19
  -6  -1  -4  151.03    2.42
  -6  -1  -3    8.10    0.30
  -6  -1  -2    8.79    0.31
  -6   0  -2   66.66    2.01
  -6   0  -3    0.22    0.20
  -6   0  -4   91.17    2.03
  -6   0  -5   -0.14    0.17
  -6   0  -6    0.95    0.21
  -6   0  -7    0.18    0.21
  -6   0  -8    2.08    0.28
  -6   0  -9    0.37    0.26
  -6   0 -10    0.36    0.28
  -6   0 -11   -0.08    0.27
  -6   0 -12   -0.15    0.43
  -6   0 -13   -0.18    0.45
  -6   0 -14    0.00    0.50
  -6   0 -15   -0.16    0.53
  -6   0 -16    0.32    0.59
  -6   1 -16    0.09    0.55
  -6   1 -15   -0.69    0.50
  -6   1 -14    2.65    0.63
  -6   1 -13   -0.47    0.43
  -6   1 -12   16.26    0.80
  -6   1 -11    1.64    0.34
  -6   1 -10   10.82    0.48
  -6   1  -9    0.56    0.29
  -6   1  -8   29.97    0.81
  -6   1  -7    7.00    0.37
  -6   1  -6   82.02    1.75
  -6   1  -5    1.30    0.26
  -6   1  -4  139.78    2.80
  -6   1  -3    6.05    0.33
  -6   1  -2    7.90    0.33
  -6   2  -2   21.11    0.67
  -6   2  -3   38.29    1.54
  -6   2  -4   58.23    1.76
  -6   2  -5    0.07    0.19
  -6   2  -6   -0.14    0.19
  -6   2  -7    4.39    0.32
  -6   2  -8    1.49    0.30
  -6   2  -9   13.10    0.49
  -6   2 -10    3.08    0.34
  -6   2 -11    0.11    0.27
  -6   2 -12    0.61    0.45
  -6   2 -13    0.22    0.44
  -6   2 -14    0.61    0.53
  -6   2 -15    0.96    0.54
  -6   2 -16    0.38    0.58
  -6   3 -16   -0.30    0.57
  -6   3 -15   -0.09    0.51
  -6   3 -14    2.44    0.64
  -6   3 -13   -0.15    0.46
  -6   3 -12   11.76    0.73
  -6   3 -11    1.10    0.47
  -6   3 -10   12.11    0.47
  -6   3  -9   -0.10    0.28
  -6   3  -8    5.53    0.34
  -6   3  -7   12.03    0.39
  -6   3  -6   28.16    1.03
  -6   3  -5    1.48    0.21
  -6   3  -4   90.51    1.85
  -6   3  -3    0.74    0.20
  -6   3  -2    3.11    0.25
  -6   4  -2    5.66    0.28
  -6   4  -3   17.71    0.50
  -6   4  -4   10.37    0.35
  -6   4  -5    0.79    0.20
  -6   4  -6    0.39    0.20
  -6   4  -7    2.46    0.26
  -6   4  -8    0.21    0.24
  -6   4  -9   33.85    0.98
  -6   4 -10    0.09    0.27
  -6   4 -11    4.11    0.53
  -6   4 -12    0.48    0.47
  -6   4 -13    2.97    0.56
  -6   4 -14    1.14    0.53
  -6   4 -15    0.59    0.60
  -6   4 -16    0.24    0.62
  -6   5 -15   -0.10    0.60
  -6   5 -14    0.86    0.56
  -6   5 -13    0.17    0.48
  -6   5 -12    1.69    0.51
  -6   5 -11    4.21    0.55
  -6   5 -10    4.90    0.34
  -6   5  -9    1.12    0.28
  -6   5  -8   14.07    0.43
  -6   5  -7   18.90    0.52
  -6   5  -6    9.12    0.35
  -6   5  -5    0.42    0.20
  -6   5  -4   25.90    1.00
  -6   5  -3    2.69    0.25
  -6   5  -2    7.12    0.31
  -6   6  -2   18.52    0.57
  -6   6  -3   57.01    1.33
  -6   6  -4    0.49    0.21
  -6   6  -5    0.48    0.21
  -6   6  -6    0.66    0.23
  -6   6  -7   16.53    0.43
  -6   6  -8    3.16    0.29
  -6   6  -9   41.12    0.89
  -6   6 -10    0.74    0.38
  -6   6 -11    2.43    0.47
  -6   6 -12    0.57    0.47
  -6   6 -13    1.97    0.55
  -6   6 -14    0.91    0.57
  -6   6 -15    2.49    0.68
  -6   7 -14    0.15    0.55
  -6   7 -13    0.06    0.50
  -6   7 -12   -0.35    0.46
  -6   7 -11   -0.27    0.40
  -6   7 -10    4.42    0.49
  -6   7  -9   -0.24    0.34
  -6   7  -8    1.92    0.28
  -6   7  -7    6.28    0.34
  -6   7  -6    0.15    0.23
  -6   7  -5    0.10    0.22
  -6   7  -4    7.89    0.34
  -6   7  -3    2.40    0.28
  -6   7  -2    9.14    0.36
  -6   8  -2    2.17    0.26
  -6   8  -3   16.92    0.46
  -6   8  -4    2.22    0.26
  -6   8  -5    9.56    0.35
  -6   8  -6    1.84    0.26
  -6   8  -7   25.87    0.71
  -6   8  -8    2.43    0.40
  -6   8  -9   20.50    0.71
  -6   8 -10   -0.14    0.41
  -6   8 -11    0.74    0.47
  -6   8 -12    0.56    0.47
  -6   8 -13    3.00    0.60
  -6   8 -14   -0.46    0.58
  -6   9 -13   -0.74    0.52
  -6   9 -12    0.06    0.50
  -6   9 -11    0.36    0.46
  -6   9 -10    0.06    0.43
  -6   9  -9   -0.04    0.40
  -6   9  -8    0.06    0.37
  -6   9  -7    1.38    0.38
  -6   9  -6    1.07    0.38
  -6   9  -5    0.40    0.24
  -6   9  -4    0.25    0.25
  -6   9  -3    0.08    0.24
  -6   9  -2    2.63    0.30
  -6  10  -2   -0.45    0.23
  -6  10  -3    9.84    0.36
  -6  10  -5    7.92    0.51
  -6  10  -6    0.84    0.36
  -6  10  -7    8.43    0.54
  -6  10  -8    0.58    0.40
  -6  10  -9    7.02    0.58
  -6  10 -10    0.64    0.46
  -6  10 -11    2.37    0.55
  -6  10 -12   -1.10    0.49
  -6  11 -11    0.31    0.51
  -6  11 -10    0.81    0.48
  -6  11  -9    0.67    0.46
  -6  11  -8    0.40    0.43
  -6  11  -7   -0.15    0.39
  -6  11  -6    0.82    0.44
  -6  11  -5    0.18    0.42
  -6  11  -4    0.81    0.42
  -6  11  -3    1.39    0.41
  -6  11  -2   -0.60    0.34
  -6  12  -2    3.51    0.46
  -6  12  -3    1.82    0.43
  -6  12  -4    1.15    0.41
  -6  12  -5    7.86    0.60
  -6  12  -6    1.08    0.46
  -6  12  -7    7.06    0.57
  -6  12  -8   -0.89    0.44
  -6  12  -9    1.11    0.50
  -6  12 -10   -0.22    0.52
  -6  13  -8    0.34    0.48
  -6  13  -7    0.31    0.47
  -6  13  -6   -0.03    0.45
  -6  13  -5    0.09    0.44
  -6  13  -4    1.98    0.52
  -6  13  -3    1.12    0.48
  -6  13  -2   -0.07    0.42
  -6  14  -2    1.46    0.48
  -6  14  -3    0.90    0.49
  -6  14  -4   -0.27    0.46
  -6  14  -5    2.99    0.56
  -6  14  -6    1.29    0.49
  -6  15  -3   -0.32    0.50
  -6  15  -2    0.69    0.53
  -5  -1  -1  151.01    2.98
  -5  -1   0    0.60    0.18
  -5  -1   1    1.10    0.19
  -5  -1   2   72.64    2.22
  -5  -1   3  166.36    3.31
  -5  -1   4   11.64    0.35
  -5  -1   5  271.51    4.09
  -5  -1   6   26.11    0.83
  -5  -1   7   13.87    0.41
  -5  -1   8    2.98    0.29
  -5  -1   9   15.35    0.47
  -5  -1  10    1.69    0.30
  -5  -1  11  127.15    2.01
  -5  -1  12    1.20    0.32
  -5  -1  13   50.22    1.10
  -5  -1  14    2.87    0.50
  -5  -1  15    3.95    0.57
  -5  -1  16    0.46    0.54
  -5  -1  17    7.16    0.73
  -5  -1  18    1.05    0.61
  -5   0  17    1.40    0.58
  -5   0  16    0.38    0.50
  -5   0  15   -0.39    0.45
  -5   0  14    0.33    0.46
  -5   0  13    6.29    0.45
  -5   0  12    0.16    0.31
  -5   0  11    0.15    0.31
  -5   0  10    0.30    0.27
  -5   0   9   28.42    0.81
  -5   0   8    0.12    0.23
  -5   0   7   25.65    0.81
  -5   0   6   -0.11    0.20
  -5   0   5   13.72    0.49
  -5   0   4   -0.28    0.17
  -5   0   3  177.71    3.42
  -5   0   2   -0.15    0.16
  -5   0   1   87.97    2.52
  -5   0   0    0.24    0.17
  -5   0  -1   25.18    0.78
  -5   1  -1  134.14    3.07
  -5   1   0    0.45    0.17
  -5   1   1    1.25    0.19
  -5   1   2   64.99    2.28
  -5   1   3  163.45    3.29
  -5   1   4   11.27    0.38
  -5   1   5  264.91    4.04
  -5   1   6   27.12    0.84
  -5   1   7   14.58    0.42
  -5   1   8    3.08    0.28
  -5   1   9   14.48    0.45
  -5   1  10    1.56    0.29
  -5   1  11  124.10    1.94
  -5   1  12    1.46    0.32
  -5   1  13   49.13    1.07
  -5   1  14    3.13    0.51
  -5   1  15    3.63    0.56
  -5   1  16    0.84    0.55
  -5   1  17    4.86    0.66
  -5   1  18    1.16    0.62
  -5   2  18   -0.13    0.57
  -5   2  17   -0.08    0.55
  -5   2  16    0.57    0.55
  -5   2  15    0.28    0.48
  -5   2  14    0.65    0.47
  -5   2  13    5.39    0.40
  -5   2  12    0.61    0.30
  -5   2  11    3.86    0.37
  -5   2  10    0.67    0.29
  -5   2   9   71.20    1.76
  -5   2   8   42.82    1.49
  -5   2   7    0.63    0.23
  -5   2   6   43.30    1.66
  -5   2   5    0.02    0.19
  -5   2   4   10.84    0.35
  -5   2   3  236.13    3.81
  -5   2   2   41.00    1.79
  -5   2   1  172.49    3.23
  -5   2   0   31.33    0.99
  -5   2  -1    9.65    0.30
  -5   3  -1   61.65    1.79
  -5   3   0   94.91    2.26
  -5   3   1   12.67    0.39
  -5   3   2    0.24    0.17
  -5   3   3   69.65    2.15
  -5   3   4    7.91    0.31
  -5   3   5  194.00    3.29
  -5   3   6   48.98    1.86
  -5   3   7   40.40    1.61
  -5   3   8   13.11    0.42
  -5   3   9   42.78    1.40
  -5   3  10    0.74    0.27
  -5   3  11   62.74    1.37
  -5   3  12    1.05    0.29
  -5   3  13   20.11    0.74
  -5   3  15    1.72    0.48
  -5   3  16    0.19    0.48
  -5   3  17    2.97    0.63
  -5   3  18    1.16    0.57
  -5   4  17    0.07    0.53
  -5   4  16    3.56    0.67
  -5   4  15    0.73    0.47
  -5   4  14   11.88    0.73
  -5   4  13    0.41    0.41
  -5   4  12    0.00    0.27
  -5   4  11   -0.09    0.25
  -5   4  10   11.46    0.47
  -5   4   9    3.23    0.34
  -5   4   8  136.83    2.30
  -5   4   7    0.95    0.25
  -5   4   6   29.42    0.85
  -5   4   5    1.22    0.23
  -5   4   4    0.81    0.22
  -5   4   3   25.14    0.76
  -5   4   2   37.72    1.46
  -5   4   1   17.22    0.54
  -5   4   0  150.57    2.60
  -5   4  -1   26.98    0.78
  -5   5  -1   50.73    1.70
  -5   5   0   70.75    1.99
  -5   5   1   47.60    1.53
  -5   5   2    1.17    0.20
  -5   5   3   36.22    1.41
  -5   5   4    5.15    0.27
  -5   5   5   12.16    0.37
  -5   5   6   82.78    1.87
  -5   5   7   19.26    0.60
  -5   5   8    5.66    0.33
  -5   5   9   27.89    0.69
  -5   5  10   26.53    0.93
  -5   5  11   16.92    0.48
  -5   5  12    0.31    0.25
  -5   5  13    2.04    0.48
  -5   5  14    0.16    0.45
  -5   5  15    1.66    0.51
  -5   5  16    1.61    0.55
  -5   5  17    1.59    0.60
  -5   6  17    0.00    0.55
  -5   6  16    3.00    0.66
  -5   6  15   -0.43    0.48
  -5   6  14   12.45    0.79
  -5   6  13    0.04    0.43
  -5   6  12    0.07    0.42
  -5   6  11    0.32    0.25
  -5   6  10    6.34    0.39
  -5   6   9    0.29    0.27
  -5   6   8   73.66    1.52
  -5   6   7    3.08    0.32
  -5   6   6   38.78    1.27
  -5   6   5    8.72    0.36
  -5   6   4    6.56    0.32
  -5   6   3    0.58    0.22
  -5   6   2   74.22    1.75
  -5   6   1    8.94    0.32
  -5   6   0  103.07    1.97
  -5   6  -1   12.08    0.33
  -5   7  -1    5.47    0.27
  -5   7   0   75.81    1.63
  -5   7   1   19.54    0.57
  -5   7   2    1.34    0.22
  -5   7   3    9.48    0.34
  -5   7   4   15.61    0.41
  -5   7   5    0.44    0.22
  -5   7   6   41.28    1.49
  -5   7   7    5.66    0.33
  -5   7   9   10.72    0.41
  -5   7  10    1.29    0.28
  -5   7  11    0.70    0.39
  -5   7  12    1.99    0.45
  -5   7  13    0.02    0.46
  -5   7  15    1.48    0.54
  -5   7  16    1.24    0.57
  -5   8  16    2.02    0.61
  -5   8  15    0.73    0.52
  -5   8  14    5.16    0.65
  -5   8  12    1.54    0.48
  -5   8  11    1.08    0.44
  -5   8  10   15.13    0.68
  -5   8   9    2.93    0.32
  -5   8   8   49.88    1.11
  -5   8   7    2.38    0.32
  -5   8   6   16.37    0.48
  -5   8   5    2.93    0.29
  -5   8   4    4.98    0.32
  -5   8   3    5.72    0.33
  -5   8   2   62.54    1.40
  -5   8   1    1.89    0.25
  -5   8   0   77.89    1.50
  -5   8  -1    9.02    0.33
  -5   9  -1    0.06    0.21
  -5   9   0   20.20    0.57
  -5   9   1    5.02    0.33
  -5   9   2    4.84    0.32
  -5   9   3    3.38    0.28
  -5   9   4    8.27    0.35
  -5   9   5   20.08    0.51
  -5   9   6    5.70    0.33
  -5   9   7    2.64    0.29
  -5   9   8    1.50    0.28
  -5   9   9    2.02    0.43
  -5   9  10   -0.18    0.39
  -5   9  11    1.92    0.47
  -5   9  12    0.48    0.45
  -5   9  13    0.43    0.47
  -5   9  14   -0.28    0.50
  -5   9  15    1.47    0.56
  -5  10  14    3.62    0.63
  -5  10  13   -0.24    0.51
  -5  10  12    2.75    0.57
  -5  10  11    0.00    0.45
  -5  10  10    2.00    0.53
  -5  10   9    1.52    0.45
  -5  10   8   15.97    0.71
  -5  10   7    1.35    0.42
  -5  10   6   23.69    0.74
  -5  10   5    0.29    0.25
  -5  10   4   23.21    0.78
  -5  10   3    6.83    0.37
  -5  10   2   11.65    0.40
  -5  10   1    0.03    0.22
  -5  10   0   13.17    0.39
  -5  10  -1    5.85    0.31
  -5  11  -1    1.24    0.24
  -5  11   0    6.26    0.35
  -5  11   1    0.34    0.23
  -5  11   2    1.80    0.29
  -5  11   3    0.11    0.24
  -5  11   4    2.65    0.44
  -5  11   5    5.84    0.47
  -5  11   6    2.10    0.42
  -5  11   7   -0.06    0.38
  -5  11   8    1.25    0.45
  -5  11   9    0.74    0.44
  -5  11  10    0.71    0.46
  -5  11  11    2.71    0.55
  -5  11  12    0.07    0.50
  -5  11  13    0.69    0.55
  -5  12  12    2.64    0.61
  -5  12  11    0.10    0.49
  -5  12  10    2.01    0.54
  -5  12   9    0.72    0.46
  -5  12   8    1.00    0.48
  -5  12   7   -0.53    0.40
  -5  12   6    3.77    0.52
  -5  12   5    0.14    0.39
  -5  12   4    6.85    0.57
  -5  12   3    8.87    0.59
  -5  12   2    3.05    0.46
  -5  12   1    6.03    0.47
  -5  12   0    3.05    0.41
  -5  12  -1    0.54    0.36
  -5  13  -1    3.02    0.45
  -5  13   0    0.10    0.40
  -5  13   1    0.25    0.37
  -5  13   2    1.16    0.45
  -5  13   3    0.04    0.42
  -5  13   4    0.36    0.46
  -5  13   5    5.85    0.55
  -5  13   6    0.01    0.45
  -5  13   7    0.09    0.46
  -5  13   8    0.22    0.46
  -5  13   9    0.97    0.51
  -5  13  10   -0.22    0.51
  -5  14   8   -0.22    0.48
  -5  14   7   -0.06    0.47
  -5  14   6    0.37    0.50
  -5  14   5    0.44    0.46
  -5  14   4    1.75    0.54
  -5  14   3    0.95    0.48
  -5  14   2    1.10    0.46
  -5  14   1    0.87    0.45
  -5  14   0   -0.37    0.42
  -5  14  -1    1.11    0.45
  -5  15  -1    1.18    0.49
  -5  15   0   -0.86    0.44
  -5  15   1    0.02    0.50
  -5  15   2    0.27    0.48
  -5  15   3    1.24    0.50
  -5  15   4    0.69    0.50
  -5  15   6    0.01    0.51
  -5  15  -5    0.86    0.51
  -5  15  -4   -0.31    0.49
  -5  15  -3    0.86    0.47
  -5  15  -2   -0.45    0.47
  -5  14  -2    1.11    0.45
  -5  14  -3    2.59    0.51
  -5  14  -4    2.90    0.51
  -5  14  -5    2.62    0.52
  -5  14  -6    0.65    0.49
  -5  13  -9    0.63    0.52
  -5  13  -8    0.81    0.47
  -5  13  -7    0.20    0.46
  -5  13  -6    1.60    0.51
  -5  13  -5    0.23    0.41
  -5  13  -4    1.00    0.46
  -5  13  -3    2.92    0.52
  -5  13  -2    0.02    0.39
  -5  12  -2    1.64    0.44
  -5  12  -3    2.62    0.41
  -5  12  -4    4.87    0.48
  -5  12  -5    6.03    0.51
  -5  12  -6    1.45    0.41
  -5  12  -7    0.91    0.46
  -5  12  -8   -0.44    0.42
  -5  12  -9    1.20    0.49
  -5  12 -10    1.14    0.52
  -5  12 -11    2.96    0.58
  -5  11 -12    3.95    0.62
  -5  11 -11   -1.13    0.45
  -5  11 -10    0.99    0.51
  -5  11  -9    0.11    0.47
  -5  11  -8    3.17    0.52
  -5  11  -7    0.88    0.38
  -5  11  -6   12.63    0.65
  -5  11  -5   -0.57    0.34
  -5  11  -4    3.58    0.47
  -5  11  -3    0.54    0.37
  -5  11  -2    4.48    0.32
  -5  10  -2    1.03    0.25
  -5  10  -3    0.85    0.24
  -5  10  -4   10.20    0.35
  -5  10  -5    7.95    0.33
  -5  10  -6    2.19    0.42
  -5  10  -7    0.17    0.34
  -5  10  -8    0.12    0.38
  -5  10  -9    0.01    0.41
  -5  10 -10    0.82    0.44
  -5  10 -11    0.93    0.50
  -5  10 -12    0.46    0.51
  -5  10 -13    0.09    0.54
  -5   9 -14    7.06    0.73
  -5   9 -13    0.39    0.54
  -5   9 -12    2.19    0.56
  -5   9 -11    0.07    0.44
  -5   9 -10    2.50    0.50
  -5   9  -9   -0.29    0.37
  -5   9  -8   10.06    0.57
  -5   9  -7    7.33    0.35
  -5   9  -6   19.87    0.71
  -5   9  -5    0.27    0.24
  -5   9  -4    1.30    0.27
  -5   9  -3   18.08    0.50
  -5   9  -2    5.42    0.34
  -5   8  -2    1.90    0.27
  -5   8  -3    0.48    0.22
  -5   8  -4    7.67    0.32
  -5   8  -5    4.12    0.28
  -5   8  -6   11.60    0.37
  -5   8  -7    1.42    0.26
  -5   8  -9    2.46    0.42
  -5   8 -10    0.59    0.40
  -5   8 -11    0.85    0.46
  -5   8 -12   -0.17    0.46
  -5   8 -13    1.02    0.52
  -5   8 -14    0.34    0.55
  -5   7 -15   -0.51    0.58
  -5   7 -14    3.99    0.68
  -5   7 -13   -0.43    0.50
  -5   7 -12    1.29    0.51
  -5   7 -11   -0.70    0.40
  -5   7 -10   12.06    0.62
  -5   7  -9   -0.02    0.25
  -5   7  -8   54.63    1.08
  -5   7  -7    1.28    0.27
  -5   7  -6   36.91    0.99
  -5   7  -5    1.81    0.25
  -5   7  -4   10.89    0.36
  -5   7  -3    0.38    0.21
  -5   7  -2   70.47    1.49
  -5   6  -2    0.42    0.21
  -5   6  -3    8.75    0.30
  -5   6  -4    0.67    0.20
  -5   6  -5    5.92    0.28
  -5   6  -6   24.62    0.89
  -5   6  -7    6.06    0.32
  -5   6  -8    3.19    0.29
  -5   6  -9   16.16    0.45
  -5   6 -10    0.65    0.27
  -5   6 -11    4.76    0.51
  -5   6 -12    0.24    0.45
  -5   6 -13    0.51    0.51
  -5   6 -14    0.21    0.54
  -5   6 -15    0.86    0.61
  -5   6 -16    0.46    0.63
  -5   5 -16    2.15    0.69
  -5   5 -15   -0.01    0.57
  -5   5 -14    2.96    0.64
  -5   5 -13    0.72    0.49
  -5   5 -12    0.38    0.48
  -5   5 -11   -0.21    0.40
  -5   5 -10   18.96    0.51
  -5   5  -9    0.39    0.27
  -5   5  -8   46.52    1.18
  -5   5  -7    3.01    0.28
  -5   5  -6   19.01    0.54
  -5   5  -5    2.25    0.23
  -5   5  -4    0.38    0.18
  -5   5  -3    3.68    0.24
  -5   5  -2   66.26    1.61
  -5   4  -2    0.18    0.18
  -5   4  -3   34.30    1.23
  -5   4  -4    0.53    0.18
  -5   4  -5   40.51    1.20
  -5   4  -6   21.78    0.59
  -5   4  -7    9.34    0.35
  -5   4  -8    7.40    0.36
  -5   4  -9    8.76    0.40
  -5   4 -10    0.59    0.29
  -5   4 -11   14.82    0.48
  -5   4 -12   -0.02    0.45
  -5   4 -13    5.74    0.63
  -5   4 -14    1.79    0.58
  -5   4 -15    3.38    0.67
  -5   4 -16   -0.19    0.61
  -5   3 -17   -0.15    0.61
  -5   3 -16    0.42    0.62
  -5   3 -15   -0.12    0.53
  -5   3 -14    2.10    0.58
  -5   3 -13    0.55    0.50
  -5   3 -12    1.92    0.51
  -5   3 -11    0.79    0.32
  -5   3 -10   23.31    0.64
  -5   3  -9   24.79    0.70
  -5   3  -8   39.19    1.30
  -5   3  -7   -0.10    0.22
  -5   3  -6    4.55    0.27
  -5   3  -5   16.60    0.53
  -5   3  -4    0.25    0.17
  -5   3  -3   57.54    1.67
  -5   3  -2  104.62    2.21
  -5   2  -2    3.28    0.23
  -5   2  -3  113.20    2.35
  -5   2  -4    0.42    0.17
  -5   2  -5  221.08    2.79
  -5   2  -6    8.35    0.34
  -5   2  -7   18.09    0.53
  -5   2  -8    0.24    0.27
  -5   2  -9   15.23    0.49
  -5   2 -10    5.46    0.41
  -5   2 -11   56.87    1.33
  -5   2 -12    0.26    0.29
  -5   2 -13   12.68    0.74
  -5   2 -14    0.93    0.50
  -5   2 -15    2.79    0.62
  -5   2 -16    0.80    0.56
  -5   2 -17    2.00    0.71
  -5   1 -17    1.19    0.60
  -5   1 -16    0.64    0.57
  -5   1 -15   -0.14    0.52
  -5   1 -14    0.00    0.49
  -5   1 -13    0.95    0.51
  -5   1 -12    0.07    0.29
  -5   1 -11    2.62    0.37
  -5   1 -10    0.61    0.31
  -5   1  -9   16.04    0.52
  -5   1  -8    1.68    0.30
  -5   1  -7    2.70    0.30
  -5   1  -6    3.38    0.29
  -5   1  -5   12.14    0.40
  -5   1  -4    1.58    0.23
  -5   1  -3  182.07    3.40
  -5   1  -2   11.46    0.34
  -5   0  -2   -0.17    0.18
  -5   0  -3  176.70    3.14
  -5   0  -4   -0.28    0.16
  -5   0  -5  163.22    2.58
  -5   0  -6   -0.03    0.19
  -5   0  -7   20.06    0.60
  -5   0  -8    0.31    0.24
  -5   0  -9   14.69    0.50
  -5   0 -10    0.24    0.28
  -5   0 -11   39.38    1.14
  -5   0 -12   -0.31    0.29
  -5   0 -13   12.42    0.73
  -5   0 -14   -0.42    0.47
  -5   0 -15    1.51    0.57
  -5   0 -16   -0.39    0.57
  -5   0 -17    2.00    0.66
  -5  -1 -17    1.16    0.60
  -5  -1 -16    1.73    0.61
  -5  -1 -15   -0.04    0.53
  -5  -1 -14    0.43    0.50
  -5  -1 -13    2.66    0.53
  -5  -1 -12    0.01    0.29
  -5  -1 -11    3.07    0.35
  -5  -1 -10    0.88    0.29
  -5  -1  -9   18.64    0.50
  -5  -1  -8    2.12    0.27
  -5  -1  -7    3.07    0.25
  -5  -1  -6    3.46    0.23
  -5  -1  -5   11.75    0.30
  -5  -1  -4    1.27    0.17
  -5  -1  -3  197.61    3.02
  -5  -1  -2   11.25    0.33
  -4  16   3    0.47    0.50
  -4  16   2    1.46    0.53
  -4  16   1    0.52    0.50
  -4  16   0    2.52    0.54
  -4  16  -1    0.44    0.48
  -4  15  -1    0.60    0.45
  -4  15   0    0.20    0.45
  -4  15   1   -0.38    0.44
  -4  15   2   -0.32    0.45
  -4  15   3    0.03    0.48
  -4  15   4    0.22    0.46
  -4  15   5   -0.17    0.51
  -4  15   6    0.49    0.48
  -4  15   7   -0.35    0.52
  -4  14   9    0.69    0.51
  -4  14   8   -0.05    0.49
  -4  14   7   -0.22    0.45
  -4  14   6    1.42    0.52
  -4  14   5    0.04    0.43
  -4  14   4    2.34    0.52
  -4  14   3    2.16    0.47
  -4  14   2    0.42    0.45
  -4  14   1    0.21    0.41
  -4  14   0    3.39    0.48
  -4  14  -1   -0.44    0.39
  -4  13  -1    4.85    0.51
  -4  13   0    0.42    0.37
  -4  13   1    0.44    0.40
  -4  13   2    1.66    0.47
  -4  13   3    1.17    0.45
  -4  13   4    0.98    0.42
  -4  13   5    6.61    0.58
  -4  13   6    0.08    0.43
  -4  13   7    5.08    0.56
  -4  13   8   -0.98    0.44
  -4  13   9    0.24    0.48
  -4  13  10    0.23    0.50
  -4  13  11    2.32    0.58
  -4  12  12   -0.43    0.58
  -4  12  11   -0.12    0.48
  -4  12  10   -0.05    0.46
  -4  12   9   -0.04    0.45
  -4  12   8    0.61    0.43
  -4  12   7   -0.62    0.39
  -4  12   6    0.68    0.44
  -4  12   5    0.08    0.37
  -4  12   4    4.67    0.51
  -4  12   3    0.76    0.39
  -4  12   2    0.27    0.33
  -4  12   1    1.66    0.38
  -4  12   0    2.38    0.37
  -4  12  -1    0.87    0.35
  -4  11  -1   12.47    0.41
  -4  11   0    5.19    0.34
  -4  11   1    3.98    0.32
  -4  11   2    5.48    0.34
  -4  11   3   20.10    0.74
  -4  11   4   11.38    0.40
  -4  11   5   31.07    0.77
  -4  11   6    0.67    0.37
  -4  11   7   27.70    0.76
  -4  11   8    1.87    0.46
  -4  11   9    5.75    0.55
  -4  11  10    0.45    0.48
  -4  11  11    5.22    0.61
  -4  11  12    0.07    0.50
  -4  11  13    4.52    0.66
  -4  10  14   -0.75    0.52
  -4  10  13    0.32    0.52
  -4  10  12    0.93    0.54
  -4  10  11   -0.13    0.46
  -4  10  10    0.67    0.42
  -4  10   9    0.62    0.42
  -4  10   8    0.82    0.41
  -4  10   7    1.88    0.31
  -4  10   6    1.66    0.31
  -4  10   5    2.49    0.31
  -4  10   4    7.83    0.37
  -4  10   3    4.41    0.32
  -4  10   2    1.69    0.28
  -4  10   1   10.66    0.36
  -4  10   0    0.38    0.23
  -4  10  -1   11.25    0.37
  -4   9  -1   19.49    0.55
  -4   9   0    2.05    0.27
  -4   9   1   56.51    1.27
  -4   9   2    9.36    0.38
  -4   9   3   47.00    1.17
  -4   9   4    0.83    0.24
  -4   9   5    6.67    0.33
  -4   9   6   12.62    0.40
  -4   9   7   44.35    1.03
  -4   9   8    0.76    0.27
  -4   9   9   47.49    0.94
  -4   9  10    6.90    0.54
  -4   9  11    9.03    0.62
  -4   9  12    0.73    0.47
  -4   9  13    9.79    0.66
  -4   9  14    0.73    0.56
  -4   9  15    5.66    0.69
  -4   8  15    0.00    0.55
  -4   8  14   -0.26    0.50
  -4   8  13    0.26    0.46
  -4   8  12   -0.29    0.43
  -4   8  11    0.03    0.42
  -4   8  10    2.76    0.34
  -4   8   9    1.99    0.32
  -4   8   8   11.72    0.45
  -4   8   7    2.91    0.33
  -4   8   5    2.80    0.29
  -4   8   4   -0.17    0.22
  -4   8   3    2.57    0.29
  -4   8   2   15.93    0.50
  -4   8   1   36.14    1.19
  -4   8   0    4.95    0.27
  -4   8  -1   39.25    1.20
  -4   7  -1   17.74    0.56
  -4   7   0   27.08    0.72
  -4   7   1   89.20    1.84
  -4   7   2    0.37    0.21
  -4   7   3   56.01    1.57
  -4   7   4    0.68    0.22
  -4   7   5    6.54    0.31
  -4   7   6    3.42    0.28
  -4   7   7   59.05    1.40
  -4   7   8    8.95    0.38
  -4   7   9   51.95    1.20
  -4   7  10    1.06    0.29
  -4   7  11    7.28    0.36
  -4   7  12    3.18    0.46
  -4   7  13    3.53    0.56
  -4   7  14    0.04    0.47
  -4   7  15   11.06    0.76
  -4   7  16   -0.20    0.54
  -4   6  17    0.38    0.60
  -4   6  16    0.39    0.59
  -4   6  15   -0.46    0.49
  -4   6  14    0.52    0.48
  -4   6  13    0.74    0.44
  -4   6  12    1.45    0.47
  -4   6  11    7.40    0.42
  -4   6  10    9.08    0.42
  -4   6   9    1.40    0.32
  -4   6   8   17.92    0.52
  -4   6   7   78.21    1.73
  -4   6   6    7.23    0.36
  -4   6   5    2.07    0.26
  -4   6   4    4.56    0.27
  -4   6   3   27.26    0.80
  -4   6   2   46.14    1.43
  -4   6   1   48.78    1.48
  -4   6   0   49.43    1.67
  -4   6  -1  121.36    2.17
  -4   5  -1    0.02    0.15
  -4   5   0   13.68    0.41
  -4   5   1  216.60    3.13
  -4   5   2    5.88    0.25
  -4   5   3  136.71    2.66
  -4   5   4   19.31    0.61
  -4   5   5    1.97    0.22
  -4   5   6    0.06    0.21
  -4   5   7   82.22    1.93
  -4   5   8    0.17    0.26
  -4   5   9  135.06    2.15
  -4   5  10    0.23    0.28
  -4   5  11    2.82    0.33
  -4   5  12   -0.40    0.27
  -4   5  13    1.65    0.46
  -4   5  14    0.92    0.45
  -4   5  15   12.97    0.74
  -4   5  16   -0.03    0.50
  -4   5  17    3.66    0.67
  -4   4  18   -0.61    0.61
  -4   4  17    1.12    0.58
  -4   4  16    0.08    0.54
  -4   4  15    0.32    0.48
  -4   4  14    2.53    0.52
  -4   4  13   -0.14    0.28
  -4   4  12   45.09    1.13
  -4   4  11    2.84    0.35
  -4   4  10   46.51    1.34
  -4   4   9    3.42    0.33
  -4   4   8   44.17    1.48
  -4   4   7   67.73    1.82
  -4   4   6   79.78    2.20
  -4   4   5    2.74    0.25
  -4   4   4  141.23    2.80
  -4   4   3    0.90    0.19
  -4   4   2   54.50    1.72
  -4   4   1   19.30    0.62
  -4   4   0   50.13    1.65
  -4   4  -1   57.61    1.62
  -4   3  -1    0.34    0.14
  -4   3   0    0.65    0.15
  -4   3   1   49.33    1.80
  -4   3   2  119.54    2.63
  -4   3   3   38.23    1.62
  -4   3   4   89.87    2.40
  -4   3   5    1.14    0.20
  -4   3   6    4.12    0.27
  -4   3   7   35.26    0.96
  -4   3   8    0.73    0.24
  -4   3   9   99.41    2.10
  -4   3  10   14.93    0.46
  -4   3  11    4.15    0.34
  -4   3  12   -0.26    0.27
  -4   3  13    0.14    0.28
  -4   3  14    9.49    0.62
  -4   3  15    5.46    0.60
  -4   3  16    0.37    0.51
  -4   3  17    3.18    0.62
  -4   3  18   -0.10    0.55
  -4   2  18    1.50    0.66
  -4   2  17    0.63    0.56
  -4   2  16    1.55    0.52
  -4   2  14    5.45    0.60
  -4   2  13    0.92    0.31
  -4   2  12   83.20    1.55
  -4   2  11    4.34    0.38
  -4   2  10   33.85    1.29
  -4   2   9   -0.01    0.23
  -4   2   8   32.77    0.93
  -4   2   7   36.06    0.96
  -4   2   6  132.33    2.91
  -4   2   5   10.63    0.34
  -4   2   4  301.48    4.21
  -4   2   3   82.08    2.46
  -4   2   2   37.38    1.52
  -4   2   1   61.80    1.95
  -4   2   0   31.80    0.97
  -4   2  -1  101.78    2.25
  -4   1  -1    1.56    0.17
  -4   1   0   12.27    0.38
  -4   1   1   83.01    2.41
  -4   1   2  207.04    3.51
  -4   1   3    1.85    0.18
  -4   1   4  150.91    3.16
  -4   1   5    3.21    0.22
  -4   1   6   23.96    0.78
  -4   1   7   17.88    0.57
  -4   1   8    1.32    0.23
  -4   1   9    8.30    0.36
  -4   1  10   17.12    0.52
  -4   1  11    0.63    0.28
  -4   1  12    2.06    0.31
  -4   1  13    0.06    0.29
  -4   1  14   21.44    0.78
  -4   1  15    1.96    0.53
  -4   1  16    0.56    0.46
  -4   1  17   -1.18    0.50
  -4   1  18   -1.01    0.57
  -4   0  18    0.79    0.65
  -4   0  17   -0.58    0.50
  -4   0  16    1.86    0.59
  -4   0  15    0.46    0.45
  -4   0  14   23.67    0.89
  -4   0  13    0.34    0.29
  -4   0  12  135.04    2.00
  -4   0  11    0.09    0.26
  -4   0  10   13.46    0.47
  -4   0   9    0.17    0.22
  -4   0   8   -0.23    0.21
  -4   0   7    0.35    0.20
  -4   0   6  198.82    3.60
  -4   0   5    0.17    0.17
  -4   0   4  340.71    4.60
  -4   0   3    0.01    0.14
  -4   0   2    2.99    0.19
  -4   0   1    0.22    0.13
  -4   0   0   47.86    1.89
  -4   0  -1   -0.09    0.13
  -4  -1  -1    1.77    0.15
  -4  -1   0   12.00    0.45
  -4  -1   1   95.81    2.42
  -4  -1   2  211.83    3.53
  -4  -1   3    1.66    0.18
  -4  -1   4  155.06    3.14
  -4  -1   5    3.56    0.23
  -4  -1   6   25.33    0.72
  -4  -1   7   18.27    0.55
  -4  -1   8    2.28    0.25
  -4  -1   9    8.89    0.37
  -4  -1  10   17.94    0.49
  -4  -1  11    0.33    0.27
  -4  -1  12    2.30    0.32
  -4  -1  13    0.14    0.29
  -4  -1  14   21.93    0.79
  -4  -1  15    1.61    0.48
  -4  -1  16    0.54    0.46
  -4  -1  17   -0.08    0.51
  -4  -1  18    0.83    0.56
  -4  -1 -17    0.09    0.52
  -4  -1 -16    2.06    0.57
  -4  -1 -15    0.45    0.45
  -4  -1 -14    4.07    0.55
  -4  -1 -13   -0.77    0.36
  -4  -1 -12   42.62    1.10
  -4  -1 -11    0.78    0.27
  -4  -1 -10   39.40    1.26
  -4  -1  -9    1.99    0.27
  -4  -1  -8    8.06    0.34
  -4  -1  -7    5.17    0.27
  -4  -1  -6   77.67    1.84
  -4  -1  -5    1.87    0.17
  -4  -1  -4  275.95    3.25
  -4  -1  -3    0.08    0.12
  -4  -1  -2   33.57    1.27
  -4   0  -2  610.04    5.64
  -4   0  -3    0.01    0.12
  -4   0  -4   32.62    1.27
  -4   0  -5   -0.23    0.15
  -4   0  -6    1.84    0.21
  -4   0  -7    0.30    0.20
  -4   0  -8   25.18    0.74
  -4   0  -9    0.20    0.23
  -4   0 -10   17.27    0.53
  -4   0 -11    0.06    0.27
  -4   0 -12    0.34    0.27
  -4   0 -13   -0.03    0.37
  -4   0 -14    1.78    0.45
  -4   0 -15   -0.44    0.44
  -4   0 -16    1.50    0.53
  -4   0 -17   -0.30    0.52
  -4   1 -17   -0.60    0.60
  -4   1 -16    0.01    0.50
  -4   1 -15   -1.15    0.44
  -4   1 -14    2.72    0.53
  -4   1 -13    0.22    0.37
  -4   1 -12   34.59    1.07
  -4   1 -11    0.08    0.28
  -4   1 -10   35.10    1.29
  -4   1  -9    1.19    0.27
  -4   1  -8    6.32    0.36
  -4   1  -7    3.77    0.29
  -4   1  -6   72.54    2.19
  -4   1  -5    1.48    0.21
  -4   1  -4  307.55    3.87
  -4   1  -3    0.39    0.16
  -4   1  -2   33.93    1.04
  -4   2  -2  288.84    3.61
  -4   2  -3    1.56    0.15
  -4   2  -4   64.06    1.66
  -4   2  -5    0.25    0.16
  -4   2  -6    0.94    0.20
  -4   2  -7   35.13    1.50
  -4   2  -8    6.04    0.34
  -4   2  -9   15.01    0.47
  -4   2 -10   25.36    0.73
  -4   2 -11    0.42    0.26
  -4   2 -12    0.50    0.27
  -4   2 -13    2.20    0.47
  -4   2 -14    0.75    0.46
  -4   2 -15    2.15    0.53
  -4   2 -16   -0.12    0.51
  -4   2 -17    0.38    0.55
  -4   3 -17    0.97    0.57
  -4   3 -16    0.63    0.59
  -4   3 -15   -0.25    0.45
  -4   3 -14    2.78    0.56
  -4   3 -13    2.90    0.54
  -4   3 -12   32.84    1.01
  -4   3 -11    0.32    0.30
  -4   3 -10   51.40    1.43
  -4   3  -9    8.27    0.40
  -4   3  -8    3.80    0.31
  -4   3  -7    5.69    0.30
  -4   3  -6   16.06    0.47
  -4   3  -5   37.80    1.32
  -4   3  -4   57.86    1.52
  -4   3  -3    0.20    0.13
  -4   3  -2   26.29    0.83
  -4   4  -2   94.29    1.96
  -4   4  -3   -0.10    0.13
  -4   4  -4    0.53    0.15
  -4   4  -5    0.57    0.17
  -4   4  -6    9.27    0.31
  -4   4  -7   56.27    1.47
  -4   4  -8    6.23    0.32
  -4   4  -9   20.27    0.57
  -4   4 -10    0.81    0.27
  -4   4 -11    4.59    0.36
  -4   4 -12    0.41    0.28
  -4   4 -13    8.32    0.64
  -4   4 -14    0.29    0.45
  -4   4 -15    5.53    0.68
  -4   4 -16    0.37    0.53
  -4   4 -17    1.93    0.60
  -4   5 -17    0.40    0.60
  -4   5 -16    0.76    0.60
  -4   5 -15   -0.42    0.51
  -4   5 -14    1.51    0.56
  -4   5 -13   -0.07    0.49
  -4   5 -12    3.34    0.52
  -4   5 -11   -0.04    0.27
  -4   5 -10   13.65    0.46
  -4   5  -9    1.21    0.27
  -4   5  -8   22.84    0.64
  -4   5  -7   29.58    1.12
  -4   5  -6   16.37    0.48
  -4   5  -5   75.04    1.63
  -4   5  -4   26.40    1.07
  -4   5  -3   14.26    0.44
  -4   5  -2   17.27    0.53
  -4   6  -2   31.58    1.16
  -4   6  -3    7.10    0.26
  -4   6  -4    0.41    0.17
  -4   6  -5   10.80    0.34
  -4   6  -6    7.08    0.30
  -4   6  -7  108.16    1.74
  -4   6  -8    6.09    0.32
  -4   6  -9   23.53    0.88
  -4   6 -10    0.36    0.25
  -4   6 -11    0.02    0.24
  -4   6 -12   -0.14    0.39
  -4   6 -13    6.30    0.62
  -4   6 -14    0.84    0.50
  -4   6 -15    6.18    0.71
  -4   6 -16    0.60    0.57
  -4   7 -16   -1.19    0.56
  -4   7 -15   -0.36    0.52
  -4   7 -14    0.33    0.51
  -4   7 -13    0.04    0.47
  -4   7 -12    0.46    0.42
  -4   7 -11    1.37    0.42
  -4   7 -10    2.02    0.29
  -4   7  -9    0.28    0.24
  -4   7  -8   12.80    0.41
  -4   7  -7   20.81    0.57
  -4   7  -6    1.00    0.23
  -4   7  -5   37.48    1.09
  -4   7  -4    0.03    0.18
  -4   7  -3    4.23    0.26
  -4   7  -2   14.70    0.45
  -4   8  -2    8.05    0.30
  -4   8  -3   18.11    0.51
  -4   8  -4    0.13    0.20
  -4   8  -5   32.59    0.96
  -4   8  -6   24.82    0.57
  -4   8  -7   54.34    1.11
  -4   8  -8    3.07    0.28
  -4   8  -9   11.17    0.38
  -4   8 -10    0.13    0.37
  -4   8 -11    2.88    0.46
  -4   8 -12    0.15    0.46
  -4   8 -13   11.45    0.72
  -4   8 -14    0.92    0.55
  -4   8 -15    2.82    0.67
  -4   9 -14    1.11    0.54
  -4   9 -13   -0.06    0.50
  -4   9 -12    0.82    0.49
  -4   9 -11    0.65    0.46
  -4   9 -10    0.66    0.38
  -4   9  -9    0.17    0.35
  -4   9  -8    0.35    0.25
  -4   9  -7    4.62    0.33
  -4   9  -6   -0.13    0.21
  -4   9  -5   22.42    0.79
  -4   9  -4    3.43    0.30
  -4   9  -3    3.87    0.30
  -4   9  -2    0.74    0.24
  -4  10  -2    5.78    0.30
  -4  10  -3    8.29    0.33
  -4  10  -4    0.17    0.22
  -4  10  -5    7.33    0.32
  -4  10  -6    2.32    0.26
  -4  10  -7   17.04    0.61
  -4  10  -8   -0.01    0.38
  -4  10  -9    7.55    0.53
  -4  10 -10    1.77    0.44
  -4  10 -11    6.57    0.59
  -4  10 -13    8.12    0.71
  -4  11 -13    1.37    0.56
  -4  11 -12    0.86    0.56
  -4  11 -11    0.44    0.50
  -4  11 -10   -0.48    0.45
  -4  11  -9    0.37    0.43
  -4  11  -7    0.14    0.37
  -4  11  -6    0.20    0.37
  -4  11  -5    1.69    0.41
  -4  11  -4   10.57    0.38
  -4  11  -3    8.35    0.38
  -4  11  -2    0.15    0.24
  -4  12  -2    9.07    0.50
  -4  12  -3    8.97    0.51
  -4  12  -4   -0.43    0.35
  -4  12  -5    9.47    0.55
  -4  12  -6    0.29    0.38
  -4  12  -7    4.98    0.49
  -4  12  -8    1.14    0.47
  -4  12  -9    2.08    0.48
  -4  12 -10    0.93    0.50
  -4  12 -11    3.97    0.62
  -4  13 -10    0.61    0.54
  -4  13  -9   -0.23    0.51
  -4  13  -8    0.16    0.47
  -4  13  -7   -0.31    0.40
  -4  13  -6   -0.12    0.44
  -4  13  -5    0.51    0.42
  -4  13  -4    1.48    0.48
  -4  13  -3    5.80    0.56
  -4  13  -2   -0.20    0.43
  -4  14  -2    2.71    0.54
  -4  14  -3    2.81    0.48
  -4  14  -5    2.34    0.50
  -4  14  -6   -0.19    0.45
  -4  14  -7    0.25    0.48
  -4  14  -8    1.26    0.53
  -4  15  -6    0.71    0.52
  -4  15  -5   -0.50    0.47
  -4  15  -4    1.34    0.52
  -4  15  -3   -0.03    0.49
  -4  15  -2    0.24    0.53
  -4  16  -2    0.63    0.53
  -3  -1  -1  409.88    3.69
  -3  -1   0   17.05    0.58
  -3  -1   1  208.86    2.89
  -3  -1   2  104.30    2.28
  -3  -1   3  125.26    2.60
  -3  -1   4    7.54    0.25
  -3  -1   5  594.32    5.90
  -3  -1   6   -0.17    0.18
  -3  -1   7  259.66    3.99
  -3  -1   8    2.96    0.26
  -3  -1   9    0.24    0.23
  -3  -1  10    3.86    0.31
  -3  -1  11   75.69    1.74
  -3  -1  12    0.37    0.29
  -3  -1  13   67.41    1.36
  -3  -1  14    2.09    0.34
  -3  -1  15    9.04    0.69
  -3  -1  16    0.31    0.47
  -3  -1  17    1.03    0.59
  -3  -1  18    0.79    0.58
  -3   0  18    0.70    0.58
  -3   0  17    0.31    0.53
  -3   0  16   -0.40    0.49
  -3   0  15   12.92    0.79
  -3   0  14   -0.10    0.30
  -3   0  13    2.55    0.37
  -3   0  12    0.01    0.29
  -3   0  11    1.09    0.30
  -3   0  10   -0.36    0.24
  -3   0   9    0.84    0.26
  -3   0   8   -0.28    0.19
  -3   0   7   72.70    2.28
  -3   0   6    0.02    0.18
  -3   0   5   53.20    2.09
  -3   0   4    0.05    0.14
  -3   0   3    5.00    0.21
  -3   0   2    0.13    0.11
  -3   0   1  169.57    2.71
  -3   0   0    0.05    0.11
  -3   0  -1    3.91    0.17
  -3   1  -1  413.78    4.19
  -3   1   0   15.70    0.50
  -3   1   1  196.72    2.96
  -3   1   2  104.26    2.31
  -3   1   3  123.18    2.64
  -3   1   4    7.30    0.27
  -3   1   5  599.38    5.95
  -3   1   6    0.25    0.18
  -3   1   7  251.54    3.92
  -3   1   8    2.35    0.25
  -3   1   9    0.31    0.23
  -3   1  10    3.34    0.30
  -3   1  11   75.04    1.70
  -3   1  12    0.36    0.27
  -3   1  13   67.44    1.36
  -3   1  14    1.81    0.32
  -3   1  15    9.53    0.65
  -3   1  16    0.70    0.49
  -3   1  17    1.23    0.54
  -3   1  18   -1.09    0.54
  -3   2  18   -0.56    0.53
  -3   2  17    0.54    0.52
  -3   2  16   -0.06    0.54
  -3   2  15   11.84    0.75
  -3   2  14    0.58    0.44
  -3   2  13    9.86    0.47
  -3   2  12   -0.44    0.28
  -3   2  11    7.89    0.42
  -3   2  10   37.89    1.39
  -3   2   9    0.26    0.24
  -3   2   8   40.35    1.60
  -3   2   7   43.64    1.82
  -3   2   6   11.99    0.34
  -3   2   5   79.71    2.34
  -3   2   4    5.63    0.24
  -3   2   3  242.53    3.64
  -3   2   2  274.68    3.63
  -3   2   1    0.73    0.13
  -3   2   0   63.98    1.74
  -3   2  -1   34.24    1.23
  -3   3  -1  275.85    3.28
  -3   3   0  192.54    2.83
  -3   3   1   70.22    1.91
  -3   3   2    1.40    0.14
  -3   3   3   56.95    1.89
  -3   3   4   64.96    2.06
  -3   3   5  228.69    3.58
  -3   3   6   12.96    0.37
  -3   3   7  193.62    3.26
  -3   3   8   34.28    1.42
  -3   3   9   13.44    0.41
  -3   3  10   10.70    0.40
  -3   3  11   59.07    1.46
  -3   3  12   12.66    0.45
  -3   3  13   34.96    0.97
  -3   3  14    2.15    0.46
  -3   3  15    4.25    0.55
  -3   3  16    0.52    0.46
  -3   3  17    1.22    0.55
  -3   3  18    0.91    0.58
  -3   4  18    0.98    0.56
  -3   4  17    1.06    0.55
  -3   4  16    5.58    0.68
  -3   4  15    0.56    0.46
  -3   4  14    1.34    0.44
  -3   4  13    0.78    0.30
  -3   4  12    0.85    0.30
  -3   4  11    0.17    0.27
  -3   4  10   99.49    1.88
  -3   4   9    0.44    0.24
  -3   4   8   99.29    2.12
  -3   4   7    6.89    0.32
  -3   4   6    2.14    0.23
  -3   4   5    7.60    0.28
  -3   4   4   16.97    0.56
  -3   4   3   26.11    0.84
  -3   4   2  331.53    3.94
  -3   4   1    2.95    0.17
  -3   4   0   25.82    1.16
  -3   4  -1    0.89    0.13
  -3   5  -1   28.71    1.34
  -3   5   0  223.87    2.96
  -3   5   1  137.90    2.40
  -3   5   2    0.99    0.16
  -3   5   3   98.36    2.17
  -3   5   4   29.26    0.85
  -3   5   5   61.46    1.82
  -3   5   6   20.19    0.62
  -3   5   7   16.85    0.53
  -3   5   8    4.65    0.29
  -3   5   9   13.04    0.42
  -3   5  10   29.12    0.72
  -3   5  11   40.94    1.13
  -3   5  12   15.50    0.47
  -3   5  13    7.41    0.54
  -3   5  14    0.84    0.42
  -3   5  15    0.79    0.46
  -3   5  16    2.21    0.55
  -3   5  17    0.19    0.53
  -3   5  18    2.30    0.62
  -3   6  17    1.09    0.52
  -3   6  16    6.78    0.71
  -3   6  15   -0.74    0.49
  -3   6  14    2.28    0.52
  -3   6  13    0.03    0.37
  -3   6  12    0.51    0.26
  -3   6  11    0.04    0.26
  -3   6  10   64.70    1.37
  -3   6   9    1.45    0.28
  -3   6   8   93.13    1.81
  -3   6   7    0.30    0.21
  -3   6   6   23.85    0.70
  -3   6   5    0.12    0.18
  -3   6   4    6.67    0.28
  -3   6   3    0.40    0.17
  -3   6   2  260.87    3.28
  -3   6   1    3.08    0.21
  -3   6   0   71.79    1.70
  -3   6  -1   15.31    0.46
  -3   7  -1    2.12    0.19
  -3   7   0  141.54    2.22
  -3   7   1   11.07    0.34
  -3   7   2    0.35    0.18
  -3   7   3   24.02    0.70
  -3   7   4    9.11    0.31
  -3   7   5    0.46    0.19
  -3   7   6    7.57    0.31
  -3   7   7    3.69    0.27
  -3   7   8    9.40    0.37
  -3   7   9   20.97    0.56
  -3   7  10    7.59    0.37
  -3   7  11    4.58    0.33
  -3   7  12    3.67    0.47
  -3   7  13    0.72    0.42
  -3   7  14    1.15    0.45
  -3   7  15   -0.10    0.47
  -3   7  16    0.99    0.55
  -3   7  17    0.32    0.59
  -3   8  16    4.33    0.63
  -3   8  15   -0.26    0.46
  -3   8  14    3.42    0.56
  -3   8  13    0.82    0.41
  -3   8  12    3.76    0.53
  -3   8  11    2.13    0.45
  -3   8  10   54.06    1.10
  -3   8   9    0.39    0.26
  -3   8   8   33.29    1.00
  -3   8   7   10.47    0.41
  -3   8   6   18.47    0.50
  -3   8   5    8.01    0.35
  -3   8   4   47.65    1.31
  -3   8   3    0.77    0.22
  -3   8   2  194.43    2.48
  -3   8   1    9.58    0.31
  -3   8   0   28.38    1.05
  -3   8  -1    7.78    0.28
  -3   9  -1    8.73    0.31
  -3   9   0   13.34    0.48
  -3   9   1    0.63    0.21
  -3   9   2    1.62    0.26
  -3   9   3    0.64    0.24
  -3   9   4    3.71    0.27
  -3   9   5   19.40    0.52
  -3   9   6    2.67    0.27
  -3   9   7    1.54    0.26
  -3   9   8    0.56    0.25
  -3   9   9    4.24    0.32
  -3   9  10    5.29    0.48
  -3   9  11   -0.19    0.38
  -3   9  12    0.14    0.41
  -3   9  13    1.44    0.47
  -3   9  14   -0.66    0.45
  -3   9  15   -0.80    0.49
  -3  10  15    1.09    0.54
  -3  10  14    3.62    0.62
  -3  10  13   -0.64    0.45
  -3  10  12    4.21    0.56
  -3  10  11    0.90    0.44
  -3  10  10    8.63    0.60
  -3  10   9    0.41    0.36
  -3  10   8   29.75    0.81
  -3  10   7    5.62    0.36
  -3  10   6   26.32    0.87
  -3  10   5    1.51    0.27
  -3  10   4    8.59    0.37
  -3  10   3    1.25    0.24
  -3  10   2   34.61    0.96
  -3  10   1   14.78    0.39
  -3  10   0   31.97    0.93
  -3  10  -1    9.12    0.33
  -3  11  -1    5.38    0.29
  -3  11   0    5.71    0.33
  -3  11   1    0.14    0.22
  -3  11   2    2.45    0.30
  -3  11   3   -0.11    0.23
  -3  11   4    1.13    0.26
  -3  11   5   12.67    0.43
  -3  11   6   -0.11    0.23
  -3  11   7    3.26    0.43
  -3  11   8   -0.02    0.36
  -3  11   9    0.02    0.38
  -3  11  10    0.49    0.41
  -3  11  11    2.88    0.50
  -3  11  12    0.67    0.46
  -3  11  13    1.81    0.57
  -3  11  14    0.44    0.54
  -3  12  13    1.33    0.59
  -3  12  12    2.11    0.55
  -3  12  11    0.56    0.46
  -3  12  10    1.99    0.50
  -3  12   9    0.09    0.42
  -3  12   8    3.04    0.49
  -3  12   7    1.29    0.41
  -3  12   6   17.53    0.71
  -3  12   5    2.48    0.44
  -3  12   4   12.15    0.57
  -3  12   3    6.50    0.45
  -3  12   2    7.06    0.31
  -3  12   1    0.10    0.22
  -3  12   0    5.49    0.30
  -3  12  -1    0.44    0.23
  -3  13  -1    9.88    0.54
  -3  13   0    0.55    0.36
  -3  13   1    0.54    0.40
  -3  13   2   -0.13    0.34
  -3  13   3    0.07    0.37
  -3  13   4    0.00    0.40
  -3  13   5    3.60    0.52
  -3  13   6   -0.48    0.37
  -3  13   7    0.60    0.45
  -3  13   8   -0.12    0.44
  -3  13   9   -0.15    0.42
  -3  13  10    1.08    0.50
  -3  13  11    0.49    0.52
  -3  14  10    0.96    0.53
  -3  14   9   -0.02    0.48
  -3  14   8    0.76    0.48
  -3  14   7    0.94    0.46
  -3  14   6    3.08    0.54
  -3  14   5   -0.31    0.42
  -3  14   4    1.88    0.46
  -3  14   3    0.55    0.41
  -3  14   2    0.93    0.41
  -3  14   1    0.37    0.41
  -3  14   0    3.73    0.46
  -3  14  -1    1.26    0.42
  -3  15  -1    0.76    0.47
  -3  15   0   -0.05    0.42
  -3  15   1    2.20    0.52
  -3  15   2    0.09    0.42
  -3  15   3    0.62    0.49
  -3  15   4   -0.37    0.44
  -3  15   5    0.20    0.51
  -3  15   6    0.09    0.47
  -3  15   7   -0.69    0.50
  -3  15   8   -0.46    0.49
  -3  16   4    0.61    0.49
  -3  16   3   -0.48    0.49
  -3  16   2    0.64    0.48
  -3  16   1    0.52    0.49
  -3  16   0    0.02    0.46
  -3  16  -1    0.60    0.48
  -3  16  -2    1.88    0.50
  -3  16  -4   -0.20    0.47
  -3  15  -7    1.81    0.52
  -3  15  -6    0.12    0.46
  -3  15  -5   -0.26    0.47
  -3  15  -4    0.28    0.45
  -3  15  -3    0.27    0.45
  -3  15  -2    0.00    0.44
  -3  14  -2    1.62    0.49
  -3  14  -3    2.55    0.46
  -3  14  -4    1.58    0.43
  -3  14  -5    2.18    0.47
  -3  14  -6    0.82    0.43
  -3  14  -7   -0.47    0.44
  -3  14  -8    0.73    0.47
  -3  14  -9    4.08    0.57
  -3  13 -11    0.52    0.51
  -3  13 -10    1.37    0.53
  -3  13  -9    0.13    0.50
  -3  13  -7    0.54    0.42
  -3  13  -6    0.24    0.40
  -3  13  -5   -0.48    0.37
  -3  13  -4    4.09    0.49
  -3  13  -3    3.81    0.49
  -3  13  -2    0.85    0.39
  -3  12  -2   13.71    0.60
  -3  12  -3    8.29    0.48
  -3  12  -4   11.07    0.52
  -3  12  -5    4.45    0.42
  -3  12  -6   -0.25    0.34
  -3  12  -7    0.61    0.38
  -3  12  -8    1.00    0.42
  -3  12  -9    3.00    0.49
  -3  12 -10    3.11    0.54
  -3  12 -11    1.33    0.52
  -3  12 -12    0.37    0.52
  -3  11 -13   -0.09    0.50
  -3  11 -12    2.48    0.62
  -3  11 -11    0.76    0.46
  -3  11 -10    1.09    0.49
  -3  11  -9    1.75    0.48
  -3  11  -8    1.62    0.43
  -3  11  -7    1.46    0.41
  -3  11  -6   12.63    0.60
  -3  11  -4   12.30    0.41
  -3  11  -3   -0.20    0.22
  -3  11  -2    0.57    0.25
  -3  10  -2   18.17    0.53
  -3  10  -3   11.18    0.36
  -3  10  -4   15.37    0.41
  -3  10  -5    2.63    0.26
  -3  10  -6    4.49    0.29
  -3  10  -7    4.77    0.30
  -3  10  -8    5.97    0.47
  -3  10  -9    0.98    0.39
  -3  10 -10    5.77    0.52
  -3  10 -11    3.72    0.51
  -3  10 -12    0.73    0.50
  -3  10 -13   -0.16    0.51
  -3  10 -14   -0.04    0.54
  -3   9 -15   -0.51    0.56
  -3   9 -14    5.56    0.72
  -3   9 -13    0.08    0.50
  -3   9 -12    7.15    0.69
  -3   9 -11    0.01    0.41
  -3   9 -10    3.87    0.51
  -3   9  -9    0.04    0.26
  -3   9  -8    5.10    0.34
  -3   9  -7    1.35    0.28
  -3   9  -6   23.99    0.85
  -3   9  -5    8.29    0.36
  -3   9  -4    5.72    0.32
  -3   9  -3    2.94    0.28
  -3   9  -2    0.25    0.20
  -3   8  -2    5.82    0.30
  -3   8  -3    7.35    0.28
  -3   8  -4   84.56    1.55
  -3   8  -5    0.65    0.22
  -3   8  -6   27.21    0.92
  -3   8  -7    5.71    0.32
  -3   8  -8    0.43    0.24
  -3   8  -9    0.32    0.25
  -3   8 -10    0.39    0.26
  -3   8 -11    3.13    0.48
  -3   8 -12    7.24    0.60
  -3   8 -13   -0.28    0.46
  -3   8 -14   -0.39    0.50
  -3   8 -15    0.67    0.61
  -3   7 -16    2.45    0.66
  -3   7 -15   -0.17    0.53
  -3   7 -14   12.74    0.85
  -3   7 -13   -0.20    0.49
  -3   7 -12    4.45    0.58
  -3   7 -11   -0.20    0.26
  -3   7 -10    3.17    0.34
  -3   7  -9    0.34    0.26
  -3   7  -8   35.05    1.04
  -3   7  -7    4.01    0.31
  -3   7  -6   63.09    1.43
  -3   7  -5   12.81    0.41
  -3   7  -4   28.92    1.06
  -3   7  -3    4.63    0.25
  -3   7  -2   19.37    0.59
  -3   6  -2    7.76    0.26
  -3   6  -3    3.39    0.21
  -3   6  -4   97.91    1.88
  -3   6  -5   30.16    0.76
  -3   6  -6  120.02    1.97
  -3   6  -7   18.66    0.49
  -3   6  -8   10.99    0.38
  -3   6  -9   16.74    0.45
  -3   6 -10    0.03    0.26
  -3   6 -11    2.40    0.32
  -3   6 -12    4.28    0.52
  -3   6 -13    3.98    0.57
  -3   6 -14    0.13    0.50
  -3   6 -15    3.23    0.63
  -3   6 -16    0.66    0.58
  -3   6 -17   -0.07    0.66
  -3   5 -17   -0.11    0.60
  -3   5 -16    1.81    0.66
  -3   5 -15    0.07    0.54
  -3   5 -14   17.84    0.87
  -3   5 -13    0.30    0.48
  -3   5 -12    0.73    0.31
  -3   5 -11    0.09    0.28
  -3   5 -10    0.44    0.28
  -3   5  -9    1.32    0.28
  -3   5  -8   43.05    1.32
  -3   5  -7   17.68    0.54
  -3   5  -6   48.82    1.46
  -3   5  -5    0.53    0.19
  -3   5  -4    2.45    0.20
  -3   5  -3   16.47    0.49
  -3   5  -2   16.72    0.51
  -3   4  -2    1.26    0.15
  -3   4  -3   16.51    0.56
  -3   4  -4  101.96    1.98
  -3   4  -5   15.90    0.45
  -3   4  -6  146.11    2.46
  -3   4  -7    8.91    0.33
  -3   4  -8    0.23    0.24
  -3   4  -9   47.68    1.45
  -3   4 -10    0.34    0.27
  -3   4 -11   23.34    0.62
  -3   4 -12   16.56    0.52
  -3   4 -13    1.88    0.49
  -3   4 -14    2.79    0.54
  -3   4 -15    5.57    0.64
  -3   4 -16    1.24    0.58
  -3   4 -17    2.00    0.67
  -3   3 -18    0.69    0.64
  -3   3 -17    0.21    0.60
  -3   3 -16    0.34    0.56
  -3   3 -15    0.75    0.52
  -3   3 -14    6.02    0.64
  -3   3 -13    0.40    0.30
  -3   3 -12    3.27    0.38
  -3   3 -11    2.59    0.36
  -3   3 -10   17.36    0.55
  -3   3  -9   51.09    1.59
  -3   3  -8   85.22    2.06
  -3   3  -7   60.21    1.75
  -3   3  -6   24.42    0.76
  -3   3  -5    0.71    0.17
  -3   3  -4    4.71    0.20
  -3   3  -3  129.45    2.19
  -3   3  -2   14.08    0.41
  -3   2  -2    0.09    0.10
  -3   2  -3  191.82    2.60
  -3   2  -4   23.04    0.74
  -3   2  -5  108.13    2.34
  -3   2  -6   12.85    0.42
  -3   2  -7    6.14    0.31
  -3   2  -8    1.38    0.26
  -3   2  -9   52.34    1.65
  -3   2 -10    2.82    0.33
  -3   2 -11   75.25    1.66
  -3   2 -12    7.58    0.42
  -3   2 -13   14.19    0.50
  -3   2 -14    0.08    0.47
  -3   2 -15    5.22    0.63
  -3   2 -16    1.22    0.52
  -3   2 -17    6.95    0.79
  -3   2 -18    0.25    0.63
  -3   1 -18    0.33    0.62
  -3   1 -17    0.14    0.55
  -3   1 -16    0.75    0.53
  -3   1 -15   -0.74    0.48
  -3   1 -14    0.47    0.47
  -3   1 -13   -0.05    0.29
  -3   1 -12    0.44    0.32
  -3   1 -11    0.39    0.30
  -3   1 -10    0.02    0.27
  -3   1  -9   57.21    1.74
  -3   1  -8   13.43    0.45
  -3   1  -7   68.15    2.13
  -3   1  -6    2.74    0.24
  -3   1  -5    0.45    0.18
  -3   1  -4    5.57    0.24
  -3   1  -3  379.64    3.68
  -3   1  -2    2.33    0.15
  -3   0  -2    0.17    0.11
  -3   0  -3  323.67    3.33
  -3   0  -5   79.10    2.34
  -3   0  -6   -0.06    0.18
  -3   0  -7    1.08    0.23
  -3   0  -8    0.33    0.23
  -3   0  -9  107.82    2.32
  -3   0 -10   -0.14    0.26
  -3   0 -11   53.89    1.47
  -3   0 -12   -0.68    0.27
  -3   0 -13    3.91    0.36
  -3   0 -14    0.48    0.41
  -3   0 -15    3.43    0.58
  -3   0 -16   -0.17    0.52
  -3   0 -17    7.41    0.78
  -3   0 -18    0.86    0.59
  -3  -1 -18    0.32    0.60
  -3  -1 -17    0.38    0.59
  -3  -1 -16   -0.48    0.49
  -3  -1 -15    1.53    0.51
  -3  -1 -14    2.05    0.48
  -3  -1 -13    0.34    0.29
  -3  -1 -12    0.49    0.30
  -3  -1 -11    1.48    0.30
  -3  -1 -10    0.37    0.26
  -3  -1  -9   60.83    1.72
  -3  -1  -8   15.26    0.43
  -3  -1  -7   76.82    2.17
  -3  -1  -6    2.78    0.21
  -3  -1  -5    0.14    0.15
  -3  -1  -4    4.91    0.18
  -3  -1  -3  371.41    3.59
  -3  -1  -2    2.63    0.13
  -2  16   5    0.08    0.47
  -2  16   4    2.99    0.56
  -2  16   3   -0.65    0.47
  -2  16   2    2.31    0.51
  -2  16   1    0.43    0.45
  -2  16   0    3.52    0.55
  -2  16  -1    0.33    0.46
  -2  15  -1    0.58    0.48
  -2  15   0    0.38    0.40
  -2  15   1    0.03    0.41
  -2  15   2    0.09    0.41
  -2  15   3    0.17    0.41
  -2  15   4   -0.06    0.44
  -2  15   5    0.09    0.46
  -2  15   6    0.07    0.48
  -2  15   8   -0.29    0.50
  -2  14  10    0.28    0.52
  -2  14   9    0.82    0.49
  -2  14   8    2.86    0.50
  -2  14   7    0.84    0.46
  -2  14   6    3.63    0.53
  -2  14   5    0.01    0.42
  -2  14   4    7.47    0.56
  -2  14   3    1.15    0.41
  -2  14   2    3.55    0.46
  -2  14   1   -0.08    0.37
  -2  14   0   11.39    0.58
  -2  14  -1   -0.58    0.39
  -2  13  -1   17.46    0.70
  -2  13   0    0.33    0.34
  -2  13   1    4.67    0.51
  -2  13   2    0.37    0.34
  -2  13   3    0.04    0.38
  -2  13   4    0.41    0.37
  -2  13   5    2.17    0.53
  -2  13   6   -0.41    0.40
  -2  13   7    3.31    0.58
  -2  13   8    0.23    0.45
  -2  13   9    0.63    0.49
  -2  13  10    0.32    0.47
  -2  13  11   -0.63    0.49
  -2  13  12    1.12    0.53
  -2  12  13    0.04    0.53
  -2  12  12    3.09    0.58
  -2  12  11   -1.17    0.46
  -2  12  10    0.17    0.44
  -2  12   9    0.84    0.44
  -2  12   8    1.95    0.41
  -2  12   7   -0.42    0.39
  -2  12   6    8.06    0.51
  -2  12   5    0.18    0.35
  -2  12   4    6.53    0.31
  -2  12   2    0.19    0.22
  -2  12   1    0.67    0.23
  -2  12   0   10.44    0.35
  -2  12  -1    0.99    0.24
  -2  11  -1   18.36    0.50
  -2  11   0    5.25    0.33
  -2  11   1   14.24    0.46
  -2  11   2    0.26    0.24
  -2  11   3   16.03    0.49
  -2  11   4    7.86    0.38
  -2  11   5   16.66    0.75
  -2  11   6    0.26    0.26
  -2  11   7   21.14    0.75
  -2  11   8    2.38    0.49
  -2  11   9    8.55    0.65
  -2  11  10   -0.22    0.41
  -2  11  11    0.38    0.51
  -2  11  12    0.26    0.49
  -2  11  13    0.85    0.64
  -2  11  14   -0.31    0.55
  -2  10  15    0.22    0.58
  -2  10  14    1.10    0.54
  -2  10  13   -0.29    0.49
  -2  10  12    1.40    0.50
  -2  10  11    2.53    0.48
  -2  10  10    1.73    0.43
  -2  10   9   10.16    0.55
  -2  10   8    2.53    0.29
  -2  10   7    0.17    0.25
  -2  10   6   15.77    0.41
  -2  10   5    0.33    0.23
  -2  10   4    5.01    0.30
  -2  10   3    2.50    0.26
  -2  10   2    6.19    0.31
  -2  10   1    0.36    0.21
  -2  10   0    7.77    0.31
  -2  10  -1    1.50    0.23
  -2   9  -1   38.76    1.12
  -2   9   0    5.24    0.31
  -2   9   1   89.69    1.62
  -2   9   2    0.40    0.23
  -2   9   3  134.00    1.96
  -2   9   4   10.44    0.39
  -2   9   5   31.93    1.05
  -2   9   6    0.62    0.26
  -2   9   7   11.03    0.44
  -2   9   8    3.06    0.33
  -2   9   9   52.03    1.08
  -2   9  10    0.46    0.41
  -2   9  11    9.14    0.68
  -2   9  12   -0.19    0.48
  -2   9  13    1.41    0.58
  -2   9  14   -0.73    0.50
  -2   9  15    0.71    0.67
  -2   9  16    0.36    0.59
  -2   8  16   -0.17    0.56
  -2   8  15    0.12    0.52
  -2   8  14    0.51    0.49
  -2   8  13    2.23    0.49
  -2   8  12    0.02    0.43
  -2   8  11   21.53    0.49
  -2   8  10   21.40    0.53
  -2   8   9    2.53    0.30
  -2   8   8    5.92    0.33
  -2   8   7   14.99    0.41
  -2   8   6    7.23    0.32
  -2   8   5    6.84    0.31
  -2   8   4    1.66    0.25
  -2   8   3    3.45    0.26
  -2   8   2   50.39    1.42
  -2   8   1   19.69    0.57
  -2   8   0    1.37    0.20
  -2   8  -1   17.98    0.53
  -2   7  -1   43.56    1.40
  -2   7   0   16.67    0.54
  -2   7   1  104.16    2.03
  -2   7   2   12.26    0.42
  -2   7   3  162.33    2.61
  -2   7   4   13.49    0.40
  -2   7   5   33.07    1.27
  -2   7   6    6.49    0.30
  -2   7   7    7.79    0.33
  -2   7   8    3.35    0.29
  -2   7   9   76.57    1.48
  -2   7  10    0.18    0.27
  -2   7  11    4.14    0.37
  -2   7  12    0.91    0.45
  -2   7  13    0.71    0.47
  -2   7  14   -0.60    0.46
  -2   7  15    3.14    0.60
  -2   7  16    0.42    0.55
  -2   7  17    0.14    0.65
  -2   6  17   -0.70    0.59
  -2   6  16    0.71    0.52
  -2   6  15   -0.41    0.47
  -2   6  14    0.73    0.46
  -2   6  13    3.36    0.49
  -2   6  12    4.60    0.35
  -2   6  11   23.04    0.56
  -2   6  10   16.57    0.47
  -2   6   9    0.43    0.25
  -2   6   8    0.08    0.23
  -2   6   7   13.61    0.40
  -2   6   6    1.79    0.24
  -2   6   5   65.30    1.77
  -2   6   4   22.25    0.64
  -2   6   3    1.71    0.19
  -2   6   2   62.28    1.80
  -2   6   1  118.80    2.22
  -2   6   0   46.29    1.48
  -2   6  -1   80.58    1.84
  -2   5  -1   17.91    0.54
  -2   5   0    4.59    0.19
  -2   5   1   98.03    2.13
  -2   5   2    1.71    0.15
  -2   5   3  338.56    3.86
  -2   5   4    0.13    0.15
  -2   5   5   41.53    1.67
  -2   5   6    1.21    0.20
  -2   5   7   11.25    0.43
  -2   5   8   -0.03    0.22
  -2   5   9  179.16    2.56
  -2   5  10    6.86    0.36
  -2   5  11   52.52    1.28
  -2   5  12    1.53    0.30
  -2   5  13    1.34    0.29
  -2   5  14    0.94    0.44
  -2   5  15    0.66    0.52
  -2   5  16    0.31    0.48
  -2   5  17    1.72    0.65
  -2   5  18   -0.44    0.57
  -2   4  18   -0.38    0.56
  -2   4  17   -0.93    0.52
  -2   4  16    0.36    0.50
  -2   4  15    0.34    0.43
  -2   4  14   12.09    0.72
  -2   4  13    5.50    0.41
  -2   4  12   36.69    1.15
  -2   4  11   31.31    1.13
  -2   4  10   24.75    0.69
  -2   4   9    0.85    0.25
  -2   4   8   80.81    1.99
  -2   4   7   66.12    1.88
  -2   4   6  198.68    3.17
  -2   4   5   42.32    1.62
  -2   4   4  198.62    3.15
  -2   4   3    6.88    0.24
  -2   4   2  134.17    2.43
  -2   4   1   76.04    1.83
  -2   4   0  204.45    2.76
  -2   4  -1   36.93    1.23
  -2   3  -1    4.41    0.14
  -2   3   0  134.70    2.06
  -2   3   1    5.23    0.16
  -2   3   2    0.95    0.11
  -2   3   3  312.42    3.73
  -2   3   4   45.53    1.74
  -2   3   5   46.58    1.68
  -2   3   6    0.56    0.17
  -2   3   7    0.58    0.19
  -2   3   8   30.23    0.87
  -2   3   9   63.67    1.78
  -2   3  10    0.88    0.26
  -2   3  11   14.46    0.45
  -2   3  12    1.08    0.28
  -2   3  13    0.47    0.27
  -2   3  14   15.46    0.70
  -2   3  15    0.68    0.46
  -2   3  16    0.96    0.54
  -2   3  17    3.76    0.64
  -2   3  18    0.00    0.54
  -2   2  18    0.38    0.55
  -2   2  17    0.64    0.52
  -2   2  16   -0.38    0.47
  -2   2  15   -0.28    0.43
  -2   2  14   12.99    0.51
  -2   2  13    1.26    0.33
  -2   2  12   66.88    1.53
  -2   2  11    9.97    0.44
  -2   2  10   17.04    0.51
  -2   2   9   12.36    0.42
  -2   2   8   75.79    2.16
  -2   2   7   11.96    0.40
  -2   2   6  427.56    4.92
  -2   2   5   81.24    2.28
  -2   2   4  328.41    4.06
  -2   2   3    0.62    0.12
  -2   2   2   26.06    1.06
  -2   2   1  124.29    1.97
  -2   2   0  126.27    1.85
  -2   2  -1   41.61    1.03
  -2   1  -1   77.03    1.42
  -2   1   0   10.92    0.30
  -2   1   1  203.37    2.46
  -2   1   2   15.42    0.54
  -2   1   3    2.04    0.14
  -2   1   4  151.00    2.81
  -2   1   5    7.58    0.25
  -2   1   6   15.30    0.41
  -2   1   7    0.30    0.18
  -2   1   8   38.27    1.73
  -2   1   9   17.72    0.50
  -2   1  10    0.95    0.25
  -2   1  11    1.37    0.28
  -2   1  12    4.72    0.37
  -2   1  13    0.87    0.28
  -2   1  14   30.76    0.91
  -2   1  15    0.76    0.45
  -2   1  16   10.15    0.71
  -2   1  17    0.83    0.54
  -2   1  18    0.35    0.56
  -2   1  19   -1.39    0.55
  -2   0  19   -1.05    0.56
  -2   0  18   -0.20    0.55
  -2   0  17   -0.05    0.49
  -2   0  16    0.98    0.51
  -2   0  15    0.19    0.42
  -2   0  14   71.64    1.36
  -2   0  13    0.17    0.27
  -2   0  12   48.38    1.41
  -2   0  11    0.23    0.24
  -2   0  10   -0.09    0.22
  -2   0   9    0.03    0.22
  -2   0   8  145.35    2.88
  -2   0   7   -0.37    0.17
  -2   0   6  767.99    6.83
  -2   0   5   -0.15    0.13
  -2   0   4  181.80    3.09
  -2   0   3   -0.05    0.10
  -2   0   2    9.93    0.30
  -2   0   1   -0.09    0.07
  -2   0  -1   -0.15    0.08
  -2  -1  -1   70.34    1.29
  -2  -1   0   10.83    0.30
  -2  -1   1  216.72    2.42
  -2  -1   2   15.78    0.48
  -2  -1   3    1.90    0.13
  -2  -1   4  151.11    2.81
  -2  -1   5    8.39    0.30
  -2  -1   6   14.85    0.43
  -2  -1   8   35.79    1.62
  -2  -1   9   18.40    0.61
  -2  -1  10    0.81    0.25
  -2  -1  11    2.48    0.30
  -2  -1  12    5.48    0.36
  -2  -1  13    0.10    0.27
  -2  -1  14   33.51    0.94
  -2  -1  15    1.55    0.48
  -2  -1  16    9.48    0.71
  -2  -1  17    1.26    0.52
  -2  -1  18    0.18    0.54
  -2  -1  19    0.49    0.58
  -2  -1 -18    7.84    0.80
  -2  -1 -17    0.15    0.48
  -2  -1 -16   14.49    0.79
  -2  -1 -15   -0.15    0.52
  -2  -1 -14    3.46    0.45
  -2  -1 -12   19.19    0.57
  -2  -1 -11    0.19    0.25
  -2  -1 -10  133.57    2.41
  -2  -1  -9    0.65    0.24
  -2  -1  -8   10.33    0.35
  -2  -1  -7   23.72    0.73
  -2  -1  -6   10.95    0.38
  -2  -1  -5   12.83    0.43
  -2  -1  -4  159.08    2.60
  -2  -1  -3    0.95    0.10
  -2  -1  -2  659.83    3.81
  -2   0  -3    0.17    0.10
  -2   0  -4   73.61    1.99
  -2   0  -5    0.11    0.14
  -2   0  -6    1.67    0.19
  -2   0  -7    0.01    0.18
  -2   0  -8  233.24    3.56
  -2   0  -9    0.20    0.22
  -2   0 -10   41.50    1.46
  -2   0 -11    0.00    0.25
  -2   0 -12    2.69    0.31
  -2   0 -13    0.00    0.26
  -2   0 -14    2.77    0.47
  -2   0 -15   -0.61    0.41
  -2   0 -16    2.90    0.60
  -2   0 -17    0.04    0.52
  -2   0 -18   -0.23    0.56
  -2   1 -18    3.37    0.72
  -2   1 -17   -0.17    0.51
  -2   1 -16    9.10    0.80
  -2   1 -15   -0.15    0.42
  -2   1 -14   -0.23    0.44
  -2   1 -13   -0.21    0.28
  -2   1 -12   15.83    0.52
  -2   1 -11   -0.40    0.24
  -2   1 -10  120.16    2.34
  -2   1  -9    1.19    0.25
  -2   1  -8    8.72    0.36
  -2   1  -7   22.81    0.78
  -2   1  -6    9.67    0.32
  -2   1  -5   11.50    0.43
  -2   1  -4  155.08    2.96
  -2   1  -3    1.01    0.12
  -2   1  -2  661.10    3.83
  -2   2  -2  248.77    2.51
  -2   2  -3   42.72    1.30
  -2   2  -4   54.34    1.65
  -2   2  -5   72.12    2.01
  -2   2  -6   58.21    1.87
  -2   2  -7   80.04    2.28
  -2   2  -8  102.13    2.40
  -2   2  -9    5.38    0.32
  -2   2 -10   25.10    0.66
  -2   2 -11    0.29    0.26
  -2   2 -12    0.39    0.27
  -2   2 -13    3.66    0.34
  -2   2 -14    3.90    0.50
  -2   2 -15    2.46    0.50
  -2   2 -16    0.78    0.49
  -2   2 -17   -1.18    0.54
  -2   2 -18    0.60    0.57
  -2   3 -18   -0.40    0.65
  -2   3 -17    0.42    0.51
  -2   3 -16    5.36    0.72
  -2   3 -15    0.39    0.46
  -2   3 -14    1.43    0.45
  -2   3 -13    4.04    0.38
  -2   3 -12   19.23    0.60
  -2   3 -11   33.23    1.22
  -2   3 -10   88.36    2.01
  -2   3  -9    0.56    0.23
  -2   3  -8   23.57    0.69
  -2   3  -7   36.28    1.46
  -2   3  -6   20.69    0.66
  -2   3  -5   67.01    1.82
  -2   3  -4   46.11    1.48
  -2   3  -3   90.41    1.86
  -2   3  -2  304.28    3.03
  -2   4  -2   65.83    1.63
  -2   4  -3   11.09    0.36
  -2   4  -4    2.42    0.17
  -2   4  -5    4.03    0.21
  -2   4  -6   21.48    0.64
  -2   4  -7   79.31    2.08
  -2   4  -8   59.91    1.67
  -2   4  -9   11.08    0.39
  -2   4 -10   23.75    0.68
  -2   4 -11   23.38    0.63
  -2   4 -12    2.27    0.32
  -2   4 -13   18.07    0.51
  -2   4 -14    6.69    0.60
  -2   4 -15    5.48    0.61
  -2   4 -16    0.90    0.52
  -2   4 -17    0.81    0.56
  -2   4 -18    0.52    0.57
  -2   5 -17   -0.18    0.53
  -2   5 -16    1.26    0.57
  -2   5 -15    0.00    0.47
  -2   5 -14    0.95    0.53
  -2   5 -13    4.17    0.53
  -2   5 -12    0.74    0.31
  -2   5 -11   21.27    0.54
  -2   5 -10    9.76    0.43
  -2   5  -9    0.67    0.24
  -2   5  -8   30.64    1.21
  -2   5  -7    9.55    0.35
  -2   5  -6   52.40    1.52
  -2   5  -5  242.47    3.03
  -2   5  -4    1.59    0.17
  -2   5  -3   60.26    1.54
  -2   5  -2   15.18    0.45
  -2   6  -2    1.66    0.16
  -2   6  -3    1.82    0.17
  -2   6  -4   29.13    1.14
  -2   6  -5   51.78    1.47
  -2   6  -6   37.73    1.24
  -2   6  -7   85.79    1.75
  -2   6  -8    5.29    0.30
  -2   6  -9    0.28    0.24
  -2   6 -10    0.74    0.26
  -2   6 -11    3.93    0.33
  -2   6 -12    1.86    0.30
  -2   6 -13   26.28    0.86
  -2   6 -14    2.23    0.50
  -2   6 -15   13.98    0.78
  -2   6 -16   -0.36    0.50
  -2   6 -17    1.57    0.61
  -2   7 -16    0.17    0.52
  -2   7 -15    0.05    0.51
  -2   7 -14    1.56    0.55
  -2   7 -13    0.01    0.43
  -2   7 -12    0.48    0.39
  -2   7 -11    6.23    0.38
  -2   7 -10    0.98    0.28
  -2   7  -9    1.13    0.26
  -2   7  -8    0.14    0.23
  -2   7  -7    1.19    0.23
  -2   7  -6   11.76    0.36
  -2   7  -5  142.66    2.13
  -2   7  -4    0.87    0.18
  -2   7  -3  110.57    1.94
  -2   7  -2    0.76    0.17
  -2   8  -2    3.62    0.22
  -2   8  -3    0.83    0.18
  -2   8  -4   30.99    1.04
  -2   8  -5   33.81    1.04
  -2   8  -6   28.26    0.99
  -2   8  -7   31.33    0.96
  -2   8  -8    0.29    0.23
  -2   8  -9    1.06    0.25
  -2   8 -10    0.25    0.24
  -2   8 -11   19.02    0.68
  -2   8 -12    3.29    0.49
  -2   8 -13   18.79    0.78
  -2   8 -14    0.17    0.48
  -2   8 -15    2.28    0.60
  -2   8 -16    0.86    0.56
  -2   9 -15   -0.02    0.52
  -2   9 -14    0.79    0.52
  -2   9 -13   -0.09    0.47
  -2   9 -12   -0.37    0.40
  -2   9 -11    9.69    0.63
  -2   9 -10    2.52    0.44
  -2   9  -9    4.78    0.33
  -2   9  -8    0.42    0.24
  -2   9  -7    7.90    0.36
  -2   9  -6    0.97    0.24
  -2   9  -5   64.66    1.31
  -2   9  -4   17.52    0.50
  -2   9  -3   32.48    1.00
  -2   9  -2    7.68    0.32
  -2  10  -2   10.31    0.34
  -2  10  -3    3.39    0.25
  -2  10  -4    1.08    0.22
  -2  10  -5   11.75    0.36
  -2  10  -6    0.15    0.22
  -2  10  -7   19.25    0.44
  -2  10  -8    8.71    0.35
  -2  10  -9    3.32    0.42
  -2  10 -10    0.91    0.41
  -2  10 -11   12.48    0.65
  -2  10 -12    1.86    0.49
  -2  10 -13    5.21    0.61
  -2  10 -14   -0.02    0.51
  -2  11 -13    0.45    0.52
  -2  11 -12    0.10    0.47
  -2  11 -11    1.46    0.50
  -2  11 -10    4.05    0.53
  -2  11  -9    6.47    0.56
  -2  11  -8   -0.36    0.35
  -2  11  -7    1.70    0.42
  -2  11  -6    0.14    0.24
  -2  11  -5    4.58    0.32
  -2  11  -4    3.24    0.29
  -2  11  -3    4.39    0.32
  -2  11  -2   12.77    0.41
  -2  12  -2    7.14    0.32
  -2  12  -3    6.74    0.31
  -2  12  -4    0.38    0.33
  -2  12  -5    6.51    0.46
  -2  12  -6    3.33    0.42
  -2  12  -7    2.44    0.42
  -2  12  -8    3.80    0.46
  -2  12  -9    2.44    0.46
  -2  12 -10    0.13    0.45
  -2  12 -11    7.25    0.65
  -2  12 -12   -0.28    0.49
  -2  13 -11   -0.19    0.51
  -2  13 -10    0.38    0.51
  -2  13  -9    1.02    0.51
  -2  13  -8    0.34    0.45
  -2  13  -7    1.05    0.43
  -2  13  -6   -0.23    0.39
  -2  13  -5    0.13    0.38
  -2  13  -4    0.56    0.39
  -2  13  -3    5.40    0.51
  -2  13  -2    3.19    0.46
  -2  14  -2    5.47    0.49
  -2  14  -3    2.46    0.44
  -2  14  -4    2.57    0.45
  -2  14  -5    0.16    0.39
  -2  14  -6    5.96    0.55
  -2  14  -7    0.18    0.45
  -2  14  -8    2.18    0.52
  -2  14  -9    0.54    0.48
  -2  14 -10    0.56    0.51
  -2  15  -8    1.03    0.55
  -2  15  -7    0.51    0.50
  -2  15  -6   -1.06    0.51
  -2  15  -5    0.02    0.45
  -2  15  -4    0.25    0.43
  -2  15  -3    0.66    0.46
  -2  15  -2    1.11    0.47
  -2  16  -2    2.19    0.50
  -2  16  -3    0.17    0.47
  -2  16  -4    0.87    0.50
  -2  16  -5   -0.66    0.47
  -1  -1   0   12.03    0.46
  -1  -1   2   52.57    1.23
  -1  -1   3   13.98    0.48
  -1  -1   4   78.29    1.99
  -1  -1   5  128.56    2.77
  -1  -1   6   55.48    1.98
  -1  -1   7  439.84    5.16
  -1  -1   8    1.83    0.23
  -1  -1   9   28.84    0.85
  -1  -1  10    0.27    0.24
  -1  -1  11   17.05    0.49
  -1  -1  12    0.18    0.27
  -1  -1  13   45.88    1.21
  -1  -1  14    0.41    0.30
  -1  -1  15   22.26    0.84
  -1  -1  16   -0.14    0.50
  -1  -1  17    0.76    0.53
  -1  -1  18    0.17    0.58
  -1  -1  19    1.41    0.61
  -1   0  19    0.29    0.59
  -1   0  18    0.81    0.57
  -1   0  17    2.69    0.65
  -1   0  16   -0.21    0.48
  -1   0  15   19.56    0.85
  -1   0  14    0.03    0.29
  -1   0  13    0.57    0.30
  -1   0  12    0.35    0.26
  -1   0  11    0.42    0.25
  -1   0  10   -0.08    0.23
  -1   0   9  128.47    2.84
  -1   0   8   -0.46    0.20
  -1   0   7  139.65    3.02
  -1   0   6    0.23    0.15
  -1   0   5   26.40    0.95
  -1   0   4    0.02    0.10
  -1   0   3   64.64    1.55
  -1   0   2   -0.04    0.07
  -1   0   1   54.92    1.02
  -1   0   0    0.09    0.04
  -1   0  -1   41.60    0.71
  -1   1   0   12.07    0.47
  -1   1   2   51.56    1.21
  -1   1   3   13.83    0.50
  -1   1   4   77.98    1.93
  -1   1   5  133.05    2.77
  -1   1   6   60.90    1.96
  -1   1   7  430.82    4.99
  -1   1   8    0.44    0.20
  -1   1   9   29.06    0.92
  -1   1  10    0.25    0.24
  -1   1  11   16.90    0.48
  -1   1  12    0.80    0.27
  -1   1  13   42.14    1.17
  -1   1  14   -0.15    0.29
  -1   1  15   14.09    0.77
  -1   1  16    0.32    0.49
  -1   1  17    0.27    0.51
  -1   1  18    0.35    0.54
  -1   1  19    0.50    0.61
  -1   2  18    2.14    0.58
  -1   2  17    5.45    0.65
  -1   2  16    1.77    0.49
  -1   2  15   13.89    0.70
  -1   2  14    0.46    0.28
  -1   2  13    8.56    0.42
  -1   2  12    1.74    0.30
  -1   2  11    0.89    0.27
  -1   2  10   47.36    1.60
  -1   2   9   67.25    2.16
  -1   2   8   12.39    0.37
  -1   2   7   36.74    1.64
  -1   2   6    3.93    0.23
  -1   2   5   51.22    1.87
  -1   2   4   83.81    1.99
  -1   2   3   42.82    1.35
  -1   2   2   98.25    1.67
  -1   2   1    3.70    0.10
  -1   2   0   23.40    0.71
  -1   2  -1   12.15    0.54
  -1   3  -1  147.77    1.93
  -1   3   0  102.80    1.61
  -1   3   1  138.82    1.92
  -1   3   2   65.86    1.52
  -1   3   3   28.96    1.21
  -1   3   4  257.88    3.48
  -1   3   5  182.49    3.09
  -1   3   6   26.92    0.78
  -1   3   7  354.54    4.20
  -1   3   8   30.09    0.89
  -1   3   9   20.57    0.66
  -1   3  10    1.22    0.28
  -1   3  11   28.92    0.79
  -1   3  12   44.14    1.30
  -1   3  13   16.03    0.58
  -1   3  14    1.17    0.46
  -1   3  15    2.50    0.56
  -1   3  16   -0.15    0.44
  -1   3  17   -0.52    0.48
  -1   3  18    0.17    0.53
  -1   4  16    4.08    0.56
  -1   4  15    7.00    0.59
  -1   4  14    0.81    0.40
  -1   4  13    8.75    0.41
  -1   4  12   10.42    0.42
  -1   4  11   -0.06    0.25
  -1   4  10   84.35    1.76
  -1   4   9   23.56    0.64
  -1   4   8   14.95    0.40
  -1   4   7   14.21    0.39
  -1   4   6    5.78    0.25
  -1   4   5   18.88    0.60
  -1   4   4  157.69    2.75
  -1   4   3   23.41    0.79
  -1   4   2  425.75    3.94
  -1   4   1    3.67    0.14
  -1   4   0   34.66    1.13
  -1   4  -1    7.12    0.22
  -1   5  -1   52.29    1.49
  -1   5   0   51.40    1.42
  -1   5   1  187.84    2.72
  -1   5   2  157.14    2.59
  -1   5   3   72.32    1.79
  -1   5   4   87.25    1.98
  -1   5   5  120.12    2.30
  -1   5   6    9.19    0.38
  -1   5   7   39.96    1.41
  -1   5   8    1.12    0.25
  -1   5   9    1.96    0.30
  -1   5  10   -0.34    0.24
  -1   5  11   13.25    0.49
  -1   5  12   46.10    1.18
  -1   5  13    8.94    0.45
  -1   5  14   -0.16    0.42
  -1   5  15   -0.76    0.46
  -1   5  16   -0.36    0.47
  -1   5  17    1.20    0.54
  -1   5  18    0.03    0.60
  -1   6  17   -0.52    0.49
  -1   6  16    2.67    0.57
  -1   6  15    0.00    0.43
  -1   6  14    0.22    0.39
  -1   6  13    2.44    0.44
  -1   6  12    7.18    0.36
  -1   6  11    2.81    0.29
  -1   6  10   89.57    1.59
  -1   6   9    0.44    0.24
  -1   6   8   28.72    0.72
  -1   6   7    4.50    0.27
  -1   6   6   11.39    0.36
  -1   6   5    2.45    0.21
  -1   6   4  101.19    2.04
  -1   6   3    3.31    0.19
  -1   6   2  329.24    3.62
  -1   6   1    2.13    0.15
  -1   6   0   18.17    0.58
  -1   6  -1    1.28    0.14
  -1   7  -1   10.94    0.28
  -1   7   0   43.24    1.31
  -1   7   1    1.37    0.18
  -1   7   2   14.51    0.47
  -1   7   3   56.66    1.57
  -1   7   4   65.22    1.59
  -1   7   5   28.06    1.40
  -1   7   6    4.16    0.29
  -1   7   7   -0.05    0.20
  -1   7   8   -0.13    0.22
  -1   7   9    3.72    0.33
  -1   7  10    0.60    0.27
  -1   7  11   19.23    0.81
  -1   7  12   21.02    0.78
  -1   7  13   -0.25    0.38
  -1   7  14    0.00    0.45
  -1   7  15   -0.06    0.44
  -1   7  16    0.76    0.53
  -1   7  17    0.24    0.52
  -1   8  16    2.49    0.59
  -1   8  15    0.51    0.48
  -1   8  14    1.70    0.49
  -1   8  13    2.14    0.46
  -1   8  12    9.00    0.57
  -1   8  11    0.29    0.25
  -1   8  10   40.76    0.94
  -1   8   9    1.76    0.27
  -1   8   8   15.15    0.43
  -1   8   7    0.82    0.22
  -1   8   6   32.15    1.06
  -1   8   5    4.77    0.26
  -1   8   4  147.98    2.17
  -1   8   3    6.16    0.26
  -1   8   2  214.38    2.63
  -1   8   1   22.44    0.60
  -1   8   0    5.98    0.23
  -1   8  -1    1.66    0.18
  -1   9  -1    1.11    0.19
  -1   9   0   -0.07    0.17
  -1   9   1    3.01    0.26
  -1   9   2    0.11    0.19
  -1   9   3    6.94    0.34
  -1   9   4    0.97    0.24
  -1   9   5    0.20    0.21
  -1   9   6   -0.14    0.22
  -1   9   7    4.92    0.34
  -1   9   8    0.56    0.26
  -1   9   9    0.09    0.25
  -1   9  10    3.00    0.32
  -1   9  11    0.34    0.39
  -1   9  12    4.60    0.59
  -1   9  13   -0.41    0.43
  -1   9  14    0.19    0.47
  -1   9  15    0.59    0.49
  -1   9  16    1.38    0.57
  -1  10  15    0.17    0.51
  -1  10  14    2.45    0.52
  -1  10  13   -0.14    0.46
  -1  10  12    3.85    0.51
  -1  10  11    0.84    0.41
  -1  10  10   16.22    0.64
  -1  10   9    8.36    0.50
  -1  10   8   36.65    0.83
  -1  10   7    3.23    0.28
  -1  10   6   40.01    0.96
  -1  10   5    7.49    0.32
  -1  10   4   24.05    0.82
  -1  10   3    6.80    0.30
  -1  10   2   65.79    1.28
  -1  10   1   16.48    0.45
  -1  10   0   26.82    0.88
  -1  10  -1    3.56    0.25
  -1  11  -1   18.35    0.48
  -1  11   0    0.18    0.20
  -1  11   1    3.25    0.29
  -1  11   2    0.07    0.21
  -1  11   3    0.05    0.21
  -1  11   4   -0.07    0.21
  -1  11   5    0.46    0.25
  -1  11   6   -0.02    0.23
  -1  11   7   11.42    0.42
  -1  11   8    0.29    0.39
  -1  11   9   -0.49    0.35
  -1  11  10   -0.35    0.40
  -1  11  11    0.12    0.41
  -1  11  12   -0.26    0.47
  -1  11  13   -0.24    0.51
  -1  11  14    0.65    0.52
  -1  12  13    1.53    0.52
  -1  12  12    1.03    0.48
  -1  12  11    0.63    0.43
  -1  12  10    1.85    0.49
  -1  12   9    1.76    0.43
  -1  12   8    9.06    0.57
  -1  12   7    1.76    0.39
  -1  12   6   19.73    0.65
  -1  12   5    5.92    0.44
  -1  12   4   10.40    0.35
  -1  12   3    0.51    0.23
  -1  12   2   18.17    0.41
  -1  12   1    0.35    0.22
  -1  12   0   20.81    0.68
  -1  12  -1    1.20    0.23
  -1  13  -1   16.81    0.59
  -1  13   0    0.06    0.32
  -1  13   1    4.08    0.47
  -1  13   2   -0.06    0.33
  -1  13   3   -0.35    0.35
  -1  13   4   -0.52    0.34
  -1  13   5    0.31    0.42
  -1  13   6    0.28    0.38
  -1  13   7    1.05    0.48
  -1  13   8    1.12    0.45
  -1  13   9   -0.50    0.43
  -1  13  10   -0.43    0.47
  -1  13  11   -0.94    0.49
  -1  13  12   -0.20    0.49
  -1  14  10    0.00    0.48
  -1  14   9    0.27    0.47
  -1  14   8    2.00    0.50
  -1  14   7    0.61    0.44
  -1  14   6    3.72    0.49
  -1  14   5   -0.24    0.40
  -1  14   4   -0.53    0.38
  -1  14   3    0.11    0.37
  -1  14   2    2.60    0.42
  -1  14   1    0.35    0.36
  -1  14   0   11.69    0.59
  -1  14  -1    1.75    0.40
  -1  15  -1    3.29    0.49
  -1  15   0    0.05    0.39
  -1  15   1    1.02    0.48
  -1  15   2   -0.11    0.41
  -1  15   3    1.22    0.50
  -1  15   4    0.08    0.41
  -1  15   5    0.35    0.49
  -1  15   7    0.41    0.50
  -1  15   8    0.56    0.50
  -1  16   5   -0.03    0.47
  -1  16   4   -0.07    0.45
  -1  16   3   -0.41    0.44
  -1  16   2    0.65    0.45
  -1  16   1    0.86    0.46
  -1  16   0    0.69    0.47
  -1  16  -1   -0.23    0.43
  -1  16  -2    0.46    0.46
  -1  16  -3    0.52    0.47
  -1  16  -4    0.11    0.44
  -1  16  -5    1.32    0.48
  -1  15  -8    0.18    0.47
  -1  15  -7    0.64    0.52
  -1  15  -6   -0.17    0.44
  -1  15  -5    1.30    0.48
  -1  15  -4    0.62    0.41
  -1  15  -3   -0.38    0.43
  -1  15  -2    0.02    0.43
  -1  14  -2    2.85    0.48
  -1  14  -3    4.13    0.45
  -1  14  -4    0.11    0.38
  -1  14  -5    0.31    0.39
  -1  14  -6    0.63    0.42
  -1  14  -7   -0.10    0.41
  -1  14  -8    4.74    0.56
  -1  14  -9    2.52    0.53
  -1  14 -10    1.14    0.50
  -1  13 -11   -0.32    0.48
  -1  13 -10    1.20    0.52
  -1  13  -9    0.16    0.43
  -1  13  -8   -0.54    0.42
  -1  13  -7    4.66    0.54
  -1  13  -6   -0.18    0.36
  -1  13  -5    0.17    0.36
  -1  13  -4    0.42    0.38
  -1  13  -3    2.39    0.45
  -1  13  -2    0.40    0.37
  -1  12  -2   22.08    0.72
  -1  12  -3    4.01    0.27
  -1  12  -4   10.33    0.34
  -1  12  -5    0.87    0.34
  -1  12  -6    4.56    0.42
  -1  12  -7   -0.61    0.35
  -1  12  -8    9.44    0.56
  -1  12  -9    6.33    0.54
  -1  12 -10    2.67    0.49
  -1  12 -11    0.58    0.49
  -1  12 -12    0.48    0.48
  -1  12 -13   -0.49    0.50
  -1  11 -14    1.45    0.57
  -1  11 -13    0.61    0.50
  -1  11 -12    1.01    0.56
  -1  11 -11    0.13    0.42
  -1  11 -10    2.20    0.50
  -1  11  -9    0.48    0.38
  -1  11  -8    0.34    0.38
  -1  11  -7   11.46    0.58
  -1  11  -6    1.85    0.28
  -1  11  -5    0.50    0.23
  -1  11  -4   16.03    0.71
  -1  11  -3   -0.07    0.21
  -1  11  -2    1.38    0.26
  -1  10  -2   33.35    0.99
  -1  10  -3   15.63    0.41
  -1  10  -4   15.78    0.42
  -1  10  -5    1.35    0.24
  -1  10  -6   20.62    0.50
  -1  10  -7    2.22    0.26
  -1  10  -8   38.03    0.84
  -1  10  -9    6.59    0.48
  -1  10 -10   14.60    0.63
  -1  10 -11    0.80    0.42
  -1  10 -12    2.31    0.51
  -1  10 -13    0.46    0.49
  -1  10 -14    0.23    0.49
  -1  10 -15    0.47    0.57
  -1   9 -15   -0.33    0.54
  -1   9 -14    0.58    0.56
  -1   9 -13    0.11    0.45
  -1   9 -12   12.29    0.73
  -1   9 -11   -0.15    0.39
  -1   9 -10    4.65    0.50
  -1   9  -8    5.51    0.34
  -1   9  -7    0.90    0.26
  -1   9  -6    5.23    0.32
  -1   9  -5    3.07    0.28
  -1   9  -4   22.01    0.61
  -1   9  -3    1.25    0.23
  -1   9  -2    0.26    0.18
  -1   8  -2   72.30    1.58
  -1   8  -3    7.77    0.28
  -1   8  -4  142.04    2.10
  -1   8  -5    0.25    0.20
  -1   8  -6   16.75    0.47
  -1   8  -7    3.69    0.27
  -1   8  -8    2.12    0.26
  -1   8  -9    3.77    0.30
  -1   8 -10   15.68    0.44
  -1   8 -11    0.80    0.40
  -1   8 -12   20.28    0.76
  -1   8 -13    3.44    0.52
  -1   8 -14    0.13    0.46
  -1   8 -15    1.27    0.52
  -1   8 -16    1.33    0.57
  -1   7 -17    0.31    0.55
  -1   7 -16   -0.40    0.52
  -1   7 -15    1.30    0.52
  -1   7 -14   10.60    0.77
  -1   7 -13    0.36    0.50
  -1   7 -12   25.95    0.83
  -1   7 -11    1.40    0.31
  -1   7 -10    0.61    0.27
  -1   7  -9   -0.02    0.24
  -1   7  -8    9.47    0.38
  -1   7  -7    1.08    0.24
  -1   7  -6   62.50    1.50
  -1   7  -5   54.17    1.42
  -1   7  -4   27.62    1.09
  -1   7  -3   37.29    1.25
  -1   7  -2   16.34    0.50
  -1   6  -2  103.49    2.05
  -1   6  -3   68.84    1.68
  -1   6  -4  213.13    2.84
  -1   6  -5   31.61    0.80
  -1   6  -6   49.06    1.42
  -1   6  -7    9.92    0.34
  -1   6  -8    2.87    0.26
  -1   6  -9    8.47    0.36
  -1   6 -10   18.02    0.51
  -1   6 -11    3.98    0.34
  -1   6 -12   20.00    0.52
  -1   6 -13    7.72    0.57
  -1   6 -14    0.20    0.43
  -1   6 -15    1.16    0.51
  -1   6 -16    0.58    0.51
  -1   6 -17    0.08    0.56
  -1   5 -18    0.58    0.60
  -1   5 -17   -0.58    0.52
  -1   5 -16    0.62    0.51
  -1   5 -15    1.18    0.52
  -1   5 -14   10.78    0.76
  -1   5 -13    5.39    0.39
  -1   5 -12   19.66    0.59
  -1   5 -11    0.82    0.30
  -1   5 -10    3.37    0.32
  -1   5  -9    5.51    0.36
  -1   5  -8   10.70    0.38
  -1   5  -7   49.26    1.51
  -1   5  -6   44.49    1.70
  -1   5  -5   12.95    0.38
  -1   5  -4    0.36    0.14
  -1   5  -3   29.46    1.20
  -1   5  -2  147.31    2.40
  -1   4  -2  103.18    2.01
  -1   4  -3   30.30    1.20
  -1   4  -4  209.27    2.95
  -1   4  -5    0.43    0.15
  -1   4  -6   23.18    0.74
  -1   4  -7   48.76    1.63
  -1   4  -8    5.84    0.31
  -1   4  -9   40.03    1.43
  -1   4 -10   38.65    1.31
  -1   4 -11    1.81    0.31
  -1   4 -12   49.41    1.23
  -1   4 -13    3.79    0.35
  -1   4 -14   -0.49    0.41
  -1   4 -15    8.31    0.68
  -1   4 -16   -0.52    0.47
  -1   4 -17    4.80    0.69
  -1   4 -18    0.30    0.59
  -1   3 -18    0.27    0.60
  -1   3 -17    0.10    0.52
  -1   3 -16    0.44    0.49
  -1   3 -15    1.99    0.56
  -1   3 -14    6.87    0.62
  -1   3 -13    2.78    0.37
  -1   3 -12   12.65    0.50
  -1   3 -11    4.57    0.38
  -1   3 -10    0.32    0.28
  -1   3  -9   50.14    1.65
  -1   3  -8   55.96    1.85
  -1   3  -7  298.18    3.91
  -1   3  -6  184.90    3.09
  -1   3  -5   39.80    1.57
  -1   3  -4   16.19    0.58
  -1   3  -3  123.50    2.13
  -1   3  -2  284.78    2.82
  -1   2  -2   10.33    0.33
  -1   2  -3  638.11    4.47
  -1   2  -4   55.12    1.65
  -1   2  -5   13.58    0.45
  -1   2  -6    0.90    0.18
  -1   2  -7    0.53    0.19
  -1   2  -8    0.05    0.21
  -1   2  -9   79.24    2.05
  -1   2 -10   15.86    0.52
  -1   2 -11   33.31    1.24
  -1   2 -12   18.79    0.54
  -1   2 -13    9.87    0.45
  -1   2 -14    0.21    0.41
  -1   2 -15    8.86    0.66
  -1   2 -16    0.64    0.49
  -1   2 -17   12.55    0.88
  -1   2 -18    0.81    0.58
  -1   1 -18    0.26    0.56
  -1   1 -17   -0.60    0.57
  -1   1 -16   -0.15    0.48
  -1   1 -15    5.58    0.66
  -1   1 -14   -0.16    0.28
  -1   1 -13    4.75    0.41
  -1   1 -12    0.00    0.28
  -1   1 -11    0.38    0.27
  -1   1 -10    0.54    0.26
  -1   1  -9   51.24    1.78
  -1   1  -8    3.38    0.31
  -1   1  -7  205.02    3.57
  -1   1  -6   43.34    1.86
  -1   1  -5    5.29    0.23
  -1   1  -4   72.26    1.93
  -1   1  -3  426.55    3.84
  -1   1  -2    0.37    0.07
  -1   0  -2    0.02    0.07
  -1   0  -3    1.44    0.12
  -1   0  -4   -0.08    0.12
  -1   0  -5   67.18    2.15
  -1   0  -6    0.16    0.16
  -1   0  -7   28.57    0.90
  -1   0  -8    0.41    0.22
  -1   0  -9  164.17    3.10
  -1   0 -10   -0.10    0.23
  -1   0 -11   12.45    0.45
  -1   0 -12    0.05    0.26
  -1   0 -13    1.05    0.32
  -1   0 -14    0.15    0.28
  -1   0 -15   14.51    0.77
  -1   0 -16    0.05    0.49
  -1   0 -17   16.43    0.93
  -1   0 -18   -0.15    0.53
  -1  -1 -18    0.02    0.54
  -1  -1 -17    0.35    0.56
  -1  -1 -16    0.70    0.48
  -1  -1 -15   10.98    0.67
  -1  -1 -14    0.33    0.28
  -1  -1 -13    8.21    0.41
  -1  -1 -12    0.92    0.29
  -1  -1 -11    1.02    0.27
  -1  -1 -10    1.43    0.26
  -1  -1  -9   55.83    1.86
  -1  -1  -8    5.45    0.29
  -1  -1  -7  229.49    3.74
  -1  -1  -6   50.64    1.85
  -1  -1  -5    5.36    0.21
  -1  -1  -4   67.47    1.83
  -1  -1  -3  423.16    3.48
  -1  -1  -2    0.11    0.06
   0  16   5   -0.58    0.47
   0  16   4    2.20    0.52
   0  16   3   -0.48    0.45
   0  16   2    1.43    0.49
   0  16   1    0.31    0.44
   0  16   0    4.90    0.57
   0  16  -1    0.64    0.44
   0  15  -1    3.55    0.48
   0  15   0    0.21    0.40
   0  15   1   -0.31    0.44
   0  15   2    0.31    0.41
   0  15   3    0.74    0.42
   0  15   4    0.76    0.43
   0  15   5    0.16    0.43
   0  15   6    0.34    0.46
   0  15   7   -0.45    0.48
   0  15   8    0.12    0.49
   0  14  10    0.74    0.52
   0  14   9    2.12    0.52
   0  14   8    1.53    0.50
   0  14   7   -0.65    0.41
   0  14   6    5.44    0.53
   0  14   5    0.40    0.40
   0  14   4    6.33    0.52
   0  14   3   -0.05    0.37
   0  14   2    3.12    0.44
   0  14   1    0.43    0.37
   0  14   0   13.46    0.61
   0  14  -1    0.60    0.38
   0  13  -1   26.37    0.68
   0  13   0    0.43    0.34
   0  13   1   16.73    0.69
   0  13   2   -0.72    0.34
   0  13   3    1.25    0.44
   0  13   4    0.14    0.35
   0  13   5    0.10    0.41
   0  13   6    0.64    0.40
   0  13   7    0.46    0.46
   0  13   8   -0.45    0.43
   0  13   9    0.57    0.50
   0  13  10    0.02    0.49
   0  13  11   -0.53    0.50
   0  13  12    0.49    0.51
   0  12  13   -0.25    0.51
   0  12  12   -0.89    0.48
   0  12  11    2.01    0.51
   0  12  10   -0.14    0.42
   0  12   9    2.36    0.45
   0  12   8    2.92    0.45
   0  12   7    0.38    0.38
   0  12   6    5.58    0.45
   0  12   5    1.82    0.36
   0  12   4    0.80    0.23
   0  12   3    2.53    0.26
   0  12   2    2.15    0.26
   0  12   1    2.48    0.26
   0  12   0   27.03    0.73
   0  12  -1    2.81    0.27
   0  11  -1   10.45    0.34
   0  11   0   -0.28    0.20
   0  11   1    5.57    0.34
   0  11   2    7.41    0.37
   0  11   3    5.29    0.34
   0  11   4    1.92    0.29
   0  11   5   17.57    0.51
   0  11   6    0.58    0.29
   0  11   7    7.14    0.38
   0  11   8    1.95    0.43
   0  11   9    9.32    0.64
   0  11  10    0.66    0.48
   0  11  11    0.44    0.47
   0  11  12    0.58    0.49
   0  11  13   -0.05    0.52
   0  11  14   -0.17    0.53
   0  10  15    1.92    0.57
   0  10  14    0.65    0.53
   0  10  13    1.40    0.50
   0  10  12    0.88    0.46
   0  10  11    8.60    0.58
   0  10   9    4.66    0.44
   0  10   8   11.91    0.39
   0  10   7    1.62    0.26
   0  10   6    9.43    0.38
   0  10   5    8.01    0.33
   0  10   4    0.84    0.23
   0  10   3    4.67    0.28
   0  10   2    0.89    0.22
   0  10   1    2.38    0.24
   0  10   0   38.53    1.05
   0  10  -1    2.92    0.25
   0   9  -1   36.76    1.14
   0   9   0   -0.15    0.17
   0   9   1   37.62    1.13
   0   9   2   34.16    1.09
   0   9   3  108.87    1.77
   0   9   4    0.20    0.21
   0   9   5   81.05    1.50
   0   9   6    0.21    0.23
   0   9   7    5.02    0.34
   0   9   8   -0.59    0.24
   0   9   9   37.45    0.96
   0   9  10    0.87    0.28
   0   9  11    8.19    0.63
   0   9  12    1.04    0.46
   0   9  13    0.62    0.50
   0   9  14   -0.23    0.48
   0   9  15    0.11    0.52
   0   9  16    0.08    0.57
   0   8  16   -0.27    0.52
   0   8  15    0.49    0.52
   0   8  14    0.64    0.49
   0   8  13   10.95    0.64
   0   8  12    5.47    0.52
   0   8  11   26.71    0.75
   0   8  10    9.86    0.38
   0   8   9   -0.21    0.24
   0   8   8    5.35    0.31
   0   8   7    0.87    0.23
   0   8   6   -0.12    0.20
   0   8   5   39.51    1.19
   0   8   4   47.41    1.36
   0   8   3    2.71    0.22
   0   8   2    7.27    0.27
   0   8   1    0.52    0.17
   0   8   0   14.54    0.47
   0   8  -1    0.14    0.16
   0   7  -1   94.14    2.04
   0   7   0    0.07    0.15
   0   7   1   92.78    1.97
   0   7   2    5.07    0.25
   0   7   3  141.43    2.32
   0   7   4    1.75    0.23
   0   7   5  123.42    2.10
   0   7   6    5.34    0.32
   0   7   7   -0.12    0.20
   0   7   8    0.24    0.24
   0   7   9   35.29    1.13
   0   7  10    0.19    0.26
   0   7  11    7.55    0.42
   0   7  12    2.21    0.48
   0   7  13    0.99    0.46
   0   7  14   -0.15    0.49
   0   7  15    1.06    0.49
   0   7  16   -0.31    0.52
   0   7  17   -0.65    0.56
   0   6  17   -0.75    0.56
   0   6  16    0.50    0.50
   0   6  15    3.56    0.55
   0   6  14    2.56    0.49
   0   6  13   14.82    0.67
   0   6  12    4.28    0.35
   0   6  11   17.36    0.49
   0   6  10    2.12    0.29
   0   6   9    1.60    0.26
   0   6   8    1.58    0.24
   0   6   7   25.07    0.70
   0   6   6    6.88    0.28
   0   6   5  126.65    2.33
   0   6   4  135.58    2.41
   0   6   3   15.85    0.50
   0   6   2    4.78    0.20
   0   6   1    6.06    0.21
   0   6   0    3.56    0.17
   0   6  -1    6.74    0.21
   0   5  -1   49.21    1.47
   0   5   0    0.12    0.11
   0   5   1   50.16    1.53
   0   5   2    1.98    0.17
   0   5   3  292.97    3.41
   0   5   4    0.66    0.17
   0   5   5  195.45    2.96
   0   5   6   21.66    0.69
   0   5   7    2.08    0.25
   0   5   8    4.49    0.32
   0   5   9   86.20    1.78
   0   5  10    1.69    0.31
   0   5  11   71.66    1.50
   0   5  12    0.34    0.30
   0   5  13    2.34    0.35
   0   5  14    2.61    0.55
   0   5  15   -0.09    0.44
   0   5  16   -0.20    0.51
   0   5  17   -0.12    0.56
   0   5  18    0.64    0.57
   0   4  18    0.72    0.56
   0   4  17    0.66    0.54
   0   4  16    0.37    0.51
   0   4  15    2.14    0.53
   0   4  14   17.05    0.73
   0   4  13   23.38    0.57
   0   4  12   12.53    0.45
   0   4  11   18.08    0.49
   0   4  10   23.49    0.65
   0   4   9    0.97    0.24
   0   4   8  136.15    2.52
   0   4   7   31.82    0.89
   0   4   6  162.85    2.75
   0   4   5   85.61    2.13
   0   4   4   64.05    1.72
   0   4   3   30.29    1.23
   0   4   2   39.55    1.33
   0   4   1   27.05    1.02
   0   4   0  703.76    4.48
   0   4  -1   25.23    1.01
   0   3  -1   35.37    1.02
   0   3   0   -0.08    0.06
   0   3   1   32.98    0.95
   0   3   2  261.39    2.66
   0   3   3   74.14    1.70
   0   3   4    4.13    0.18
   0   3   5  102.07    2.24
   0   3   6    0.36    0.18
   0   3   7    0.28    0.19
   0   3   8   65.85    1.88
   0   3   9   39.21    1.46
   0   3  10   54.77    1.59
   0   3  11   36.10    1.27
   0   3  12    0.31    0.29
   0   3  13    0.16    0.28
   0   3  14    2.89    0.55
   0   3  15   -0.26    0.45
   0   3  16    5.82    0.71
   0   3  17   -0.80    0.52
   0   3  18   -0.27    0.57
   0   2  18    0.11    0.54
   0   2  17   -0.65    0.51
   0   2  16    0.44    0.49
   0   2  15    1.72    0.49
   0   2  14   26.27    0.86
   0   2  13    4.90    0.35
   0   2  12   11.96    0.43
   0   2  11    0.49    0.26
   0   2  10   16.50    0.49
   0   2   9   11.64    0.38
   0   2   8  156.00    2.84
   0   2   7   45.37    1.71
   0   2   6  229.92    3.44
   0   2   5  297.84    3.88
   0   2   4  260.89    3.26
   0   2   3   11.47    0.36
   0   2   2   38.06    1.00
   0   2   1    2.47    0.08
   0   2   0  435.20    2.43
   0   2  -1    2.34    0.08
   0   1  -1   28.20    0.61
   0   1   1   30.60    0.62
   0   1   2   81.49    1.30
   0   1   3   18.80    0.55
   0   1   4  112.87    2.25
   0   1   5   58.36    1.82
   0   1   6    0.84    0.17
   0   1   7   14.05    0.45
   0   1   8  107.58    2.48
   0   1   9   27.45    0.91
   0   1  10  101.91    2.24
   0   1  11    0.22    0.26
   0   1  12    0.25    0.26
   0   1  13   -0.35    0.27
   0   1  14    9.02    0.48
   0   1  15    0.18    0.43
   0   1  16   13.74    0.85
   0   1  17    0.07    0.50
   0   1  18    1.23    0.61
   0   1  19    0.27    0.59
   0   0  19    0.92    0.67
   0   0  18    0.89    0.57
   0   0  17    0.39    0.51
   0   0  16    3.34    0.61
   0   0  15   -0.20    0.43
   0   0  14   57.50    1.24
   0   0  13   -0.42    0.26
   0   0  12    0.24    0.25
   0   0  11   -0.29    0.23
   0   0  10    2.87    0.31
   0   0   9    0.49    0.22
   0   0   8  407.44    4.73
   0   0   7   -0.13    0.16
   0   0   6  202.24    3.45
   0   0   5    0.01    0.12
   0   0   4    0.97    0.12
   0   0   3    0.13    0.08
   0   0   2  500.66    3.21
   0  -1  -1   28.25    0.60
   0  -1   1   29.93    0.64
   0  -1   2   86.77    1.41
   0  -1   3   18.13    0.53
   0  -1   4  112.54    2.32
   0  -1   5   54.55    1.84
   0  -1   6    1.36    0.17
   0  -1   7   14.09    0.51
   0  -1   8  108.81    2.55
   0  -1   9   27.77    0.88
   0  -1  10  100.36    2.20
   0  -1  11    1.60    0.27
   0  -1  12    0.59    0.26
   0  -1  13    0.37    0.28
   0  -1  14   16.29    0.51
   0  -1  15   -0.18    0.44
   0  -1  16   22.98    0.89
   0  -1  17    0.71    0.53
   0  -1  18    2.01    0.63
   0  -1  19    0.87    0.60
   0  -1 -19    1.11    0.60
   0  -1 -18    2.58    0.64
   0  -1 -17    0.31    0.51
   0  -1 -16   24.07    0.91
   0  -1 -15   -0.40    0.41
   0  -1 -14   16.05    0.50
   0  -1 -13    0.15    0.27
   0  -1 -12    0.26    0.26
   0  -1 -11    1.22    0.27
   0  -1 -10   94.75    2.23
   0  -1  -9   25.96    0.70
   0  -1  -8  102.67    2.46
   0  -1  -7   14.19    0.49
   0  -1  -6    1.90    0.18
   0  -1  -5   52.68    1.93
   0  -1  -4  101.04    2.10
   0  -1  -3   17.15    0.52
   0  -1  -2   73.11    1.26
   0   0  -2  455.38    3.05
   0   0  -3    0.15    0.08
   0   0  -4    0.99    0.13
   0   0  -5   -0.20    0.12
   0   0  -6  183.57    3.41
   0   0  -7    0.16    0.17
   0   0  -8  355.34    4.57
   0   0  -9   -0.03    0.21
   0   0 -10    2.30    0.29
   0   0 -11    0.26    0.24
   0   0 -12   -0.06    0.25
   0   0 -13    0.42    0.26
   0   0 -14   52.98    1.20
   0   0 -15   -0.52    0.52
   0   0 -16    4.27    0.61
   0   0 -18    0.41    0.54
   0   0 -19    0.11    0.55
   0   1 -19    0.79    0.56
   0   1 -18    1.50    0.64
   0   1 -17   -0.20    0.48
   0   1 -16   20.12    0.92
   0   1 -15   -0.21    0.41
   0   1 -14   11.59    0.49
   0   1 -13   -0.10    0.27
   0   1 -12   -0.06    0.25
   0   1 -11    0.65    0.27
   0   1 -10   92.81    2.20
   0   1  -9   25.60    0.79
   0   1  -8   92.19    2.55
   0   1  -7   12.98    0.40
   0   1  -6    0.64    0.17
   0   1  -5   52.16    1.88
   0   1  -4   96.19    2.14
   0   1  -3   17.60    0.56
   0   1  -2   76.58    1.33
   0   2  -2   36.65    0.98
   0   2  -3   10.27    0.28
   0   2  -4  245.58    3.27
   0   2  -5  279.19    3.90
   0   2  -6  209.64    3.52
   0   2  -7   38.56    1.70
   0   2  -8  135.76    2.80
   0   2  -9    9.46    0.37
   0   2 -10   13.99    0.44
   0   2 -11    0.33    0.25
   0   2 -12   10.49    0.43
   0   2 -13    4.01    0.35
   0   2 -14   26.93    0.86
   0   2 -15    1.76    0.47
   0   2 -16    0.68    0.46
   0   2 -17    0.59    0.50
   0   2 -18    0.69    0.56
   0   3 -18    1.69    0.60
   0   3 -17    0.19    0.56
   0   3 -16    9.36    0.75
   0   3 -15   -0.26    0.46
   0   3 -14    2.96    0.53
   0   3 -13   -0.38    0.26
   0   3 -12    0.60    0.30
   0   3 -11   30.99    1.25
   0   3 -10   46.16    1.52
   0   3  -9   34.03    0.90
   0   3  -8   60.95    1.84
   0   3  -7    0.71    0.21
   0   3  -6    0.49    0.18
   0   3  -5   95.04    2.25
   0   3  -4    4.53    0.18
   0   3  -3   70.31    1.62
   0   3  -2  250.98    2.63
   0   4  -2   36.75    1.21
   0   4  -3   24.87    1.06
   0   4  -4   62.51    1.74
   0   4  -5   81.32    1.99
   0   4  -6  154.15    2.75
   0   4  -7   28.33    0.84
   0   4  -8  123.80    2.40
   0   4  -9    0.60    0.24
   0   4 -10   22.29    0.63
   0   4 -11   16.53    0.49
   0   4 -12   10.53    0.43
   0   4 -13   23.58    0.58
   0   4 -14   17.84    0.73
   0   4 -16    0.94    0.51
   0   4 -17    0.05    0.50
   0   4 -18    0.21    0.58
   0   5 -18    0.46    0.56
   0   5 -17    0.13    0.54
   0   5 -16    0.52    0.49
   0   5 -15    0.07    0.42
   0   5 -14    4.06    0.56
   0   5 -13    2.61    0.34
   0   5 -12    0.60    0.30
   0   5 -11   73.97    1.53
   0   5 -10    2.41    0.31
   0   5  -9   81.50    1.79
   0   5  -8    4.75    0.31
   0   5  -7    1.70    0.24
   0   5  -6   21.03    0.60
   0   5  -5  189.06    2.99
   0   5  -4    1.76    0.17
   0   5  -3  286.20    3.35
   0   5  -2    2.48    0.16
   0   6  -2    2.94    0.19
   0   6  -3   14.22    0.38
   0   6  -4  126.66    2.24
   0   6  -5  122.99    2.19
   0   6  -6    6.85    0.28
   0   6  -7   24.62    0.68
   0   6  -8    1.21    0.23
   0   6  -9    1.96    0.26
   0   6 -10    1.96    0.28
   0   6 -11   15.62    0.46
   0   6 -12    5.22    0.35
   0   6 -13   15.50    0.69
   0   6 -14    3.45    0.50
   0   6 -15    2.22    0.52
   0   6 -16   -0.04    0.49
   0   6 -17    1.65    0.57
   0   7 -17    0.60    0.59
   0   7 -16   -0.09    0.50
   0   7 -15    0.66    0.48
   0   7 -14    0.17    0.47
   0   7 -13    0.13    0.44
   0   7 -12    1.60    0.45
   0   7 -11    9.30    0.44
   0   7 -10    0.59    0.26
   0   7  -9   34.56    1.08
   0   7  -8    0.79    0.24
   0   7  -7   -0.04    0.20
   0   7  -6    5.63    0.29
   0   7  -5  116.10    2.07
   0   7  -4    2.02    0.22
   0   7  -3  140.08    2.28
   0   7  -2    4.20    0.23
   0   8  -2    4.10    0.25
   0   8  -3    2.30    0.21
   0   8  -4   46.84    1.29
   0   8  -5   39.16    1.20
   0   8  -6    0.29    0.20
   0   8  -7    0.89    0.23
   0   8  -8    4.33    0.30
   0   8  -9    0.18    0.23
   0   8 -10    8.98    0.37
   0   8 -11   26.51    0.77
   0   8 -12    7.51    0.55
   0   8 -13   11.82    0.67
   0   8 -14    0.10    0.46
   0   8 -15    1.92    0.52
   0   8 -16    0.62    0.53
   0   9 -16    0.01    0.55
   0   9 -15   -0.20    0.55
   0   9 -14   -0.09    0.47
   0   9 -13    0.91    0.48
   0   9 -12    0.44    0.44
   0   9 -11   12.80    0.67
   0   9 -10    1.41    0.29
   0   9  -9   39.69    0.98
   0   9  -8   -0.04    0.24
   0   9  -7    5.52    0.34
   0   9  -6    0.18    0.23
   0   9  -5   80.67    1.50
   0   9  -4   -0.16    0.19
   0   9  -3  107.12    1.74
   0   9  -2   32.28    1.07
   0  10  -2    0.05    0.21
   0  10  -3    4.83    0.27
   0  10  -4    0.77    0.22
   0  10  -5    7.80    0.33
   0  10  -6   12.09    0.38
   0  10  -7    2.07    0.26
   0  10  -8   11.59    0.38
   0  10  -9    4.37    0.42
   0  10 -10    0.21    0.38
   0  10 -11   11.78    0.62
   0  10 -12    0.23    0.43
   0  10 -13    1.84    0.49
   0  10 -14    2.43    0.55
   0  10 -15    1.37    0.57
   0  11 -14    0.43    0.52
   0  11 -13    0.36    0.50
   0  11 -12    0.07    0.46
   0  11 -11    0.44    0.46
   0  11 -10    2.88    0.51
   0  11  -9   12.70    0.66
   0  11  -8    1.81    0.44
   0  11  -7    9.54    0.39
   0  11  -6    1.91    0.29
   0  11  -5   18.68    0.73
   0  11  -4    1.67    0.28
   0  11  -3    7.24    0.35
   0  11  -2    7.13    0.36
   0  12  -2    0.23    0.24
   0  12  -3    2.66    0.26
   0  12  -4    0.16    0.23
   0  12  -5    1.98    0.37
   0  12  -6    5.40    0.45
   0  12  -7    0.40    0.36
   0  12  -8    3.50    0.45
   0  12  -9    2.91    0.47
   0  12 -10    0.49    0.43
   0  12 -11    4.56    0.56
   0  12 -12    0.44    0.50
   0  12 -13    0.20    0.51
   0  13 -12   -0.12    0.52
   0  13 -11    0.50    0.48
   0  13 -10    0.56    0.51
   0  13  -9    1.14    0.51
   0  13  -8    0.14    0.45
   0  13  -7    0.90    0.50
   0  13  -6    0.48    0.40
   0  13  -5    1.20    0.42
   0  13  -4    0.22    0.34
   0  13  -3    1.64    0.42
   0  13  -2    0.09    0.37
   0  14  -2    1.13    0.44
   0  14  -3    0.21    0.38
   0  14  -4    8.12    0.55
   0  14  -5    0.03    0.40
   0  14  -6    6.22    0.56
   0  14  -7   -0.10    0.42
   0  14  -8    2.65    0.51
   0  14  -9    2.24    0.51
   0  14 -10    0.39    0.51
   0  15  -8   -0.44    0.50
   0  15  -7    0.01    0.50
   0  15  -6   -0.62    0.46
   0  15  -5   -0.13    0.50
   0  15  -4   -0.22    0.43
   0  15  -3    0.09    0.42
   0  15  -2   -0.81    0.40
   0  16  -2    0.21    0.47
   0  16  -3   -0.36    0.44
   0  16  -4    3.05    0.55
   0  16  -5    0.84    0.49
   1  -1   0   14.34    0.54
   1  -1   2    0.44    0.07
   1  -1   3  502.34    4.16
   1  -1   4   83.87    2.04
   1  -1   5    5.42    0.22
   1  -1   6   50.61    1.86
   1  -1   7  241.61    3.79
   1  -1   8    6.45    0.31
   1  -1   9   58.87    1.84
   1  -1  10    0.83    0.27
   1  -1  11    0.96    0.28
   1  -1  12    1.04    0.30
   1  -1  13    6.01    0.42
   1  -1  14    0.16    0.29
   1  -1  15    7.01    0.63
   1  -1  16    0.19    0.49
   1  -1  17   -0.40    0.54
   1  -1  18   -0.13    0.56
   1   0  18   -0.12    0.53
   1   0  17   13.79    0.84
   1   0  16   -0.79    0.63
   1   0  15   15.33    0.74
   1   0  14    0.04    0.28
   1   0  13    1.51    0.31
   1   0  12   -0.03    0.25
   1   0  11   13.87    0.47
   1   0  10    0.13    0.24
   1   0   9  189.97    3.12
   1   0   8    0.24    0.21
   1   0   7   34.82    1.58
   1   0   6   -0.26    0.15
   1   0   5   78.02    2.21
   1   0   4    0.01    0.11
   1   0   3    1.46    0.12
   1   0   2    0.04    0.07
   1   0   1   50.45    0.77
   1   0   0    0.14    0.04
   1   0  -1   57.87    1.04
   1   1   0   12.32    0.48
   1   1   2    0.34    0.06
   1   1   3  471.57    3.67
   1   1   4   81.62    1.90
   1   1   5    5.37    0.21
   1   1   6   54.64    1.82
   1   1   7  252.76    3.70
   1   1   8    4.44    0.30
   1   1   9   60.17    1.83
   1   1  10    0.51    0.26
   1   1  11    0.07    0.26
   1   1  12    0.32    0.28
   1   1  13    4.58    0.40
   1   1  14    0.26    0.29
   1   1  15    3.52    0.59
   1   1  16    0.71    0.49
   1   1  17   -0.42    0.53
   1   1  18    0.47    0.54
   1   2  18    0.24    0.55
   1   2  17   11.90    0.80
   1   2  16   -0.04    0.49
   1   2  15    8.65    0.65
   1   2  14    0.19    0.40
   1   2  13    9.27    0.44
   1   2  12   21.40    0.56
   1   2  11   41.35    1.35
   1   2  10   18.98    0.57
   1   2   9   90.24    2.06
   1   2   8   -0.11    0.20
   1   2   7    0.23    0.18
   1   2   6    0.68    0.16
   1   2   5   15.26    0.45
   1   2   4   54.52    1.69
   1   2   3  697.56    4.47
   1   2   2   10.23    0.32
   1   2   1   13.74    0.53
   1   2   0   25.13    0.77
   1   2  -1    4.38    0.14
   1   3  -1  137.79    1.94
   1   3   0  107.27    1.64
   1   3   1  161.08    2.01
   1   3   2  306.72    2.89
   1   3   3  134.50    2.14
   1   3   4   17.31    0.59
   1   3   5   42.61    1.48
   1   3   6  199.23    3.05
   1   3   7  315.79    3.78
   1   3   8   56.39    1.65
   1   3   9   49.30    1.66
   1   3  10    0.38    0.26
   1   3  11    4.71    0.38
   1   3  12   11.11    0.50
   1   3  13    3.28    0.36
   1   3  14    5.49    0.59
   1   3  15    1.91    0.52
   1   3  16   -0.13    0.49
   1   3  17   -0.86    0.50
   1   3  18    1.46    0.58
   1   4  18    1.13    0.57
   1   4  17    3.75    0.62
   1   4  16    0.20    0.50
   1   4  15    7.66    0.62
   1   4  14   -0.81    0.38
   1   4  13    3.85    0.34
   1   4  12   52.47    1.21
   1   4  11    2.26    0.30
   1   4  10   37.98    1.28
   1   4   9   45.41    1.41
   1   4   8    6.27    0.29
   1   4   7   51.43    1.56
   1   4   6   22.95    0.67
   1   4   5    0.82    0.14
   1   4   4  228.09    3.10
   1   4   3   31.41    1.14
   1   4   2  114.76    2.07
   1   4   1    7.82    0.19
   1   4   0   36.69    1.21
   1   4  -1    3.63    0.14
   1   5  -1  190.76    2.71
   1   5   0   50.50    1.43
   1   5   1   49.89    1.49
   1   5   2  155.22    2.49
   1   5   3   32.01    1.25
   1   5   4   -0.03    0.13
   1   5   5   13.12    0.40
   1   5   6   46.74    1.43
   1   5   7   50.56    1.48
   1   5   8   10.00    0.47
   1   5   9    4.62    0.33
   1   5  10    0.91    0.29
   1   5  11    0.68    0.29
   1   5  12   16.61    0.83
   1   5  13    4.73    0.38
   1   5  14   10.12    0.68
   1   5  15    0.51    0.47
   1   5  16   -0.36    0.51
   1   5  17    0.23    0.52
   1   5  18    0.66    0.57
   1   6  17    0.63    0.55
   1   6  16   -0.14    0.50
   1   6  15    2.51    0.51
   1   6  14    0.15    0.45
   1   6  13    6.06    0.55
   1   6  12   19.96    0.50
   1   6  11    3.98    0.33
   1   6  10   18.08    0.45
   1   6   9    9.28    0.35
   1   6   8    3.07    0.25
   1   6   7   11.39    0.35
   1   6   6   52.85    1.43
   1   6   5   34.12    1.24
   1   6   4  225.08    2.91
   1   6   3   71.60    1.72
   1   6   2  111.94    2.19
   1   6   1    1.61    0.15
   1   6   0   17.71    0.53
   1   6  -1    2.48    0.16
   1   7  -1    1.54    0.18
   1   7   0   44.06    1.37
   1   7   1   10.14    0.33
   1   7   2   15.63    0.47
   1   7   3   37.82    1.24
   1   7   4   26.84    0.76
   1   7   5   58.06    1.46
   1   7   6   65.02    1.51
   1   7   7    0.96    0.23
   1   7   8    7.63    0.37
   1   7   9    0.48    0.23
   1   7  10    0.05    0.26
   1   7  11    1.05    0.29
   1   7  12   20.07    0.78
   1   7  13    0.57    0.47
   1   7  14    4.13    0.63
   1   7  15    0.50    0.48
   1   7  16    0.13    0.53
   1   7  17   -0.59    0.54
   1   8  16    0.74    0.54
   1   8  15    0.31    0.50
   1   8  14   -0.89    0.45
   1   8  13    3.04    0.50
   1   8  12   16.81    0.70
   1   8  11    0.20    0.38
   1   8  10   15.11    0.42
   1   8   9    3.66    0.29
   1   8   8    2.36    0.26
   1   8   7    4.35    0.28
   1   8   6   17.60    0.44
   1   8   5    0.18    0.19
   1   8   4  149.18    2.14
   1   8   3    8.54    0.28
   1   8   2   79.57    1.68
   1   8   1    2.10    0.20
   1   8   0    6.32    0.25
   1   8  -1   23.68    0.66
   1   9  -1    0.28    0.21
   1   9   0   -0.15    0.18
   1   9   1    0.29    0.19
   1   9   2   -0.26    0.17
   1   9   3    0.09    0.22
   1   9   4   24.61    0.64
   1   9   5    1.16    0.27
   1   9   6    2.82    0.31
   1   9   7    0.46    0.25
   1   9   8    5.72    0.34
   1   9   9   -0.41    0.23
   1   9  10    2.08    0.47
   1   9  11   -0.83    0.37
   1   9  12    6.93    0.63
   1   9  13    0.13    0.46
   1   9  14    0.49    0.51
   1   9  15   -0.17    0.51
   1  10  15    0.10    0.54
   1  10  14    0.19    0.49
   1  10  13   -0.46    0.46
   1  10  12    2.52    0.50
   1  10  11    1.20    0.43
   1  10  10   12.45    0.59
   1  10   9    5.17    0.46
   1  10   8   33.51    0.80
   1  10   7    1.95    0.26
   1  10   6   21.73    0.50
   1  10   5    1.96    0.25
   1  10   4   16.92    0.43
   1  10   3   16.07    0.41
   1  10   2   35.71    1.00
   1  10   1    3.19    0.25
   1  10   0   25.84    0.88
   1  10  -1   16.00    0.39
   1  11  -1    2.16    0.28
   1  11   0    0.02    0.21
   1  11   1   14.99    0.48
   1  11   2    0.39    0.25
   1  11   3   -0.24    0.21
   1  11   4   17.00    0.73
   1  11   5    0.03    0.23
   1  11   6    0.97    0.27
   1  11   7    8.15    0.57
   1  11   8   -0.01    0.39
   1  11   9   -0.28    0.38
   1  11  10    0.92    0.47
   1  11  11   -0.63    0.43
   1  11  12    0.42    0.53
   1  11  13   -0.24    0.48
   1  11  14    0.77    0.56
   1  12  13    0.29    0.52
   1  12  12    0.93    0.50
   1  12  11   -0.28    0.45
   1  12  10    2.48    0.52
   1  12   9    4.57    0.50
   1  12   8    9.02    0.56
   1  12   7   -0.42    0.35
   1  12   6    4.45    0.44
   1  12   5    1.21    0.35
   1  12   4   10.19    0.34
   1  12   3    4.05    0.28
   1  12   2   24.54    0.70
   1  12   1    1.10    0.23
   1  12   0   22.02    0.68
   1  12  -1   -0.01    0.22
   1  13  -1    4.33    0.48
   1  13   0    0.81    0.34
   1  13   1    9.11    0.59
   1  13   2    0.00    0.36
   1  13   3    2.11    0.45
   1  13   4    0.65    0.39
   1  13   5    0.43    0.38
   1  13   6    0.50    0.37
   1  13   7    1.86    0.51
   1  13   8   -0.15    0.43
   1  13   9    0.97    0.45
   1  13  10    0.25    0.52
   1  13  11    0.04    0.49
   1  14  10    0.99    0.52
   1  14   9    2.13    0.53
   1  14   8    2.55    0.53
   1  14   7    0.11    0.45
   1  14   6    0.25    0.45
   1  14   5    0.17    0.41
   1  14   4    0.73    0.40
   1  14   3    2.57    0.47
   1  14   2    5.58    0.50
   1  14   1    0.50    0.39
   1  14   0   12.43    0.59
   1  14  -1    0.32    0.39
   1  15  -1    1.61    0.50
   1  15   0   -0.06    0.40
   1  15   1    0.29    0.47
   1  15   2    0.98    0.45
   1  15   3    1.36    0.49
   1  15   4    0.40    0.44
   1  15   5    0.43    0.47
   1  15   6    0.10    0.46
   1  15   7    0.23    0.53
   1  15   8   -0.24    0.48
   1  16   5    0.95    0.50
   1  16   4   -0.74    0.46
   1  16   3    0.32    0.46
   1  16   2    1.26    0.50
   1  16   1    0.06    0.45
   1  16   0    1.52    0.48
   1  16  -1    0.38    0.46
   1  16  -2    0.42    0.45
   1  16  -3   -0.07    0.45
   1  16  -4   -0.35    0.46
   1  16  -5   -0.45    0.50
   1  15  -8    0.74    0.50
   1  15  -7   -0.18    0.51
   1  15  -6    0.23    0.46
   1  15  -5    0.80    0.55
   1  15  -3    1.71    0.51
   1  15  -2   -0.40    0.41
   1  14  -2    2.22    0.42
   1  14  -3    0.48    0.38
   1  14  -4    0.50    0.40
   1  14  -5    0.63    0.43
   1  14  -6    4.30    0.53
   1  14  -7    1.21    0.47
   1  14  -8    3.71    0.55
   1  14  -9    0.37    0.49
   1  14 -10    0.17    0.50
   1  13 -12   -0.48    0.50
   1  13 -11    0.74    0.52
   1  13 -10    0.52    0.48
   1  13  -9   -0.02    0.43
   1  13  -8    1.87    0.48
   1  13  -7    2.55    0.52
   1  13  -6   -0.15    0.37
   1  13  -5    1.71    0.45
   1  13  -4   -0.40    0.34
   1  13  -3   -0.16    0.36
   1  13  -2    0.22    0.35
   1  12  -2   18.46    0.63
   1  12  -3    0.52    0.23
   1  12  -4   11.27    0.35
   1  12  -5    5.90    0.44
   1  12  -6   21.39    0.67
   1  12  -7    1.94    0.42
   1  12  -8    9.45    0.58
   1  12  -9    2.43    0.47
   1  12 -10    2.86    0.50
   1  12 -11   -0.89    0.43
   1  12 -12    1.67    0.54
   1  12 -13    1.16    0.54
   1  11 -14    0.56    0.59
   1  11 -13    1.37    0.56
   1  11 -12    0.61    0.49
   1  11 -11   -0.55    0.40
   1  11 -10    0.98    0.44
   1  11  -9    0.20    0.38
   1  11  -8    0.50    0.40
   1  11  -7   13.99    0.66
   1  11  -6   -0.36    0.24
   1  11  -5    0.31    0.25
   1  11  -4   -0.34    0.22
   1  11  -3    0.26    0.22
   1  11  -2    0.01    0.22
   1  10  -2   65.79    1.30
   1  10  -3    6.89    0.30
   1  10  -4   24.44    0.85
   1  10  -5    8.64    0.34
   1  10  -6   39.15    0.97
   1  10  -7    3.23    0.29
   1  10  -8   38.01    0.87
   1  10  -9    8.56    0.51
   1  10 -10   18.81    0.69
   1  10 -11    0.56    0.40
   1  10 -12    4.54    0.54
   1  10 -13    0.90    0.51
   1  10 -14    2.70    0.59
   1   9 -16    0.89    0.59
   1   9 -15   -0.51    0.53
   1   9 -14    0.40    0.49
   1   9 -13    0.14    0.46
   1   9 -12    6.76    0.64
   1   9 -11    0.38    0.42
   1   9 -10    3.44    0.34
   1   9  -9    0.15    0.26
   1   9  -8    0.18    0.27
   1   9  -7    5.63    0.35
   1   9  -6    0.08    0.22
   1   9  -5    0.03    0.21
   1   9  -4    2.00    0.27
   1   9  -3    8.76    0.36
   1   9  -2    0.07    0.20
   1   8  -2  211.11    2.70
   1   8  -3    6.79    0.27
   1   8  -4  142.49    2.20
   1   8  -5    3.88    0.26
   1   8  -6   32.90    1.09
   1   8  -7    0.11    0.23
   1   8  -8   14.81    0.42
   1   8  -9    2.18    0.29
   1   8 -10   42.93    1.01
   1   8 -11   -0.19    0.26
   1   8 -12   12.87    0.65
   1   8 -13    3.01    0.50
   1   8 -14    3.19    0.55
   1   8 -15    0.15    0.50
   1   8 -16    3.56    0.70
   1   7 -17    0.45    0.62
   1   7 -16    0.33    0.53
   1   7 -15    0.25    0.50
   1   7 -14    0.14    0.47
   1   7 -13   -0.10    0.42
   1   7 -12   26.44    0.85
   1   7 -11   19.86    0.84
   1   7 -10    0.93    0.29
   1   7  -9    4.32    0.35
   1   7  -8    0.59    0.26
   1   7  -7   -0.02    0.21
   1   7  -6    6.17    0.32
   1   7  -5   25.83    0.71
   1   7  -4   61.32    1.59
   1   7  -3   56.89    1.54
   1   7  -2   15.80    0.50
   1   6  -2  318.58    3.59
   1   6  -3    3.06    0.19
   1   6  -4   94.68    2.11
   1   6  -5    3.23    0.22
   1   6  -6   12.12    0.36
   1   6  -7    4.15    0.27
   1   6  -8   24.92    0.73
   1   6  -9    0.56    0.25
   1   6 -10   87.80    1.65
   1   6 -11    2.06    0.31
   1   6 -12    7.03    0.39
   1   6 -13    2.44    0.47
   1   6 -14    0.85    0.44
   1   6 -15   -0.18    0.47
   1   6 -16    4.91    0.63
   1   6 -17   -0.90    0.54
   1   5 -17    0.11    0.56
   1   5 -16   -0.21    0.51
   1   5 -15    0.32    0.51
   1   5 -14    0.70    0.47
   1   5 -13    9.64    0.47
   1   5 -12   47.52    1.22
   1   5 -11   16.72    0.53
   1   5 -10    0.69    0.27
   1   5  -9    2.90    0.33
   1   5  -8    1.80    0.28
   1   5  -7   37.96    1.41
   1   5  -6   10.74    0.39
   1   5  -5  116.18    2.42
   1   5  -4   84.94    2.00
   1   5  -3   71.62    1.88
   1   5  -2  153.06    2.58
   1   4  -2  407.89    3.88
   1   4  -3   23.47    0.69
   1   4  -4  156.84    2.78
   1   4  -5   17.05    0.48
   1   4  -6    6.33    0.26
   1   4  -7   13.61    0.38
   1   4  -8   13.21    0.42
   1   4  -9   23.01    0.63
   1   4 -10   80.17    1.79
   1   4 -11    0.18    0.27
   1   4 -12   10.25    0.43
   1   4 -13    9.01    0.42
   1   4 -14    0.20    0.44
   1   4 -15    8.05    0.62
   1   4 -16    4.10    0.60
   1   4 -17    2.77    0.59
   1   4 -18    2.22    0.62
   1   3 -18    0.10    0.63
   1   3 -17   -0.18    0.54
   1   3 -16   -0.55    0.45
   1   3 -15    3.86    0.62
   1   3 -14    1.68    0.52
   1   3 -13   18.78    0.60
   1   3 -12   44.60    1.29
   1   3 -11   25.49    0.75
   1   3 -10    1.57    0.30
   1   3  -9   20.56    0.67
   1   3  -8   28.26    0.84
   1   3  -7  320.42    4.19
   1   3  -6   25.98    0.76
   1   3  -5  163.18    3.00
   1   3  -4  248.88    3.44
   1   3  -3   26.90    1.18
   1   3  -2   65.50    1.52
   1   2  -2   96.56    1.65
   1   2  -3   42.85    1.39
   1   2  -4   77.72    2.02
   1   2  -5   49.30    1.91
   1   2  -6    4.85    0.24
   1   2  -7   34.77    1.04
   1   2  -8   10.73    0.36
   1   2  -9   63.16    2.09
   1   2 -10   43.21    1.54
   1   2 -12    1.48    0.30
   1   2 -13    8.82    0.42
   1   2 -14    0.40    0.28
   1   2 -15   14.55    0.76
   1   2 -16    2.75    0.54
   1   2 -17    9.73    0.73
   1   2 -18    1.87    0.60
   1   1 -19    1.60    0.64
   1   1 -18   -0.31    0.53
   1   1 -17    0.41    0.51
   1   1 -16   -0.16    0.47
   1   1 -15   17.71    0.87
   1   1 -14   -0.40    0.28
   1   1 -13   39.68    1.21
   1   1 -12    0.40    0.28
   1   1 -11   12.56    0.48
   1   1 -10    0.04    0.23
   1   1  -9   25.20    0.75
   1   1  -8    0.62    0.22
   1   1  -7  391.28    4.84
   1   1  -6   56.51    2.11
   1   1  -5  116.98    2.71
   1   1  -4   74.06    1.98
   1   1  -3   13.28    0.41
   1   1  -2   51.15    1.25
   1   0  -2    0.15    0.08
   1   0  -3   57.41    1.54
   1   0  -4    0.14    0.11
   1   0  -5   24.84    0.85
   1   0  -6    0.14    0.16
   1   0  -7  131.24    2.90
   1   0  -8    0.07    0.19
   1   0  -9  113.26    2.55
   1   0 -10   -0.32    0.22
   1   0 -11    0.06    0.24
   1   0 -12   -0.19    0.25
   1   0 -13    0.75    0.30
   1   0 -14   -0.10    0.29
   1   0 -15   22.98    0.88
   1   0 -16   -0.23    0.45
   1   0 -17    3.52    0.64
   1   0 -18   -0.50    0.52
   1   0 -19    0.46    0.57
   1  -1 -19    0.62    0.60
   1  -1 -18   -0.61    0.51
   1  -1 -17   -0.12    0.50
   1  -1 -16    0.53    0.47
   1  -1 -15   24.11    0.84
   1  -1 -14   -0.08    0.28
   1  -1 -13   43.00    1.18
   1  -1 -12    0.13    0.26
   1  -1 -11   14.80    0.47
   1  -1 -10    0.18    0.23
   1  -1  -9   26.77    0.77
   1  -1  -8    0.30    0.19
   1  -1  -7  399.49    4.85
   1  -1  -6   55.76    2.02
   1  -1  -5  121.20    2.69
   1  -1  -4   74.66    1.94
   1  -1  -3   13.24    0.43
   1  -1  -2   51.65    1.23
  -1 -16   5    0.37    0.41
  -1 -16   4   -0.18    0.41
  -1 -16   3   -0.43    0.39
  -1 -16   2   -0.08    0.39
  -1 -16   1   -0.34    0.38
  -1 -16   0    1.47    0.42
  -1 -16  -1    0.65    0.40
  -1 -15  -1    3.25    0.42
  -1 -15   0   -0.43    0.34
  -1 -15   1    4.36    0.47
  -1 -15   2    0.02    0.36
  -1 -15   3    3.45    0.48
  -1 -15   4    1.05    0.40
  -1 -15   5    2.90    0.49
  -1 -15   6    1.00    0.41
  -1 -15   7    2.83    0.49
  -1 -15   8    0.88    0.46
  -1 -14  10    0.12    0.44
  -1 -14   9    1.27    0.42
  -1 -14   8    4.78    0.49
  -1 -14   7    1.57    0.41
  -1 -14   6    4.54    0.46
  -1 -14   5    0.56    0.36
  -1 -14   4    0.59    0.34
  -1 -14   3    0.41    0.33
  -1 -14   2    2.91    0.38
  -1 -14   1    0.23    0.33
  -1 -14   0   14.28    0.54
  -1 -14  -1    1.24    0.35
  -1 -13  -1   17.62    0.57
  -1 -13   0   -0.44    0.21
  -1 -13   1    6.65    0.33
  -1 -13   2    0.05    0.21
  -1 -13   3   -0.03    0.22
  -1 -13   4   -0.19    0.31
  -1 -13   5    4.74    0.43
  -1 -13   6    0.34    0.34
  -1 -13   7    3.63    0.47
  -1 -13   8    2.31    0.44
  -1 -13   9   -0.23    0.38
  -1 -13  10    0.13    0.43
  -1 -13  11    0.09    0.45
  -1 -13  12    0.37    0.46
  -1 -12  13    1.04    0.48
  -1 -12  12    0.87    0.46
  -1 -12  11    0.25    0.40
  -1 -12  10    2.32    0.44
  -1 -12   9    2.51    0.41
  -1 -12   8   11.55    0.52
  -1 -12   7    2.93    0.38
  -1 -12   6   25.15    0.65
  -1 -12   5    6.66    0.30
  -1 -12   4   11.84    0.35
  -1 -12   3    0.34    0.21
  -1 -12   2   20.11    0.68
  -1 -12   1   -0.03    0.20
  -1 -12   0   23.87    0.72
  -1 -12  -1    1.34    0.23
  -1 -11  -1   20.48    0.51
  -1 -11   0   -0.14    0.20
  -1 -11   1    2.80    0.27
  -1 -11   2   -0.33    0.19
  -1 -11   3   -0.01    0.21
  -1 -11   4   -0.17    0.21
  -1 -11   5    0.33    0.24
  -1 -11   6    0.41    0.23
  -1 -11   7   17.12    0.67
  -1 -11   8    1.69    0.27
  -1 -11   9    0.32    0.35
  -1 -11  10    1.33    0.38
  -1 -11  11    0.35    0.39
  -1 -11  12    0.72    0.45
  -1 -11  13    0.82    0.48
  -1 -11  14    0.39    0.48
  -1 -10  15    0.23    0.48
  -1 -10  14    2.75    0.50
  -1 -10  13    0.70    0.43
  -1 -10  12    4.99    0.50
  -1 -10  11    1.22    0.38
  -1 -10  10   19.33    0.61
  -1 -10   9    9.65    0.35
  -1 -10   8   42.46    0.93
  -1 -10   7    4.00    0.28
  -1 -10   6   44.61    1.04
  -1 -10   5    8.97    0.32
  -1 -10   4   26.73    0.90
  -1 -10   3    7.58    0.29
  -1 -10   2   75.90    1.40
  -1 -10   1   17.55    0.48
  -1 -10   0   29.26    0.96
  -1 -10  -1    3.41    0.23
  -1  -9  -1    1.24    0.19
  -1  -9   0   -0.06    0.16
  -1  -9   1    0.58    0.20
  -1  -9   2   -0.31    0.17
  -1  -9   3    7.90    0.35
  -1  -9   4    2.50    0.25
  -1  -9   5    0.34    0.20
  -1  -9   6    0.16    0.21
  -1  -9   7    7.36    0.33
  -1  -9   8    1.10    0.26
  -1  -9   9    0.23    0.25
  -1  -9  10    6.21    0.36
  -1  -9  11    1.24    0.27
  -1  -9  12   10.00    0.58
  -1  -9  13    0.43    0.42
  -1  -9  14   -0.61    0.44
  -1  -9  15    0.04    0.48
  -1  -9  16    1.37    0.52
  -1  -8  16    3.29    0.54
  -1  -8  15    0.01    0.43
  -1  -8  14    3.04    0.48
  -1  -8  13    3.03    0.46
  -1  -8  12   12.37    0.39
  -1  -8  11    0.57    0.27
  -1  -8  10   46.52    1.03
  -1  -8   9    1.68    0.26
  -1  -8   8   16.82    0.40
  -1  -8   7   -0.01    0.20
  -1  -8   6   35.94    1.13
  -1  -8   5    4.95    0.25
  -1  -8   4  166.62    2.33
  -1  -8   3    6.92    0.25
  -1  -8   2  244.14    2.82
  -1  -8   1   26.76    1.04
  -1  -8   0    6.30    0.23
  -1  -8  -1    1.87    0.18
  -1  -7  -1   12.12    0.37
  -1  -7   0   48.04    1.39
  -1  -7   1    0.51    0.17
  -1  -7   2   12.92    0.55
  -1  -7   3   65.44    1.63
  -1  -7   4   70.61    1.70
  -1  -7   5   29.03    1.23
  -1  -7   6    6.04    0.29
  -1  -7   7    0.28    0.21
  -1  -7   8    0.13    0.23
  -1  -7   9    6.35    0.34
  -1  -7  10    0.71    0.27
  -1  -7  11   23.95    0.89
  -1  -7  12   33.10    0.88
  -1  -7  13   -0.09    0.38
  -1  -7  14    1.29    0.43
  -1  -7  15    0.55    0.44
  -1  -7  16    0.20    0.48
  -1  -7  17    0.33    0.51
  -1  -6  17   -0.54    0.48
  -1  -6  16    4.39    0.54
  -1  -6  15   -0.46    0.41
  -1  -6  14    0.68    0.40
  -1  -6  13    3.40    0.31
  -1  -6  12    8.62    0.38
  -1  -6  11    2.30    0.29
  -1  -6  10  102.84    1.74
  -1  -6   9    0.75    0.23
  -1  -6   8   29.19    0.78
  -1  -6   7    4.43    0.25
  -1  -6   6   13.22    0.34
  -1  -6   5    4.12    0.22
  -1  -6   4  114.69    2.22
  -1  -6   3    2.77    0.18
  -1  -6   2  355.43    3.80
  -1  -6   1    2.29    0.15
  -1  -6   0   20.91    0.60
  -1  -6  -1    1.43    0.13
  -1  -5  -1   58.11    1.37
  -1  -5   3   80.94    1.96
  -1  -5   4   95.84    2.05
  -1  -5   5  138.58    2.50
  -1  -5   6   10.28    0.42
  -1  -5   7   47.87    1.56
  -1  -5   8    1.14    0.25
  -1  -5   9    3.16    0.30
  -1  -5  10    0.53    0.24
  -1  -5  11   18.28    0.58
  -1  -5  12   56.85    1.27
  -1  -5  13   14.13    0.45
  -1  -5  14    1.35    0.29
  -1  -5  15    1.80    0.46
  -1  -5  16   -0.27    0.45
  -1  -5  17    0.16    0.46
  -1  -5  18    1.76    0.57
  -1  -4  18    0.49    0.54
  -1  -4  17    1.08    0.49
  -1  -4  16    4.06    0.52
  -1  -4  15    7.12    0.53
  -1  -4  14    1.28    0.28
  -1  -4  13    9.81    0.40
  -1  -4  12   12.08    0.41
  -1  -4  11    0.02    0.24
  -1  -4  10   90.94    1.89
  -1  -4   9   24.69    0.69
  -1  -4   8   16.35    0.57
  -1  -4   7   16.77    0.57
  -1  -4   6    6.34    0.24
  -1  -4   5   18.23    0.59
  -1  -4   4  176.90    2.70
  -1  -4   3   27.68    1.12
  -1  -4   2  471.79    3.59
  -1  -4   1    3.55    0.14
  -1  -4   0   37.31    1.03
  -1  -4  -1    7.82    0.22
  -1  -3  -1  163.62    1.75
  -1  -3   3   32.91    1.06
  -1  -3   6   29.87    0.91
  -1  -3   7  380.75    4.47
  -1  -3   8   31.83    1.04
  -1  -3   9   22.10    0.74
  -1  -3  10    1.83    0.28
  -1  -3  11   31.62    1.26
  -1  -3  12   49.84    1.32
  -1  -3  13   20.55    0.60
  -1  -3  14    3.32    0.34
  -1  -3  15    7.11    0.54
  -1  -3  16    0.20    0.43
  -1  -3  17    0.94    0.47
  -1  -3  18    0.32    0.49
  -1  -2  18    0.57    0.50
  -1  -2  17    7.66    0.60
  -1  -2  16    1.10    0.45
  -1  -2  15   14.28    0.62
  -1  -2  14    0.11    0.28
  -1  -2  13    9.61    0.39
  -1  -2  12    0.88    0.27
  -1  -2  11    1.16    0.25
  -1  -2  10   49.34    1.58
  -1  -2   9   67.57    1.98
  -1  -2   8   11.34    0.39
  -1  -2   7   42.31    1.72
  -1  -2   6    4.74    0.21
  -1  -2   5   58.65    1.72
  -1  -2   4   89.02    1.90
  -1  -2   3   46.62    1.24
  -1  -2   2  116.53    1.55
  -1  -2   1    4.08    0.12
  -1  -2   0   25.49    0.63
  -1  -2  -1   14.12    0.47
  -1  -1   0   14.32    0.39
  -1  -1   3   13.36    0.47
  -1  -1   6   62.35    1.88
  -1  -1   8    0.19    0.19
  -1  -1   9   29.06    0.88
  -1  -1  10   -0.04    0.21
  -1  -1  11   14.47    0.47
  -1  -1  13   41.62    1.21
  -1  -1  14    0.11    0.28
  -1  -1  15   19.12    0.72
  -1  -1  16   -0.46    0.41
  -1  -1  17   -0.03    0.45
  -1  -1  18    0.36    0.47
  -1  -1  19    1.32    0.52
  -1   0  19   -0.30    0.53
  -1   0  18   -0.63    0.47
  -1   0  17    5.59    0.55
  -1   0  16    0.14    0.43
  -1   0  15   22.89    0.74
  -1   0  14   -0.20    0.27
  -1   0  13    1.39    0.28
  -1   0  12   -0.24    0.24
  -1   0  11    0.36    0.23
  -1   0  10    0.53    0.22
  -1   0   9  133.88    2.89
  -1   0   8   -0.05    0.19
  -1   0   7  152.05    3.03
  -1   0   6   -0.04    0.13
  -1   0   5   28.53    1.20
  -1   0   4    0.08    0.09
  -1   0   3   65.26    1.39
  -1   0   2    0.03    0.06
  -1   0   1   60.95    0.92
  -1   0   0    0.14    0.03
  -1   0  -1   42.99    0.62
  -1   1   0   13.01    0.38
  -1   1   3   14.83    0.46
  -1   1   4   78.27    1.73
  -1   1   5  140.92    2.46
  -1   1   6   63.80    1.90
  -1   1   7  467.85    5.17
  -1   1   8    0.59    0.17
  -1   1   9   29.70    0.94
  -1   1  10   -0.01    0.20
  -1   1  11   14.59    0.50
  -1   1  12    0.27    0.24
  -1   1  13   43.26    1.19
  -1   1  14    0.14    0.27
  -1   1  15   19.07    0.71
  -1   1  16    0.30    0.40
  -1   1  17    1.04    0.45
  -1   1  18    0.58    0.47
  -1   1  19    0.35    0.50
  -1   1 -18    0.24    0.46
  -1   1 -17    1.76    0.46
  -1   1 -16   -0.41    0.40
  -1   1 -15   10.03    0.56
  -1   1 -13    6.66    0.35
  -1   1 -12    1.16    0.25
  -1   1 -11    0.81    0.24
  -1   1 -10    1.40    0.23
  -1   1  -9   48.79    1.81
  -1   1  -8    4.96    0.25
  -1   1  -7  196.55    3.48
  -1   1  -6   40.62    1.60
  -1   1  -5    6.07    0.20
  -1   1  -4   64.20    1.66
  -1   1  -3  404.49    3.25
  -1   1  -2    0.30    0.06
  -1   0  -2    0.05    0.06
  -1   0  -3    0.64    0.10
  -1   0  -4    0.08    0.09
  -1   0  -5   67.32    1.75
  -1   0  -6    0.06    0.13
  -1   0  -7   29.63    0.96
  -1   0  -8    0.28    0.17
  -1   0  -9  151.57    2.85
  -1   0 -10   -0.02    0.20
  -1   0 -11   10.91    0.38
  -1   0 -12   -0.12    0.22
  -1   0 -13    1.34    0.27
  -1   0 -14   -0.26    0.25
  -1   0 -15   15.08    0.63
  -1   0 -16    0.21    0.40
  -1   0 -17   17.81    0.75
  -1   0 -18   -0.50    0.45
  -1  -1 -18   -0.08    0.45
  -1  -1 -17    1.38    0.45
  -1  -1 -16    0.10    0.39
  -1  -1 -15    8.58    0.54
  -1  -1 -14    0.66    0.26
  -1  -1 -13    6.44    0.36
  -1  -1 -12    1.00    0.25
  -1  -1 -11    0.86    0.24
  -1  -1 -10    1.06    0.23
  -1  -1  -9   54.32    1.77
  -1  -1  -8    3.45    0.25
  -1  -1  -7  218.00    3.62
  -1  -1  -6   44.62    1.59
  -1  -1  -5    3.13    0.17
  -1  -1  -4   70.45    1.58
  -1  -1  -3  408.18    2.99
  -1  -1  -2    0.04    0.05
  -1  -2  -2    9.13    0.29
  -1  -2  -3  620.52    3.67
  -1  -2  -4   52.92    1.35
  -1  -2  -5   13.68    0.43
  -1  -2  -6    0.63    0.14
  -1  -2  -7    0.15    0.15
  -1  -2  -8    0.17    0.17
  -1  -2  -9   76.63    1.95
  -1  -2 -10   15.82    0.52
  -1  -2 -11   33.19    1.23
  -1  -2 -12   18.95    0.51
  -1  -2 -13   10.06    0.38
  -1  -2 -14    0.57    0.26
  -1  -2 -15   10.52    0.55
  -1  -2 -16   -0.04    0.39
  -1  -2 -17   13.41    0.71
  -1  -2 -18    0.78    0.47
  -1  -3 -18    1.09    0.48
  -1  -3 -17   -0.08    0.44
  -1  -3 -16    0.59    0.41
  -1  -3 -15    4.41    0.47
  -1  -3 -14    9.50    0.39
  -1  -3 -13    4.88    0.33
  -1  -3 -12   13.98    0.44
  -1  -3 -11    5.65    0.34
  -1  -3 -10    0.58    0.23
  -1  -3  -9   45.80    1.54
  -1  -3  -8   52.25    1.65
  -1  -3  -7  289.84    3.64
  -1  -3  -6  174.03    2.84
  -1  -3  -5   41.00    1.34
  -1  -3  -4   14.79    0.50
  -1  -3  -3  125.99    1.86
  -1  -3  -2  299.49    2.53
  -1  -4  -2  115.88    1.82
  -1  -4  -3   29.49    1.04
  -1  -4  -4  216.43    2.81
  -1  -4  -5    0.42    0.13
  -1  -4  -6   23.58    0.73
  -1  -4  -7   47.35    1.47
  -1  -4  -8    5.52    0.26
  -1  -4  -9   40.16    1.34
  -1  -4 -10   35.17    1.21
  -1  -4 -11    2.21    0.27
  -1  -4 -12   50.58    1.19
  -1  -4 -13    4.12    0.31
  -1  -4 -14    0.65    0.25
  -1  -4 -15    9.67    0.54
  -1  -4 -16    0.20    0.39
  -1  -4 -17    5.73    0.55
  -1  -4 -18    1.43    0.50
  -1  -5 -18    1.65    0.50
  -1  -5 -17    0.68    0.46
  -1  -5 -16    1.10    0.45
  -1  -5 -15    1.40    0.42
  -1  -5 -14   15.62    0.62
  -1  -5 -13    8.38    0.37
  -1  -5 -12   22.48    0.56
  -1  -5 -11    1.09    0.26
  -1  -5 -10    2.06    0.27
  -1  -5  -9    5.13    0.29
  -1  -5  -8    8.98    0.37
  -1  -5  -7   42.23    1.39
  -1  -5  -6   43.08    1.41
  -1  -5  -5   10.05    0.43
  -1  -5  -4    0.06    0.12
  -1  -5  -3   35.32    1.19
  -1  -6  -2  115.34    2.26
  -1  -6  -3   73.15    1.80
  -1  -6  -4  221.29    2.85
  -1  -6  -5   32.85    1.19
  -1  -6  -6   49.47    1.43
  -1  -6  -7   10.34    0.30
  -1  -6  -8    2.59    0.22
  -1  -6  -9    8.39    0.31
  -1  -6 -10   17.24    0.49
  -1  -6 -11    4.25    0.29
  -1  -6 -12   21.45    0.51
  -1  -6 -13    8.12    0.34
  -1  -6 -14   -0.32    0.36
  -1  -6 -15    1.51    0.43
  -1  -6 -16   -0.04    0.44
  -1  -6 -17   -0.19    0.44
  -1  -7 -17    0.79    0.49
  -1  -7 -16    0.62    0.44
  -1  -7 -15    0.16    0.39
  -1  -7 -14   12.78    0.62
  -1  -7 -13    3.97    0.44
  -1  -7 -12   29.97    0.79
  -1  -7 -11    2.08    0.27
  -1  -7 -10    0.85    0.24
  -1  -7  -9    0.36    0.21
  -1  -7  -8    9.05    0.38
  -1  -7  -7    0.76    0.21
  -1  -7  -6   64.94    1.52
  -1  -7  -5   57.05    1.50
  -1  -7  -4   22.92    1.09
  -1  -7  -3   40.73    1.31
  -1  -7  -2   13.95    0.48
  -1  -8  -2   78.84    1.68
  -1  -8  -3    8.30    0.26
  -1  -8  -4  153.89    2.23
  -1  -8  -5    0.39    0.18
  -1  -8  -6   17.24    0.48
  -1  -8  -7    3.69    0.25
  -1  -8  -8    3.39    0.25
  -1  -8  -9    3.57    0.27
  -1  -8 -10   15.51    0.39
  -1  -8 -11   -0.38    0.23
  -1  -8 -12   21.67    0.64
  -1  -8 -13    4.40    0.46
  -1  -8 -14    0.40    0.40
  -1  -8 -15    1.11    0.44
  -1  -8 -16    1.57    0.49
  -1  -9 -15    0.72    0.46
  -1  -9 -14    4.06    0.50
  -1  -9 -13    0.09    0.39
  -1  -9 -12   15.75    0.62
  -1  -9 -11    0.86    0.36
  -1  -9 -10    6.63    0.34
  -1  -9  -9    0.71    0.24
  -1  -9  -8    5.62    0.32
  -1  -9  -7    0.78    0.24
  -1  -9  -6    5.01    0.30
  -1  -9  -5    2.90    0.26
  -1  -9  -4   25.57    1.02
  -1  -9  -3    1.02    0.22
  -1  -9  -2   -0.23    0.17
  -1 -10  -2   39.17    1.08
  -1 -10  -3   16.91    0.40
  -1 -10  -4   17.68    0.44
  -1 -10  -5    1.98    0.23
  -1 -10  -6   22.98    0.54
  -1 -10  -7    2.07    0.25
  -1 -10  -8   37.25    0.86
  -1 -10  -9    6.57    0.31
  -1 -10 -10   15.11    0.54
  -1 -10 -11    0.76    0.37
  -1 -10 -12    2.52    0.43
  -1 -10 -13    0.42    0.42
  -1 -10 -14    0.82    0.46
  -1 -10 -15   -0.14    0.46
  -1 -11 -14    1.49    0.50
  -1 -11 -13   -0.43    0.43
  -1 -11 -12    6.24    0.54
  -1 -11 -10    3.15    0.45
  -1 -11  -9    0.24    0.35
  -1 -11  -8    1.62    0.27
  -1 -11  -7   12.55    0.40
  -1 -11  -6    2.23    0.28
  -1 -11  -5    0.39    0.22
  -1 -11  -4   21.36    0.79
  -1 -11  -2    0.90    0.25
  -1 -12  -2   24.60    0.76
  -1 -12  -3    4.47    0.27
  -1 -12  -4   11.16    0.34
  -1 -12  -5    1.31    0.24
  -1 -12  -6    5.00    0.28
  -1 -12  -7    0.03    0.33
  -1 -12  -8   12.63    0.54
  -1 -12  -9    5.88    0.48
  -1 -12 -10    3.15    0.45
  -1 -12 -11    1.00    0.43
  -1 -12 -12    0.78    0.44
  -1 -12 -13    0.57    0.46
  -1 -13 -11   -0.50    0.44
  -1 -13 -10    4.99    0.52
  -1 -13  -9   -0.41    0.39
  -1 -13  -8    0.46    0.40
  -1 -13  -7    7.51    0.52
  -1 -13  -6    0.45    0.36
  -1 -13  -5    1.54    0.38
  -1 -13  -4    1.52    0.36
  -1 -13  -3    5.02    0.31
  -1 -13  -2    0.72    0.26
  -1 -14  -2    5.47    0.49
  -1 -14  -3    4.03    0.43
  -1 -14  -4    0.54    0.37
  -1 -14  -5    0.81    0.38
  -1 -14  -6    1.64    0.41
  -1 -14  -7    0.24    0.40
  -1 -14  -8    6.56    0.53
  -1 -14  -9    2.85    0.50
  -1 -14 -10    0.44    0.47
  -1 -15  -8    0.54    0.45
  -1 -15  -7    4.31    0.52
  -1 -15  -6    0.34    0.42
  -1 -15  -5    1.45    0.47
  -1 -15  -4    1.02    0.40
  -1 -15  -3    1.83    0.46
  -1 -15  -2    1.01    0.40
  -1 -16  -2   -0.23    0.43
  -1 -16  -3   -0.06    0.43
  -1 -16  -4    0.25    0.44
  -1 -16  -5    0.98    0.45
   0   1  -1   27.49    0.53
   0   1   1   31.68    0.55
   0   1   2   85.91    1.16
   0   1   3   20.53    0.75
   0   1   4  118.86    1.97
   0   1   5   63.98    1.63
   0   1   6    1.42    0.15
   0   1   7   16.26    0.61
   0   1   8  117.68    2.63
   0   1   9   31.32    0.95
   0   1  10  107.09    2.31
   0   1  11    1.22    0.26
   0   1  12   -0.25    0.24
   0   1  13    0.41    0.26
   0   1  14   16.18    0.46
   0   1  15   -0.30    0.26
   0   1  16   22.07    0.76
   0   1  17    0.22    0.46
   0   1  18    2.74    0.56
   0   1  19    0.72    0.55
   0   0  19    0.31    0.54
   0   0  18    0.83    0.50
   0   0  17    0.14    0.49
   0   0  16    6.27    0.56
   0   0  15    0.25    0.28
   0   0  14   59.19    1.22
   0   0  13    0.20    0.26
   0   0  12   -0.46    0.25
   0   0  11    0.52    0.23
   0   0  10    5.24    0.30
   0   0   9    0.28    0.20
   0   0   8  433.62    5.01
   0   0   7   -0.30    0.15
   0   0   6  217.03    3.35
   0   0   5   -0.16    0.11
   0   0   4    1.14    0.11
   0   0   3   -0.09    0.07
   0  -1   3   19.67    0.81
   0  -1   4  117.16    2.08
   0  -1   5   61.88    1.65
   0  -1   6    0.11    0.15
   0  -1   7   15.11    0.40
   0  -1   8  108.99    2.61
   0  -1   9   29.38    0.98
   0  -1  10  110.19    2.36
   0  -1  11    0.57    0.25
   0  -1  12    0.05    0.24
   0  -1  13    0.19    0.27
   0  -1  14   13.31    0.47
   0  -1  15    0.30    0.28
   0  -1  16   19.14    0.76
   0  -1  17    1.31    0.48
   0  -1  19   -0.04    0.54
   0  -2  18    0.45    0.52
   0  -2  17   -0.17    0.46
   0  -2  16    0.39    0.44
   0  -2  15    2.59    0.46
   0  -2  14   31.55    0.91
   0  -2  13    5.10    0.35
   0  -2  12   12.79    0.43
   0  -2  11    0.50    0.24
   0  -2  10   17.20    0.49
   0  -2   9   12.44    0.37
   0  -2   8  159.94    3.08
   0  -2   7   48.69    1.83
   0  -2   6  251.94    3.60
   0  -2   5  337.82    3.79
   0  -2   4  295.80    3.14
   0  -2   3   12.78    0.38
   0  -2   2   43.00    0.96
   0  -2   1    2.39    0.07
   0  -2   0  470.80    2.22
   0  -2  -1    2.26    0.07
   0  -3  -1   35.06    0.84
   0  -3   0    0.03    0.06
   0  -3   3   84.76    1.57
   0  -3   4    4.05    0.18
   0  -3   5  112.76    2.32
   0  -3   6    0.46    0.16
   0  -3   7    0.73    0.19
   0  -3   8   69.50    2.05
   0  -3   9   42.55    1.59
   0  -3  10   58.65    1.71
   0  -3  11   39.06    1.36
   0  -3  12    1.69    0.30
   0  -3  13    0.10    0.27
   0  -3  14    7.23    0.39
   0  -3  15    1.10    0.42
   0  -3  16   11.28    0.66
   0  -3  17    1.12    0.51
   0  -3  18    1.99    0.55
   0  -4  18    1.08    0.53
   0  -4  17    0.49    0.48
   0  -4  16    0.69    0.47
   0  -4  15    2.70    0.45
   0  -4  14   17.96    0.47
   0  -4  13   24.73    0.60
   0  -4  12   13.46    0.43
   0  -4  11   20.38    0.58
   0  -4  10   25.53    0.70
   0  -4   9    0.78    0.23
   0  -4   8  148.87    2.67
   0  -4   7   35.10    0.96
   0  -4   6  190.36    3.12
   0  -4   5  101.53    2.19
   0  -4   4   75.18    1.71
   0  -4   3   33.62    1.16
   0  -4   2   41.29    1.11
   0  -4   1   28.36    0.88
   0  -4   0  779.61    4.11
   0  -4  -1   28.91    0.90
   0  -5  -1   55.80    1.31
   0  -5   0   -0.03    0.10
   0  -5   1   60.62    1.42
   0  -5   2    1.11    0.14
   0  -5   3  328.93    3.47
   0  -5   4    1.01    0.15
   0  -5   5  228.72    3.18
   0  -5   6   24.08    0.75
   0  -5   7    1.86    0.23
   0  -5   8    6.51    0.32
   0  -5   9   97.18    1.95
   0  -5  10    4.22    0.32
   0  -5  11   82.32    1.62
   0  -5  12    1.67    0.30
   0  -5  13    5.88    0.37
   0  -5  14    5.81    0.51
   0  -5  15    0.36    0.42
   0  -5  16    0.40    0.46
   0  -5  18   -0.53    0.52
   0  -6  17    0.74    0.51
   0  -6  16    0.45    0.46
   0  -6  15    2.51    0.47
   0  -6  14    2.84    0.45
   0  -6  13   17.09    0.46
   0  -6  12    6.26    0.35
   0  -6  11   18.68    0.52
   0  -6  10    2.04    0.28
   0  -6   9    2.42    0.26
   0  -6   8    1.32    0.22
   0  -6   7   30.08    1.19
   0  -6   6    7.94    0.27
   0  -6   5  155.12    2.54
   0  -6   4  155.40    2.55
   0  -6   3   15.99    0.52
   0  -6   2    5.13    0.18
   0  -6   1    7.48    0.24
   0  -6   0    3.43    0.16
   0  -6  -1    6.55    0.22
   0  -7  -1  106.42    1.99
   0  -7   0    0.00    0.12
   0  -7   1  107.45    1.98
   0  -7   2    3.47    0.22
   0  -7   3  164.10    2.45
   0  -7   4    1.65    0.21
   0  -7   5  141.16    2.26
   0  -7   6    6.29    0.29
   0  -7   7    0.26    0.20
   0  -7   8    1.14    0.24
   0  -7   9   42.50    1.19
   0  -7  10    0.63    0.26
   0  -7  11   14.06    0.43
   0  -7  12    5.02    0.35
   0  -7  13    1.36    0.42
   0  -7  15    0.26    0.44
   0  -7  16   -1.00    0.46
   0  -7  17    2.24    0.54
   0  -8  16    0.05    0.48
   0  -8  15    1.13    0.47
   0  -8  14   -0.14    0.42
   0  -8  13   13.01    0.60
   0  -8  12    7.43    0.35
   0  -8  11   29.79    0.82
   0  -8  10   10.20    0.37
   0  -8   9    0.15    0.23
   0  -8   8    6.12    0.30
   0  -8   7    1.54    0.23
   0  -8   6   -0.16    0.20
   0  -8   5   47.40    1.32
   0  -8   4   57.73    1.45
   0  -8   3    2.04    0.20
   0  -8   2    7.29    0.25
   0  -8   1    0.37    0.16
   0  -8   0   16.11    0.38
   0  -8  -1    0.35    0.16
   0  -9  -1   38.32    1.23
   0  -9   0    0.16    0.16
   0  -9   1   40.99    1.24
   0  -9   2   37.15    1.16
   0  -9   3  123.56    1.91
   0  -9   4    0.10    0.19
   0  -9   5   90.11    1.60
   0  -9   6    0.18    0.22
   0  -9   7    6.96    0.34
   0  -9   8    0.07    0.24
   0  -9   9   51.09    1.06
   0  -9  10    2.42    0.31
   0  -9  11   17.16    0.44
   0  -9  12    2.09    0.43
   0  -9  13    1.90    0.47
   0  -9  14    0.09    0.46
   0  -9  15    1.31    0.50
   0  -9  16   -0.04    0.50
   0 -10  15    1.30    0.53
   0 -10  14    1.35    0.49
   0 -10  13    1.35    0.46
   0 -10  12   -0.54    0.39
   0 -10  11   11.59    0.55
   0 -10  10    0.63    0.24
   0 -10   9    4.81    0.30
   0 -10   8   13.26    0.38
   0 -10   7    2.00    0.26
   0 -10   6   13.11    0.36
   0 -10   5    9.81    0.32
   0 -10   4    1.45    0.22
   0 -10   3    5.13    0.26
   0 -10   2    1.05    0.20
   0 -10   1    2.25    0.23
   0 -10   0   43.36    1.13
   0 -10  -1    2.41    0.22
   0 -11  -1    7.51    0.33
   0 -11   0   -0.35    0.19
   0 -11   1    7.14    0.33
   0 -11   2    9.09    0.35
   0 -11   3    7.54    0.34
   0 -11   4    3.52    0.29
   0 -11   5   23.11    0.79
   0 -11   6    3.65    0.31
   0 -11   7   13.57    0.42
   0 -11   8    3.89    0.30
   0 -11   9   18.18    0.62
   0 -11  10    6.54    0.49
   0 -11  11    2.47    0.46
   0 -11  12    0.22    0.44
   0 -11  13    0.98    0.48
   0 -11  14    0.23    0.48
   0 -12  13    0.28    0.50
   0 -12  12   -0.08    0.46
   0 -12  11    4.46    0.51
   0 -12  10   -0.26    0.40
   0 -12   9    2.39    0.42
   0 -12   8    4.17    0.43
   0 -12   7    0.69    0.35
   0 -12   6    5.54    0.30
   0 -12   5    2.31    0.26
   0 -12   4   -0.07    0.23
   0 -12   3    2.73    0.26
   0 -12   2    2.40    0.25
   0 -12   1    2.70    0.25
   0 -12   0   29.06    0.78
   0 -12  -1    2.23    0.25
   0 -13  -1   25.07    0.70
   0 -13   0    0.14    0.23
   0 -13   1   24.03    0.69
   0 -13   2    1.19    0.25
   0 -13   3    3.20    0.29
   0 -13   4   -0.18    0.32
   0 -13   5    2.70    0.43
   0 -13   6    0.89    0.37
   0 -13   7    3.81    0.46
   0 -13   8    0.44    0.41
   0 -13   9    3.70    0.51
   0 -13  10    1.66    0.48
   0 -13  11   -0.33    0.45
   0 -13  12    0.71    0.50
   0 -14  10    1.76    0.48
   0 -14   9    2.00    0.49
   0 -14   8    2.31    0.46
   0 -14   7    0.57    0.41
   0 -14   6    7.56    0.51
   0 -14   5    0.92    0.40
   0 -14   4    9.52    0.50
   0 -14   3   -0.02    0.35
   0 -14   2    4.28    0.43
   0 -14   1    0.46    0.36
   0 -14   0   15.09    0.56
   0 -14  -1    0.87    0.36
   0 -15  -1    2.09    0.42
   0 -15   0   -0.19    0.38
   0 -15   1    1.76    0.43
   0 -15   2    0.21    0.39
   0 -15   3   -0.34    0.39
   0 -15   4    0.67    0.40
   0 -15   5    0.04    0.41
   0 -15   6    0.53    0.45
   0 -15   7    1.20    0.50
   0 -15   8   -0.33    0.46
   0 -16   5    0.30    0.45
   0 -16   4    3.32    0.50
   0 -16   3    0.54    0.44
   0 -16   2    2.80    0.47
   0 -16   1    0.31    0.44
   0 -16   0    5.50    0.52
   0 -16  -1    0.52    0.42
   0 -16  -2    1.99    0.46
   0 -16  -3    0.58    0.43
   0 -16  -4    3.95    0.51
   0 -16  -5    0.74    0.45
   0 -15  -8    1.24    0.48
   0 -15  -7    1.14    0.47
   0 -15  -6    1.47    0.45
   0 -15  -5    0.38    0.42
   0 -15  -4   -0.10    0.39
   0 -15  -3    0.83    0.40
   0 -15  -2    0.38    0.40
   0 -14  -2    4.06    0.41
   0 -14  -3    0.07    0.34
   0 -14  -4    5.23    0.49
   0 -14  -6    8.33    0.52
   0 -14  -7    0.17    0.40
   0 -14  -8    1.62    0.45
   0 -14  -9    2.89    0.49
   0 -14 -10    0.47    0.46
   0 -13 -12    0.04    0.46
   0 -13 -11    0.48    0.44
   0 -13 -10    1.45    0.45
   0 -13  -9    4.58    0.51
   0 -13  -8    0.51    0.41
   0 -13  -7    2.76    0.45
   0 -13  -6    0.67    0.37
   0 -13  -5    2.20    0.39
   0 -13  -4    0.25    0.33
   0 -13  -3    2.66    0.28
   0 -13  -2    0.94    0.25
   0 -12  -2    2.60    0.26
   0 -12  -3    3.04    0.26
   0 -12  -4    0.14    0.23
   0 -12  -5    2.17    0.25
   0 -12  -6    5.51    0.29
   0 -12  -7    0.84    0.33
   0 -12  -8    3.15    0.40
   0 -12  -9    2.26    0.41
   0 -12 -10   -0.16    0.39
   0 -12 -11    4.04    0.50
   0 -12 -12   -0.43    0.45
   0 -12 -13    0.49    0.46
   0 -11 -14    0.29    0.48
   0 -11 -13    1.30    0.47
   0 -11 -12    0.03    0.41
   0 -11 -11    1.69    0.43
   0 -11 -10    4.18    0.47
   0 -11  -9   17.65    0.61
   0 -11  -8    2.63    0.29
   0 -11  -7   12.52    0.40
   0 -11  -6    1.86    0.29
   0 -11  -5   20.73    0.78
   0 -11  -4    3.17    0.29
   0 -11  -3    8.15    0.34
   0 -11  -2   10.32    0.39
   0 -10  -2    1.21    0.21
   0 -10  -3    5.40    0.27
   0 -10  -4    1.76    0.23
   0 -10  -5    8.69    0.32
   0 -10  -6   12.66    0.36
   0 -10  -7    1.82    0.25
   0 -10  -8   12.50    0.37
   0 -10  -9    4.68    0.30
   0 -10 -10    0.75    0.24
   0 -10 -11   12.36    0.55
   0 -10 -12   -0.37    0.39
   0 -10 -14    2.05    0.50
   0 -10 -15    1.72    0.51
   0  -9 -16    0.70    0.51
   0  -9 -15    2.60    0.51
   0  -9 -14    0.02    0.43
   0  -9 -13    2.91    0.49
   0  -9 -12    1.89    0.44
   0  -9 -11   16.42    0.62
   0  -9 -10    2.00    0.29
   0  -9  -9   43.16    0.99
   0  -9  -8    0.33    0.23
   0  -9  -7    6.13    0.32
   0  -9  -6    0.35    0.23
   0  -9  -5   83.85    1.54
   0  -9  -4   -0.32    0.19
   0  -9  -3  116.55    1.84
   0  -9  -2   34.05    1.16
   0  -8  -2    7.27    0.26
   0  -8  -3    2.55    0.21
   0  -8  -4   49.25    1.35
   0  -8  -5   41.49    1.22
   0  -8  -6    0.28    0.19
   0  -8  -7    0.87    0.22
   0  -8  -8    5.41    0.29
   0  -8  -9    0.36    0.23
   0  -8 -10    8.90    0.35
   0  -8 -11   28.00    0.78
   0  -8 -12    7.94    0.34
   0  -8 -13   14.08    0.60
   0  -8 -14    0.49    0.42
   0  -8 -16    1.17    0.48
   0  -7 -17    2.84    0.56
   0  -7 -16   -0.68    0.43
   0  -7 -15    0.81    0.44
   0  -7 -14    1.80    0.43
   0  -7 -13    0.77    0.41
   0  -7 -12    3.95    0.33
   0  -7 -11   12.04    0.41
   0  -7 -10   -0.29    0.25
   0  -7  -9   36.78    1.11
   0  -7  -8    0.84    0.23
   0  -7  -7    0.01    0.19
   0  -7  -6    4.31    0.28
   0  -7  -5  127.73    2.14
   0  -7  -4    1.10    0.21
   0  -7  -3  150.77    2.34
   0  -7  -2    3.93    0.23
   0  -6  -2    4.89    0.18
   0  -6  -3   15.12    0.47
   0  -6  -4  136.04    2.40
   0  -6  -5  128.07    2.36
   0  -6  -6    7.64    0.26
   0  -6  -7   25.05    0.66
   0  -6  -8    1.44    0.22
   0  -6  -9    1.69    0.24
   0  -6 -10    1.91    0.27
   0  -6 -11   17.27    0.48
   0  -6 -12    5.49    0.32
   0  -6 -13   17.53    0.44
   0  -6 -14    3.63    0.46
   0  -6 -15    4.28    0.49
   0  -6 -16    0.06    0.44
   0  -6 -17    1.32    0.51
   0  -5 -18    0.77    0.52
   0  -5 -17    2.63    0.53
   0  -5 -16    1.22    0.47
   0  -5 -15    0.33    0.41
   0  -5 -14    6.89    0.35
   0  -5 -13    4.85    0.35
   0  -5 -12    2.13    0.31
   0  -5 -11   73.21    1.49
   0  -5 -10    2.16    0.29
   0  -5  -9   79.77    1.76
   0  -5  -8    4.60    0.30
   0  -5  -7    1.38    0.21
   0  -5  -6   19.17    0.66
   0  -5  -5  184.52    2.83
   0  -5  -4    0.46    0.15
   0  -5  -2    1.12    0.15
   0  -4  -2   37.40    1.11
   0  -4  -3   30.46    1.05
   0  -4  -4   60.09    1.52
   0  -4  -5   77.25    1.97
   0  -4  -6  151.77    2.77
   0  -4  -7   28.28    0.79
   0  -4  -8  118.73    2.41
   0  -4  -9    0.98    0.22
   0  -4 -10   22.01    0.58
   0  -4 -11   18.24    0.48
   0  -4 -12   11.75    0.40
   0  -4 -13   24.67    0.85
   0  -4 -14   19.08    0.47
   0  -4 -15    3.21    0.47
   0  -4 -16    0.58    0.44
   0  -4 -17    0.92    0.48
   0  -4 -18   -0.19    0.50
   0  -3 -18    2.02    0.57
   0  -3 -16   15.97    0.70
   0  -3 -15    0.63    0.43
   0  -3 -14    8.31    0.38
   0  -3 -13    0.27    0.27
   0  -3 -12    1.50    0.28
   0  -3 -11   34.15    1.23
   0  -3 -10   47.83    1.48
   0  -3  -9   35.53    0.96
   0  -3  -8   56.08    1.73
   0  -3  -7   -0.12    0.17
   0  -3  -6    0.23    0.16
   0  -3  -5   87.40    2.02
   0  -3  -4    2.56    0.19
   0  -2  -2   36.37    0.87
   0  -2  -3   10.26    0.33
   0  -2  -4  238.64    2.70
   0  -2  -5  261.23    3.23
   0  -2  -6  195.73    3.17
   0  -2  -7   37.34    1.58
   0  -2  -8  134.50    2.71
   0  -2  -9   10.66    0.33
   0  -2 -10   15.72    0.45
   0  -2 -11    0.68    0.23
   0  -2 -12   10.88    0.39
   0  -2 -13    4.37    0.33
   0  -2 -14   29.12    0.88
   0  -2 -15    1.87    0.42
   0  -2 -16    1.28    0.45
   0  -2 -18   -0.62    0.45
   0  -1 -19    0.17    0.52
   0  -1 -18    4.48    0.59
   0  -1 -17   -0.13    0.44
   0  -1 -16   25.37    0.80
   0  -1 -15    0.35    0.27
   0  -1 -14   15.08    0.47
   0  -1 -13    0.70    0.27
   0  -1 -12    0.08    0.24
   0  -1 -11    0.37    0.24
   0  -1 -10   89.36    2.06
   0  -1  -9   25.85    0.75
   0  -1  -8   96.93    2.44
   0  -1  -7   11.56    0.40
   0  -1  -6    0.49    0.15
   0  -1  -5   48.90    1.51
   0  -1  -4   93.96    1.81
   0  -1  -3   15.46    0.47
   0   0  -2  414.61    2.54
   0   0  -3    0.00    0.08
   0   0  -4    0.91    0.11
   0   0  -5    0.24    0.12
   0   0  -6  177.49    3.07
   0   0  -7    0.10    0.16
   0   0  -8  343.23    4.54
   0   0  -9    0.09    0.20
   0   0 -10    3.96    0.27
   0   0 -11    0.04    0.22
   0   0 -12    0.07    0.24
   0   0 -13    0.13    0.25
   0   0 -14   58.14    1.20
   0   0 -15   -0.40    0.26
   0   0 -16    7.44    0.57
   0   0 -17   -0.48    0.42
   0   0 -18    0.90    0.49
   0   0 -19    0.54    0.52
   0   1 -19    0.46    0.56
   0   1 -18    4.38    0.58
   0   1 -17    0.17    0.44
   0   1 -16   25.60    0.81
   0   1 -15   -0.12    0.26
   0   1 -14   15.89    0.46
   0   1 -13    0.25    0.26
   0   1 -12    0.09    0.24
   0   1 -11    0.82    0.24
   0   1 -10   87.60    2.15
   0   1  -9   24.82    0.78
   0   1  -8   85.77    2.36
   0   1  -7   12.65    0.32
   0   1  -6    1.27    0.16
   0   1  -5   44.66    1.54
   0   1  -4   87.78    1.81
   0   1  -3   17.06    0.75
   0   1  -2   70.03    1.11
   1 -16   5    0.70    0.46
   1 -16   4    0.04    0.43
   1 -16   3    0.97    0.45
   1 -16   2    0.78    0.43
   1 -16   1    0.12    0.41
   1 -16   0    0.93    0.43
   1 -16  -1    0.30    0.41
   1 -15  -1    6.99    0.49
   1 -15   0    0.22    0.37
   1 -15   1    1.99    0.45
   1 -15   2    1.80    0.42
   1 -15   3    3.15    0.46
   1 -15   4    0.27    0.39
   1 -15   5    1.58    0.46
   1 -15   6   -0.14    0.42
   1 -15   7    3.42    0.52
   1 -15   8    0.04    0.46
   1 -14  10    0.05    0.47
   1 -14   9    3.40    0.51
   1 -14   8    6.07    0.53
   1 -14   7    0.63    0.42
   1 -14   6    1.56    0.41
   1 -14   5    0.17    0.37
   1 -14   4    0.45    0.36
   1 -14   3    5.08    0.43
   1 -14   2    8.78    0.49
   1 -14   1    1.98    0.38
   1 -14   0   14.68    0.55
   1 -14  -1   -0.04    0.33
   1 -13  -1   11.11    0.34
   1 -13   0   -0.13    0.22
   1 -13   1   13.54    0.58
   1 -13   2    1.63    0.26
   1 -13   3    6.23    0.31
   1 -13   4    0.75    0.36
   1 -13   5    1.45    0.37
   1 -13   6    0.08    0.35
   1 -13   7    7.93    0.53
   1 -13   8    1.02    0.42
   1 -13   9    1.57    0.43
   1 -13  10    4.40    0.54
   1 -13  11    0.24    0.45
   1 -12  13    0.78    0.50
   1 -12  12    0.20    0.45
   1 -12  11    1.39    0.46
   1 -12  10    3.15    0.47
   1 -12   9    5.16    0.47
   1 -12   8   12.81    0.55
   1 -12   7   -0.10    0.34
   1 -12   6    5.33    0.29
   1 -12   5    0.64    0.23
   1 -12   4   11.25    0.34
   1 -12   3    4.61    0.28
   1 -12   2   27.50    0.75
   1 -12   1    1.41    0.24
   1 -12   0   25.54    0.74
   1 -12  -1    0.12    0.22
   1 -11  -1    7.59    0.29
   1 -11   0    0.15    0.21
   1 -11   1   16.40    0.52
   1 -11   2    1.06    0.25
   1 -11   3    0.03    0.21
   1 -11   4   20.90    0.79
   1 -11   5    0.04    0.22
   1 -11   6    3.00    0.29
   1 -11   7   15.47    0.43
   1 -11   8    2.32    0.29
   1 -11   9    0.71    0.38
   1 -11  10    4.88    0.48
   1 -11  11    0.31    0.42
   1 -11  12    5.93    0.56
   1 -11  13   -0.13    0.48
   1 -11  14    0.87    0.53
   1 -10  15    0.04    0.51
   1 -10  14   -0.46    0.49
   1 -10  13    0.55    0.46
   1 -10  12    2.81    0.47
   1 -10  11    1.09    0.40
   1 -10  10   14.84    0.56
   1 -10   9    7.66    0.33
   1 -10   8   41.98    0.90
   1 -10   7    2.34    0.27
   1 -10   6   24.63    0.82
   1 -10   5    2.34    0.24
   1 -10   4   19.42    0.50
   1 -10   3   17.61    0.48
   1 -10   2   41.03    1.07
   1 -10   1    3.37    0.24
   1 -10   0   28.21    0.97
   1 -10  -1   17.91    0.45
   1  -9  -1    6.04    0.25
   1  -9   0    0.02    0.17
   1  -9   1    0.36    0.19
   1  -9   2    0.41    0.18
   1  -9   3    0.66    0.22
   1  -9   4   28.77    1.06
   1  -9   5    4.38    0.29
   1  -9   6    7.87    0.33
   1  -9   7    1.74    0.26
   1  -9   8    8.65    0.36
   1  -9   9    0.54    0.26
   1  -9  10    9.51    0.37
   1  -9  11    0.70    0.39
   1  -9  12   17.53    0.66
   1  -9  13   -0.64    0.42
   1  -9  14    2.62    0.52
   1  -9  15    0.61    0.50
[truncated: 1,017,493 more chars]
