# Supplementary material for: Coordination of bis­(pyrazol-1-yl)amine to palladium(II): influence of the co-ligands and counter-ions on the mol­ecular and crystal structures
Source: Acta Crystallogr E Crystallogr Commun. 2015 Jan 1;71(Pt 1):22–7. doi: 10.1107/S205698901402595X (PMC4331852; doi:10.1107/S205698901402595X)
Supplement: Supplementary file 2 [file e-71-00022-1sup2.hkl]

#
# h,k,l, Fc-squared, Fo-squared, sigma(Fo-squared), status flag
#
data_1
_shelx_title ' pdpza2 in P2(1)/n LAST corr abs [E] MuxR = 0.25'
_shelx_refln_list_code          4
_shelx_F_calc_maximum      295.79
_exptl_crystal_F_000       944.00
_reflns_d_resolution_high  0.8394

loop_
 _space_group_symop_operation_xyz
 'x, y, z'
 '-x+1/2, y+1/2, -z+1/2'
 '-x, -y, -z'
 'x-1/2, -y-1/2, z-1/2'

_cell_length_a    11.0458
_cell_length_b    12.2941
_cell_length_c    14.0978
_cell_angle_alpha  90.000
_cell_angle_beta   94.740
_cell_angle_gamma  90.000

_shelx_F_squared_multiplier     1.000

loop_
 _refln_index_h
 _refln_index_k
 _refln_index_l
 _refln_F_squared_calc
 _refln_F_squared_meas
 _refln_F_squared_sigma
 _refln_observed_status
   2   0   0      87490.12      79953.82       616.37 o
   4   0   0       7851.89       7360.70       261.44 o
   6   0   0        749.36        711.37        45.60 o
   8   0   0         69.26         19.76        33.44 o
  10   0   0          0.18        -10.64        68.40 o
  12   0   0          3.78         31.92        76.00 o
   1   1   0       1450.26       1281.36        57.05 o
   2   1   0       1331.73        958.24        31.16 o
   3   1   0        333.77        288.44        19.88 o
   4   1   0       6748.87       7159.22       612.57 o
   5   1   0         41.36         28.69        59.28 o
   6   1   0       6130.02       6034.48       182.40 o
   7   1   0        135.24         67.87        24.11 o
   8   1   0       2104.97       2104.40        57.50 o
   9   1   0        233.23        175.63        30.90 o
  10   1   0        787.23        958.02        67.17 o
  11   1   0         48.93         75.31       103.36 o
  12   1   0        243.28        356.19        65.75 o
  13   1   0          4.84        -48.88        56.24 o
   0   2   0      17113.71      19176.57       251.56 o
   1   2   0          3.43          0.23        12.22 o
   2   2   0       3611.54       3426.13       156.56 o
   3   2   0       4439.78       4564.62       195.32 o
   4   2   0       3433.81       3021.80       120.84 o
   5   2   0        402.12        275.12        34.20 o
   6   2   0        827.23        606.49        44.84 o
   7   2   0        121.06        153.52        30.40 o
   8   2   0        239.59        266.00        41.04 o
   9   2   0        165.24        209.76        48.64 o
  10   2   0        109.02         22.04        67.64 o
  11   2   0         15.95         25.84        57.00 o
  12   2   0         17.76         -6.08        54.72 o
   1   3   0       4115.14       3991.47        90.96 o
   2   3   0       4941.55       5249.39       197.60 o
   3   3   0       3990.12       4353.34       186.20 o
   4   3   0        494.52        535.05        40.28 o
   5   3   0       3885.54       3801.57        95.76 o
   6   3   0        671.57        621.69        42.56 o
   8   3   0       1320.61       1319.38        69.92 o
   9   3   0         23.63         -9.12        33.44 o
  10   3   0        867.19        940.89        89.68 o
  11   3   0         67.05        250.80        76.00 o
  12   3   0        124.00        259.92        91.96 o
   0   4   0      47912.39      49879.46       527.45 o
   1   4   0        404.77        349.49        20.40 o
   2   4   0      11980.60      12071.24       273.60 o
   3   4   0       2724.54       2468.51        93.48 o
   4   4   0       3324.42       4090.37       180.12 o
   5   4   0       3456.23       3515.81       118.56 o
   6   4   0        823.77        747.85        48.64 o
   7   4   0        240.68        223.44        38.00 o
   8   4   0        220.68        214.32        46.36 o
   9   4   0         93.31         86.64        38.00 o
  10   4   0          0.56        -48.64        54.72 o
  11   4   0         52.47         82.84        67.64 o
  12   4   0         10.19         24.32        76.00 o
   1   5   0       1411.73       1437.65        37.32 o
   2   5   0        763.09        740.25        38.00 o
   3   5   0       7335.76       7616.06       229.52 o
   4   5   0        537.44        680.97        43.32 o
   5   5   0       3523.26       3295.40        90.44 o
   6   5   0       1093.07       1038.17        54.72 o
   7   5   0       1678.86       1539.78        58.52 o
   8   5   0        625.05        691.61        53.20 o
   9   5   0        549.94        661.97        83.60 o
  10   5   0        296.38        217.36        69.92 o
  11   5   0        162.23        250.80        72.96 o
  12   5   0         82.30         16.72        69.16 o
   0   6   0        150.94        137.56        28.12 o
   1   6   0       6115.81       6456.52       151.55 o
   2   6   0       2052.41       2146.27        79.04 o
   3   6   0       6446.52       6376.48       217.36 o
   4   6   0       1125.62       1286.70        53.20 o
   5   6   0       2479.48       2327.15        88.92 o
   6   6   0        447.44        396.73        42.56 o
   7   6   0         61.55         34.20        34.20 o
   8   6   0        182.62        248.52        42.56 o
   9   6   0          4.34          6.08        62.32 o
  10   6   0          0.46         12.16        66.88 o
  11   6   0         24.29        -13.68        61.56 o
   1   7   0       1837.26       1763.07        44.28 o
   2   7   0         57.10         19.00        25.08 o
   3   7   0       5410.60       5294.99       186.96 o
   4   7   0        245.29        305.52        39.52 o
   5   7   0       3581.92       3926.21        91.20 o
   6   7   0          2.52        -38.76        38.76 o
   7   7   0       1953.16       1830.10        63.84 o
   8   7   0          5.54          9.12        54.72 o
   9   7   0        134.08        177.08        79.80 o
  10   7   0          9.55         13.68        60.80 o
  11   7   0         31.44         71.44        85.88 o
   0   8   0         99.48        142.12        26.60 o
   1   8   0       1368.51       1368.34        37.35 o
   2   8   0         52.87         30.40        28.12 o
   3   8   0       2043.92       2020.87        69.92 o
   4   8   0         55.47         15.96        33.44 o
   5   8   0       2746.56       2735.28       129.20 o
   6   8   0          0.35        -23.56        38.00 o
   7   8   0        509.61        445.37        72.96 o
   8   8   0         53.49         85.88        69.92 o
   9   8   0          7.04         57.00        52.44 o
  10   8   0          0.02        -26.60        57.76 o
   1   9   0         21.24         55.73        35.34 o
   2   9   0          0.46        -27.36        47.12 o
   3   9   0        571.47        573.81        43.32 o
   4   9   0         82.89        111.72        42.56 o
   5   9   0        873.15        859.57        50.16 o
   6   9   0          0.22         -9.12        38.76 o
   7   9   0        748.35        755.45        95.00 o
   8   9   0         37.40        104.88        69.16 o
   9   9   0        448.39        496.29        85.88 o
  10   9   0         60.36         41.04        81.32 o
   0  10   0       1998.86       1987.43        65.36 o
   1  10   0       1028.70        992.38        35.99 o
   2  10   0        612.09        558.61        43.32 o
   3  10   0       1762.32       1982.11        64.60 o
   4  10   0        176.43        227.24        36.48 o
   5  10   0        582.30        509.97        66.88 o
   6  10   0          2.02         90.44        47.88 o
   7  10   0        160.49        218.12        73.72 o
   8  10   0         18.12         47.12        59.28 o
   9  10   0          0.23         80.56        69.16 o
   1  11   0         38.20         41.05        32.43 o
   2  11   0          0.95        -40.28        40.28 o
   3  11   0        824.44        940.89        85.12 o
   4  11   0          4.17        -53.96        53.96 o
   5  11   0        526.53        475.01        72.96 o
   6  11   0        291.83        211.28        95.00 o
   7  11   0        244.15        278.92        78.28 o
   8  11   0        345.95        401.29        91.96 o
   0  12   0       1851.08       1879.50       104.12 o
   1  12   0        603.50        599.89        54.04 o
   2  12   0        836.86        787.37        75.24 o
   3  12   0        191.62        221.92        65.36 o
   4  12   0        338.60        333.64        72.96 o
   5  12   0        186.81        227.24        61.56 o
   6  12   0         63.96         19.76        69.92 o
   7  12   0         67.66        149.72        85.12 o
   1  13   0          0.89        -40.57        40.57 o
   2  13   0         75.95         91.96        52.44 o
   3  13   0         15.43         84.36        60.04 o
   4  13   0        207.38        110.20        69.16 o
   5  13   0          8.26         18.24        57.00 o
   6  13   0        166.44        129.96        72.20 o
   0  14   0       1115.20       1015.37        91.96 o
   1  14   0        128.73         93.91        49.97 o
   2  14   0        911.78        889.97        91.96 o
   3  14   0         22.38         19.76        69.92 o
 -13   0   1        133.97        231.80        82.84 o
 -11   0   1        605.06        827.65        98.80 o
  -9   0   1       1137.48       1191.70        67.64 o
  -5   0   1       4678.34       4469.62       137.56 o
  -3   0   1       6722.71       6025.36       218.88 o
  -1   0   1      14042.57      12918.85       857.67 o
   1   0   1       2382.10       2446.51        98.04 o
   3   0   1       3739.25       3189.00       117.04 o
   5   0   1       5298.19       4562.34       205.20 o
   7   0   1       1980.28       1838.46        65.36 o
   9   0   1        784.56        921.89        63.84 o
  11   0   1        199.51        478.81        82.84 o
  13   0   1         99.97        156.56        83.60 o
 -13   1   1         11.15        -44.52        44.52 o
 -12   1   1          3.75         -0.56        44.46 o
 -11   1   1          5.17         50.39        48.68 o
 -10   1   1         74.45         98.70        43.44 o
  -9   1   1         20.68         83.67        28.24 o
  -8   1   1         84.70         71.04        27.39 o
  -7   1   1        149.00         84.25        25.73 o
  -6   1   1         26.94         34.01        19.03 o
  -5   1   1        383.23        226.80        25.42 o
  -4   1   1       4137.74       3857.81       104.12 o
  -3   1   1      22526.55      20870.90       308.56 o
  -2   1   1      12884.38      12759.05       182.99 o
  -1   1   1      46668.50      45813.39      1309.14 o
   0   1   1       3797.39       4101.62       155.17 o
   1   1   1      42645.52      44694.30       672.89 o
   2   1   1       8123.58       7999.44       224.88 o
   3   1   1      17420.62      16561.41       257.64 o
   4   1   1        224.13        247.09        22.30 o
   5   1   1       9289.45       7371.94       170.40 o
   6   1   1         19.40         18.67        19.86 o
   7   1   1         10.15          9.91        23.59 o
   8   1   1          9.63        -12.68        29.87 o
   9   1   1        135.48        130.07        27.95 o
  10   1   1          2.77         35.24        43.63 o
  11   1   1         28.74         30.61        42.84 o
  12   1   1         11.85          7.71        43.82 o
 -13   2   1         43.11        170.24        76.00 o
 -12   2   1          3.98         26.60        51.68 o
 -11   2   1        354.52        535.81        94.24 o
 -10   2   1        121.70         38.00        54.72 o
  -9   2   1       2507.30       2569.59        94.24 o
  -8   2   1         13.78         22.80        47.12 o
  -7   2   1       3875.10       3274.88        87.40 o
  -6   2   1          1.35        -14.44        26.60 o
  -5   2   1       9322.29       8419.39       263.72 o
  -4   2   1       4412.59       4835.94       215.84 o
  -3   2   1        254.32        380.01        31.92 o
  -2   2   1       4091.86       3860.09       161.88 o
  -1   2   1       3263.92       3202.17        74.18 o
   0   2   1        159.81        237.69        25.84 o
   1   2   1        298.57        300.34        66.88 o
   2   2   1       2261.46       2133.87        54.22 o
   3   2   1       6148.17       5610.39       210.52 o
   4   2   1       4618.00       4546.38       206.72 o
   5   2   1       2041.13       1880.26        74.48 o
   6   2   1       2765.61       2198.71        79.80 o
   7   2   1        324.29        250.04        37.24 o
   8   2   1        246.36        138.32        41.04 o
   9   2   1        702.05        744.05        56.24 o
  10   2   1        255.74        151.24        65.36 o
  11   2   1        195.13        356.44        91.20 o
  12   2   1         23.68         66.88        68.40 o
 -12   3   1         40.95         34.20        68.40 o
 -11   3   1         17.74        123.88        53.20 o
 -10   3   1         14.18         98.80        66.88 o
  -9   3   1         21.02        -27.36        33.44 o
  -8   3   1        487.08        488.69        49.40 o
  -7   3   1         31.61         22.04        34.96 o
  -6   3   1       1959.68       1675.82        59.28 o
  -5   3   1        257.65        142.12        34.96 o
  -4   3   1        834.55        619.41        41.80 o
  -3   3   1       7435.32       7941.34       248.52 o
  -2   3   1         53.40          3.80        22.04 o
  -1   3   1       9601.70       9344.67       258.78 o
   0   3   1       8188.54       8846.06       265.62 o
   1   3   1       5655.39       5367.35       125.48 o
   2   3   1       1260.44       1149.65       139.08 o
   3   3   1      14688.42      14633.23       316.16 o
   4   3   1        203.82        173.28        29.64 o
   5   3   1       3993.75       3389.64        88.16 o
   6   3   1        616.39        570.01        58.52 o
   7   3   1          1.98        -11.40        31.16 o
   8   3   1        168.69        315.40        49.40 o
   9   3   1         50.63         45.60        34.20 o
  10   3   1         42.50         21.28        59.28 o
  11   3   1         82.90        112.48        63.84 o
  12   3   1          7.76         12.92        56.24 o
 -12   4   1         79.45        -76.00        76.00 o
 -11   4   1        266.38        335.92        82.84 o
 -10   4   1        434.45        647.53        86.64 o
  -9   4   1        725.98        733.41        55.48 o
  -8   4   1        332.25        386.09        53.96 o
  -7   4   1       1657.35       1653.02        66.88 o
  -6   4   1       1340.89       1225.14        54.72 o
  -5   4   1       1141.85       1071.61        49.40 o
  -4   4   1       1189.82       1219.82        54.72 o
  -3   4   1         82.49         57.00        25.84 o
  -2   4   1       1322.77       1266.18        47.88 o
  -1   4   1        536.40        525.26        29.64 o
   0   4   1          9.24         25.70        15.02 o
   1   4   1        878.08        966.68        68.40 o
   2   4   1       1542.27       1519.39        38.94 o
   3   4   1          1.52          3.04        22.04 o
   4   4   1       1625.36       1400.70        53.96 o
   5   4   1       1983.09       1885.58        72.20 o
   6   4   1       3618.08       3087.92       103.36 o
   7   4   1        402.31        373.16        41.80 o
   8   4   1        795.14        830.69        55.48 o
   9   4   1        595.40        693.13        51.68 o
  10   4   1        233.85        471.97        76.76 o
  11   4   1        198.88        288.04        76.76 o
  12   4   1         28.99         26.60        79.80 o
 -12   5   1         29.63          6.08        64.60 o
 -11   5   1          0.00        -21.28        50.16 o
 -10   5   1         29.93        -19.76        69.92 o
  -9   5   1         48.78         50.92        59.28 o
  -8   5   1        319.10        347.32        46.36 o
  -7   5   1        576.26        565.45        53.96 o
  -6   5   1       3340.09       2871.32        93.48 o
  -5   5   1       1749.96       1808.06        60.04 o
  -4   5   1       9053.62       8673.24       256.88 o
  -3   5   1       6820.23       7100.01       242.44 o
  -2   5   1       6907.61       7162.33       224.96 o
  -1   5   1      10342.42      10278.11       184.06 o
   0   5   1      11042.71      11605.46       227.62 o
   1   5   1       2302.78       2024.69        53.13 o
   2   5   1       7130.28       6982.13       165.68 o
   3   5   1       1591.39       1631.74        53.20 o
   4   5   1        162.77         62.32        28.12 o
   5   5   1       2334.98       2172.87        65.36 o
   6   5   1        643.79        601.17        45.60 o
   7   5   1        985.64        927.97        54.72 o
   8   5   1          0.61        -19.76        36.48 o
   9   5   1         70.63         81.32        75.24 o
  10   5   1         12.48          3.80        64.60 o
  11   5   1          1.14         41.80        74.48 o
  12   5   1         42.75        -60.80        60.80 o
 -12   6   1         28.06        115.52        69.92 o
 -11   6   1         20.69          8.36        65.36 o
 -10   6   1        113.02        139.08        55.48 o
  -9   6   1        243.30        181.64        66.12 o
  -8   6   1        266.35        293.36        44.08 o
  -7   6   1        385.89        351.12        47.12 o
  -6   6   1       1048.11        978.13        50.92 o
  -5   6   1        478.48        534.29        41.80 o
  -4   6   1       3263.43       3468.69       107.92 o
  -3   6   1          1.90        -29.64        29.64 o
  -2   6   1       3734.54       3833.49       172.52 o
  -1   6   1        901.95       1012.27        30.63 o
   0   6   1        261.05        237.40        20.94 o
   1   6   1         30.88          7.61        16.33 o
   2   6   1       5511.85       5790.80       150.12 o
   3   6   1        168.75        175.56        29.64 o
   4   6   1       6073.05       6047.40       205.96 o
   5   6   1         58.01         95.76        34.96 o
   6   6   1       5446.39       4858.74       163.40 o
   7   6   1          0.60         41.04        29.64 o
   8   6   1       2072.68       2074.83        79.04 o
   9   6   1         64.08        167.20        64.60 o
  10   6   1        535.91        722.01        94.24 o
  11   6   1         13.35         79.04        54.72 o
 -11   7   1          0.77         25.08        66.12 o
 -10   7   1          1.95          9.12        43.32 o
  -9   7   1         45.21         -6.08        75.24 o
  -8   7   1         44.46        115.52        59.28 o
  -7   7   1         53.20        -41.04        41.04 o
  -6   7   1       1953.67       1786.02        61.56 o
  -5   7   1        120.97        -19.76        34.96 o
  -4   7   1       3490.33       3565.97       158.08 o
  -3   7   1          1.73         -5.32        26.60 o
  -2   7   1       6109.52       6540.65       201.40 o
  -1   7   1          1.18         -1.72        30.02 o
   0   7   1       9912.30       9746.28       184.29 o
   1   7   1        646.50        756.45        29.82 o
   2   7   1       5257.37       5411.32       133.01 o
   3   7   1        160.64        208.24        37.24 o
   4   7   1       1204.75       1122.53        53.20 o
   5   7   1         20.94         35.72        28.88 o
   6   7   1        966.46        915.81        50.16 o
   7   7   1         44.35        -31.16        31.16 o
   8   7   1         74.86        151.24        75.24 o
   9   7   1         13.86         38.00        51.68 o
  10   7   1          0.23         47.88        71.44 o
  11   7   1          2.24        -22.80        63.84 o
 -11   8   1          1.00        -48.64        61.56 o
 -10   8   1        146.73         98.04        72.96 o
  -9   8   1         67.60        -51.68        51.68 o
  -8   8   1        515.69        579.89        84.36 o
  -7   8   1          9.82         54.72        57.00 o
  -6   8   1       2401.70       2310.43        68.40 o
  -5   8   1        280.83        294.88        57.76 o
  -4   8   1       1815.53       2047.47        66.88 o
  -3   8   1          3.48         -6.84        27.36 o
  -2   8   1        627.94        697.69        42.56 o
  -1   8   1        189.81        225.23        23.26 o
   0   8   1         73.02         41.43        17.95 o
   1   8   1        117.49         78.02        20.40 o
   2   8   1       1137.31       1153.29        49.78 o
   3   8   1         18.42         13.68        26.60 o
   4   8   1       1726.96       1893.19        66.88 o
   5   8   1          0.06          5.32        26.60 o
   6   8   1       1815.41       1858.98        60.80 o
   7   8   1          8.51        -24.32        52.44 o
   8   8   1        975.41       1116.45       104.12 o
   9   8   1          0.18         10.64        63.84 o
  10   8   1        255.37        261.44        72.20 o
 -10   9   1          3.32        -29.64        70.68 o
  -9   9   1          0.95         59.28        53.20 o
  -8   9   1        174.88        235.60        79.80 o
  -7   9   1         11.99          6.84        49.40 o
  -6   9   1        909.45        970.53        75.24 o
  -5   9   1          0.17        -18.24        31.92 o
  -4   9   1       2634.89       2517.91       118.56 o
  -3   9   1        498.03        441.57        44.08 o
  -2   9   1       5768.76       6093.76       176.32 o
  -1   9   1          9.30          4.94        21.50 o
   0   9   1       3325.73       3452.16       217.74 o
   1   9   1          5.57          1.22        19.32 o
   2   9   1       3237.84       3359.01        95.65 o
   3   9   1        660.21        571.53        41.04 o
   4   9   1        912.25        988.77        52.44 o
   5   9   1         55.07         22.04        30.40 o
   6   9   1        183.99        186.96        72.20 o
   7   9   1         48.49         95.00        64.60 o
   8   9   1          9.16         13.68        66.12 o
   9   9   1          0.03         84.36        57.76 o
  10   9   1          0.59        -28.12        62.32 o
  -9  10   1        176.87        223.44        72.20 o
  -8  10   1        201.52        171.00        90.44 o
  -7  10   1        227.09        262.20        64.60 o
  -6  10   1        241.81        285.00        60.04 o
  -5  10   1          9.48         63.08        69.92 o
  -4  10   1        753.40        930.25        51.68 o
  -3  10   1        240.30        291.08        38.76 o
  -2  10   1        132.86        107.92        31.16 o
  -1  10   1        282.01        325.04        26.06 o
   0  10   1        101.41         74.03        21.18 o
   1  10   1        169.24        158.77        34.58 o
   2  10   1        200.68        247.19        24.45 o
   3  10   1         49.87         57.76        29.64 o
   4  10   1       1263.13       1203.86        89.68 o
   5  10   1          2.53         44.08        49.40 o
   6  10   1        835.06        705.29        73.72 o
   7  10   1         36.92        -44.08        55.48 o
   8  10   1        530.16        740.25        96.52 o
   9  10   1        104.20        130.72        76.00 o
  -8  11   1         96.74        212.04        77.52 o
  -7  11   1          1.27         -3.80        64.60 o
  -6  11   1        374.88        179.36        70.68 o
  -5  11   1        196.02        144.40        80.56 o
  -4  11   1        353.07        312.36        63.84 o
  -3  11   1        530.15        573.05        79.04 o
  -2  11   1        940.90       1010.05        81.32 o
  -1  11   1        665.03        705.77        53.48 o
   0  11   1        206.37        160.25        38.41 o
   1  11   1        819.18        837.33        52.38 o
   2  11   1        609.21        625.02       107.16 o
   3  11   1        343.35        364.04        61.56 o
   4  11   1        577.54        633.85        77.52 o
   5  11   1        189.62        173.28        66.88 o
   6  11   1         45.64         46.36        52.44 o
   7  11   1         19.19        -15.20        59.28 o
   8  11   1         19.63         10.64        82.84 o
  -7  12   1        430.06        483.37        98.04 o
  -6  12   1        218.39        202.92        95.76 o
  -5  12   1        633.82        522.13        96.52 o
  -4  12   1         10.22         38.00        56.24 o
  -3  12   1        165.97        202.16        66.88 o
  -2  12   1         24.63          8.36        66.88 o
  -1  12   1         83.86        136.76        49.78 o
   0  12   1         58.98        114.74        73.72 o
   1  12   1         77.38        104.19        41.11 o
   2  12   1         52.20        119.72        40.55 o
   3  12   1        212.91        256.12        82.08 o
   4  12   1         54.04         74.48        65.36 o
   5  12   1        318.54        309.32        67.64 o
   6  12   1         47.70         31.92        66.88 o
   7  12   1        291.14        362.52        77.52 o
  -6  13   1         53.56        -18.24        81.32 o
  -5  13   1         68.36        159.60        82.84 o
  -4  13   1        136.92        114.00        60.80 o
  -3  13   1        587.29        759.25        91.20 o
  -2  13   1        350.01        449.17        88.16 o
  -1  13   1       1282.31       1236.66        99.94 o
   0  13   1        552.73        459.53        53.61 o
   1  13   1       1693.71       1733.68        80.34 o
   2  13   1        471.00        398.72        73.34 o
   3  13   1       1091.10       1127.85       109.44 o
   4  13   1        133.55         69.16        70.68 o
   5  13   1        288.98         86.64        75.24 o
  -3  14   1         70.04        103.36        88.16 o
  -2  14   1         19.07          3.80        53.96 o
  -1  14   1          0.90        -22.40        45.91 o
   0  14   1          4.16         45.01        46.20 o
   1  14   1         94.06         22.04        50.61 o
   2  14   1         15.92         19.76        48.64 o
   3  14   1        137.47        307.80        63.08 o
 -12   0   2          0.04        243.20        78.28 o
 -10   0   2        210.31        305.52        81.32 o
  -8   0   2        531.09        668.81        56.24 o
  -6   0   2        132.40         91.96        28.88 o
  -4   0   2       1789.71       1668.22        55.48 o
  -2   0   2       1657.28       1438.70        61.56 o
   2   0   2      64622.39      68856.45      2359.45 o
   4   0   2      18270.21      17573.71       357.20 o
   6   0   2       1546.40       1411.34        60.04 o
   8   0   2         41.57         64.60        34.20 o
  10   0   2        671.67        645.25        80.56 o
  12   0   2         59.50         66.88        65.36 o
 -13   1   2          0.42          0.69        49.83 o
 -12   1   2        137.45        252.99        59.52 o
 -11   1   2         14.30         31.52        44.68 o
 -10   1   2        435.39        540.51        79.80 o
  -9   1   2        147.14        181.51        34.51 o
  -8   1   2       2594.37       2788.37        87.78 o
  -7   1   2        151.94        138.60        28.96 o
  -6   1   2       2453.27       2127.50        43.32 o
  -5   1   2       1901.31       1637.13        41.58 o
  -4   1   2       4776.23       4433.90       205.20 o
  -3   1   2       6053.70       5340.51       265.62 o
  -2   1   2       2612.37       2666.44        68.78 o
  -1   1   2       4868.26       5156.68        77.61 o
   0   1   2         92.42        177.67         9.60 o
   1   1   2        509.88        535.33        12.24 o
   2   1   2      39805.00      43136.18       784.67 o
   3   1   2          6.80         12.80        16.92 o
   4   1   2       5113.54       5033.41       166.06 o
   5   1   2        251.93        253.49        22.03 o
   6   1   2       3274.05       3175.16        65.16 o
   7   1   2        462.21        361.36        30.63 o
   8   1   2       1612.70       1683.86       298.30 o
   9   1   2        150.06        186.46        27.93 o
  10   1   2        277.71        457.44        49.66 o
  11   1   2        182.91        206.22        54.53 o
  12   1   2         96.08        189.75        50.53 o
 -13   2   2          6.49        -57.76        57.76 o
 -12   2   2         14.54        -59.28        67.64 o
 -11   2   2         40.37         31.16        61.56 o
 -10   2   2          0.64          4.56        52.44 o
  -9   2   2         71.92         82.08        36.48 o
  -8   2   2        323.11        424.85        50.16 o
  -7   2   2       1597.14       1434.14        65.36 o
  -6   2   2        628.91        506.17        41.80 o
  -5   2   2       2171.72       1782.22        67.64 o
  -4   2   2       5304.48       5447.75       222.68 o
  -3   2   2       9196.76       9724.33       263.72 o
  -2   2   2        233.53        194.56        29.64 o
  -1   2   2       3386.34       3414.47       106.62 o
   0   2   2       4110.91       4036.41       143.64 o
   1   2   2         65.00         61.20        13.70 o
   2   2   2       9152.13       9425.97       473.49 o
   3   2   2       1088.54       1079.97        47.12 o
   4   2   2       8428.42       8354.79       260.68 o
   5   2   2        876.46        735.69        44.84 o
   6   2   2        312.00        263.72        38.00 o
   7   2   2         17.38         15.96        28.12 o
   8   2   2         27.14         94.24        38.00 o
   9   2   2         48.30        116.28        33.44 o
  10   2   2         59.31         66.12        55.48 o
  11   2   2          1.13        -15.96        60.80 o
  12   2   2         75.93         94.24        62.32 o
 -12   3   2        108.98        110.20        70.68 o
 -11   3   2        248.33        296.40        82.84 o
 -10   3   2        531.04        767.61        92.72 o
  -9   3   2        750.48        665.01        60.04 o
  -8   3   2       2626.72       2818.88       106.40 o
  -7   3   2        973.86        807.89        56.24 o
  -6   3   2       1162.27        858.05        47.12 o
  -5   3   2       1941.77       2023.15        61.56 o
  -4   3   2       3083.00       3052.96       107.92 o
  -3   3   2        706.85        703.01        41.04 o
  -2   3   2        304.48        312.36        29.64 o
  -1   3   2        474.53        446.20       114.76 o
   0   3   2      10494.11      11185.07       251.56 o
   1   3   2       7810.59       7764.06       165.66 o
   2   3   2      19024.29      19162.07       241.49 o
   3   3   2       2533.74       2376.55        88.92 o
   4   3   2       2354.93       2207.07        88.16 o
   5   3   2       3421.55       3127.44       128.44 o
   6   3   2       1017.42       1020.69        49.40 o
   7   3   2       1360.64       1070.09        53.96 o
   8   3   2        393.09        455.25        51.68 o
   9   3   2        219.11        221.16        40.28 o
  10   3   2        384.06        425.61        74.48 o
  11   3   2         45.80         66.12        72.96 o
  12   3   2         75.54        169.48        77.52 o
 -12   4   2          4.02         17.48        56.24 o
 -11   4   2         51.52        -11.40        53.20 o
 -10   4   2          9.15         72.96        53.20 o
  -9   4   2         18.36          3.80        44.08 o
  -8   4   2        466.86        546.45        52.44 o
  -7   4   2        203.44        174.80        39.52 o
  -6   4   2        950.22        793.45        48.64 o
  -5   4   2       2147.91       2003.39        67.64 o
  -4   4   2       3274.74       3547.73       114.76 o
  -3   4   2      12687.79      13310.06       305.52 o
  -2   4   2      10202.02      10811.90       267.52 o
  -1   4   2      23602.29      23374.43       268.83 o
   0   4   2       2538.77       2432.05        63.08 o
   1   4   2      12187.85      12933.34       320.72 o
   2   4   2       2542.59       2752.97       450.31 o
   3   4   2       1455.81       1547.38        63.84 o
   4   4   2       3379.61       3178.36       113.24 o
   5   4   2        405.45        366.32        40.28 o
   6   4   2         17.91         31.92        27.36 o
   7   4   2         19.71         31.92        39.52 o
   8   4   2         16.27         35.72        38.76 o
   9   4   2         14.69        121.60        66.12 o
  10   4   2         92.92        126.16        60.80 o
  11   4   2          7.21        -60.04        60.04 o
  12   4   2         61.87         36.48        62.32 o
 -12   5   2         28.47         66.88        68.40 o
 -11   5   2        145.13        111.72        68.40 o
 -10   5   2        134.23        232.56        77.52 o
  -9   5   2        236.77        221.16        80.56 o
  -8   5   2        690.63        782.81        57.00 o
  -7   5   2        429.45        285.00        47.12 o
  -6   5   2        833.92        633.09        50.16 o
  -5   5   2       1294.73       1368.02        56.24 o
  -4   5   2        111.58         83.60        30.40 o
  -3   5   2        356.86        476.53        37.24 o
  -2   5   2        334.42        338.20        32.68 o
  -1   5   2       4080.63       4244.65       349.22 o
   0   5   2        991.81        967.81        42.56 o
   1   5   2       2576.68       2611.49       170.62 o
   2   5   2       1242.90       1431.47       115.52 o
   3   5   2       3287.19       3130.48       105.64 o
   4   5   2        597.48        551.77        42.56 o
   5   5   2       2521.31       2395.55        78.28 o
   6   5   2        147.23        164.16        47.88 o
   7   5   2       3637.48       3461.09        85.12 o
   8   5   2        330.55        379.24        47.88 o
   9   5   2        648.06        723.53        79.04 o
  10   5   2        230.53        367.08        82.84 o
  11   5   2        207.76        257.64        70.68 o
  12   5   2         58.45        142.12        90.44 o
 -11   6   2          1.43        -38.76        66.12 o
 -10   6   2          0.03        -27.36        63.08 o
  -9   6   2          2.18         42.56        63.84 o
  -8   6   2         11.70        -36.48        36.48 o
  -7   6   2        237.33        143.64        44.84 o
  -6   6   2        106.47         65.36        34.20 o
  -5   6   2       3516.57       3442.09       156.56 o
  -4   6   2        800.06        848.93        49.40 o
  -3   6   2       9802.31       9673.41       256.12 o
  -2   6   2       1298.65       1414.38        50.16 o
  -1   6   2      17169.89      16810.33       235.12 o
   0   6   2          1.83         20.06        21.28 o
   1   6   2       9936.94      10046.99       183.96 o
   2   6   2          9.94          9.59        17.64 o
   3   6   2       3783.17       3722.53       169.48 o
   4   6   2       1974.15       2167.55        72.96 o
   5   6   2        976.62        866.41        48.64 o
   6   6   2        562.63        523.65        50.92 o
   7   6   2          3.96         -2.28        34.20 o
   8   6   2        168.27        222.68        72.96 o
   9   6   2         16.39         25.84        68.40 o
  10   6   2         51.31         45.60        77.52 o
  11   6   2         24.19         45.60        58.52 o
 -11   7   2        135.83        113.24        91.20 o
 -10   7   2          3.46        136.80        60.80 o
  -9   7   2        340.10        386.85        76.00 o
  -8   7   2         13.95         -6.84        49.40 o
  -7   7   2       1380.74       1337.62        66.88 o
  -6   7   2          1.76         19.76        32.68 o
  -5   7   2       1214.95       1286.70        58.52 o
  -4   7   2          7.02          9.12        30.40 o
  -3   7   2        321.54        383.05        39.52 o
  -2   7   2        379.45        390.65        36.48 o
  -1   7   2         84.84         68.69        20.56 o
   0   7   2         22.93         33.79        18.79 o
   1   7   2          0.42        -10.94        16.33 o
   2   7   2        226.76        250.64        26.32 o
   3   7   2       3208.38       3031.68       152.00 o
   4   7   2        160.91        147.44        31.92 o
   5   7   2       3589.40       3463.37        90.44 o
   6   7   2          0.24         20.52        33.44 o
   7   7   2       3154.15       2878.16        77.52 o
   8   7   2         14.42         60.04        69.16 o
   9   7   2        850.77        952.29        98.04 o
  10   7   2         11.84         43.32        61.56 o
  11   7   2         91.44        -47.88        84.36 o
 -11   8   2         15.72        -15.20        70.68 o
 -10   8   2          4.91        -48.64        48.64 o
  -9   8   2         12.32        -41.04        59.28 o
  -8   8   2         94.05        106.40        66.88 o
  -7   8   2        263.31        254.60        66.12 o
  -6   8   2         49.08         57.00        33.44 o
  -5   8   2       3704.15       3576.61       129.20 o
  -4   8   2          7.17          6.08        31.92 o
  -3   8   2       9958.71      10585.42       231.80 o
  -2   8   2        155.86        139.08        33.44 o
  -1   8   2      13162.12      13155.31       531.25 o
   0   8   2          6.11        -26.98        26.98 o
   1   8   2       5565.44       5346.05       131.10 o
   2   8   2        158.56        148.34        40.28 o
   3   8   2       1212.30       1252.50        60.80 o
   4   8   2        132.81        152.76        37.24 o
   5   8   2        349.78        211.28        35.72 o
   6   8   2        291.44        215.84        38.00 o
   7   8   2        291.63        373.92        55.48 o
   8   8   2         57.44         42.56        70.68 o
   9   8   2         17.85         77.52        65.36 o
  10   8   2         11.38         30.40        54.72 o
 -10   9   2         36.97         -3.04        71.44 o
  -9   9   2        391.71        592.81        96.52 o
  -8   9   2        151.31         68.40        69.16 o
  -7   9   2        759.71        666.53        89.68 o
  -6   9   2          0.95          6.84        63.08 o
  -5   9   2        630.03        685.53        49.40 o
  -4   9   2        288.45        357.20        41.04 o
  -3   9   2        249.69        289.56        41.80 o
  -2   9   2          1.66         27.36        37.24 o
  -1   9   2          2.75         -4.08        21.48 o
   0   9   2        831.02        860.50        33.84 o
   1   9   2          5.38        -19.15        19.15 o
   2   9   2        165.51        171.89        23.55 o
   3   9   2        131.21         87.40        38.00 o
   4   9   2          2.80        -25.84        30.40 o
   5   9   2        615.76        622.45        42.56 o
   6   9   2         23.27          6.08        40.28 o
   7   9   2        922.39        885.41       105.64 o
   8   9   2          4.18         13.68        65.36 o
   9   9   2        336.35        585.21        87.40 o
  10   9   2         24.35          3.04        57.00 o
  -9  10   2         15.55        -28.88        87.40 o
  -8  10   2          0.02        -44.84        54.72 o
  -7  10   2        231.31        114.00        72.96 o
  -6  10   2         31.72         12.92        60.04 o
  -5  10   2        692.98        723.53        76.76 o
  -4  10   2         68.65          9.88        53.20 o
  -3  10   2       1828.83       2010.99        67.64 o
  -2  10   2        217.83        145.92        35.72 o
  -1  10   2       3160.95       3364.55        92.20 o
   0  10   2        702.81        799.12        52.44 o
   1  10   2       1185.56       1205.00        38.42 o
   2  10   2        472.95        524.77        52.82 o
   3  10   2       1086.42       1165.10        53.20 o
   4  10   2         66.64        113.24        67.64 o
   5  10   2        163.31         53.20        64.60 o
   6  10   2          4.98         28.12        55.48 o
   7  10   2          2.31         14.44        57.00 o
   8  10   2          3.35         19.00        63.08 o
   9  10   2          5.47         26.60        78.28 o
  -8  11   2        216.54        196.08        98.04 o
  -7  11   2        225.05        145.16        78.28 o
  -6  11   2        516.11        425.61        71.44 o
  -5  11   2         66.72        -76.00        76.00 o
  -4  11   2        420.77        451.45        67.64 o
  -3  11   2        321.93        421.05        61.56 o
  -2  11   2          0.43        -34.96        62.32 o
  -1  11   2          0.17        -34.42        39.79 o
   0  11   2        214.47        167.61        38.83 o
   1  11   2         79.58        161.60        37.21 o
   2  11   2        711.39        677.49        48.36 o
   3  11   2        130.40        108.68        54.72 o
   4  11   2        282.18        452.97        69.92 o
   5  11   2        587.02        367.08        66.12 o
   6  11   2        128.33         22.80        57.76 o
   7  11   2        369.28        105.64        70.68 o
   8  11   2         89.83         39.52        82.84 o
  -7  12   2         51.41         58.52        75.24 o
  -6  12   2         81.80         44.84        69.92 o
  -5  12   2        266.48        288.80        67.64 o
  -4  12   2        323.40        342.00        77.52 o
  -3  12   2        444.30        524.41        76.00 o
  -2  12   2        305.36        431.69        64.60 o
  -1  12   2        990.26       1007.20        56.84 o
   0  12   2       1037.06        972.29        57.72 o
   1  12   2        977.24        911.69        72.96 o
   2  12   2        839.52        729.98        58.31 o
   3  12   2        447.82        431.69        71.44 o
   4  12   2        355.09        496.29        77.52 o
   5  12   2         71.87         76.00        65.36 o
   6  12   2        163.83        165.68        66.12 o
   7  12   2         80.90         -3.80        69.92 o
  -5  13   2         10.10         45.60        76.76 o
  -4  13   2        264.09        289.56        72.96 o
  -3  13   2          4.91         16.72        56.24 o
  -2  13   2         20.76        -23.56        55.48 o
  -1  13   2          0.02        -12.33        38.03 o
   0  13   2        110.22        147.72        40.98 o
   1  13   2         12.51          9.50        47.50 o
   2  13   2        402.82        343.73        56.69 o
   3  13   2         27.75         34.20        66.88 o
   4  13   2        303.00        292.60        70.68 o
   5  13   2         23.93         14.44        79.80 o
  -3  14   2         10.77         73.72        78.28 o
  -2  14   2        548.45        522.89        80.56 o
  -1  14   2         39.90        -13.86        46.87 o
   0  14   2        616.26        583.46        97.28 o
   1  14   2        115.95        160.02        46.43 o
   2  14   2        503.61        500.85        70.68 o
   3  14   2         40.47         68.40        59.28 o
 -13   0   3         45.26          0.00        76.00 o
 -11   0   3        286.26        265.24        72.96 o
  -9   0   3       1004.91       1065.53        68.40 o
  -7   0   3       1571.29       1307.22        60.04 o
  -5   0   3       3950.53       3323.52       107.92 o
  -3   0   3        518.41        427.89        35.72 o
  -1   0   3       4777.74       5115.79       400.91 o
   1   0   3       1798.82       1860.41        42.72 o
   3   0   3      17505.71      18104.96       338.20 o
   5   0   3      13072.59      11978.52       293.36 o
   7   0   3       5705.77       5369.47       199.12 o
   9   0   3       1838.63       1862.78        79.04 o
  11   0   3         40.38         68.40        57.76 o
 -13   1   3         28.70         69.12        45.64 o
 -12   1   3          0.01         -7.93        49.88 o
 -11   1   3         36.66        -37.09        62.32 o
 -10   1   3         23.26         -1.70        50.98 o
  -9   1   3        475.47        545.61        36.53 o
  -8   1   3         16.36         53.27        37.24 o
  -6   1   3        444.94        375.32        28.47 o
  -5   1   3       6690.78       5845.24       140.60 o
  -4   1   3        122.78        100.21        21.72 o
  -3   1   3      13422.20      13894.46       247.00 o
  -2   1   3         16.32         17.19        19.76 o
  -1   1   3        860.69        847.40        56.38 o
   0   1   3        177.68        236.37        11.79 o
   1   1   3      38721.23      40076.41       563.63 o
   2   1   3         30.44         40.22        13.71 o
   3   1   3      17727.33      18060.62       238.50 o
   4   1   3        325.48        312.32        24.44 o
   5   1   3       4902.76       2763.25       863.75 o
   6   1   3        231.88        172.66        25.73 o
   7   1   3        367.35        393.15        49.40 o
   8   1   3        231.44        204.67        30.04 o
   9   1   3         90.08        126.35        36.86 o
  10   1   3         16.63        -30.93        42.51 o
  11   1   3        118.71        102.58        49.22 o
  12   1   3          7.85         29.52        34.73 o
 -12   2   3         31.78        104.12        64.60 o
 -11   2   3        141.97        262.96        72.20 o
 -10   2   3        202.94        171.76        64.60 o
  -9   2   3        603.01        646.77        55.48 o
  -8   2   3        219.45        110.20        47.88 o
  -7   2   3       3792.46       3483.89        81.32 o
  -6   2   3       1015.13        976.61        50.92 o
  -5   2   3       8627.39       7013.37       242.44 o
  -4   2   3       1660.47       1585.38        66.88 o
  -3   2   3       6768.44       7131.93       237.88 o
  -2   2   3        618.14        797.25        37.24 o
  -1   2   3       3756.60       3650.39       363.28 o
   0   2   3         18.87         18.88        13.85 o
   1   2   3      37070.85      38675.59      1313.68 o
   2   2   3        194.06        202.06        18.44 o
   3   2   3      11053.92      10902.34       275.12 o
   4   2   3         15.82         38.00        23.56 o
   5   2   3       8576.10       7400.22       226.48 o
   6   2   3       1643.26       1550.42        63.84 o
   7   2   3       2959.43       2453.31        72.20 o
   8   2   3        472.33        499.33        51.68 o
   9   2   3        489.39        496.29        51.68 o
  10   2   3         97.90        172.52        66.12 o
  11   2   3        180.50        354.16        78.28 o
  12   2   3         28.01         54.72        66.12 o
 -12   3   3         10.09         22.80        64.60 o
 -11   3   3         25.72         11.40        61.56 o
 -10   3   3         24.93        -18.24        63.84 o
  -9   3   3        130.80        178.60        41.80 o
  -8   3   3        366.28        558.61        51.68 o
  -6   3   3        371.32        339.72        41.80 o
  -5   3   3       3032.60       2849.28        72.20 o
  -4   3   3       2963.86       2612.15        95.76 o
  -3   3   3       5385.96       5759.36       214.32 o
  -2   3   3      13234.64      13078.25       282.72 o
  -1   3   3       3845.08       4028.51       358.72 o
   0   3   3       2074.84       1975.27        47.83 o
   1   3   3       9278.70       8790.62       645.63 o
   2   3   3       9638.44      10435.01       378.87 o
   3   3   3       5914.46       5846.76       199.88 o
   4   3   3        520.91        621.69        46.36 o
   5   3   3       1632.54       1378.66        56.24 o
   6   3   3        277.53        215.84        36.48 o
   7   3   3          0.61         13.68        32.68 o
   8   3   3         18.19         39.52        35.72 o
   9   3   3          9.98        129.96        57.76 o
  10   3   3          7.46         22.80        69.16 o
  11   3   3         22.81         79.04        56.24 o
  12   3   3         10.70        -37.24        56.24 o
 -12   4   3        137.76        298.68        88.92 o
 -11   4   3         56.75         27.36        65.36 o
 -10   4   3        884.07        918.09        99.56 o
  -9   4   3        506.46        534.29        49.40 o
  -8   4   3       2171.09       2337.03        84.36 o
  -7   4   3        480.08        348.08        48.64 o
  -6   4   3       1470.93       1238.06        54.72 o
  -5   4   3        367.43        291.84        38.00 o
  -4   4   3        953.37       1186.38        50.92 o
  -3   4   3        383.32        360.24        36.48 o
  -2   4   3       1575.80       1822.50        55.48 o
  -1   4   3       2170.11       2221.68       208.62 o
   0   4   3         62.14         87.56        23.56 o
   1   4   3       1574.62       1406.47        35.12 o
   2   4   3        439.55        505.22        42.94 o
   3   4   3        636.02        575.33        37.24 o
   4   4   3        412.28        386.09        34.96 o
   5   4   3       2142.94       2069.51        79.80 o
   6   4   3        574.95        457.53        40.28 o
   7   4   3        883.31        743.29        47.12 o
   8   4   3        773.27        847.41        57.00 o
   9   4   3        366.40        526.69        69.92 o
  10   4   3         98.71         89.68        82.84 o
  11   4   3         60.04        117.04        60.80 o
  12   4   3         41.79        254.60        64.60 o
 -12   5   3         12.78         59.28        75.24 o
 -11   5   3          1.35        -18.24        57.00 o
 -10   5   3         59.12         76.76        65.36 o
  -9   5   3         95.70        139.08        72.96 o
  -8   5   3         26.81         64.60        44.08 o
  -7   5   3        696.01        695.41        54.72 o
  -6   5   3        972.70        956.85        52.44 o
  -5   5   3       1458.62       1206.14        54.72 o
  -4   5   3       9749.88      10382.50       260.68 o
  -3   5   3       4439.41       4916.51       200.64 o
  -2   5   3      16151.23      16277.89       324.52 o
  -1   5   3       2575.76       2565.75        60.66 o
   0   5   3      12970.75      12898.81       223.23 o
   1   5   3       1318.23       1087.73       114.00 o
   2   5   3       5449.38       5744.20       474.25 o
   3   5   3       1099.92       1006.25        44.08 o
   4   5   3          7.12         39.52        33.44 o
   5   5   3        157.81        231.04        33.44 o
   6   5   3         22.51         31.16        26.60 o
   7   5   3        130.51         27.36        37.24 o
   8   5   3        229.57        164.92        39.52 o
   9   5   3         75.62         23.56        64.60 o
  10   5   3         30.27         95.76        72.96 o
  11   5   3          1.48        -33.44        51.68 o
 -11   6   3         34.50          3.80        64.60 o
 -10   6   3        408.12        469.69        75.24 o
  -9   6   3        103.41        170.24        75.24 o
  -8   6   3        350.39        523.65        52.44 o
  -7   6   3        521.87        469.69        49.40 o
  -6   6   3        117.68         84.36        34.96 o
  -5   6   3        178.67        153.52        34.96 o
  -4   6   3         68.71         94.24        30.40 o
  -3   6   3        188.70        224.96        36.48 o
  -2   6   3        971.07       1097.45        47.88 o
  -1   6   3        242.69        281.12        25.38 o
   0   6   3          3.12          3.09        20.98 o
   1   6   3       7155.07       7113.69       222.68 o
   2   6   3       1670.29       2119.43       325.66 o
   3   6   3        341.77        362.52        33.44 o
   4   6   3       1702.97       1833.90        66.12 o
   5   6   3        264.49        238.64        35.72 o
   6   6   3       2700.15       2485.99       114.76 o
   7   6   3        421.14        383.81        41.04 o
   8   6   3       1981.74       2293.71       118.56 o
   9   6   3        128.38        215.84        72.96 o
  10   6   3        406.28        334.40        96.52 o
  11   6   3         49.04         38.76        63.08 o
 -11   7   3          3.14         47.88        57.76 o
 -10   7   3          4.95         67.64        72.96 o
  -9   7   3          0.72         14.44        53.20 o
  -8   7   3         38.13        167.96        65.36 o
  -7   7   3          4.30        -29.64        38.00 o
  -6   7   3        296.07        128.44        41.80 o
  -5   7   3        518.84        317.68        44.84 o
  -4   7   3       3820.29       4186.90       163.40 o
  -3   7   3        445.48        421.05        41.80 o
  -2   7   3       8720.26       8875.40       235.60 o
  -1   7   3        455.74        530.56        32.87 o
   0   7   3       7673.17       7701.74       163.49 o
   1   7   3        645.70        642.27        29.01 o
   2   7   3       8305.94       8303.90       272.08 o
   3   7   3        378.80        361.76        37.24 o
   4   7   3        968.55        929.49        48.64 o
   5   7   3          6.26         18.24        23.56 o
   6   7   3        346.40        302.48        39.52 o
   7   7   3          0.03        -14.44        55.48 o
   8   7   3          2.74         27.36        69.16 o
   9   7   3         20.81         91.96        67.64 o
  10   7   3         54.59         17.48        71.44 o
  11   7   3          1.62         -6.08        66.12 o
 -10   8   3        306.50        499.33        95.00 o
  -9   8   3         24.17         29.64        70.68 o
  -8   8   3        448.62        617.13        80.56 o
  -7   8   3         84.73          0.76        56.24 o
  -6   8   3        724.75        710.61        47.12 o
  -5   8   3        215.83        266.76        41.04 o
  -4   8   3        613.98        820.05        49.40 o
  -3   8   3          8.74        -15.20        30.40 o
  -2   8   3        583.38        687.05        45.60 o
  -1   8   3        310.14        280.79        44.08 o
   0   8   3          0.39         -9.12        25.84 o
   1   8   3         37.98         44.35        18.94 o
   2   8   3        487.32        556.54        59.28 o
   3   8   3        286.61        332.12        34.96 o
   4   8   3       1585.27       1623.38        60.04 o
   5   8   3        243.63        239.40        36.48 o
   6   8   3        677.42        610.29        41.80 o
   7   8   3          1.96         47.88        46.36 o
   8   8   3        470.29        578.37        82.08 o
   9   8   3         24.96         16.72        71.44 o
  10   8   3        159.39        374.68        73.72 o
 -10   9   3          1.23         82.84        64.60 o
  -9   9   3          0.00         59.28        86.64 o
  -8   9   3          0.57        -43.32        81.32 o
  -7   9   3        284.72        276.64        86.64 o
  -6   9   3        250.41        166.44        82.84 o
  -5   9   3        259.96        136.80        38.76 o
  -4   9   3       2085.63       2352.23        75.24 o
  -3   9   3        193.30        166.44        35.72 o
  -2   9   3       6787.45       7572.74       201.40 o
  -1   9   3        353.80        418.31        29.50 o
   0   9   3       6019.49       6144.09       128.39 o
   1   9   3        161.43        197.39        23.26 o
   2   9   3       1589.74       1574.00       152.38 o
   3   9   3        211.73        250.80        32.68 o
   4   9   3        256.71        287.28        37.24 o
   5   9   3        535.49        437.01        62.32 o
   6   9   3          6.47         -6.08        53.96 o
   7   9   3          1.13         12.92        60.80 o
   8   9   3         20.79         82.84        66.88 o
   9   9   3          4.28        -27.36        55.48 o
  -9  10   3         47.43          0.00        81.32 o
  -8  10   3        267.14        253.84        92.72 o
  -7  10   3        239.02        395.21        82.08 o
  -6  10   3        247.17        248.52        57.76 o
  -5  10   3        435.34        369.36        70.68 o
  -4  10   3        186.10        321.48        67.64 o
  -3  10   3         11.09         50.92        29.64 o
  -2  10   3        261.85        266.76        38.76 o
  -1  10   3        527.39        515.92        49.02 o
   0  10   3        178.74        127.55        26.66 o
   1  10   3        428.01        489.47        29.02 o
   2  10   3        159.88        213.30        23.80 o
   3  10   3        523.95        525.93        40.28 o
   4  10   3        525.34        475.77        66.88 o
   5  10   3        255.94        149.72        78.28 o
   6  10   3        632.47        572.29        69.16 o
   7  10   3         30.02         15.96        62.32 o
   8  10   3        199.32        386.85        83.60 o
   9  10   3         39.89         89.68        67.64 o
  -8  11   3         63.13        -47.88        79.80 o
  -7  11   3         47.10         -8.36        73.72 o
  -6  11   3        500.04        394.45        76.00 o
  -5  11   3        185.39        263.72        85.88 o
  -4  11   3        983.68        982.69        92.72 o
  -3  11   3        590.08        675.65        78.28 o
  -2  11   3       1391.36       1464.54        88.92 o
  -1  11   3        350.37        365.90        43.82 o
   0  11   3        770.53        768.47        47.82 o
   1  11   3        242.41        280.79        40.57 o
   2  11   3        345.54        322.14        60.42 o
   3  11   3          2.01         12.16        48.64 o
   4  11   3        427.13        400.53        68.40 o
   5  11   3         12.38        -28.88        53.96 o
   6  11   3         81.57         72.96        63.08 o
   7  11   3         16.69         79.04        57.76 o
   8  11   3          6.16        172.52        72.20 o
  -7  12   3        285.12        275.88        96.52 o
  -6  12   3         99.67         57.00        94.24 o
  -5  12   3        598.90        481.09        78.28 o
  -4  12   3          0.26         28.88        56.24 o
  -3  12   3        144.73        231.04        74.48 o
  -2  12   3        101.02         27.36        56.24 o
  -1  12   3          0.56         -3.08        39.71 o
   0  12   3        129.01         95.28        39.96 o
   1  12   3        174.11        220.04        42.94 o
   2  12   3         94.68        104.14        41.80 o
   3  12   3        536.57        618.65        69.92 o
   4  12   3        295.46        357.96        79.80 o
   5  12   3        341.08        486.41        86.64 o
   6  12   3         77.54         28.12        61.56 o
  -5  13   3        203.95        272.84        94.24 o
  -4  13   3        155.96        107.16        76.00 o
  -3  13   3        267.43        292.60        80.56 o
  -2  13   3        140.69        115.52        65.36 o
  -1  13   3        589.67        526.86        63.10 o
   0  13   3        193.85        126.27        41.34 o
   1  13   3       1110.22       1097.78        68.15 o
   2  13   3        143.38         66.47        44.58 o
   3  13   3        737.19        759.25       101.84 o
   4  13   3         92.95        286.52        77.52 o
   5  13   3        313.21        136.80        75.24 o
  -3  14   3         58.15         88.16        77.52 o
  -2  14   3         32.83         28.88        62.32 o
  -1  14   3         11.82        -23.21        38.74 o
   0  14   3         47.82        108.64        37.28 o
   1  14   3        297.10        364.47        56.96 o
   2  14   3          0.28         -9.12        55.48 o
 -12   0   4         24.55         87.40        72.96 o
 -10   0   4        140.47        145.16        60.04 o
  -8   0   4       1905.67       2091.55        86.64 o
  -6   0   4       3838.00       3059.80        88.92 o
  -4   0   4      10031.78       8516.67       270.56 o
  -2   0   4      12691.38      12935.37       294.88 o
   0   0   4       2429.94       2713.71        60.55 o
   2   0   4      13474.39      15151.53       818.91 o
   4   0   4       1380.37       1363.46        50.92 o
   6   0   4       1159.43       1140.02        57.76 o
   8   0   4        226.27        320.72        41.80 o
  10   0   4        267.56        276.64        70.68 o
  12   0   4         56.28         28.88        68.40 o
 -12   1   4        142.13        184.24        64.97 o
 -11   1   4          2.10        -10.91        46.91 o
 -10   1   4        345.85        400.02        54.21 o
  -9   1   4          5.11         37.67        24.65 o
  -8   1   4       1310.09       1276.91        48.29 o
  -7   1   4        116.76         25.61        25.96 o
  -6   1   4       1446.48       1069.50        38.11 o
  -5   1   4        391.82        392.81        57.00 o
  -4   1   4       4969.47       5024.65       254.22 o
  -3   1   4          6.89         28.62        21.76 o
  -2   1   4       1367.39       1627.90        46.43 o
  -1   1   4       3028.35       3122.16       134.16 o
   0   1   4       1954.25       2347.43        70.21 o
   1   1   4       5982.08       7117.89       106.31 o
   2   1   4       8696.41       9208.76       217.53 o
   3   1   4          3.76         16.94        15.20 o
   4   1   4      12038.55      12260.71       224.96 o
   5   1   4        360.74        344.13        26.98 o
   6   1   4       7362.88       6526.84       421.43 o
   7   1   4        188.46        212.66        58.90 o
   8   1   4       2320.61       2489.48        61.78 o
   9   1   4          9.23        -20.98        20.98 o
  10   1   4        193.81        261.72        47.39 o
  11   1   4         56.27         78.11        64.98 o
  12   1   4          4.54         24.63        47.18 o
 -12   2   4          0.91        -62.32        62.32 o
 -11   2   4         15.34          8.36        64.60 o
 -10   2   4        102.80        140.60        57.76 o
  -9   2   4         41.82        -22.80        39.52 o
  -8   2   4        631.54        646.77        57.76 o
  -7   2   4        397.33        294.88        43.32 o
  -6   2   4       8969.09       8214.19       231.80 o
  -5   2   4       2556.56       2637.99        91.96 o
  -4   2   4      10956.35      10293.58       272.08 o
  -3   2   4       1548.06       1665.18        60.80 o
  -2   2   4      19375.18      20296.07       350.36 o
  -1   2   4       3422.18       3548.39       331.36 o
   0   2   4      24957.13      26817.64       904.03 o
   1   2   4       1073.36       1224.37        88.54 o
   2   2   4       8260.29       8848.18       188.48 o
   3   2   4        807.94        775.97        40.28 o
   4   2   4       3450.81       4192.98       182.40 o
   5   2   4        228.30        183.16        31.92 o
   6   2   4        769.72        655.13        42.56 o
   7   2   4         10.60        -16.72        28.12 o
   8   2   4        141.75        180.88        44.08 o
   9   2   4         54.39        100.32        53.96 o
  10   2   4          7.68         61.56        55.48 o
  11   2   4          1.58        -12.16        56.24 o
  12   2   4         45.48        120.84        54.72 o
 -12   3   4        105.49        183.16        69.16 o
 -11   3   4        193.00        272.08        77.52 o
 -10   3   4        388.61        490.21        89.68 o
  -9   3   4       1581.45       1591.46        72.96 o
  -8   3   4       1913.96       2124.99        86.64 o
  -7   3   4       1169.76        984.21        60.80 o
  -6   3   4       2169.59       1852.14        59.28 o
  -5   3   4        564.77        320.72        43.32 o
  -4   3   4       3326.59       3430.69       114.76 o
  -3   3   4        578.55        601.17        40.28 o
  -2   3   4        835.49        944.69        44.08 o
  -1   3   4       9430.70      10244.80       253.84 o
   0   3   4       1697.31       1787.11        92.72 o
   1   3   4        260.74        239.90        19.90 o
   2   3   4       3278.78       3474.81        88.27 o
   3   3   4        426.99        398.25        33.44 o
   4   3   4       1959.68       1773.10        60.04 o
   5   3   4       1007.02        905.93        47.88 o
   6   3   4       4112.01       4059.21       196.08 o
   7   3   4        780.15        700.73        50.16 o
   8   3   4        965.35       1042.73        60.80 o
   9   3   4        258.54        280.44        62.32 o
  10   3   4        278.95        284.24        66.88 o
  11   3   4        131.67        113.24        62.32 o
  12   3   4         76.16         55.48        70.68 o
 -12   4   4         21.44        -34.20        77.52 o
 -11   4   4          0.00        -57.00        85.12 o
 -10   4   4          0.51         26.60        79.04 o
  -9   4   4          3.79         42.56        70.68 o
  -8   4   4        443.26        486.41        53.20 o
  -7   4   4        231.32        160.36        41.04 o
  -6   4   4       2186.52       1950.95        66.12 o
  -5   4   4       1321.69       1146.10        51.68 o
  -4   4   4       5743.61       6954.85       237.88 o
  -3   4   4       4704.20       5457.63       212.80 o
  -2   4   4       9598.66      10480.54       262.96 o
  -1   4   4       7891.58       8243.33       823.85 o
   0   4   4       4882.89       4977.76       136.75 o
   1   4   4       8354.28       8413.34       203.68 o
   2   4   4        369.09        340.17        23.15 o
   3   4   4       4368.84       4462.78       176.32 o
   4   4   4          4.06        -39.52        39.52 o
   5   4   4          8.67        -12.16        31.16 o
   6   4   4        249.93        234.08        37.24 o
   7   4   4         16.01        -23.56        31.16 o
   8   4   4        183.77        135.28        39.52 o
   9   4   4        358.66        430.93        72.20 o
  10   4   4          0.70        -44.08        44.08 o
  11   4   4         53.13        -22.04        63.84 o
 -12   5   4         22.03         -1.52        78.28 o
 -11   5   4        244.30        315.40        81.32 o
 -10   5   4        121.69        113.24        65.36 o
  -9   5   4        324.60        533.53        70.68 o
  -8   5   4        375.95        583.69        50.92 o
  -7   5   4        450.55        348.84        56.24 o
  -6   5   4        210.63        130.72        35.72 o
  -5   5   4        274.13         96.52        42.56 o
  -4   5   4       1347.55       1482.02        57.76 o
  -3   5   4         32.79          6.08        29.64 o
  -2   5   4         10.46        -25.84        25.84 o
  -1   5   4       2123.89       2163.08       179.74 o
   0   5   4        644.80        634.36        26.32 o
   1   5   4        376.81        297.89        31.92 o
   2   5   4        444.71        471.90        27.16 o
   3   5   4        843.12        879.33        45.60 o
   4   5   4       1471.40       1504.82        57.76 o
   5   5   4       1096.71       1060.21        63.08 o
   6   5   4        962.20        954.57        48.64 o
   7   5   4        838.85        868.69        47.88 o
   8   5   4         11.51         60.80        47.88 o
   9   5   4        273.85        487.17        79.80 o
  10   5   4         28.17        142.88        73.72 o
  11   5   4        111.71         91.96        66.12 o
 -11   6   4         16.01         67.64        65.36 o
 -10   6   4         86.64        152.00        85.88 o
  -9   6   4         52.79        140.60        69.92 o
  -8   6   4         24.86        -57.76        66.88 o
  -7   6   4         83.16         98.04        35.72 o
  -6   6   4        335.22        287.28        40.28 o
  -5   6   4       2426.11       2349.19        76.00 o
  -4   6   4        330.28        431.69        44.84 o
  -3   6   4       1916.17       2039.87        75.24 o
  -2   6   4        496.01        489.45        41.04 o
  -1   6   4       4754.22       4720.25       131.86 o
   0   6   4       4736.62       5151.33       136.64 o
   1   6   4       8950.43       9955.20      1261.24 o
   2   6   4        721.19        675.55        40.28 o
   3   6   4       4221.43       4417.18       171.76 o
   4   6   4         14.09         22.80        28.12 o
   5   6   4        141.91         94.24        28.88 o
   6   6   4          1.94         46.36        35.72 o
   7   6   4         39.05        -15.96        31.16 o
   8   6   4         15.22        128.44        58.52 o
   9   6   4        347.85        349.60        82.08 o
  10   6   4         10.58        -44.84        44.84 o
  11   6   4         72.69         53.96        75.24 o
 -11   7   4        199.37        287.28        81.32 o
 -10   7   4          8.50         66.88        57.00 o
  -9   7   4        420.81        643.73        95.76 o
  -8   7   4         86.82        152.76        67.64 o
  -7   7   4        346.00        219.64        47.12 o
  -6   7   4          0.05          0.76        30.40 o
  -5   7   4        820.28        755.45        48.64 o
  -4   7   4          3.37        -24.32        30.40 o
  -3   7   4         39.94         51.68        32.68 o
  -2   7   4         34.70         84.36        29.64 o
  -1   7   4       2135.78       2015.35        48.64 o
   0   7   4         47.02         46.29        19.54 o
   1   7   4       2197.14       2442.86       207.86 o
   2   7   4         19.26         28.02        19.35 o
   3   7   4       4851.41       4892.94       167.96 o
   4   7   4          2.63         12.92        26.60 o
   5   7   4       2661.76       2584.03        77.52 o
   6   7   4        215.92        171.00        34.96 o
   7   7   4       1598.64       1588.42       110.20 o
   8   7   4         30.81         54.72        52.44 o
   9   7   4        651.57        790.41       101.84 o
  10   7   4         33.00         63.84        67.64 o
 -10   8   4          4.67         12.92        74.48 o
  -9   8   4          7.29        -58.52        69.16 o
  -8   8   4         32.75        150.48        63.08 o
  -7   8   4         41.74         63.08        76.00 o
  -6   8   4        224.14        214.32        41.80 o
  -5   8   4        897.22       1013.85        51.68 o
  -4   8   4          5.57        -34.96        47.12 o
  -3   8   4       4534.90       5288.91       167.96 o
  -2   8   4        215.47        174.80        34.96 o
  -1   8   4       9772.78      10110.87       393.68 o
   0   8   4        169.41        180.72        42.94 o
   1   8   4       7973.76       8039.32       209.38 o
   2   8   4        268.36        301.44        26.03 o
   3   8   4       3569.45       3546.97       136.04 o
   4   8   4         94.75        111.72        33.44 o
   5   8   4        149.01        179.36        33.44 o
   6   8   4          1.45         35.72        47.12 o
   7   8   4          9.93         -3.80        53.20 o
   8   8   4          1.02        -46.36        53.96 o
   9   8   4        125.51         97.28        81.32 o
  10   8   4          6.29         -1.52        60.04 o
 -10   9   4          0.72        -51.68        51.68 o
  -9   9   4        352.40        618.65        91.96 o
  -8   9   4         30.67         34.20        68.40 o
  -7   9   4        689.16        594.33        92.72 o
  -6   9   4          2.05         54.72        62.32 o
  -5   9   4        460.84        297.92        69.16 o
  -4   9   4         12.24        -31.92        31.92 o
  -3   9   4        233.50        251.56        40.28 o
  -2   9   4         54.93        -12.92        28.88 o
  -1   9   4        121.90         91.70        22.55 o
   0   9   4        231.01        245.06        58.90 o
   1   9   4       1202.40       1164.25        38.65 o
   2   9   4       1380.37       1319.50        41.11 o
   3   9   4        549.95        503.89        41.80 o
   4   9   4        143.64         95.76        31.92 o
   5   9   4        400.32        341.24        60.80 o
   6   9   4        114.97         37.24        74.48 o
   7   9   4        260.25         66.88        69.16 o
   8   9   4         53.97        127.68        72.20 o
   9   9   4        138.66        249.28        84.36 o
  -9  10   4         27.25        115.52        72.20 o
  -8  10   4         31.36         45.60        69.16 o
  -7  10   4        359.69        266.76        85.88 o
  -6  10   4        126.48        159.60        68.40 o
  -5  10   4       1305.10       1429.58        88.92 o
  -4  10   4        331.61        487.93        85.12 o
  -3  10   4        641.09        865.65        69.92 o
  -2  10   4        760.89        834.49        48.64 o
  -1  10   4       1377.13       1420.73        63.84 o
   0  10   4        279.03        247.12        23.34 o
   1  10   4        560.14        605.83        80.94 o
   2  10   4        100.52         99.02        20.27 o
   3  10   4        415.66        495.53        69.92 o
   4  10   4         16.54         36.48        63.08 o
   5  10   4        251.16        261.44        60.80 o
   6  10   4          0.03        -40.28        40.28 o
   7  10   4          1.91        -45.60        53.20 o
   8  10   4          2.09          9.12        57.00 o
  -8  11   4         93.23        101.08        82.84 o
  -7  11   4         67.75         44.84        88.16 o
  -6  11   4        262.78        288.80        84.36 o
  -5  11   4         15.37        -28.88        82.84 o
  -4  11   4        620.43        585.21        77.52 o
  -3  11   4         18.63        -57.00        57.00 o
  -2  11   4        267.24        240.92        64.60 o
  -1  11   4        208.72        156.45        38.59 o
   0  11   4         37.77         40.65        37.21 o
   1  11   4       1132.42       1095.53        57.23 o
   2  11   4        685.92        659.69        56.69 o
   3  11   4        508.58        479.57        65.36 o
   4  11   4        813.07        950.01        86.64 o
   5  11   4        252.42         87.40        64.60 o
   6  11   4        237.85        161.12        70.68 o
   7  11   4        213.01        402.05        82.84 o
  -7  12   4         79.89        334.40        91.20 o
  -6  12   4        196.96        212.80        69.92 o
  -5  12   4        191.13        175.56        61.56 o
  -4  12   4        494.56        577.61        75.24 o
  -3  12   4        454.12        589.01        75.24 o
  -2  12   4        904.91       1054.13        98.80 o
  -1  12   4        659.82        552.29        52.77 o
   0  12   4        546.51        536.63        83.22 o
   1  12   4        547.06        567.85        54.27 o
   2  12   4        289.08        246.61        47.60 o
   3  12   4        439.33        580.65        74.48 o
   4  12   4         95.96        130.72        73.72 o
   5  12   4         77.26         23.56        58.52 o
   6  12   4         37.24         90.44        53.20 o
  -5  13   4         19.37         36.48        80.56 o
  -4  13   4         59.49        171.00        68.40 o
  -3  13   4          8.07         45.60        66.12 o
  -2  13   4          1.65         22.04        62.32 o
  -1  13   4          3.41        -28.34        43.91 o
   0  13   4         35.43         53.67        34.28 o
   1  13   4         36.20         33.21        41.44 o
   2  13   4        364.95        335.31        80.18 o
   3  13   4        111.93          3.80        61.56 o
   4  13   4        343.52        389.89        93.48 o
  -2  14   4        589.24        699.97        90.44 o
  -1  14   4          2.05        -32.64        37.40 o
   0  14   4        659.46        514.94        78.66 o
   1  14   4          2.41         20.86        61.94 o
   2  14   4        272.24        308.75        57.02 o
 -11   0   5        374.52        395.97        79.80 o
  -9   0   5        609.05        739.49        63.08 o
  -7   0   5       1349.27       1234.26        57.76 o
  -5   0   5       3250.95       3173.80       104.12 o
  -3   0   5       1531.15       1664.42        56.24 o
  -1   0   5       1110.97       1301.58       163.02 o
   1   0   5        760.56        856.45       105.26 o
   3   0   5       3556.70       3336.44       163.40 o
   5   0   5       7012.42       6364.32       189.24 o
   7   0   5       1659.09       1617.30        57.76 o
   9   0   5        782.38        937.85        87.40 o
  11   0   5        149.50        209.76        74.48 o
 -12   1   5          3.98         -4.76        56.62 o
 -11   1   5         13.99         21.28        52.38 o
 -10   1   5          0.01         -5.37        77.52 o
  -9   1   5          1.94        -10.30        38.76 o
  -8   1   5          0.59          1.83        27.67 o
  -7   1   5       1393.96       1253.81        41.91 o
  -6   1   5        735.27        720.77        55.86 o
  -5   1   5       8972.87       7931.29       163.78 o
  -4   1   5         57.73         65.69        28.12 o
  -3   1   5      22664.18      22799.48       279.71 o
  -2   1   5       1176.47       1420.26       102.98 o
  -1   1   5       6489.53       6674.87       258.01 o
   0   1   5       2165.72       2308.10        43.88 o
   1   1   5       3415.80       3508.32        58.15 o
   2   1   5        180.83         89.05        27.35 o
   3   1   5        395.09        386.26        22.80 o
   4   1   5         39.75         40.66        19.35 o
   5   1   5        217.22        258.35        41.42 o
   6   1   5         16.87          2.86        27.81 o
   7   1   5        141.33        185.36        23.87 o
   8   1   5        103.64        162.16        29.22 o
   9   1   5         43.15         50.20        36.87 o
  10   1   5          1.35         20.50        36.84 o
  11   1   5        151.33         98.71        47.79 o
  12   1   5          2.20         19.25        38.41 o
 -12   2   5         29.40         88.92        66.88 o
 -11   2   5        309.89        485.65        85.88 o
 -10   2   5        107.82        110.20        80.56 o
  -9   2   5         87.81        160.36        41.04 o
  -8   2   5        801.09        852.73        60.80 o
  -7   2   5        374.05        373.16        47.88 o
  -6   2   5        504.67        387.61        44.84 o
  -5   2   5        519.76        470.45        42.56 o
  -4   2   5        978.38       1027.53        49.40 o
  -3   2   5       3339.64       3550.77       117.04 o
  -2   2   5       2806.88       2900.96        97.28 o
  -1   2   5         17.81         10.51        17.86 o
   0   2   5      12702.48      13746.97       350.36 o
   1   2   5         37.00         41.15        16.42 o
   2   2   5       4665.99       5687.77       185.06 o
   3   2   5       6064.97       6281.48       213.56 o
   4   2   5        757.54        768.37        47.88 o
   5   2   5      10197.00       9501.65       235.60 o
   6   2   5        217.97        239.40        34.20 o
   7   2   5       3373.13       3116.80       127.68 o
   8   2   5        342.75        337.44        50.16 o
   9   2   5        679.38        919.61        92.72 o
  10   2   5         36.36         95.00        51.68 o
  11   2   5         51.73          9.88        59.28 o
  12   2   5         26.26          6.08        71.44 o
 -12   3   5          0.46         15.96        68.40 o
 -11   3   5          6.95         35.72        76.00 o
 -10   3   5          7.05        -20.52        65.36 o
  -9   3   5         90.92        150.48        61.56 o
  -8   3   5        510.43        562.41        57.00 o
  -6   3   5       1354.51       1190.94        57.00 o
  -5   3   5       7631.24       7145.61       199.88 o
  -4   3   5        978.98       1093.65        51.68 o
  -3   3   5       7841.80       7595.54       239.40 o
  -2   3   5       6742.99       7785.54       231.80 o
  -1   3   5       7882.27       8076.03       473.87 o
   0   3   5       5676.30       5477.06       192.66 o
   1   3   5       4792.36       4997.74       208.62 o
   2   3   5        806.86        748.05        28.10 o
   3   3   5        294.20        315.40        30.40 o
   4   3   5       1506.85       1524.58        57.76 o
   5   3   5        570.00        694.65        41.04 o
   6   3   5        189.08        126.16        31.92 o
   7   3   5          4.83         51.68        28.88 o
   8   3   5        106.88         63.08        39.52 o
   9   3   5        100.18         87.40        57.76 o
  10   3   5         54.46        -19.00        63.84 o
  11   3   5         38.02         60.04        79.04 o
 -12   4   5         49.75         76.76        73.72 o
 -11   4   5        189.62        349.60        71.44 o
 -10   4   5        394.70        440.05        74.48 o
  -9   4   5        386.56        436.25        82.08 o
  -8   4   5       1762.92       1824.78        77.52 o
  -7   4   5        501.42        561.65        51.68 o
  -6   4   5       2024.25       1811.86        63.84 o
  -5   4   5        272.22        179.36        38.00 o
  -4   4   5         95.88        157.32        38.76 o
  -3   4   5        159.92        167.20        38.00 o
  -2   4   5        507.86        473.49        37.24 o
  -1   4   5         73.22         87.30        19.17 o
   0   4   5       1444.10       1346.79        71.82 o
   1   4   5         67.38         25.63        16.31 o
   2   4   5        551.33        562.42        26.19 o
   3   4   5        924.04        845.89        41.80 o
   4   4   5       1988.55       1960.83        76.76 o
   5   4   5       1834.02       1725.22        62.32 o
   6   4   5        251.39        265.24        37.24 o
   7   4   5        469.84        410.41        41.04 o
   8   4   5        684.43        620.93        73.72 o
   9   4   5         46.36         89.68        61.56 o
  10   4   5        159.43        260.68        75.24 o
  11   4   5         67.19        104.88        63.08 o
 -12   5   5          1.99        -45.60        77.52 o
 -11   5   5          4.06        133.00        83.60 o
 -10   5   5         32.31         88.16        68.40 o
  -9   5   5          1.09         -6.08        60.80 o
  -8   5   5        278.27        318.44        45.60 o
  -7   5   5        224.55        119.32        44.84 o
  -6   5   5        709.54        556.33        47.12 o
  -5   5   5        402.18        345.80        42.56 o
  -4   5   5       1118.21       1266.18        57.76 o
  -3   5   5       2239.34       2463.19        86.64 o
  -2   5   5       7319.80       7853.18       219.64 o
  -1   5   5       4892.71       4883.66       388.37 o
   0   5   5      11649.16      12190.74       470.07 o
   1   5   5        371.84        258.76        22.81 o
   2   5   5       8752.82       8632.53       485.65 o
   3   5   5        246.74        230.28        34.20 o
   4   5   5       2746.14       2622.79        88.92 o
   5   5   5         39.70         33.44        28.12 o
   6   5   5         87.98        101.84        31.92 o
   7   5   5         24.91        -15.96        27.36 o
   8   5   5         72.45        100.32        57.00 o
   9   5   5          0.30        -45.60        58.52 o
  10   5   5        119.83        107.92        76.00 o
  11   5   5          0.56         81.32        49.40 o
 -11   6   5          9.31        172.52        69.92 o
 -10   6   5        383.77        351.88        85.88 o
  -9   6   5          9.18        -53.20        69.92 o
  -8   6   5        644.87        784.33        83.60 o
  -7   6   5         78.45         46.36        40.28 o
  -6   6   5       1769.35       1846.06        62.32 o
  -5   6   5        184.94        193.80        38.00 o
  -4   6   5         25.27         69.16        38.00 o
  -3   6   5         43.25         46.36        30.40 o
  -2   6   5       1813.85       1907.63        67.64 o
  -1   6   5          4.39         26.93        18.72 o
   0   6   5       5403.81       5304.96       180.88 o
   1   6   5        978.44        983.74        34.05 o
   2   6   5       5587.84       5802.16       135.12 o
   3   6   5       1664.07       1524.58        57.76 o
   4   6   5       3697.53       4154.21       161.12 o
   5   6   5        375.76        438.53        41.80 o
   6   6   5        683.94        677.17        44.84 o
   7   6   5         66.72        110.20        46.36 o
   8   6   5       1241.16       1466.82       104.88 o
   9   6   5         59.10        264.48        65.36 o
  10   6   5        247.62        316.92        66.88 o
 -11   7   5          0.08         72.20        70.68 o
 -10   7   5        166.00        195.32        78.28 o
  -9   7   5         11.11         94.24        69.92 o
  -8   7   5        708.49        828.41        97.28 o
  -7   7   5          8.78        196.84        70.68 o
  -6   7   5        548.79        335.16        46.36 o
  -5   7   5         63.56         41.04        35.72 o
  -4   7   5       1860.04       2174.39        71.44 o
  -3   7   5         24.34         -6.84        30.40 o
  -2   7   5       4620.39       4814.66       171.76 o
  -1   7   5        658.19        607.36        55.86 o
   0   7   5       8429.80       8413.58       228.00 o
   1   7   5        832.65        961.85       158.08 o
   2   7   5       5558.04       5370.09       132.60 o
   3   7   5         49.79         50.16        28.12 o
   4   7   5        971.60        989.53        53.20 o
   5   7   5        122.92         72.96        30.40 o
   6   7   5         11.96         36.48        28.88 o
   7   7   5          0.68        -34.20        44.08 o
   8   7   5         82.64         66.12        70.68 o
   9   7   5          1.04          3.80        57.76 o
  10   7   5         78.41         65.36        66.88 o
 -10   8   5        257.92        321.48        82.84 o
  -9   8   5          2.56        -63.08        70.68 o
  -8   8   5        358.46        551.01        82.08 o
  -7   8   5         34.58        150.48        77.52 o
  -6   8   5        330.41        191.52        59.28 o
  -5   8   5         11.67        -35.72        36.48 o
  -4   8   5         57.43         63.08        32.68 o
  -3   8   5        299.84        300.20        41.04 o
  -2   8   5        211.70        226.48        36.48 o
  -1   8   5         72.74        116.89        21.66 o
   0   8   5       1529.87       1384.72        88.16 o
   1   8   5        381.31        409.94        28.42 o
   2   8   5       2287.86       2755.86       405.85 o
   3   8   5         42.92         47.12        30.40 o
   4   8   5       3279.34       3515.05       127.68 o
   5   8   5        171.71        229.52        37.24 o
   6   8   5       1111.17       1093.65        76.76 o
   7   8   5         40.45         -7.60        58.52 o
   8   8   5        428.22        468.17        82.08 o
   9   8   5          0.88         13.68        50.92 o
  -9   9   5         29.80        165.68        65.36 o
  -8   9   5        263.07        394.45        97.28 o
  -7   9   5         19.04         31.92        72.20 o
  -6   9   5        407.73        364.80        94.24 o
  -5   9   5        746.19        671.09        78.28 o
  -4   9   5        455.92        500.09        47.88 o
  -3   9   5        697.06        812.45        51.68 o
  -2   9   5       2071.15       2314.23        69.92 o
  -1   9   5        256.67        210.30        25.32 o
   0   9   5       4893.02       4726.35       202.92 o
   1   9   5        184.83        150.81        23.48 o
   2   9   5       3224.97       3158.23       327.18 o
   3   9   5          0.91        -28.88        28.88 o
   4   9   5        948.03       1032.85        86.64 o
   5   9   5          7.67        -13.68        52.44 o
   6   9   5         16.53         22.80        47.12 o
   7   9   5          0.01         -7.60        53.20 o
   8   9   5         38.95        125.40        57.76 o
   9   9   5          0.08         48.64        58.52 o
  -9  10   5         22.97        138.32        66.88 o
  -8  10   5        347.34        390.65        93.48 o
  -7  10   5         81.59          8.36        68.40 o
  -6  10   5        646.57        487.17        85.12 o
  -5  10   5        135.41         36.48        60.04 o
  -4  10   5        117.10        134.52        65.36 o
  -3  10   5        196.85        177.08        53.96 o
  -2  10   5          1.33         60.04        59.28 o
  -1  10   5         12.13          9.57        19.17 o
   0  10   5        726.99        650.58        31.11 o
   1  10   5        118.99        137.44        36.69 o
   2  10   5        820.53        801.50        80.18 o
   3  10   5        272.53        351.12        60.80 o
   4  10   5        353.63        500.85        64.60 o
   5  10   5        322.13        274.36        63.08 o
   6  10   5        437.71        579.13        73.72 o
   7  10   5        178.34         94.24        80.56 o
   8  10   5        230.52        320.72        86.64 o
  -8  11   5        123.04        303.24        92.72 o
  -7  11   5         80.97        -12.92        64.60 o
  -6  11   5        442.94        440.05       102.60 o
  -5  11   5        363.87        194.56        69.92 o
  -4  11   5       1137.75       1258.58        95.76 o
  -3  11   5       1144.58       1310.26        96.52 o
  -2  11   5        861.25        975.85       101.84 o
  -1  11   5        417.23        422.75        54.80 o
   0  11   5       1321.05       1300.44        60.18 o
   1  11   5        230.97        226.25        52.06 o
   2  11   5        488.34        454.52        48.54 o
   3  11   5         51.30         28.12        56.24 o
   4  11   5        122.56        156.56        77.52 o
   5  11   5          0.33         41.04        57.76 o
   6  11   5         43.69         71.44        60.80 o
   7  11   5          1.62         -9.12        46.36 o
  -6  12   5         38.83         29.64        82.08 o
  -5  12   5         37.95         65.36        72.20 o
  -4  12   5          1.27          3.80        65.36 o
  -3  12   5         90.03         54.72        91.20 o
  -2  12   5        199.93        230.28        85.88 o
  -1  12   5          2.57        -30.97        71.82 o
   0  12   5        441.36        366.00        44.67 o
   1  12   5         47.63         29.62        35.34 o
   2  12   5        291.28        310.68        65.74 o
   3  12   5        489.72        541.13        85.88 o
   4  12   5        277.49        376.20        63.84 o
   5  12   5        474.29        432.45        89.68 o
   6  12   5        205.32        240.16        69.92 o
  -4  13   5        148.93         57.76        66.88 o
  -3  13   5        694.92        798.77        91.20 o
  -2  13   5        146.25        215.84        66.88 o
  -1  13   5        500.02        473.16        91.58 o
   0  13   5         66.59         27.59        44.47 o
   1  13   5        396.30        357.40        54.69 o
   2  13   5         68.56         95.13        43.44 o
   3  13   5         87.26         91.20        50.92 o
   4  13   5         24.07         41.80        66.12 o
 -12   0   6         40.29         57.76        88.92 o
 -10   0   6          0.08         40.28        76.00 o
  -8   0   6        227.95        220.40        44.08 o
  -6   0   6       4068.97       3728.61        93.48 o
  -4   0   6       8070.16       8184.55       231.80 o
  -2   0   6      30772.02      33764.96       449.93 o
   0   0   6       8121.24       9006.37       397.87 o
   2   0   6        142.61        122.25        24.32 o
   4   0   6        922.44        863.37        52.44 o
   6   0   6         66.66         94.24        31.16 o
   8   0   6        275.36        272.08        43.32 o
  10   0   6        199.77        285.76        71.44 o
 -12   1   6        212.32        412.31        88.16 o
 -11   1   6          3.90         -2.60        44.31 o
 -10   1   6        399.56        617.65        76.38 o
  -9   1   6         48.45         23.29        40.01 o
  -8   1   6        251.52        325.74        36.03 o
  -7   1   6        397.09        241.70        79.04 o
  -6   1   6        132.92         89.98        29.82 o
  -5   1   6        497.82        421.02        31.43 o
  -4   1   6         60.12         21.17        21.72 o
  -3   1   6         94.25         78.28        38.00 o
  -2   1   6       1302.58       1324.30        38.42 o
  -1   1   6       3237.44       3570.85       126.04 o
   0   1   6        954.17        976.81        21.18 o
   1   1   6       2906.04       3374.25        58.50 o
   2   1   6       4421.32       4711.05       110.54 o
   3   1   6        331.50        296.46        22.26 o
   4   1   6       7406.32       7456.07       156.79 o
   5   1   6         53.03         95.95        19.26 o
   6   1   6       3133.31       3022.03        95.92 o
   7   1   6         79.73         88.04        22.30 o
   8   1   6       1890.68       2238.91        54.74 o
   9   1   6         37.35         35.23        41.05 o
  10   1   6        811.39        880.42        72.54 o
  11   1   6          2.79         -9.61        40.90 o
 -12   2   6          0.12         15.96        63.84 o
 -11   2   6          0.47        -20.52        75.24 o
 -10   2   6         46.38         29.64        72.96 o
  -9   2   6          2.22        136.80        65.36 o
  -8   2   6        603.74        721.25        63.08 o
  -7   2   6        152.95         39.52        39.52 o
  -6   2   6       3617.59       3293.88        96.52 o
  -5   2   6       2550.17       2564.27        76.76 o
  -4   2   6       5246.92       5975.20       217.36 o
  -3   2   6       2742.99       3106.92       100.32 o
  -2   2   6      15161.69      16163.13       323.00 o
  -1   2   6       1654.70       1831.01       166.06 o
   0   2   6       9915.93      10058.66       186.04 o
   1   2   6          5.67         13.14        18.24 o
   2   2   6       3797.10       3859.14       128.06 o
   3   2   6         68.54         89.68        34.20 o
   4   2   6        197.73        181.64        31.92 o
   5   2   6         20.73         22.04        27.36 o
   6   2   6          4.89        -29.64        29.64 o
   7   2   6        108.72        104.88        47.12 o
   8   2   6        245.15        240.92        43.32 o
   9   2   6          0.37          9.88        56.24 o
  10   2   6        151.70        154.28        76.00 o
  11   2   6          0.05          9.88        53.96 o
 -12   3   6         98.57        261.44        91.96 o
 -11   3   6         24.81         31.16        76.76 o
 -10   3   6        131.66        189.24        67.64 o
  -9   3   6        436.56        339.72        69.16 o
  -8   3   6        210.60        186.96        44.84 o
  -7   3   6       2380.25       2356.79        74.48 o
  -6   3   6        260.69         79.04        41.80 o
  -5   3   6        617.21        351.12        46.36 o
  -4   3   6          1.59         44.84        32.68 o
  -3   3   6         11.10        -28.88        28.88 o
  -2   3   6        125.82         97.28        34.20 o
  -1   3   6        848.70        838.23        88.92 o
   0   3   6        254.12        228.83        20.82 o
   1   3   6       7054.27       7779.45       205.20 o
   2   3   6       4139.61       4523.54       127.03 o
   3   3   6        821.38        747.85        39.52 o
   4   3   6       2154.52       2301.31        85.88 o
   5   3   6       1008.05        845.13        46.36 o
   6   3   6       1234.82       1157.50        55.48 o
   7   3   6        303.76        284.24        46.36 o
   8   3   6        885.32       1149.14        94.24 o
   9   3   6         16.23         27.36        58.52 o
  10   3   6        254.57        331.36        76.76 o
  11   3   6         27.91         -0.76        63.84 o
 -12   4   6         10.77         -6.08        80.56 o
 -11   4   6         56.79         -2.28        83.60 o
 -10   4   6          2.80         88.16        57.00 o
  -9   4   6        301.44        528.21        78.28 o
  -8   4   6         27.48        120.84        50.16 o
  -7   4   6        483.85        468.17        51.68 o
  -6   4   6       1647.10       1495.70        60.04 o
  -5   4   6       1535.66       1393.86        57.00 o
  -4   4   6       3223.19       3686.05       158.08 o
  -3   4   6       3286.11       3676.17       109.44 o
  -2   4   6       8907.21       9722.81       252.32 o
  -1   4   6       4636.93       4585.30       497.43 o
   0   4   6       7557.32       7945.58       412.69 o
   1   4   6       2548.58       2555.80       128.82 o
   2   4   6        361.25        399.98        28.12 o
   3   4   6       5345.12       5155.15       186.20 o
   4   4   6        257.93        292.60        39.52 o
   5   4   6        221.11        223.44        36.48 o
   6   4   6          5.36        -39.52        39.52 o
   7   4   6          1.70         -1.52        40.28 o
   8   4   6        178.29        231.80        60.80 o
   9   4   6        132.89        163.40        68.40 o
  10   4   6          0.41          1.52        57.00 o
  11   4   6        116.27         65.36        64.60 o
 -11   5   6        226.80        186.96        72.96 o
 -10   5   6         98.33        267.52        72.96 o
  -9   5   6        664.31        660.45        92.72 o
  -8   5   6        278.24        472.73        78.28 o
  -7   5   6       1125.27        959.89        64.60 o
  -6   5   6        156.56        139.84        38.76 o
  -5   5   6       1582.40       1457.70        62.32 o
  -4   5   6         25.18         66.88        34.96 o
  -3   5   6         96.03         46.36        38.00 o
  -2   5   6         96.00         84.36        31.92 o
  -1   5   6        620.63        517.85        53.20 o
   0   5   6        872.22        807.45        30.58 o
   1   5   6       2306.82       2196.26       157.70 o
   2   5   6       3554.33       3589.19       120.84 o
   3   5   6       3512.75       3655.65       158.84 o
   4   5   6       1258.22       1335.34        60.04 o
   5   5   6       2541.49       2414.55       116.28 o
   6   5   6        631.19        551.01        44.84 o
   7   5   6        862.24        886.93        70.68 o
   8   5   6        107.51        240.92        69.92 o
   9   5   6        234.94        288.04        72.96 o
  10   5   6         55.35        120.84        67.64 o
  11   5   6          6.34        -25.08        54.72 o
 -11   6   6         52.44        104.88        80.56 o
 -10   6   6         19.48         57.00        68.40 o
  -9   6   6        537.79        580.65        83.60 o
  -8   6   6        249.96        191.52        87.40 o
  -7   6   6        875.88        786.61        59.28 o
  -6   6   6        182.73        153.52        44.08 o
  -5   6   6       2338.47       2356.79        77.52 o
  -4   6   6        317.52        392.93        41.80 o
  -3   6   6       4382.07       4449.10       164.92 o
  -2   6   6        242.14        193.04        35.72 o
  -1   6   6       2686.09       2820.04        66.08 o
   0   6   6         97.92         77.73        22.81 o
   1   6   6       3595.05       3927.30       370.88 o
   2   6   6        668.03        692.15        71.44 o
   3   6   6       5039.36       4825.30       160.36 o
   4   6   6          1.13         12.92        42.56 o
   5   6   6        268.64        184.68        34.20 o
   6   6   6         82.53         93.48        31.92 o
   7   6   6        143.78         54.72        55.48 o
   8   6   6         91.61        152.00        69.92 o
   9   6   6         46.99         28.88        63.84 o
  10   6   6         17.17        -15.20        53.20 o
 -10   7   6          6.39        -22.04        52.44 o
  -9   7   6        350.88        410.41        89.68 o
  -8   7   6         23.24         20.52        77.52 o
  -7   7   6        601.95        339.72        76.76 o
  -6   7   6         15.81          0.76        34.20 o
  -5   7   6        649.76        640.69        50.92 o
  -4   7   6         25.23         34.20        33.44 o
  -3   7   6          4.77        -12.92        36.48 o
  -2   7   6        256.04        289.56        42.56 o
  -1   7   6        608.32        562.00        32.03 o
   0   7   6          0.07         -6.91        17.52 o
   1   7   6       2963.88       3174.07        74.77 o
   2   7   6        114.51         87.74        23.34 o
   3   7   6       3276.70       3230.80       129.96 o
   4   7   6         16.62         72.96        44.08 o
   5   7   6       2951.42       2935.92       111.72 o
   6   7   6          7.33        -14.44        41.04 o
   7   7   6        950.80        839.81        79.80 o
   8   7   6         51.86        130.72        53.96 o
   9   7   6        215.58        307.80        84.36 o
  10   7   6         11.22        -19.76        53.96 o
 -10   8   6         26.40        104.12        65.36 o
  -9   8   6        181.54        305.52        84.36 o
  -8   8   6         34.80         46.36        68.40 o
  -7   8   6        314.65        359.48        72.96 o
  -6   8   6        119.27        114.00        63.08 o
  -5   8   6        592.84        547.97        46.36 o
  -4   8   6         34.01        -15.20        31.92 o
  -3   8   6       1553.64       1675.82        63.84 o
  -2   8   6        111.30        199.12        35.72 o
  -1   8   6       3103.70       3203.35        97.70 o
   0   8   6          9.59         33.11        19.72 o
   1   8   6       1901.61       1913.67        45.10 o
   2   8   6        634.71        590.89        32.11 o
   3   8   6       1569.37       1503.30        58.52 o
   4   8   6        499.98        551.01        43.32 o
   5   8   6        262.66        231.04        62.32 o
   6   8   6         55.75        140.60        50.92 o
   7   8   6          0.02        -47.12        52.44 o
   8   8   6         13.21        -15.20        62.32 o
   9   8   6         63.53         69.92        80.56 o
  -9   9   6        416.58        530.49        85.88 o
  -8   9   6         13.34         10.64        72.20 o
  -7   9   6        589.38        495.53       103.36 o
  -6   9   6          0.05        -34.20        68.40 o
  -5   9   6        384.23        208.24        73.72 o
  -4   9   6         47.64         37.24        66.88 o
  -3   9   6         43.21         40.28        33.44 o
  -2   9   6         54.76         31.16        31.92 o
  -1   9   6          1.97        -18.80        18.80 o
   0   9   6        114.13        127.38        22.26 o
   1   9   6        640.73        562.26        31.27 o
   2   9   6        167.33        183.55        38.38 o
   3   9   6       1402.22       1372.58        88.16 o
   4   9   6         93.79         44.84        61.56 o
   5   9   6       1031.05        755.45        85.12 o
   6   9   6         80.62         20.52        58.52 o
   7   9   6        349.91        500.85        75.24 o
   8   9   6         80.87         19.76        77.52 o
  -8  10   6         24.75        124.64        85.88 o
  -7  10   6        537.90        580.65       102.60 o
  -6  10   6        271.50        184.68        65.36 o
  -5  10   6       1344.68       1118.73        93.48 o
  -4  10   6        395.23        431.69        72.96 o
  -3  10   6       1476.35       1700.90        95.76 o
  -2  10   6        747.16        877.81        73.72 o
  -1  10   6       1977.31       1933.02        67.17 o
   0  10   6       1086.47       1026.00        55.89 o
   1  10   6       1322.95       1305.90        58.57 o
   2  10   6        315.32        325.84        44.33 o
   3  10   6        253.72        221.92        64.60 o
   4  10   6          5.21        -15.96        47.88 o
   5  10   6        138.46        -34.20        64.60 o
   6  10   6          4.12          4.56        43.32 o
   7  10   6         30.92         31.92        57.00 o
  -7  11   6        143.41        100.32        97.28 o
  -6  11   6          1.47        -41.04        67.64 o
  -5  11   6         79.28         89.68        64.60 o
  -4  11   6         53.94          0.00        88.92 o
  -3  11   6         23.28        -51.68        51.68 o
  -2  11   6         79.60         72.96        77.52 o
  -1  11   6         87.19        103.21        40.76 o
   0  11   6         10.70         -2.40        39.08 o
   1  11   6        700.50        715.64        66.88 o
   2  11   6        134.49        151.75        58.90 o
   3  11   6        867.24        862.61        81.32 o
   4  11   6        519.15        488.69        75.24 o
   5  11   6        547.36        383.81        77.52 o
   6  11   6        343.31        288.04        79.80 o
  -6  12   6        139.66        136.80        68.40 o
  -5  12   6        165.01         85.88        80.56 o
  -4  12   6        384.42        443.09        86.64 o
  -3  12   6        427.90        407.37        82.08 o
  -2  12   6        774.88       1081.49       101.08 o
  -1  12   6        589.70        556.24        82.08 o
   0  12   6        406.69        501.59        52.35 o
   1  12   6        154.78        153.98        45.98 o
   2  12   6        224.17        179.92        44.52 o
   3  12   6          7.24          8.36        49.40 o
   4  12   6          1.28        -33.44        60.80 o
   5  12   6         23.80        103.36        53.20 o
  -4  13   6          7.80         -3.80        89.68 o
  -3  13   6          4.74        -82.84        82.84 o
  -2  13   6         45.32         85.12        65.36 o
  -1  13   6          3.61        -23.09        38.89 o
   0  13   6        104.61        144.40        42.43 o
   1  13   6          0.28        -38.10        38.10 o
   2  13   6        224.11        157.05        52.26 o
   3  13   6         36.16         91.96        49.40 o
 -11   0   7        339.16        281.96       107.16 o
  -9   0   7        560.71        585.21        81.32 o
  -7   0   7       1335.71       1199.30        60.80 o
  -5   0   7        339.13        314.64        43.32 o
  -3   0   7       1419.82       1353.58        55.48 o
  -1   0   7       6975.38       7289.36       424.09 o
   1   0   7       7844.86       8879.60       473.49 o
   3   0   7       2122.77       2089.27        69.16 o
   5   0   7       2191.71       2077.11        70.68 o
   7   0   7       1802.93       1694.06        56.24 o
   9   0   7        888.78       1078.45        96.52 o
  11   0   7        248.00        310.84        85.88 o
 -12   1   7          1.26        -14.33        76.76 o
 -11   1   7         28.01        -11.65        50.91 o
 -10   1   7          7.83        -37.24        57.00 o
  -9   1   7        284.79        286.74        51.51 o
  -8   1   7        165.52        157.90        31.97 o
  -7   1   7        341.23        268.98        31.16 o
  -6   1   7        325.21        210.13        31.35 o
  -5   1   7       2908.41       2813.10       115.90 o
  -4   1   7        713.19        869.83        80.94 o
  -3   1   7      16453.09      17432.11       237.00 o
  -2   1   7         54.74         49.22        24.45 o
  -1   1   7      16465.99      17717.01       229.71 o
   0   1   7       1950.18       2173.05        63.30 o
   1   1   7       6127.02       6030.68       182.54 o
   2   1   7       1729.63       2017.36        35.04 o
   3   1   7       4582.59       4691.57       123.23 o
   4   1   7        108.72        136.37        33.82 o
   5   1   7          0.16         15.94        20.82 o
   6   1   7        170.47        142.48        25.57 o
   7   1   7        486.11        416.47        27.14 o
   8   1   7          8.40          0.97        34.08 o
   9   1   7         22.94         42.86        39.58 o
  10   1   7         60.37        182.38        43.24 o
  11   1   7        137.24        149.24        53.67 o
 -12   2   7         19.98         63.84        74.48 o
 -11   2   7        343.79        643.73       102.60 o
 -10   2   7         43.20         92.72        73.72 o
  -9   2   7        427.38        549.49        79.80 o
  -8   2   7        256.55        238.64        46.36 o
  -7   2   7        461.89        487.93        50.92 o
  -6   2   7        948.44        904.41        53.20 o
  -5   2   7         19.21        -10.64        36.48 o
  -4   2   7        390.07        356.44        44.84 o
  -3   2   7        732.12        651.33        47.88 o
  -2   2   7          5.22         -6.08        30.40 o
  -1   2   7       1362.95       1207.43       104.88 o
   0   2   7       2728.41       2990.92        76.00 o
   1   2   7       1194.67       1265.80        35.73 o
   2   2   7       3217.36       3584.08        76.17 o
   3   2   7       3138.74       3343.28       135.28 o
   4   2   7       1696.77       1779.18        65.36 o
   5   2   7       1556.87       1533.70        59.28 o
   6   2   7        436.44        403.57        39.52 o
   7   2   7       2586.14       2745.16       111.72 o
   8   2   7        168.16        133.76        71.44 o
   9   2   7        807.24        946.21        97.28 o
  10   2   7         10.62         35.72        50.16 o
  11   2   7         39.26        142.12        64.60 o
 -12   3   7          0.03         78.28        63.84 o
 -11   3   7         17.57          8.36        57.00 o
 -10   3   7         10.24        145.92        65.36 o
  -9   3   7        221.31        262.96        74.48 o
  -8   3   7         42.60        120.08        39.52 o
  -7   3   7        786.32        762.29        57.76 o
  -6   3   7       1771.39       1649.22        63.08 o
  -5   3   7       4068.86       3860.85        97.28 o
  -4   3   7       1717.87       1801.98        65.36 o
  -3   3   7      12450.37      13351.10       287.28 o
  -2   3   7        869.10        873.25        51.68 o
  -1   3   7      14194.32      15059.66       793.45 o
   0   3   7       1310.44       1298.84        36.86 o
   1   3   7      11658.87      12164.53       245.86 o
   2   3   7       1550.48       1792.68        50.92 o
   3   3   7       3133.60       3228.52       146.68 o
   4   3   7          6.87         42.56        25.08 o
   5   3   7         26.19         30.40        31.92 o
   6   3   7         28.82          7.60        35.72 o
   7   3   7        124.79        122.36        32.68 o
   8   3   7          3.55          6.84        50.16 o
   9   3   7         45.85         66.12        69.16 o
  10   3   7         29.44        -44.84        44.84 o
  11   3   7         25.79         22.04        53.96 o
 -11   4   7        156.39        232.56       100.32 o
 -10   4   7         56.47         15.96        69.92 o
  -9   4   7        373.89        486.41        76.00 o
  -8   4   7        266.94        325.28        85.12 o
  -7   4   7       1123.51       1032.85        66.12 o
  -6   4   7        770.47        776.73        56.24 o
  -5   4   7        123.47         79.04        36.48 o
  -4   4   7        606.59        671.09        48.64 o
  -3   4   7        529.46        520.61        45.60 o
  -2   4   7        432.18        493.25        44.08 o
  -1   4   7        913.88        908.10        68.02 o
   0   4   7       2519.03       2584.00       191.14 o
   1   4   7       4157.60       4237.15       135.28 o
   2   4   7       2472.35       2618.57        60.91 o
   3   4   7       1547.69       1612.74        58.52 o
   4   4   7       2429.31       2536.15        85.88 o
   5   4   7        786.44        838.29        50.92 o
   6   4   7        444.68        494.77        38.76 o
   7   4   7        871.06        890.73        84.36 o
   8   4   7         40.98         50.92        53.20 o
   9   4   7        132.56        331.36        72.20 o
  10   4   7         23.87        133.76        54.72 o
 -11   5   7          8.53         29.64        80.56 o
 -10   5   7         70.19        134.52        68.40 o
  -9   5   7         46.24         25.08        62.32 o
  -8   5   7        886.48       1011.57        95.00 o
  -7   5   7        195.44         59.28        43.32 o
  -6   5   7       1491.83       1355.86        57.76 o
  -5   5   7        617.55        519.85        50.92 o
  -4   5   7       3585.23       4211.22       159.60 o
  -3   5   7        608.97        681.73        47.12 o
  -2   5   7       2367.85       2752.00        85.88 o
  -1   5   7       1545.41       1501.72        57.76 o
   0   5   7       3000.84       3148.66       113.62 o
   1   5   7       1453.29       1445.02        56.62 o
   2   5   7       1488.84       1581.08        71.44 o
   3   5   7        309.44        254.60        46.36 o
   4   5   7        597.32        561.65        48.64 o
   5   5   7         52.16         35.72        26.60 o
   6   5   7         96.95        136.80        35.72 o
   7   5   7        112.81         94.24        50.16 o
   8   5   7          0.48        -21.28        60.80 o
   9   5   7         77.80        124.64        66.88 o
  10   5   7        143.59        203.68        63.84 o
 -11   6   7          4.12         21.28        77.52 o
 -10   6   7        216.60        234.84        92.72 o
  -9   6   7         33.97        100.32        57.00 o
  -8   6   7        291.28        255.36        69.92 o
  -7   6   7          2.15        -13.68        62.32 o
  -6   6   7        560.30        560.13        49.40 o
  -5   6   7          1.23         12.16        35.72 o
  -4   6   7       1424.20       1627.18        63.08 o
  -3   6   7         65.18        107.16        37.24 o
  -2   6   7         19.27         38.76        32.68 o
  -1   6   7         97.01         95.15        25.84 o
   0   6   7       2668.68       2657.27        62.81 o
   1   6   7         49.24         46.52        19.35 o
   2   6   7       4163.65       4372.32       197.60 o
   3   6   7        464.30        449.17        40.28 o
   4   6   7       5831.80       6211.56       164.92 o
   5   6   7        138.21         69.92        31.92 o
   6   6   7       1233.51       1257.06        75.24 o
   7   6   7        202.21        224.20        60.80 o
   8   6   7        436.55        515.29        68.40 o
   9   6   7         26.44         11.40        64.60 o
  10   6   7         83.58        155.80        77.52 o
 -10   7   7         60.01        134.52        91.96 o
  -9   7   7         25.60        -43.32        67.64 o
  -8   7   7        745.38       1022.97        94.24 o
  -7   7   7         97.83        -28.12        85.12 o
  -6   7   7       1668.58       1513.18        98.04 o
  -5   7   7          1.29         32.68        34.20 o
  -4   7   7       1976.59       2175.15        71.44 o
  -3   7   7        120.56        160.36        44.08 o
  -2   7   7       1071.18       1157.50        55.48 o
  -1   7   7          0.09         -1.43        18.79 o
   0   7   7        739.21        796.64        63.46 o
   1   7   7        227.12        204.73        69.16 o
   2   7   7        265.25        159.74        30.02 o
   3   7   7        121.56         88.92        31.16 o
   4   7   7        490.46        417.25        42.56 o
   5   7   7          0.26         47.88        60.04 o
   6   7   7          6.77         44.08       117.04 o
   7   7   7         45.49         76.76        52.44 o
   8   7   7         27.10         99.56        60.04 o
   9   7   7          4.25        -46.36        46.36 o
  -9   8   7          2.14         95.76        67.64 o
  -8   8   7        198.38        241.68        85.88 o
  -7   8   7          2.35        -31.16        60.80 o
  -6   8   7         34.93         19.00        65.36 o
  -5   8   7          8.78        -53.96        59.28 o
  -4   8   7          8.41         34.20        35.72 o
  -3   8   7         87.97         50.92        34.20 o
  -2   8   7        132.43         63.08        35.72 o
  -1   8   7          9.96         31.41        18.84 o
   0   8   7        194.32        163.63        23.90 o
   1   8   7          0.01         31.94        31.16 o
   2   8   7       1462.45       1494.80        41.82 o
   3   8   7          3.34         12.16        28.88 o
   4   8   7       2567.81       2685.12       107.92 o
   5   8   7          5.50         31.16        48.64 o
   6   8   7       1388.47       1330.02        83.60 o
   7   8   7         32.49          3.04        50.16 o
   8   8   7        375.44        440.81        82.08 o
   9   8   7          3.98         -8.36        60.04 o
  -9   9   7         10.39        -48.64        57.00 o
  -8   9   7        404.17        478.05        81.32 o
  -7   9   7          5.09        -77.52        89.68 o
  -6   9   7        868.16        741.01        85.12 o
  -5   9   7        102.93         11.40        90.44 o
  -4   9   7       1755.44       1909.15       116.28 o
  -3   9   7        320.58        356.44        69.16 o
  -2   9   7        913.32        886.17        79.04 o
  -1   9   7        207.98        156.47        25.49 o
   0   9   7        962.85        948.39        34.82 o
   1   9   7         92.06         72.92        56.24 o
   2   9   7        826.18        764.57        51.31 o
   3   9   7         16.84         34.20        60.04 o
   4   9   7        396.19        436.25        62.32 o
   5   9   7        172.95         53.96        69.92 o
   6   9   7         33.07        212.80        65.36 o
   7   9   7         51.18        -47.12        47.12 o
   8   9   7         30.85         67.64        59.28 o
  -8  10   7        151.78        208.24        82.84 o
  -7  10   7         62.22         70.68        76.00 o
  -6  10   7        236.94        237.12        76.00 o
  -5  10   7          0.01         68.40        60.80 o
  -4  10   7        163.77        201.40        70.68 o
  -3  10   7         54.61        -31.16        76.76 o
  -2  10   7          6.33        -87.40        87.40 o
  -1  10   7        172.11        166.88        46.74 o
   0  10   7        393.74        405.53        48.26 o
   1  10   7         78.91        119.45        37.57 o
   2  10   7       1665.56       1714.82        72.10 o
   3  10   7         73.79          5.32        49.40 o
   4  10   7        989.04        956.09        87.40 o
   5  10   7         99.81         66.12        60.04 o
   6  10   7        270.91        285.00        60.80 o
   7  10   7         75.55        133.00        60.80 o
  -7  11   7         80.88         57.00        72.20 o
  -6  11   7        356.17        272.08        95.76 o
  -5  11   7        310.74        154.28        72.20 o
  -4  11   7       1034.44       1019.93       101.08 o
  -3  11   7        742.66        614.09        88.92 o
  -2  11   7        881.00        834.49        89.68 o
  -1  11   7       1117.37       1043.18        65.02 o
   0  11   7        363.00        338.67        73.72 o
   1  11   7        683.10        594.73        64.98 o
   2  11   7         92.25         79.14        41.66 o
   3  11   7        274.40        247.00        66.12 o
   4  11   7          2.80        -51.68        51.68 o
   5  11   7          6.95         73.72        50.16 o
   6  11   7          1.50         52.44        68.40 o
  -5  12   7          4.61         55.48        75.24 o
  -4  12   7          1.41         75.24        76.76 o
  -3  12   7         20.21        -64.60        90.44 o
  -2  12   7          2.31        -39.52        56.24 o
  -1  12   7        126.37        147.30        41.65 o
   0  12   7         66.25         71.28        39.79 o
   1  12   7         91.42        185.83       107.54 o
   2  12   7        268.92        213.79        46.20 o
   3  12   7        280.31        199.12        90.44 o
   4  12   7        177.79        127.68        59.28 o
  -3  13   7        431.66        589.01       109.44 o
  -2  13   7        189.74        256.12        79.80 o
  -1  13   7        478.30        376.94        59.62 o
   0  13   7         26.14         76.24        43.09 o
   1  13   7        429.03        374.81        61.68 o
   2  13   7         13.55         58.86        50.54 o
 -12   0   8         44.84        183.92        74.48 o
 -10   0   8        203.27        294.88        98.04 o
  -8   0   8         84.76        256.88        41.04 o
  -6   0   8        379.03        393.69        46.36 o
  -4   0   8       1551.69       1542.82        60.04 o
  -2   0   8       9967.44      10673.58       264.48 o
   0   0   8      15744.60      17458.87       233.37 o
   2   0   8       8583.88       8912.11       520.61 o
   4   0   8        466.48        519.85        41.04 o
   6   0   8        116.10        124.64        32.68 o
   8   0   8        391.77        395.21        72.96 o
  10   0   8        319.88        292.60        85.12 o
 -12   1   8        152.49        220.92        59.65 o
 -11   1   8         10.64         41.66        62.32 o
 -10   1   8        864.20        787.88       101.84 o
  -9   1   8          1.23          7.28        45.66 o
  -8   1   8        871.46       1068.55       113.24 o
  -7   1   8          0.03          0.63        23.91 o
  -6   1   8        133.69         20.12        28.72 o
  -5   1   8        227.12        144.61        31.81 o
  -4   1   8         45.76         76.00        28.48 o
  -3   1   8        361.88        419.51        32.51 o
  -2   1   8        310.81        241.22        30.90 o
  -1   1   8        365.44        494.45        42.78 o
   0   1   8       5599.75       5752.02       105.42 o
   1   1   8       1032.49       1203.72        27.03 o
   2   1   8       1996.30       2017.86        34.19 o
   3   1   8        921.53        909.41        34.58 o
   4   1   8       1947.00       2210.92        51.30 o
   5   1   8        105.34         94.47        20.14 o
   6   1   8       2431.91       2451.56        93.10 o
   7   1   8         47.31          6.38        23.19 o
   8   1   8        392.61        547.42        57.38 o
   9   1   8         28.30         75.37        36.27 o
  10   1   8        228.87        417.71        75.62 o
 -11   2   8          5.07         59.28        70.68 o
 -10   2   8        199.32        306.28        88.92 o
  -9   2   8         23.65         38.00        85.88 o
  -8   2   8        642.58        824.61        88.92 o
  -7   2   8         86.47          8.36        39.52 o
  -6   2   8       1797.03       1633.26        63.08 o
  -5   2   8       1161.29       1179.54        59.28 o
  -4   2   8       5280.55       5830.80       195.32 o
  -3   2   8       1593.58       1833.14        67.64 o
  -2   2   8       5244.60       5380.11       213.56 o
  -1   2   8       1529.30       1756.21       140.22 o
   0   2   8       5330.50       5666.74       228.76 o
   1   2   8        461.52        491.89        27.49 o
   2   2   8       3626.53       3651.33       221.16 o
   3   2   8         52.64         14.44        24.32 o
   4   2   8         42.08         55.48        28.88 o
   5   2   8        209.17        161.88        41.04 o
   6   2   8         70.04         41.80        33.44 o
   7   2   8         97.72        172.52        54.72 o
   8   2   8          2.62        -11.40        46.36 o
   9   2   8         27.80        -37.24        54.72 o
  10   2   8         53.02         34.20        60.04 o
 -11   3   8          3.02         15.20        88.16 o
 -10   3   8        426.52        680.97       110.96 o
  -9   3   8          0.19         32.68        53.96 o
  -8   3   8        713.63        876.29        94.24 o
  -7   3   8        341.98        112.48        48.64 o
  -6   3   8        473.38        319.96        49.40 o
  -5   3   8        870.52        775.97        55.48 o
  -4   3   8         12.86         48.64        34.96 o
  -3   3   8        266.97        308.56        42.56 o
  -2   3   8       1173.76       1248.70        54.72 o
  -1   3   8         49.41         35.28        49.78 o
   0   3   8       3833.94       4181.97       183.16 o
   1   3   8       4564.12       4724.34       171.00 o
   2   3   8       2415.73       2542.57        59.09 o
   3   3   8       3973.52       3906.45       152.76 o
   4   3   8        759.04        845.89        49.40 o
   5   3   8       1417.56       1304.18        53.20 o
   6   3   8        506.03        509.97        47.12 o
   7   3   8        235.76        180.88        56.24 o
   8   3   8        144.45        158.84        60.04 o
   9   3   8         48.70         51.68        60.80 o
  10   3   8         38.49          4.56        63.84 o
 -11   4   8          2.19        -50.92        73.72 o
 -10   4   8         59.99         95.00        88.16 o
  -9   4   8        122.35        175.56        67.64 o
  -8   4   8          8.96         11.40        55.48 o
  -7   4   8        898.63        814.73        60.80 o
  -6   4   8        752.13        709.85        51.68 o
  -5   4   8       3912.30       3831.21       133.76 o
  -4   4   8       2371.90       2685.88        83.60 o
  -3   4   8       3989.59       4465.06       173.28 o
  -2   4   8       4495.63       4850.38       189.24 o
  -1   4   8       2102.31       2360.92       152.00 o
   0   4   8       5546.76       6059.73       253.08 o
   1   4   8         50.66         73.81        19.72 o
   2   4   8       2328.44       2383.03       140.98 o
   3   4   8         95.00         72.96        28.12 o
   4   4   8         19.33        -14.44        28.88 o
   5   4   8         74.46        100.32        27.36 o
   6   4   8          8.90         41.04        28.88 o
   7   4   8         28.20         86.64        56.24 o
   8   4   8        175.35        205.96        66.12 o
   9   4   8         27.47        -15.20        68.40 o
  10   4   8         90.81        110.20        63.08 o
 -11   5   8        106.73        105.64        74.48 o
 -10   5   8         91.39        227.24        80.56 o
  -9   5   8        127.22        120.84        66.12 o
  -8   5   8        236.01        145.16        78.28 o
  -7   5   8         26.55        125.40        82.08 o
  -6   5   8        100.29         40.28        38.00 o
  -5   5   8        314.78        189.24        46.36 o
  -4   5   8         97.04         90.44        44.84 o
  -3   5   8        177.32        142.12        38.00 o
  -2   5   8         21.79         84.36        32.68 o
  -1   5   8        742.61        672.54       103.74 o
   0   5   8        347.40        385.52        26.27 o
   1   5   8       2404.35       2286.89       136.42 o
   2   5   8       1518.43       1498.09        66.12 o
   3   5   8       2232.75       2239.75        73.72 o
   4   5   8       1020.43       1048.81        58.52 o
   5   5   8       2260.07       2191.11        97.28 o
   6   5   8        633.84        586.73        76.00 o
   7   5   8        783.42        861.09        94.24 o
   8   5   8        173.87        301.72        79.04 o
   9   5   8        413.08        486.41        94.24 o
  10   5   8          6.59         22.04        55.48 o
 -10   6   8          3.27          7.60        63.84 o
  -9   6   8        388.86        575.33        83.60 o
  -8   6   8         67.48        139.08        75.24 o
  -7   6   8       1795.49       2042.91       115.52 o
  -6   6   8         84.34         60.80        65.36 o
  -5   6   8       2248.10       2333.99        71.44 o
  -4   6   8        175.91        214.32        43.32 o
  -3   6   8       3423.97       3778.77       145.16 o
  -2   6   8          0.55         -9.88        31.92 o
  -1   6   8       1565.10       1633.08       137.94 o
   0   6   8         42.51         44.08        21.72 o
   1   6   8        689.78        660.35        44.08 o
   2   6   8        266.95        271.32        30.08 o
   3   6   8       1034.67       1076.93        48.64 o
   4   6   8         78.52         53.96        33.44 o
   5   6   8          1.66        -41.04        55.48 o
   6   6   8         12.84        -47.88        47.88 o
   7   6   8         75.71        206.72        66.12 o
   8   6   8          5.23        -59.28        59.28 o
   9   6   8         47.98         47.88        72.96 o
 -10   7   8         10.07         12.16        85.12 o
  -9   7   8         79.23        100.32        95.00 o
  -8   7   8         12.96         28.88        85.88 o
  -7   7   8         22.21          8.36        72.20 o
  -6   7   8          0.11        -31.92        79.80 o
  -5   7   8         85.36        148.96        84.36 o
  -4   7   8        128.40        115.52        39.52 o
  -3   7   8         57.56         15.96        36.48 o
  -2   7   8          4.46        -30.40        30.40 o
  -1   7   8        138.91         95.60        35.34 o
   0   7   8         52.71         35.02        50.92 o
   1   7   8       1520.21       1474.16        41.42 o
   2   7   8         46.58         40.84        21.86 o
   3   7   8       2369.11       2499.67       110.96 o
   4   7   8         77.75        136.04        59.28 o
   5   7   8       3024.48       2689.68       110.96 o
   6   7   8          4.40         45.60        47.12 o
   7   7   8        859.34        997.13        81.32 o
   8   7   8         11.26        -56.24        56.24 o
   9   7   8        229.42        326.04        78.28 o
  -9   8   8        116.32        185.44        81.32 o
  -8   8   8         44.91        131.48        92.72 o
  -7   8   8        918.14       1012.33       101.08 o
  -6   8   8         37.00         -2.28        60.04 o
  -5   8   8       2210.26       2552.87       104.12 o
  -4   8   8         11.04        -57.76        57.76 o
  -3   8   8       1590.33       2033.03        98.04 o
  -2   8   8         58.08        106.40        36.48 o
  -1   8   8        785.97        779.79        94.24 o
   0   8   8        114.93        125.75        22.18 o
   1   8   8        200.20        211.63        23.19 o
   2   8   8         24.77        -22.22        34.40 o
   3   8   8         90.22        114.76        43.32 o
   4   8   8        215.23        177.08        60.04 o
   5   8   8          6.24         12.16        57.76 o
   6   8   8         39.33         52.44        55.48 o
   7   8   8         51.06        146.68        72.20 o
   8   8   8         28.51         17.48        57.76 o
  -8   9   8         51.06        124.64        97.28 o
  -7   9   8         93.95        117.80        87.40 o
  -6   9   8         79.55         35.72        95.00 o
  -5   9   8         41.32         72.96        85.88 o
  -4   9   8          8.52         86.64        68.40 o
  -3   9   8        201.95        108.68        59.28 o
  -2   9   8         41.53         47.12        59.28 o
  -1   9   8        547.73        554.69        49.71 o
   0   9   8         36.03         98.08        32.99 o
   1   9   8       1374.45       1218.35       122.36 o
   2   9   8         25.89         37.69        40.29 o
   3   9   8        972.99       1225.14        91.20 o
   4   9   8         25.80        -25.84        53.96 o
   5   9   8        766.80        818.53        85.88 o
   6   9   8         25.80         22.80        45.60 o
   7   9   8        491.06        427.89        77.52 o
  -7  10   8        449.40        471.97       106.40 o
  -6  10   8        151.08          2.28        62.32 o
  -5  10   8       1149.20       1415.90       101.84 o
  -4  10   8        204.52        308.56        71.44 o
  -3  10   8       1613.57       1878.74       105.64 o
  -2  10   8        685.61        810.17        76.76 o
  -1  10   8       1128.65       1066.11        71.06 o
   0  10   8        889.87        838.39        55.39 o
   1  10   8       1185.55       1184.59        63.94 o
   2  10   8        540.40        526.17        56.65 o
   3  10   8        208.44        273.60        61.56 o
   4  10   8         56.37         74.48        78.28 o
   5  10   8          4.91        160.36        79.80 o
   6  10   8          0.04         82.08        47.88 o
  -6  11   8          5.89          8.36        70.68 o
  -5  11   8         47.88         44.84        77.52 o
  -4  11   8        108.21        152.00       100.32 o
  -3  11   8         20.29         16.72        93.48 o
  -2  11   8        203.41        104.88        62.32 o
  -1  11   8         81.59         51.16        46.52 o
   0  11   8        306.71        327.52        43.37 o
   1  11   8        315.27        339.01        53.77 o
   2  11   8        170.69        196.21        45.84 o
   3  11   8        455.75        466.65        82.84 o
   4  11   8        171.98        139.84        61.56 o
   5  11   8        415.33        421.81        90.44 o
  -4  12   8        207.30        199.88        95.76 o
  -3  12   8        191.64        305.52        88.92 o
  -2  12   8        398.43        359.48        72.96 o
  -1  12   8        230.83        225.50        69.54 o
   0  12   8        275.06        318.40        50.54 o
   1  12   8        188.92        241.76        73.34 o
   2  12   8        110.06         80.57        37.81 o
   3  12   8         12.61         -6.08        58.52 o
 -11   0   9        147.18        417.25        76.00 o
  -9   0   9        274.42        350.36        80.56 o
  -7   0   9        111.72         71.44        38.76 o
  -5   0   9         81.53         73.72        37.24 o
  -3   0   9        393.82        345.04        47.12 o
  -1   0   9       5561.01       5944.71       246.62 o
   1   0   9       7871.86       8517.74       304.76 o
   3   0   9       7950.07       8037.11       192.28 o
   5   0   9       2009.62       2091.55        65.36 o
   7   0   9        323.69        314.64        62.32 o
   9   0   9         63.44        264.48        72.20 o
 -11   1   9         95.62        169.07        55.29 o
 -10   1   9          0.02         94.25        51.92 o
  -9   1   9        492.11        637.35        65.54 o
  -8   1   9          4.66         -5.82        54.39 o
  -7   1   9        786.87        789.78        70.30 o
  -6   1   9         11.02         21.40        25.96 o
  -5   1   9       1491.10       1498.83        89.30 o
  -4   1   9        182.71        130.93        85.12 o
  -3   1   9       1302.11       1381.93        55.48 o
  -2   1   9        348.82        327.01        33.02 o
  -1   1   9       3633.35       4119.77       192.08 o
   0   1   9       1462.89       1708.75        43.62 o
   1   1   9       1813.52       1819.45        31.93 o
   2   1   9        213.44        105.48        24.51 o
   3   1   9        510.10        485.26        64.98 o
   4   1   9         35.99         42.00        20.02 o
   5   1   9         81.01         95.74        20.27 o
   6   1   9        149.59        177.33        23.65 o
   7   1   9        371.53        398.63        43.44 o
   8   1   9         13.30         -8.08        35.03 o
   9   1   9        264.72        406.82        63.46 o
  10   1   9         17.01         30.14        39.90 o
 -11   2   9        230.54        288.80        81.32 o
 -10   2   9         14.67        154.28        66.12 o
  -9   2   9        553.76        619.41       105.64 o
  -8   2   9          1.95        -46.36        72.96 o
  -7   2   9        840.85        726.57        57.00 o
  -6   2   9         85.10        -12.16        38.00 o
  -5   2   9        809.31        814.73        55.48 o
  -4   2   9        113.14         99.56        41.80 o
  -3   2   9        105.81         64.60        38.00 o
  -2   2   9        126.98        197.60        41.04 o
  -1   2   9       3401.57       3597.11       304.38 o
   0   2   9         34.64         51.60        47.12 o
   1   2   9       3180.55       3456.08       104.40 o
   2   2   9       1257.05       1421.94        40.28 o
   3   2   9       3465.47       3587.25        86.64 o
   4   2   9        711.65        718.97        48.64 o
   5   2   9       1845.15       1814.90        63.08 o
   6   2   9        438.41        407.37        39.52 o
   7   2   9        394.55        443.85        65.36 o
   8   2   9        108.49        231.04        68.40 o
   9   2   9        112.34        111.72        67.64 o
  10   2   9          1.66         14.44        44.84 o
 -11   3   9         29.92         15.20        72.20 o
 -10   3   9         20.75        -73.72        73.72 o
  -9   3   9        284.26        440.81        98.80 o
  -8   3   9        169.26        335.92        90.44 o
  -7   3   9        849.04        789.65        91.20 o
  -6   3   9        829.70        653.61        56.24 o
  -5   3   9       2503.70       2599.99        74.48 o
  -4   3   9       3742.77       3926.21       158.84 o
  -3   3   9       1625.66       1931.95        69.16 o
  -2   3   9       1947.96       2091.55        69.92 o
  -1   3   9       1885.56       2130.29       197.60 o
   0   3   9       2142.41       2253.41        49.36 o
   1   3   9       2086.74       2165.59        53.32 o
   2   3   9         63.68         38.38        24.72 o
   3   3   9       1087.05       1023.73        50.16 o
   4   3   9        286.82        269.04        37.24 o
   5   3   9        336.32        385.33        37.24 o
   6   3   9         44.17        -13.68        56.24 o
   7   3   9          0.11        -59.28        59.28 o
   8   3   9          0.09          0.00        63.84 o
   9   3   9         91.48         93.48        71.44 o
  10   3   9         10.66        -12.16        58.52 o
 -11   4   9         56.72        167.20        91.20 o
 -10   4   9         93.97         66.88        95.00 o
  -9   4   9         88.98        171.00        67.64 o
  -8   4   9         48.10        113.24        85.12 o
  -7   4   9        117.49        180.88        71.44 o
  -6   4   9          5.43         29.64        34.20 o
  -5   4   9          4.86          1.52        40.28 o
  -4   4   9        106.94        120.84        38.00 o
  -3   4   9        464.95        496.29        45.60 o
  -2   4   9        193.74        237.12        42.56 o
  -1   4   9       1655.81       1717.79        45.10 o
   0   4   9       1217.59       1227.94        38.69 o
   1   4   9       1855.59       1921.72        74.48 o
   2   4   9       2665.52       2815.17       123.88 o
   3   4   9       2321.56       2316.51        69.92 o
   4   4   9       1271.68       1369.54        55.48 o
   5   4   9        449.56        414.21        34.96 o
   6   4   9       1281.47       1288.98        74.48 o
   7   4   9        306.41        392.17        63.84 o
   8   4   9        348.15        456.77        85.88 o
   9   4   9         71.09        189.24        79.80 o
 -10   5   9         37.47         49.40        93.48 o
  -9   5   9         14.69        -55.48        55.48 o
  -8   5   9        667.70        920.37       105.64 o
  -7   5   9         92.42         92.72        85.88 o
  -6   5   9       1702.52       1541.30       117.04 o
  -5   5   9        716.34        741.01        59.28 o
  -4   5   9       4179.77       4879.26       157.32 o
  -3   5   9        225.08        251.56        46.36 o
  -2   5   9       5081.56       5619.51       167.96 o
  -1   5   9         57.25         28.93        22.35 o
   0   5   9       4323.57       4357.44       164.92 o
   1   5   9        163.78        139.66        22.82 o
   2   5   9        350.16        332.51        43.32 o
   3   5   9          2.75        -14.44        38.00 o
   4   5   9          0.27         12.92        27.36 o
   5   5   9         17.23         44.08        40.28 o
   6   5   9        275.54        215.84        58.52 o
   7   5   9         28.21         96.52        50.16 o
   8   5   9         31.35        -20.52        70.68 o
   9   5   9        148.75        167.96        86.64 o
 -10   6   9         96.73         77.52        91.96 o
  -9   6   9         31.96         32.68        68.40 o
  -8   6   9         74.11        101.84        87.40 o
  -7   6   9         96.47         73.72        66.12 o
  -6   6   9         13.04         55.48        67.64 o
  -5   6   9        109.92         49.40        85.88 o
  -4   6   9         13.78         60.80        36.48 o
  -3   6   9        103.99        126.16        40.28 o
  -2   6   9         80.26        119.32        37.24 o
  -1   6   9        182.97        167.96        28.89 o
   0   6   9        782.43        841.01        44.46 o
   1   6   9        521.40        501.58        34.20 o
   2   6   9        842.91        831.41        79.80 o
   3   6   9        410.94        398.25        36.48 o
   4   6   9       1715.13       1820.98        87.40 o
   5   6   9        399.81        497.05        62.32 o
   6   6   9       1762.25       1921.31       110.96 o
   7   6   9        107.03         63.84        54.72 o
   8   6   9        368.81        408.13        91.20 o
   9   6   9          2.97         57.00        52.44 o
  -9   7   9          0.64        -59.28        75.24 o
  -8   7   9        485.55        660.45        89.68 o
  -7   7   9        134.74         11.40        88.92 o
  -6   7   9       1261.27       1120.25        96.52 o
  -5   7   9        137.31         66.12        60.04 o
  -4   7   9       2239.68       2479.91       115.52 o
  -3   7   9        203.06        205.20        41.04 o
  -2   7   9       2520.05       2701.84       116.28 o
  -1   7   9         90.32         16.72        26.60 o
   0   7   9       1517.03       1491.84        64.98 o
   1   7   9          1.01         -7.99        24.32 o
   2   7   9        147.98        132.51        22.81 o
   3   7   9         36.17         55.48        39.52 o
   4   7   9          6.29         15.20        47.88 o
   5   7   9          5.36         38.76        52.44 o
   6   7   9         30.40        164.16        69.92 o
   7   7   9         16.49         35.72        50.92 o
   8   7   9          3.03        -17.48        60.80 o
  -9   8   9          2.82         28.88        72.96 o
  -8   8   9        179.34        287.28        83.60 o
  -7   8   9         80.45        -22.80        90.44 o
  -6   8   9          3.12          0.00        56.24 o
  -5   8   9        138.14         75.24        57.00 o
  -4   8   9        142.91        259.92        85.88 o
  -3   8   9         27.78         75.24        56.24 o
  -2   8   9        364.56        420.29        68.40 o
  -1   8   9          2.38        -51.30        51.30 o
   0   8   9        302.50        351.18        41.86 o
   1   8   9         35.10         54.38        67.26 o
   2   8   9        570.40        537.51        48.29 o
   3   8   9        125.73        161.12        53.20 o
   4   8   9        828.98        721.25        78.28 o
   5   8   9          0.03         38.00        50.92 o
   6   8   9        917.71        899.85        85.12 o
   7   8   9          4.06         14.44        48.64 o
  -8   9   9        231.01        422.57       102.60 o
  -7   9   9          0.62        -68.40        80.56 o
  -6   9   9        965.18        859.57        90.44 o
  -5   9   9         25.19         32.68        91.96 o
  -4   9   9       2125.66       2278.51       120.84 o
  -3   9   9        157.09        136.04        79.80 o
  -2   9   9       1940.02       2046.71       107.92 o
  -1   9   9        218.89        160.48        65.36 o
   0   9   9       1622.30       1590.47       140.22 o
   1   9   9        113.68         82.77        34.26 o
   2   9   9        298.47        213.10        72.20 o
   3   9   9          6.78         21.28        50.92 o
   4   9   9         11.20        -57.76        57.76 o
   5   9   9         13.10          4.56        42.56 o
   6   9   9         23.36         32.68        67.64 o
   7   9   9         73.07         85.12        56.24 o
  -7  10   9        108.52        -60.80        89.68 o
  -6  10   9         22.01        108.68        71.44 o
  -5  10   9         23.83        111.72        70.68 o
  -4  10   9         18.24         95.76        68.40 o
  -3  10   9        137.27        106.40        76.00 o
  -2  10   9        461.76        499.33        75.24 o
  -1  10   9        534.08        485.31        56.60 o
   0  10   9        353.60        360.50        44.80 o
   1  10   9        306.68        240.41        48.63 o
   2  10   9        455.11        519.63        54.69 o
   3  10   9        232.20        145.16        69.16 o
   4  10   9        720.71        849.69        93.48 o
   5  10   9         30.94         16.72        57.00 o
  -5  11   9        234.19         17.48        79.80 o
  -4  11   9        437.12        475.77        88.92 o
  -3  11   9        241.29        409.65        91.96 o
  -2  11   9        774.27        891.49        92.72 o
  -1  11   9        218.54        195.05        48.93 o
   0  11   9        628.73        626.37        55.32 o
   1  11   9         98.41         54.94        53.99 o
   2  11   9        189.36        128.60        52.82 o
   3  11   9        132.93         90.44        72.20 o
   4  11   9          0.20        120.08        53.96 o
  -3  12   9         12.24         39.52        76.00 o
  -2  12   9         43.85         62.32        80.56 o
  -1  12   9        140.99        107.56        44.06 o
   0  12   9         60.56        125.99        98.42 o
   1  12   9        277.38        251.82        47.99 o
   2  12   9        130.36         78.79        40.89 o
 -10   0  10        251.48        373.92        92.72 o
  -8   0  10       1549.00       1721.42       117.04 o
  -6   0  10       1352.39       1412.10        62.32 o
  -4   0  10        734.96        719.73        51.68 o
  -2   0  10        499.95        488.69        50.16 o
   0   0  10        851.25        999.71        83.22 o
   2   0  10        940.14        825.88        36.10 o
   4   0  10         20.20         31.16        38.76 o
   6   0  10         71.60        -11.40        47.88 o
   8   0  10        510.63        542.65        79.04 o
 -11   1  10         10.19        113.05        60.66 o
 -10   1  10        178.41        307.55        70.38 o
  -9   1  10          9.74        -49.97        49.97 o
  -8   1  10        225.30        256.88        55.23 o
  -7   1  10         32.03        -15.31        47.56 o
  -6   1  10        178.66         93.52        29.29 o
  -5   1  10          7.95          2.00        26.60 o
  -4   1  10         36.56        -10.05        28.18 o
  -3   1  10         49.23          2.81        27.64 o
  -2   1  10       1000.24        993.49        41.58 o
  -1   1  10         43.16         61.19        31.37 o
   0   1  10       5454.72       5979.18        99.11 o
   1   1  10          0.98         -0.65        16.52 o
   2   1  10       6253.67       6607.53       123.08 o
   3   1  10         14.31         16.24        39.90 o
   4   1  10       2570.60       2697.03        62.46 o
   5   1  10         12.19         46.61        18.94 o
   6   1  10       1183.07       1169.27        54.53 o
   7   1  10         20.14          6.34        32.51 o
   8   1  10        352.04        517.94        58.39 o
   9   1  10          0.11        -20.52        38.63 o
 -11   2  10          2.21         26.60        78.28 o
 -10   2  10        238.31        369.36        92.72 o
  -9   2  10          6.04         -4.56        77.52 o
  -8   2  10       1680.98       1589.94       118.56 o
  -7   2  10          9.91        -60.80        60.80 o
  -6   2  10       3205.86       3111.48        76.76 o
  -5   2  10        346.35        315.40        47.88 o
  -4   2  10       1877.32       2102.19        70.68 o
  -3   2  10       1510.11       1775.38        66.88 o
  -2   2  10       2498.48       2767.20        79.80 o
  -1   2  10       1347.81       1535.69       114.38 o
   0   2  10       1762.18       1865.83       121.60 o
   1   2  10        976.79       1016.64       107.54 o
   2   2  10        795.82        798.03        38.51 o
   3   2  10         85.66          4.56        30.40 o
   4   2  10        300.22        178.60        38.00 o
   5   2  10        224.53        247.00        36.48 o
   6   2  10          0.09         71.44        45.60 o
   7   2  10        111.05        111.72        72.96 o
   8   2  10         33.68        -19.76        71.44 o
   9   2  10         48.65         34.96        59.28 o
 -10   3  10         75.92        101.84        84.36 o
  -9   3  10         46.22          4.56        66.12 o
  -8   3  10        111.21        137.56        88.16 o
  -7   3  10          5.20        167.20        88.92 o
  -6   3  10        515.48        275.88       105.64 o
  -5   3  10        121.60         31.92        41.80 o
  -4   3  10         28.13         66.12        39.52 o
  -3   3  10        121.13          8.36        39.52 o
  -2   3  10        722.85        650.57        52.44 o
  -1   3  10          3.88         14.81        23.87 o
   0   3  10       3691.88       3917.63       156.18 o
   1   3  10        520.31        518.73        38.76 o
   2   3  10       5117.15       5331.66       129.58 o
   3   3  10       3171.33       3213.32        82.08 o
   4   3  10       3318.78       3392.68       119.32 o
   5   3  10       1534.11       1586.90        96.52 o
   6   3  10        949.93       1048.81        82.08 o
   7   3  10        290.42        351.88        62.32 o
   8   3  10        224.42        209.76        88.16 o
   9   3  10         48.24        -22.04        62.32 o
 -10   4  10         78.06         75.24        80.56 o
  -9   4  10         60.14        107.92        92.72 o
  -8   4  10        228.75        259.92        90.44 o
  -7   4  10        356.28        287.28        79.80 o
  -6   4  10        469.69        452.97        72.20 o
  -5   4  10       1516.11       1640.86        63.08 o
  -4   4  10       1415.50       1694.82        68.40 o
  -3   4  10       4027.08       4543.34       151.24 o
  -2   4  10       1134.01       1210.70        60.04 o
  -1   4  10       2471.34       2488.16       118.94 o
   0   4  10       1332.30       1405.05        73.72 o
   1   4  10       1670.76       1595.17        74.48 o
   2   4  10        944.58        958.73        37.28 o
   3   4  10          0.10         28.12        25.84 o
   4   4  10         21.52        -15.96        25.08 o
   5   4  10          4.89         -9.88        39.52 o
   6   4  10         44.41        -35.72        50.92 o
   7   4  10         75.05        205.20        59.28 o
   8   4  10        196.79        335.16        86.64 o
   9   4  10         89.39        118.56        64.60 o
 -10   5  10          8.15         74.48        91.20 o
  -9   5  10        121.88        218.12        86.64 o
  -8   5  10          9.43         48.64        77.52 o
  -7   5  10          1.91        -90.44        90.44 o
  -6   5  10        134.24         40.28        60.80 o
  -5   5  10        370.94        265.24        71.44 o
  -4   5  10          2.98          0.76        40.28 o
  -3   5  10        869.99        845.13        56.24 o
  -2   5  10        628.87        663.49        51.68 o
  -1   5  10        589.83        485.59        31.37 o
   0   5  10        567.69        623.55        65.74 o
   1   5  10        218.44        228.74        45.22 o
   2   5  10        725.43        693.33        37.24 o
   3   5  10        152.59        119.32        28.88 o
   4   5  10        677.98        775.21        78.28 o
   5   5  10       1035.11       1130.13        78.28 o
   6   5  10        127.19        198.36        68.40 o
   7   5  10        223.51        465.13        62.32 o
   8   5  10        153.00        248.52        84.36 o
  -9   6  10         47.61         19.76        72.96 o
  -8   6  10         44.74         44.84        81.32 o
  -7   6  10        596.09        665.77        90.44 o
  -6   6  10        388.49        380.01        83.60 o
  -5   6  10       1075.84       1098.21        89.68 o
  -4   6  10        189.30        252.32        67.64 o
  -3   6  10       2431.66       2713.24       114.00 o
  -2   6  10        121.00        186.20        40.28 o
  -1   6  10       2561.07       2795.98        78.86 o
   0   6  10          4.89        -26.84        59.28 o
   1   6  10        450.91        424.46        68.78 o
   2   6  10        108.50        129.27        48.64 o
   3   6  10          0.23         -4.56        38.00 o
   4   6  10          5.47        -14.44        44.84 o
   5   6  10          0.09        -12.16        41.80 o
   6   6  10         24.78         58.52        50.92 o
   7   6  10        159.45        171.76        73.72 o
   8   6  10          9.32         26.60        63.08 o
  -9   7  10        262.24        329.08        77.52 o
  -8   7  10          3.79        129.20        92.72 o
  -7   7  10        106.49        -34.96        79.80 o
  -6   7  10          1.55        -28.88        59.28 o
  -5   7  10          0.02        -61.56        67.64 o
  -4   7  10          0.00        -59.28        59.28 o
  -3   7  10        236.58        105.64        61.56 o
  -2   7  10          5.92          0.00        51.68 o
  -1   7  10        337.09        292.52        43.63 o
   0   7  10         22.40         32.16        36.46 o
   1   7  10        614.57        528.91        45.76 o
   2   7  10        105.10         75.18        41.26 o
   3   7  10        872.98        804.09        77.52 o
   4   7  10         70.17         -3.04        52.44 o
   5   7  10       1073.21       1043.49        93.48 o
   6   7  10         58.85         25.08        60.04 o
   7   7  10        350.81        281.20        79.80 o
  -8   8  10          0.04         82.08        85.12 o
  -7   8  10        440.02        152.76       101.08 o
  -6   8  10         10.48          1.52        85.88 o
  -5   8  10       1703.61       1941.83       101.08 o
  -4   8  10          0.87         -7.60        73.72 o
  -3   8  10       3542.60       3880.61       138.32 o
  -2   8  10         61.77          5.32        63.84 o
  -1   8  10       1869.32       1990.13       163.40 o
   0   8  10         94.09        119.87        40.20 o
   1   8  10        478.55        471.99        46.09 o
   2   8  10          1.22        -10.64        34.45 o
   3   8  10          1.28         18.24        44.84 o
   4   8  10         14.16         28.88        42.56 o
   5   8  10          2.86         68.40        67.64 o
   6   8  10          4.98        -25.08        40.28 o
   7   8  10         39.66        -37.24        63.08 o
  -7   9  10         26.95         77.52        72.96 o
  -6   9  10        103.78         57.00        70.68 o
  -5   9  10         58.94        104.12        63.84 o
  -4   9  10         29.39         88.92        65.36 o
  -3   9  10        497.10        416.49        76.76 o
  -2   9  10          2.29          9.12        69.16 o
  -1   9  10        677.96        492.47       136.42 o
   0   9  10        211.27        258.75        74.86 o
   1   9  10        796.09        689.25        82.08 o
   2   9  10        265.19        328.04       110.96 o
   3   9  10        620.92        543.41        72.96 o
   4   9  10         20.35         31.16        45.60 o
   5   9  10        454.13        529.73        75.24 o
   6   9  10          8.84         -2.28        55.48 o
  -6  10  10        110.21        145.92        79.80 o
  -5  10  10        290.06        148.20        79.80 o
  -4  10  10        153.95        160.36        79.80 o
  -3  10  10        734.32        999.41        98.04 o
  -2  10  10        123.52        141.36        67.64 o
  -1  10  10        833.04        810.24        59.88 o
   0  10  10         78.68         73.22        38.96 o
   1  10  10        385.97        403.51        60.42 o
   2  10  10        105.57         89.61        39.77 o
   3  10  10         83.99         10.64        60.80 o
   4  10  10          4.71        -28.88        54.72 o
  -4  11  10          6.20        -69.92        81.32 o
  -3  11  10         16.22         67.64        66.88 o
  -2  11  10        128.15         82.08        72.20 o
  -1  11  10         36.07         23.72        48.36 o
   0  11  10        475.09        418.86        52.39 o
   1  11  10        132.15        219.37        42.73 o
   2  11  10        445.20        429.10       102.98 o
   3  11  10        244.12        173.28        79.04 o
  -9   0  11        157.83        414.21        94.24 o
  -7   0  11         15.99         47.12        68.40 o
  -5   0  11          4.67          3.80        38.76 o
  -3   0  11        369.34        367.84        50.92 o
  -1   0  11        549.21        561.70        80.18 o
   1   0  11        948.23       1021.34        38.41 o
   3   0  11       2251.77       2365.15        68.40 o
   5   0  11       1605.67       1521.54        94.24 o
   7   0  11        902.58        820.81        83.60 o
   9   0  11         63.55         19.00        84.36 o
 -10   1  11          3.37         64.92        62.17 o
  -9   1  11        640.64        813.93        73.08 o
  -8   1  11          0.40         15.64        51.56 o
  -7   1  11       2007.69       1872.31       363.28 o
  -6   1  11          8.74         32.61        41.65 o
  -5   1  11       2972.18       2925.32        90.82 o
  -4   1  11          2.43        -37.77        51.68 o
  -3   1  11       2533.28       2799.45       114.38 o
  -2   1  11         86.29         17.63        29.11 o
  -1   1  11       1600.85       1710.27        93.35 o
   0   1  11          8.29         -5.92        17.63 o
   1   1  11        420.49        392.08        72.95 o
   2   1  11          9.27        -15.71        15.71 o
   3   1  11         38.11         24.99        22.04 o
   4   1  11         19.59         15.36        29.95 o
   5   1  11          3.17        -30.73        30.73 o
   6   1  11        121.72        126.29        35.46 o
   7   1  11         33.09         29.74        40.25 o
   8   1  11         33.16          0.04        38.65 o
   9   1  11        101.30        107.78        51.30 o
 -10   2  11         71.40          7.60       101.08 o
  -9   2  11         95.52        227.24        87.40 o
  -8   2  11         40.30         79.04        70.68 o
  -7   2  11        286.68        229.52        72.20 o
  -6   2  11         13.78        -61.56        61.56 o
  -5   2  11        111.45         57.00        41.04 o
  -4   2  11        109.85         50.16        41.80 o
  -3   2  11         42.64         47.88        38.00 o
  -2   2  11        251.56        337.44        45.60 o
  -1   2  11       1576.14       1673.78        44.14 o
   0   2  11          5.23         -1.51        23.63 o
   1   2  11       3555.21       3864.54       181.26 o
   2   2  11        152.54        106.23        36.86 o
   3   2  11       4431.00       4344.98       123.88 o
   4   2  11         68.67        107.16        50.16 o
   5   2  11       2771.13       2889.56       108.68 o
   6   2  11         31.85         76.00        47.12 o
   7   2  11        658.14        573.05        77.52 o
   8   2  11         39.15         18.24        70.68 o
   9   2  11         23.75         33.44        74.48 o
 -10   3  11         61.42        -44.84        96.52 o
  -9   3  11        378.45        460.57       107.92 o
  -8   3  11        204.85         90.44       101.08 o
  -7   3  11        915.46        786.61       101.84 o
  -6   3  11        146.02         30.40        72.20 o
  -5   3  11       1934.44       1890.15       106.40 o
  -4   3  11       1025.62       1128.61        63.84 o
  -3   3  11       2329.15       2510.31        77.52 o
  -2   3  11        879.95        806.37        58.52 o
  -1   3  11       1997.41       2048.50       167.58 o
   0   3  11        732.00        733.16        32.89 o
   1   3  11        518.68        427.67        28.99 o
   2   3  11        751.06        736.50        45.60 o
   3   3  11         67.56         27.36        28.12 o
   4   3  11         15.81        -11.40        44.08 o
   5   3  11         17.42         56.24        39.52 o
   6   3  11        111.01         -8.36        63.08 o
   7   3  11         20.94        143.64        60.04 o
   8   3  11        111.62        293.36        80.56 o
  -9   4  11         10.02        -47.12        76.00 o
  -8   4  11         54.62         69.16        81.32 o
  -7   4  11          2.06         22.04        93.48 o
  -6   4  11         62.70         93.48        67.64 o
  -5   4  11          8.47         12.92        77.52 o
  -4   4  11        137.44        202.92        66.12 o
  -3   4  11        413.30        435.49        50.16 o
  -2   4  11        968.71       1074.65        59.28 o
  -1   4  11        318.19        382.21        51.30 o
   0   4  11       1222.05       1246.41        57.38 o
   1   4  11        310.77        330.96        28.89 o
   2   4  11       3712.77       3779.22        87.32 o
   3   4  11       1057.21        959.89        75.24 o
   4   4  11       1256.70       1121.77        91.96 o
   5   4  11        364.92        426.37        62.32 o
   6   4  11        353.10        201.40        64.60 o
   7   4  11        216.27        275.12        73.72 o
   8   4  11        173.97        221.16        79.80 o
  -9   5  11         49.96         72.96        70.68 o
  -8   5  11         87.11         95.76        75.24 o
  -7   5  11        109.46        159.60        85.12 o
  -6   5  11        382.37        273.60        88.16 o
  -5   5  11        581.39        556.33        97.28 o
  -4   5  11        802.68        971.29        87.40 o
  -3   5  11       1194.46       1376.38        88.16 o
  -2   5  11       2945.91       3395.72       129.96 o
  -1   5  11        331.10        234.84        28.49 o
   0   5  11       2158.92       2336.71        98.42 o
   1   5  11          0.38         64.48        72.58 o
   2   5  11        264.58        313.65       142.50 o
   3   5  11          1.19        -41.04        41.04 o
   4   5  11          0.07        -14.44        44.08 o
   5   5  11         37.68        -31.16        38.76 o
   6   5  11        432.70        311.60        66.88 o
   7   5  11          1.60         -1.52        45.60 o
   8   5  11        274.01        392.93        86.64 o
  -9   6  11         14.46        -72.20        72.20 o
  -8   6  11        254.88        448.41       105.64 o
  -7   6  11        111.23        135.28        78.28 o
  -6   6  11         11.95        -74.48        88.92 o
  -5   6  11         28.30        -42.56        97.28 o
  -4   6  11        345.21        305.52        78.28 o
  -3   6  11          2.49         85.88        95.00 o
  -2   6  11        518.49        477.29        72.20 o
  -1   6  11         59.16         49.33        32.44 o
   0   6  11        847.71        893.96        58.14 o
   1   6  11        298.62        289.04        39.44 o
   2   6  11        841.12        930.33        72.20 o
   3   6  11        253.93        199.88        53.96 o
   4   6  11        130.59        218.88        66.12 o
   5   6  11        192.43        186.96        63.84 o
   6   6  11        324.91        146.68        61.56 o
   7   6  11         77.56          0.76        57.00 o
  -8   7  11        289.16        596.61        91.20 o
  -7   7  11         13.92        -40.28        86.64 o
  -6   7  11        772.25        638.41        95.00 o
  -5   7  11         13.49         12.16        66.88 o
  -4   7  11       1107.37       1282.14        97.28 o
  -3   7  11         57.47         99.56        60.80 o
  -2   7  11        764.26        743.29        80.56 o
  -1   7  11        695.47        486.93        55.86 o
   0   7  11        342.79        292.80        43.46 o
   1   7  11         23.36         30.73        35.90 o
   2   7  11         46.75          8.11        36.09 o
   3   7  11         22.95          2.28        38.76 o
   4   7  11         29.14        -42.56        44.08 o
   5   7  11         17.13          0.76        41.80 o
   6   7  11         29.29         87.40        66.12 o
  -7   8  11         15.45         57.00        76.00 o
  -6   8  11          2.38        102.60        75.24 o
  -5   8  11        111.44          7.60        85.12 o
  -4   8  11        192.34        259.92       101.84 o
  -3   8  11         32.79         -5.32        70.68 o
  -2   8  11       1258.44       1300.38       106.40 o
  -1   8  11         80.16         54.80        40.55 o
   0   8  11       1506.57       1455.77       108.68 o
   1   8  11         35.28         95.35        35.69 o
   2   8  11       1616.83       1470.79        70.39 o
   3   8  11        124.57        119.32        47.12 o
   4   8  11        419.00        468.93        66.12 o
   5   8  11         45.46        -15.20        47.12 o
   6   8  11        153.30        161.12        60.04 o
  -6   9  11        274.33        142.12        76.76 o
  -5   9  11         95.02        126.16        91.96 o
  -4   9  11        770.32        746.33       100.32 o
  -3   9  11         47.40         63.84        69.16 o
  -2   9  11       1083.50       1045.77        98.80 o
  -1   9  11         33.03         93.06        48.02 o
   0   9  11        634.56        639.04        52.23 o
   1   9  11         55.13         74.97        34.82 o
   2   9  11        222.48        116.00        47.99 o
   3   9  11          4.10         55.48        50.92 o
   4   9  11          0.03         -6.84        57.00 o
   5   9  11          1.07         34.20        55.48 o
  -4  10  11         20.17         86.64        84.36 o
  -3  10  11          1.04         60.04        85.12 o
  -2  10  11        210.94        223.44        92.72 o
  -1  10  11        102.84        117.74        40.76 o
   0  10  11        535.03        475.94        72.58 o
   1  10  11        215.77        242.04        45.27 o
   2  10  11        544.48        554.50        79.80 o
   3  10  11        204.05        287.28        69.92 o
  -1  11  11        100.62         55.30        48.59 o
   0  11  11        149.73         50.53        46.30 o
  -8   0  12       1065.30       1200.82       120.84 o
  -6   0  12       3054.46       3011.92       116.28 o
  -4   0  12       3534.67       3970.29       125.40 o
  -2   0  12       1660.08       1771.58        69.16 o
   0   0  12         71.55         72.23        20.14 o
   2   0  12         27.40          1.71        19.55 o
   4   0  12         12.35          0.76        38.00 o
   6   0  12         40.28          7.60        44.84 o
   8   0  12        206.42        -95.00        95.00 o
  -9   1  12         25.40         25.26        55.15 o
  -8   1  12         53.80        159.62        57.35 o
  -7   1  12         43.56         21.37        49.07 o
  -6   1  12         65.16          1.79        46.30 o
  -5   1  12         27.62         37.92        44.60 o
  -4   1  12        307.94        125.04        55.44 o
  -3   1  12          9.00        -28.75        28.75 o
  -2   1  12        104.89         86.29        30.36 o
  -1   1  12          9.62         18.03        14.12 o
   0   1  12        653.76        678.43        23.31 o
   1   1  12        104.08         61.32        21.72 o
   2   1  12       1804.20       1854.57        32.13 o
   3   1  12         22.84         19.09        33.20 o
   4   1  12       1901.08       2105.69        72.40 o
   5   1  12          0.63         14.00        31.91 o
   6   1  12        615.55        670.45        57.38 o
   7   1  12          1.70         37.24        32.03 o
   8   1  12        248.47        337.26        62.32 o
  -9   2  12         38.74         42.56        71.44 o
  -8   2  12        488.50        560.13       115.52 o
  -7   2  12         39.19         41.04        72.96 o
  -6   2  12       1364.96       1168.90        91.96 o
  -5   2  12         16.11         13.68        63.84 o
  -4   2  12       2222.88       2375.03       110.96 o
  -3   2  12        217.37        201.40        44.84 o
  -2   2  12       2185.42       2565.79        77.52 o
  -1   2  12         80.43         31.61        23.06 o
   0   2  12        482.54        551.91        30.95 o
   1   2  12        656.91        577.68        38.00 o
   2   2  12          0.18        -22.49        31.07 o
   3   2  12        196.92         82.08        48.64 o
   4   2  12         43.58         20.52        48.64 o
   5   2  12         45.64         29.64        44.08 o
   6   2  12         37.51        115.52        64.60 o
   7   2  12         78.89         76.76        56.24 o
   8   2  12        133.39        250.04        82.08 o
  -9   3  12         50.91        -62.32        96.52 o
  -8   3  12          2.24        110.20        74.48 o
  -7   3  12          2.64        -56.24        85.88 o
  -6   3  12          0.01        120.84        91.96 o
  -5   3  12         16.48         98.04        66.12 o
  -4   3  12         16.28        -34.96        60.80 o
  -3   3  12        463.30        224.96        76.76 o
  -2   3  12         53.62         29.64        66.12 o
  -1   3  12       1791.25       1836.84       233.70 o
   0   3  12        737.46        700.03        31.70 o
   1   3  12       1287.56       1242.42        80.18 o
   2   3  12       1798.91       1759.94        68.93 o
   3   3  12       1205.49        965.97        98.80 o
   4   3  12       1701.92       1723.70       104.88 o
   5   3  12        764.00        741.01        66.12 o
   6   3  12        441.79        373.92        66.12 o
   7   3  12        192.86        183.92        73.72 o
  -9   4  12        125.28        268.28        93.48 o
  -8   4  12        104.96        184.68        82.84 o
  -7   4  12        324.51        269.04        82.08 o
  -6   4  12        277.64        101.08        67.64 o
  -5   4  12        415.20        299.44        72.96 o
  -4   4  12       1669.40       1895.47       102.60 o
  -3   4  12       1113.02       1098.21        95.00 o
  -2   4  12       1480.87       1546.62        96.52 o
  -1   4  12        484.81        608.01        50.85 o
   0   4  12        315.43        388.19        43.80 o
   1   4  12       1099.54       1074.58        56.68 o
   2   4  12         79.09         18.81        39.93 o
   3   4  12        148.63        -22.80        62.32 o
   4   4  12         27.46         67.64        44.08 o
   5   4  12        114.10         38.00        69.92 o
   6   4  12        117.95         69.16        76.00 o
   7   4  12        153.42        303.24        66.88 o
  -8   5  12          0.22         68.40       100.32 o
  -7   5  12        112.81         20.52       101.08 o
  -6   5  12          0.02        -24.32        62.32 o
  -5   5  12        152.79        126.16        63.08 o
  -4   5  12          0.16         21.28        66.88 o
  -3   5  12       1006.66        819.29        91.20 o
  -2   5  12         37.00        190.00        62.32 o
  -1   5  12       2461.98       2454.49       135.66 o
   0   5  12        190.76        183.38        97.28 o
   1   5  12       1610.41       1668.35        98.04 o
   2   5  12        295.10        222.42        46.72 o
   3   5  12        364.92        283.48        60.80 o
   4   5  12        348.19        335.92        66.88 o
   5   5  12        232.86        182.40        72.20 o
   6   5  12         77.30        162.64        60.80 o
   7   5  12        175.72        394.45        80.56 o
  -8   6  12         28.98        167.96       103.36 o
  -7   6  12        527.85        596.61       101.84 o
  -6   6  12         54.24         73.72        81.32 o
  -5   6  12        619.16        695.41        88.92 o
  -4   6  12        215.08        282.72        76.76 o
  -3   6  12        462.26        427.89        74.48 o
  -2   6  12        162.03        120.84        64.60 o
  -1   6  12        432.36        417.31        85.12 o
   0   6  12         34.30         45.92        35.16 o
   1   6  12        454.45        439.09        47.39 o
   2   6  12          0.13         -6.32        33.20 o
   3   6  12          0.59         -2.28        43.32 o
   4   6  12          5.96         21.28        50.16 o
   5   6  12         10.68         -6.08        49.40 o
   6   6  12         16.73         64.60        50.16 o
  -7   7  12        149.82        129.96        94.24 o
  -6   7  12          3.19        -63.08        99.56 o
  -5   7  12          2.73        -17.48        62.32 o
  -4   7  12        112.10        169.48        89.68 o
  -3   7  12        410.63        253.84       106.40 o
  -2   7  12          9.30        103.36        75.24 o
  -1   7  12       1497.70       1392.56       112.48 o
   0   7  12         77.17        109.01        38.24 o
   1   7  12       1798.59       1870.99        85.05 o
   2   7  12          5.02         38.32        36.93 o
   3   7  12        686.31        570.77        87.40 o
   4   7  12         15.79          3.80        53.20 o
   5   7  12        374.72        412.69        64.60 o
  -6   8  12         20.91         72.20        89.68 o
  -5   8  12        394.62        562.41       103.36 o
  -4   8  12          1.83         34.96        72.96 o
  -3   8  12        874.87       1124.05       104.88 o
  -2   8  12          2.06         76.00        88.16 o
  -1   8  12        711.80        630.72        56.54 o
   0   8  12         30.11         -2.52        35.69 o
   1   8  12        735.16        700.25        68.86 o
   2   8  12          1.88          8.16        41.64 o
   3   8  12         85.27         -3.80        49.40 o
   4   8  12          4.88          9.12        48.64 o
  -5   9  12          0.99        -29.64        71.44 o
  -4   9  12          2.18         26.60        66.12 o
  -3   9  12        195.19        193.04        79.04 o
  -2   9  12          1.06         57.00        66.12 o
  -1   9  12       1021.21        884.45        65.40 o
   0   9  12         22.15         -7.43        38.74 o
   1   9  12       1100.42        999.47        68.48 o
   2   9  12         94.45         60.61        44.37 o
   3   9  12        700.92        768.37        94.24 o
  -2  10  12        168.50        176.32        66.12 o
  -1  10  12        229.75        180.83       121.98 o
   0  10  12         44.39          4.68        42.41 o
   1  10  12        110.93         -5.24        88.16 o
  -9   0  13         60.27        -79.80        90.44 o
  -7   0  13          4.62         33.44        82.08 o
  -5   0  13        308.01        253.08        86.64 o
  -3   0  13        298.70        273.60        72.20 o
  -1   0  13        721.48        787.31        49.85 o
   1   0  13       1146.34       1081.48       195.70 o
   3   0  13        643.48        666.53        78.28 o
   5   0  13        598.68        593.57        70.68 o
   7   0  13        393.15        507.69        76.00 o
  -9   1  13        104.01        221.74        71.44 o
  -8   1  13         22.51         38.87        56.40 o
  -7   1  13        726.27        763.29        70.91 o
  -6   1  13         28.50         40.68        60.31 o
  -5   1  13       2345.55       2342.12        80.34 o
  -4   1  13        110.86        158.72        79.04 o
  -3   1  13       1995.45       2126.92        90.52 o
  -2   1  13        215.56        112.15        90.44 o
  -1   1  13        787.70        794.25        81.94 o
   0   1  13        157.84        179.85        26.62 o
   1   1  13        104.50         56.92        23.08 o
   2   1  13         28.08         25.83        23.78 o
   3   1  13          3.32         45.04        27.81 o
   4   1  13         27.62         -5.51        32.68 o
   5   1  13        317.81        365.28        46.72 o
   6   1  13         13.30         29.87        52.06 o
   7   1  13        163.75        176.84        57.00 o
  -8   2  13         91.28        -53.96       114.00 o
  -7   2  13         28.47         42.56        69.16 o
  -6   2  13         23.93        126.16        61.56 o
  -5   2  13        213.45        191.52        75.24 o
  -4   2  13          0.12          0.00        61.56 o
  -3   2  13        735.02        803.33        86.64 o
  -2   2  13        353.95        321.48        74.48 o
  -1   2  13       1104.34       1073.49        59.94 o
   0   2  13        260.94        346.22        43.28 o
   1   2  13       1746.79       1789.83        70.30 o
   2   2  13        197.98        123.17        39.24 o
   3   2  13       1320.50       1368.02        91.20 o
   4   2  13        276.29        216.60        76.00 o
   5   2  13        659.28        650.57        81.32 o
   6   2  13         53.40        104.88        46.36 o
   7   2  13        427.25        386.85        92.72 o
  -8   3  13        233.52        313.88        83.60 o
  -7   3  13        348.44        278.16        94.24 o
  -6   3  13        336.48         14.44        78.28 o
  -5   3  13       1074.35        878.57        92.72 o
  -4   3  13         66.61         21.28        70.68 o
  -3   3  13       1149.75       1263.90        98.80 o
  -2   3  13        194.23         88.16        67.64 o
  -1   3  13        361.88        311.27       105.26 o
   0   3  13         27.43         26.94        33.05 o
   1   3  13         48.01          3.02        39.67 o
   2   3  13         93.00         40.14        44.69 o
   3   3  13          0.22          6.08        47.12 o
   4   3  13         43.74         34.20        50.16 o
   5   3  13        209.26        204.44        64.60 o
   6   3  13         13.39         14.44        45.60 o
   7   3  13        122.50          9.88        70.68 o
  -8   4  13         50.04         -3.80       108.68 o
  -7   4  13         20.48        -69.92        69.92 o
  -6   4  13          7.97        -30.40        61.56 o
  -5   4  13         48.98         27.36        66.12 o
  -4   4  13        130.05        103.36        68.40 o
  -3   4  13        143.95        141.36        82.84 o
  -2   4  13       1010.07       1179.54        91.20 o
  -1   4  13        679.02        581.50        55.94 o
   0   4  13       1216.85       1341.01        71.06 o
   1   4  13        547.21        527.38        52.93 o
   2   4  13        932.11        882.61        58.26 o
   3   4  13        328.29        188.48        69.92 o
   4   4  13        777.58        678.69        91.20 o
   5   4  13        337.81        215.84        69.92 o
   6   4  13        259.85        183.16        59.28 o
  -7   5  13         65.25        -47.88        80.56 o
  -6   5  13        474.95        274.36        84.36 o
  -5   5  13        237.62        185.44        77.52 o
  -4   5  13        274.38        362.52        99.56 o
  -3   5  13        591.70        639.93        83.60 o
  -2   5  13        499.65        252.32        79.04 o
  -1   5  13        537.68        422.89        53.89 o
   0   5  13        619.97        575.49        53.96 o
   1   5  13        164.22         84.11        82.08 o
   2   5  13         94.86        -33.18        35.43 o
   3   5  13         14.33         -6.84        45.60 o
   4   5  13          8.71        -40.28        40.28 o
   5   5  13         79.15          5.32        56.24 o
   6   5  13          5.01         65.36        54.72 o
  -7   6  13          7.91        -86.64       102.60 o
  -6   6  13         63.69         34.96        72.96 o
  -5   6  13          3.94        -55.48        69.92 o
  -4   6  13         65.78         87.40        69.92 o
  -3   6  13          0.66         60.80        72.96 o
  -2   6  13        607.17        560.89        88.92 o
  -1   6  13         47.51         46.68       109.06 o
   0   6  13        943.13        977.50        62.56 o
   1   6  13        298.63        287.25        48.46 o
   2   6  13       1315.14       1500.29        76.29 o
   3   6  13        179.76         95.00        63.84 o
   4   6  13        481.68        478.81        84.36 o
   5   6  13         54.63         21.28        55.48 o
  -6   7  13        638.67        443.85       110.20 o
  -5   7  13          7.39        -48.64        64.60 o
  -4   7  13        436.49        215.84        91.20 o
  -3   7  13         35.19        -79.80        79.80 o
  -2   7  13        490.53        397.49        72.96 o
  -1   7  13         17.36         -3.75        32.19 o
   0   7  13        293.23        279.99        45.98 o
   1   7  13         91.76         35.43        39.41 o
   2   7  13         12.52         -7.46        71.82 o
   3   7  13          0.76        -31.16        46.36 o
   4   7  13         16.83          8.36        49.40 o
  -5   8  13          8.05         60.80        80.56 o
  -4   8  13         39.05        -52.44        71.44 o
  -3   8  13         19.74        -15.96        69.16 o
  -2   8  13        576.86        542.65        88.92 o
  -1   8  13          1.06        -10.94        61.18 o
   0   8  13       1130.61       1006.98        68.44 o
   1   8  13          0.52         23.43        47.50 o
   2   8  13       1157.83       1131.25        75.44 o
   3   8  13         40.01        -20.52        53.96 o
  -2   9  13        412.36        188.48        77.52 o
  -1   9  13         27.88        -22.87        48.88 o
   0   9  13        193.80        185.12        55.86 o
   1   9  13          1.85        -18.83        34.98 o
  -8   0  14        327.74        337.44       107.16 o
  -6   0  14       1793.04       1760.94       112.48 o
  -4   0  14       2591.11       2469.27       119.32 o
  -2   0  14       2631.38       2700.32       126.92 o
   0   0  14       1483.77       1559.67        72.27 o
   2   0  14          5.90        -29.54        33.13 o
   4   0  14        149.07         38.76        50.92 o
   6   0  14        127.08         53.20        63.84 o
  -8   1  14         45.59         58.47        64.53 o
  -7   1  14          7.36        -43.51        52.93 o
  -6   1  14         30.26         14.93        54.72 o
  -5   1  14         37.79         68.71        49.22 o
  -4   1  14        749.59        608.75       151.62 o
  -3   1  14          0.83         64.60        47.29 o
  -2   1  14       1593.66       1588.96       116.28 o
  -1   1  14          9.07         49.28        44.43 o
   0   1  14       1967.93       2028.71       101.03 o
   1   1  14         38.33         22.83        24.12 o
   2   1  14        659.66        617.19        52.76 o
   3   1  14        109.16        139.35        56.24 o
   4   1  14        640.16        676.18        55.61 o
   5   1  14         12.74        -14.65        27.39 o
   6   1  14        277.62        356.51        52.68 o
  -7   2  14         96.30         57.76        76.76 o
  -6   2  14        289.71        376.20        93.48 o
  -5   2  14         90.50         72.96        69.92 o
  -4   2  14        469.22        500.09        84.36 o
  -3   2  14        187.12        269.80        94.24 o
  -2   2  14        314.09        399.77       106.40 o
  -1   2  14         19.07         59.97        36.87 o
   0   2  14        537.99        607.29        95.38 o
   1   2  14          5.10          6.67        34.25 o
   2   2  14         17.33         42.63        57.38 o
   3   2  14          9.54        -36.48        36.48 o
   4   2  14        158.56         27.36        71.44 o
   5   2  14          3.28          5.32        47.12 o
   6   2  14        136.74        278.16        79.80 o
  -7   3  14         15.81        -18.24        74.48 o
  -6   3  14        148.75        125.40        71.44 o
  -5   3  14         13.31          9.88        70.68 o
  -4   3  14        435.03        294.12       108.68 o
  -3   3  14         33.33         75.24        68.40 o
  -2   3  14        881.02        703.77        95.76 o
  -1   3  14        611.88        647.72       151.24 o
   0   3  14        709.56        743.81        58.01 o
   1   3  14        449.37        471.90        71.44 o
   2   3  14        306.57        234.54        50.22 o
   3   3  14        367.48        306.28        73.72 o
   4   3  14        538.83        420.29        83.60 o
   5   3  14        205.90        141.36        74.48 o
  -7   4  14        386.26        495.53       114.00 o
  -6   4  14        179.49         88.16        78.28 o
  -5   4  14        417.91        408.89        98.80 o
  -4   4  14        302.37        454.49        84.36 o
  -3   4  14        191.27        173.28        78.28 o
  -2   4  14        777.60        691.61        88.92 o
  -1   4  14         18.40         22.67        36.64 o
   0   4  14        560.87        609.42        58.39 o
   1   4  14          3.17         17.23        33.31 o
   2   4  14        113.80         64.80        46.21 o
   3   4  14         38.24        -35.72        35.72 o
   4   4  14          0.34        -30.40        47.88 o
   5   4  14          0.10         23.56        45.60 o
  -6   5  14          0.17          9.88        87.40 o
  -5   5  14          4.68        -38.76        74.48 o
  -4   5  14          0.31         69.16        76.76 o
  -3   5  14        247.68         44.08        73.72 o
  -2   5  14        105.67         95.76        66.12 o
  -1   5  14        586.22        512.27        57.46 o
   0   5  14        490.01        490.40        53.07 o
   1   5  14       1074.82       1058.82        98.80 o
   2   5  14        352.63        192.14        52.86 o
   3   5  14       1151.31        977.37        91.20 o
   4   5  14        307.18        248.52        72.96 o
  -5   6  14        842.36        641.45       109.44 o
  -4   6  14         59.50        -82.84        82.84 o
  -3   6  14        578.95        639.93        91.20 o
  -2   6  14         52.31          3.04        61.56 o
  -1   6  14         75.47         32.69        39.46 o
   0   6  14        176.21        239.95        94.24 o
   1   6  14          0.79        -50.28        88.54 o
   2   6  14         41.60          9.90        38.20 o
   3   6  14         61.07         45.60        52.44 o
  -4   7  14         24.22        173.28        95.00 o
  -3   7  14         58.05         35.72       106.40 o
  -2   7  14         93.03       -107.92       107.92 o
  -1   7  14        512.39        320.48        73.72 o
   0   7  14          7.62         10.95        33.26 o
   1   7  14        934.94        888.40        67.19 o
   2   7  14         35.17         14.87        44.84 o
  -1   8  14        124.78         33.48        51.68 o
   0   8  14         14.76         -6.43        35.03 o
  -5   0  15        159.37        110.20        72.96 o
  -3   0  15       1453.06       1390.82       117.04 o
  -1   0  15       1570.79       1649.68       105.26 o
   1   0  15       1376.87       1232.51        78.56 o
   3   0  15        590.88        452.97        83.60 o
  -6   1  15         48.32        135.66        59.02 o
  -5   1  15        675.32        569.39        69.56 o
  -4   1  15        100.31         82.85        72.20 o
  -3   1  15        808.46        685.85       116.28 o
  -2   1  15         89.01         21.78       107.16 o
  -1   1  15        758.94        759.49        51.67 o
   0   1  15          8.30         15.08        31.81 o
   1   1  15         57.90         29.26        27.03 o
   2   1  15          3.76         -6.27        23.87 o
   3   1  15          4.92          4.61        37.24 o
   4   1  15          0.02         37.32        29.32 o
  -6   2  15          3.53         40.28       107.16 o
  -5   2  15        112.20         32.68        82.84 o
  -4   2  15          1.28         -7.60        65.36 o
  -3   2  15       1009.21       1063.25       102.60 o
  -2   2  15         60.32        -50.16        75.24 o
  -1   2  15        761.64        826.53        66.50 o
   0   2  15        330.20        305.59        47.29 o
   1   2  15        597.38        617.86       133.00 o
   2   2  15        144.51         95.38        37.81 o
   3   2  15        501.87        240.16        83.60 o
   4   2  15         88.23         80.56        57.76 o
  -6   3  15        352.05         53.96        88.92 o
  -5   3  15        124.66        -98.04        98.04 o
  -4   3  15        150.26        182.40       118.56 o
  -3   3  15        339.82        396.73        92.72 o
  -2   3  15         94.37        166.44        66.88 o
  -1   3  15        346.24        386.25        49.28 o
   0   3  15         13.82        -11.38        30.49 o
   1   3  15         31.73         10.98        40.66 o
   2   3  15         39.83         33.79        58.14 o
   3   3  15          0.75          7.60        47.12 o
   4   3  15         20.98         59.28        50.92 o
  -5   4  15         36.06        -44.84        76.00 o
  -4   4  15         72.83         79.04        98.04 o
  -3   4  15        189.28          3.04        88.92 o
  -2   4  15        135.59        108.68        79.80 o
  -1   4  15        538.61        514.87        57.89 o
   0   4  15        657.74        650.42        62.87 o
   1   4  15        584.67        515.45       153.14 o
   2   4  15        491.09        375.15        59.24 o
   3   4  15        362.10        322.24        91.96 o
  -4   5  15        389.38        280.44       130.72 o
  -3   5  15        115.49         82.84        83.60 o
  -2   5  15        102.73        144.40        76.00 o
  -1   5  15        238.85        154.87        55.21 o
   0   5  15          7.87         40.27        42.28 o
   1   5  15         84.25         76.25        69.54 o
   2   5  15          2.18        -23.17        37.40 o
  -3   6  15         23.32         76.76        78.28 o
  -2   6  15        272.39        224.20        77.52 o
  -1   6  15          8.49          6.48        35.35 o
   0   6  15        622.82        568.36        70.30 o
   1   6  15         28.15         54.21        39.52 o
  -4   0  16        574.90        742.53       135.28 o
  -2   0  16        251.62        218.12        84.36 o
   0   0  16        228.38        127.59       114.00 o
   2   0  16         10.48         52.00        64.22 o
  -4   1  16        251.87        126.07        65.88 o
  -3   1  16         23.86        -10.59        72.20 o
  -2   1  16        739.93        578.79        71.08 o
  -1   1  16         44.45         45.63        27.68 o
   0   1  16       1262.51       1362.57        59.64 o
   1   1  16         15.12         17.69        28.05 o
   2   1  16        992.98        898.31        67.24 o
  -4   2  16        262.92        279.68        91.20 o
  -3   2  16         82.70        -59.28       125.40 o
  -2   2  16        112.72       -104.12       104.12 o
  -1   2  16         59.92         12.07        40.96 o
   0   2  16          3.89         42.34        38.53 o
   1   2  16          2.31         25.12        36.76 o
   2   2  16         29.51         31.87        43.25 o
  -3   3  16         28.32         93.48        79.80 o
  -2   3  16        475.53        468.93        93.48 o
  -1   3  16        138.61         43.04       109.06 o
   0   3  16        857.39        992.70        64.86 o
   1   3  16        197.52        130.91        85.50 o
  -2   4  16         45.31         23.56        74.48 o
  -1   4  16        120.99         77.36        82.84 o
   0   4  16         35.47         38.68        36.98 o
                                                
