# Supplementary material for: Coordination of bis­(pyrazol-1-yl)amine to palladium(II): influence of the co-ligands and counter-ions on the mol­ecular and crystal structures
Source: Acta Crystallogr E Crystallogr Commun. 2015 Jan 1;71(Pt 1):22–7. doi: 10.1107/S205698901402595X (PMC4331852; doi:10.1107/S205698901402595X)
Supplement: Supplementary file 3 [file e-71-00022-2sup3.hkl]

#
# h,k,l, Fc-squared, Fo-squared, sigma(Fo-squared), status flag
#
data_2
_shelx_title ' a7 in P2(1)/n FINAL'
_shelx_refln_list_code          4
_shelx_F_calc_maximum      300.85
_exptl_crystal_F_000      1016.00
_reflns_d_resolution_high  0.7389

loop_
 _space_group_symop_operation_xyz
 'x, y, z'
 '-x+1/2, y+1/2, -z+1/2'
 '-x, -y, -z'
 'x-1/2, -y-1/2, z-1/2'

_cell_length_a    10.9341
_cell_length_b    12.4435
_cell_length_c    14.1117
_cell_angle_alpha  90.000
_cell_angle_beta   94.758
_cell_angle_gamma  90.000

_shelx_F_squared_multiplier     1.000

loop_
 _refln_index_h
 _refln_index_k
 _refln_index_l
 _refln_F_squared_calc
 _refln_F_squared_meas
 _refln_F_squared_sigma
 _refln_observed_status
   4   0   0       3445.82       3323.33       197.92 o
   6   0   0        163.20        169.47        27.18 o
   8   0   0        224.69        201.40        67.15 o
  10   0   0        122.73        153.30        62.99 o
  12   0   0        128.38        113.13        21.19 o
  14   0   0          4.37        -17.98        22.83 o
   1   1   0        833.54        855.80        19.87 o
   2   1   0        653.73        730.78        22.04 o
   3   1   0       1208.29       1133.24        46.81 o
   4   1   0        817.03        826.65        29.31 o
   5   1   0         13.80         25.82         4.94 o
   6   1   0       7302.18       7502.93       236.68 o
   7   1   0        470.24        527.00        13.74 o
   8   1   0       6358.58       6582.57       170.38 o
   9   1   0        116.52        106.93         9.81 o
  10   1   0       2798.58       3145.12        47.22 o
  11   1   0         51.95         59.91         9.25 o
  12   1   0        658.41        686.98        26.83 o
  13   1   0         17.74          9.39        15.01 o
  14   1   0         41.13         55.36        16.61 o
   0   2   0      33523.54      34976.87      1367.44 o
   1   2   0       1621.70       1622.28        28.97 o
   2   2   0       9007.24       9138.76       661.71 o
   3   2   0       4663.07       4575.70       362.62 o
   4   2   0       2300.38       2075.20        51.75 o
   5   2   0       2362.35       2141.84       208.23 o
   6   2   0         18.41         38.76        23.34 o
   7   2   0        947.95        991.87        70.76 o
   8   2   0        137.25        168.98        15.99 o
   9   2   0        295.22        278.23        16.39 o
  10   2   0          4.43         -3.85        13.65 o
  11   2   0         83.39         62.79        47.00 o
  12   2   0         10.16         42.29        51.79 o
  13   2   0         24.20         49.94        21.92 o
  14   2   0         24.77         -7.54        26.85 o
   1   3   0       7838.38       7166.79       198.11 o
   2   3   0       9310.77       9335.04       394.35 o
   3   3   0      13591.55      13683.13       789.52 o
   4   3   0         34.24         42.30         6.28 o
   5   3   0       6390.86       6411.44       260.42 o
   6   3   0       1070.64       1043.37        56.69 o
   7   3   0        207.47        168.49        12.47 o
   8   3   0       3688.64       3937.39       164.86 o
   9   3   0        120.95        139.46        14.19 o
  10   3   0       2417.21       2566.03        53.86 o
  11   3   0         58.15         79.15        20.78 o
  12   3   0        373.92        356.66        78.99 o
  13   3   0         73.46         67.38        23.25 o
  14   3   0         27.91         32.79        24.40 o
   0   4   0      54692.11      55763.74      2831.63 o
   1   4   0       2217.57       2339.98        35.80 o
   2   4   0      15471.23      14825.08      1044.76 o
   3   4   0       2174.93       1793.25       117.32 o
   4   4   0       3716.79       3488.73       242.04 o
   5   4   0      10170.53      10264.48       473.54 o
   6   4   0        465.26        465.80        43.83 o
   7   4   0       1974.62       2147.72        65.09 o
   8   4   0        172.87        195.96        13.93 o
   9   4   0        185.37        176.33        46.04 o
  10   4   0          3.10          4.11        12.83 o
  11   4   0        261.98        237.40        59.80 o
  12   4   0          9.25        -20.11        20.11 o
  13   4   0        121.08        101.93        86.96 o
  14   4   0         11.06         15.00        25.06 o
   1   5   0       3672.00       3394.40        92.20 o
   2   5   0        263.62        279.13        16.31 o
   3   5   0      15599.34      15441.97       655.77 o
   4   5   0        938.78        897.08        25.62 o
   5   5   0       5260.50       5053.29       440.11 o
   6   5   0       1499.94       1728.19        94.21 o
   7   5   0        627.06        622.82        20.16 o
   8   5   0       1009.63       1079.13        23.15 o
   9   5   0        100.18         86.38        13.11 o
  10   5   0        687.12        745.68        19.19 o
  11   5   0        165.04        145.09        21.58 o
  12   5   0        262.53        295.87        90.17 o
  13   5   0        180.42        198.61        50.52 o
  14   5   0         43.67         11.86        24.64 o
   0   6   0        216.73        223.39         7.45 o
   1   6   0       1246.32       1215.13        38.03 o
   2   6   0       3430.08       3234.04       236.00 o
   3   6   0       5112.00       4861.43       243.43 o
   4   6   0       3304.44       3300.21       106.44 o
   5   6   0       6877.07       7016.39       353.97 o
   6   6   0       1283.08       1291.00        52.21 o
   7   6   0       1121.63       1223.21       138.63 o
   8   6   0        243.94        297.58        47.97 o
   9   6   0         10.63         34.21        12.11 o
  10   6   0          6.83         44.01        14.62 o
  11   6   0        108.58         99.54        27.50 o
  12   6   0          3.38          2.42        20.11 o
  13   6   0         54.79          2.24        22.61 o
   1   7   0       2878.68       2994.71       106.98 o
   2   7   0       1255.15       1061.42        25.72 o
   3   7   0       9344.82       9639.64       458.33 o
   4   7   0       1729.32       1835.34       101.62 o
   5   7   0       5296.66       5399.57       507.83 o
   6   7   0        109.73        109.43        17.58 o
   7   7   0       1529.28       1477.89       188.66 o
   8   7   0          9.86         10.52        11.65 o
   9   7   0         28.70         46.87        11.92 o
  10   7   0         10.85         -0.47        27.17 o
  11   7   0         58.13         57.05        20.11 o
  12   7   0         10.91         -6.18        20.33 o
  13   7   0         79.51         52.24        22.80 o
   0   8   0        912.61        994.28        50.27 o
   1   8   0        424.31        391.29         7.50 o
   2   8   0         76.20        113.97        20.46 o
   3   8   0       1838.30       1870.10        50.01 o
   4   8   0        260.09        297.98        17.59 o
   5   8   0       5001.20       5332.55       321.26 o
   6   8   0        616.34        697.35        78.38 o
   7   8   0       1662.88       1739.15       188.03 o
   8   8   0          9.34          3.57        11.19 o
   9   8   0         97.00        105.23        14.71 o
  10   8   0         30.46         14.48        23.66 o
  11   8   0         79.87         47.14        23.66 o
  12   8   0         21.84         19.18        37.08 o
   1   9   0          1.78         -4.08         5.42 o
   2   9   0        446.88        332.35        13.03 o
   3   9   0        967.13        954.11        91.23 o
   4   9   0        205.37        144.87        11.51 o
   5   9   0       1371.00       1382.44       133.86 o
   6   9   0         44.51          8.13        11.01 o
   7   9   0        873.50        869.90       152.64 o
   8   9   0         86.70         81.08        38.68 o
   9   9   0        549.89        564.43       104.59 o
  10   9   0         96.39        113.17        38.36 o
  11   9   0        227.31        220.55        45.08 o
  12   9   0          1.49         20.69        21.23 o
   0  10   0       2560.93       2624.81       154.95 o
   1  10   0       1671.47       1761.36        44.49 o
   2  10   0        473.00        523.78        23.99 o
   3  10   0       1927.42       2108.94        61.21 o
   4  10   0         16.11         18.28         9.92 o
   5  10   0        808.91        878.42        32.64 o
   6  10   0        406.83        474.32        14.65 o
   7  10   0        364.58        404.59        31.02 o
   8  10   0         76.21         83.99        17.97 o
   9  10   0         11.43         43.96        35.16 o
  10  10   0          0.85        -19.32        19.75 o
  11  10   0         17.08         34.14        22.21 o
   1  11   0         17.10          3.31         6.55 o
   2  11   0        478.52        342.07        14.45 o
   3  11   0        655.47        448.72        73.26 o
   4  11   0        434.59        403.15        58.85 o
   5  11   0        660.85        599.02       155.16 o
   6  11   0         70.29         35.29        12.49 o
   7  11   0        539.40        588.85        87.96 o
   8  11   0        411.39        396.50       109.37 o
   9  11   0        346.21        400.71       158.61 o
  10  11   0        151.90        134.25        64.26 o
  11  11   0        110.36        140.20        46.36 o
   0  12   0       1543.91       1794.34        65.01 o
   1  12   0       1165.82       1477.10        60.80 o
   2  12   0        553.69        726.38        54.38 o
   3  12   0        316.82        377.37        24.62 o
   4  12   0        125.25        149.95        12.88 o
   5  12   0        156.82        161.40        25.26 o
   6  12   0          2.18          3.36        15.93 o
   7  12   0         99.59        114.61        19.19 o
   8  12   0          2.75        -19.19        19.19 o
   9  12   0         10.65         30.21        32.61 o
  10  12   0          0.00         39.44        22.55 o
   1  13   0          1.05         -0.48        13.29 o
   2  13   0          0.48          8.68        11.81 o
   3  13   0          3.38         13.84        20.14 o
   4  13   0         28.39         35.42        15.48 o
   5  13   0         29.25         35.38        27.17 o
   6  13   0         98.15         24.59        18.47 o
   7  13   0        141.05        152.59        62.98 o
   8  13   0        185.22        111.58        62.67 o
   9  13   0         99.35        135.44        78.33 o
   0  14   0        820.81        920.83        52.15 o
   1  14   0        696.34        862.38        44.70 o
   2  14   0        674.98        772.45        38.39 o
   3  14   0        195.55        244.57        19.83 o
   4  14   0        188.96        282.37        51.48 o
   5  14   0         25.52         23.34        44.76 o
   6  14   0          0.04          7.15        23.98 o
   7  14   0          4.04         -1.83        20.10 o
   8  14   0          0.62         12.26        22.73 o
   1  15   0          0.65         -4.13        11.92 o
   2  15   0          0.06         28.50        17.85 o
   3  15   0          0.85          4.43        18.27 o
   4  15   0         29.80          2.51        18.84 o
   5  15   0          5.50        -26.85        27.49 o
   6  15   0         84.18         46.65        54.03 o
   0  16   0        318.42        335.41        24.57 o
   1  16   0         66.41         74.97        14.32 o
   2  16   0        256.04        310.05        65.55 o
   3  16   0          8.83         17.32        19.83 o
   4  16   0         89.49        129.89        36.77 o
 -13   0   1        208.02        115.01        41.89 o
 -11   0   1       1018.06        938.73       128.34 o
  -9   0   1       3628.81       3514.47       133.31 o
  -7   0   1      12132.44      11723.97       612.95 o
  -5   0   1       6289.42       5944.11       218.62 o
  -3   0   1      12051.51      11717.02       339.45 o
  -1   0   1       3960.05       3812.71        79.25 o
   1   0   1       3673.24       3086.94       164.26 o
   3   0   1        261.60        261.37         9.60 o
   5   0   1       1650.53       1737.29       117.76 o
   7   0   1       1993.90       1911.49       204.63 o
   9   0   1       2591.16       2667.37        61.24 o
  11   0   1       1407.24       1323.42       165.21 o
  13   0   1        486.53        458.12       199.57 o
 -14   1   1          0.04         14.58        21.41 o
 -13   1   1          3.48         10.14        14.84 o
 -12   1   1          5.68          5.64        13.73 o
 -11   1   1        329.89        244.10        11.18 o
 -10   1   1        147.90        186.10        23.54 o
  -9   1   1        661.00        700.80        51.35 o
  -8   1   1         37.49         61.50        10.06 o
  -7   1   1        176.00        151.83         8.01 o
  -6   1   1        130.05        140.44         7.38 o
  -5   1   1        102.39         89.24        10.35 o
  -4   1   1       5820.30       5997.50       154.11 o
  -3   1   1      14362.04      14116.89       235.70 o
  -2   1   1      14524.78      14436.94       150.86 o
  -1   1   1      49640.22      55994.29       485.53 o
   0   1   1       2074.09       1918.54        40.21 o
   2   1   1       5344.55       5223.17       206.81 o
   3   1   1      31401.44      31444.93      1208.28 o
   4   1   1        118.78        109.28         4.73 o
   5   1   1      10226.51      10074.87       376.43 o
   6   1   1          1.70         16.63         5.95 o
   7   1   1        169.52        124.45        11.74 o
   8   1   1        173.11        155.35        27.05 o
   9   1   1        461.94        360.15        12.75 o
  10   1   1         18.79          9.90        14.95 o
  11   1   1         21.82          6.00        14.58 o
  12   1   1         13.75          1.42        13.73 o
  13   1   1         20.70         -2.41        15.16 o
  14   1   1          5.87         23.08        16.59 o
 -14   2   1         79.90         64.61        73.85 o
 -13   2   1         80.42         33.77        22.59 o
 -12   2   1         59.09         32.13        20.12 o
 -11   2   1        757.70        668.52       104.62 o
 -10   2   1        162.84        164.14        55.31 o
  -9   2   1       5589.28       5411.81        82.66 o
  -8   2   1        145.46        135.92        48.60 o
  -7   2   1       8584.58       8012.26       304.08 o
  -6   2   1        536.77        599.79        54.72 o
  -5   2   1      12050.46      11597.65       273.65 o
  -4   2   1       4143.75       4129.13       125.40 o
  -3   2   1         36.73         38.01         8.31 o
  -2   2   1       8592.81       8539.00       266.61 o
  -1   2   1        210.65        249.98         9.89 o
   0   2   1        168.26        151.18         2.40 o
   1   2   1       1200.82        895.13        30.09 o
   2   2   1       2729.36       2768.93        75.97 o
   3   2   1       2374.45       2356.84       142.37 o
   4   2   1       7403.76       7186.47       537.86 o
   5   2   1        640.67        687.55        75.23 o
   6   2   1       3954.57       4030.31       252.46 o
   7   2   1        321.77        345.55        62.05 o
   8   2   1        165.87        168.73        45.08 o
   9   2   1       2175.92       2347.22        77.90 o
  10   2   1        133.46         95.98        15.48 o
  11   2   1        922.59        965.40        71.36 o
  12   2   1         13.01         25.72        20.78 o
  13   2   1        252.58        142.89        99.76 o
  14   2   1         24.25         24.30        24.87 o
 -14   3   1         36.56         12.24        23.95 o
 -13   3   1          7.51         14.63        22.38 o
 -12   3   1        149.96        114.59        49.24 o
 -11   3   1         17.14         -8.81        15.10 o
 -10   3   1         59.05         77.55        14.11 o
  -9   3   1         58.54         23.27        12.56 o
  -8   3   1        650.65        709.70        18.68 o
  -7   3   1        116.28        106.02        18.22 o
  -6   3   1       5010.57       4948.98       268.70 o
  -5   3   1        670.15        883.77        73.63 o
  -4   3   1       3589.71       3304.47       111.57 o
  -3   3   1       4773.66       4701.83       128.98 o
  -2   3   1        389.23        283.37        61.46 o
  -1   3   1      10017.36       9278.73        72.49 o
   0   3   1       2611.85       2231.06        44.71 o
   1   3   1      12362.93      10918.71       292.30 o
   2   3   1        321.63        302.68        21.76 o
   3   3   1      21174.31      19988.88      1168.37 o
   4   3   1         19.65         30.34         6.71 o
   5   3   1       4590.81       4277.98       303.95 o
   6   3   1       2257.67       2344.73        64.19 o
   7   3   1         42.73         53.32        15.03 o
   8   3   1       1348.98       1401.40       163.66 o
   9   3   1         82.79         74.27        12.83 o
  10   3   1        235.76        205.04        66.19 o
  11   3   1         81.46         67.54        16.94 o
  12   3   1         43.99         34.45        38.04 o
  13   3   1         41.26         38.06        30.05 o
  14   3   1         16.70         17.32        31.33 o
 -14   4   1        152.21         66.18        25.77 o
 -13   4   1        171.70        176.60        61.71 o
 -12   4   1        307.98        341.71       157.97 o
 -11   4   1        669.20        613.88        72.62 o
 -10   4   1        529.85        522.49        89.56 o
  -9   4   1       1898.13       1920.34       108.63 o
  -8   4   1          5.72         13.72        11.65 o
  -7   4   1       2681.02       2596.26       122.62 o
  -6   4   1        250.19        327.51        46.05 o
  -5   4   1       1391.80       1215.35       112.83 o
  -4   4   1       1426.51       1310.01        73.76 o
  -3   4   1        171.04        201.56        11.51 o
  -2   4   1       5380.51       5056.42       105.48 o
  -1   4   1        183.16        231.99         4.39 o
   0   4   1       1915.17       1776.42        46.33 o
   1   4   1        457.74        502.74        14.18 o
   2   4   1       2719.62       2493.86       109.84 o
   3   4   1         40.78         55.81         5.37 o
   4   4   1       4858.15       4055.19       328.19 o
   5   4   1       1732.24       1815.22        87.88 o
   6   4   1       5665.49       5769.58       304.32 o
   7   4   1        614.70        656.83        66.55 o
   8   4   1        555.69        566.90        31.35 o
   9   4   1       1158.12       1229.21       129.02 o
  10   4   1         60.78         30.01        13.65 o
  11   4   1        677.26        672.89        35.51 o
  12   4   1          9.42          2.96        35.80 o
  13   4   1        203.33        131.48        55.31 o
  14   4   1         22.58          0.24        24.64 o
 -14   5   1         30.06         43.48        24.87 o
 -13   5   1          0.01         29.03        21.47 o
 -12   5   1        137.48         91.20        21.69 o
 -11   5   1          0.70         11.55        27.81 o
 -10   5   1        274.07        295.68        16.01 o
  -9   5   1         70.80         79.71        12.83 o
  -8   5   1        232.14        255.18        14.57 o
  -7   5   1        886.05        989.09        74.26 o
  -6   5   1       6033.88       6007.11       311.79 o
  -5   5   1       2987.36       3331.17       273.17 o
  -4   5   1      15207.41      14653.21       392.07 o
  -3   5   1       9525.25       9306.96       319.14 o
  -2   5   1       7553.25       6380.93       138.65 o
  -1   5   1      13223.23      12855.84       302.14 o
   0   5   1       3769.54       3526.57       158.89 o
   1   5   1       4251.37       3571.99       136.19 o
   2   5   1       1380.41       1233.72        87.88 o
   3   5   1       2321.06       1963.10       101.85 o
   4   5   1         23.74         24.78        19.18 o
   5   5   1       3398.00       3477.18       187.16 o
   6   5   1       1873.08       1822.20        75.67 o
   7   5   1       1626.06       1744.27        78.50 o
   8   5   1        372.11        329.62        61.73 o
   9   5   1         73.44        118.21        31.33 o
  10   5   1          7.64         17.50        12.83 o
  11   5   1         33.44         19.11        19.30 o
  12   5   1         83.12         99.70        40.60 o
  13   5   1         31.46         19.06        22.38 o
 -13   6   1         35.04         34.96        37.08 o
 -12   6   1        184.18        151.70        80.89 o
 -11   6   1        141.07         95.94        21.02 o
 -10   6   1        155.38        171.47        50.20 o
  -9   6   1        389.41        383.58        52.13 o
  -8   6   1          7.16         17.43        11.36 o
  -7   6   1        392.28        370.06        56.29 o
  -6   6   1        235.64        306.12        55.32 o
  -5   6   1        553.81        665.29        78.71 o
  -4   6   1       3418.58       3214.15        75.58 o
  -3   6   1        238.15        245.61        39.98 o
  -2   6   1       8692.19       8235.90       486.16 o
  -1   6   1        118.23        146.65         4.87 o
   0   6   1        470.74        428.71        14.87 o
   1   6   1        113.25         95.40         4.80 o
   2   6   1       5550.92       5697.15       476.58 o
   3   6   1       1191.80       1090.79       115.99 o
   4   6   1       8976.98       8441.96       560.47 o
   5   6   1        736.71        829.06        68.17 o
   6   6   1       7867.03       7622.65       447.58 o
   7   6   1        177.93        209.57        58.51 o
   8   6   1       2434.62       2513.98       177.64 o
   9   6   1        193.72        196.70        39.97 o
  10   6   1        518.88        448.06        32.95 o
  11   6   1         37.67         59.24        19.75 o
  12   6   1         43.23         77.78        21.25 o
  13   6   1         25.96        -12.63        22.70 o
 -13   7   1          2.95         65.69        23.28 o
 -12   7   1         75.60         38.05        44.76 o
 -11   7   1         28.64        -16.59        31.97 o
 -10   7   1         20.49         33.36        13.90 o
  -9   7   1        177.66        172.35        17.27 o
  -8   7   1        120.75        132.38        13.02 o
  -7   7   1        198.19        216.78        12.64 o
  -6   7   1       3229.57       3296.58        60.62 o
  -5   7   1       1294.60       1338.96        87.44 o
  -4   7   1       6213.61       6051.97       285.76 o
  -3   7   1        858.42        785.61        70.43 o
  -2   7   1       7488.44       7125.79       362.58 o
  -1   7   1        230.67        158.06        47.29 o
   0   7   1       6849.84       6522.66       251.94 o
   1   7   1        722.73        704.90        20.06 o
   2   7   1       2724.62       2851.22        66.95 o
   3   7   1        124.93        112.91        34.21 o
   4   7   1       1234.28       1168.92        31.07 o
   5   7   1        327.41        324.53        26.55 o
   6   7   1       2029.46       2024.31       105.79 o
   7   7   1        657.94        674.96        26.24 o
   8   7   1        526.20        493.61        77.09 o
   9   7   1         11.68         19.41        11.73 o
  10   7   1         80.90         79.30        21.10 o
  11   7   1         11.96        -19.02        19.02 o
  12   7   1         18.90          6.89        23.66 o
  13   7   1         17.72         58.18        23.51 o
 -13   8   1         30.21         37.62        23.25 o
 -12   8   1        118.06        156.23        69.06 o
 -11   8   1         23.89          7.85        22.38 o
 -10   8   1        201.58        233.52        24.30 o
  -9   8   1         55.78         48.61        42.84 o
  -8   8   1        396.36        455.62        71.96 o
  -7   8   1         30.20         34.51        11.01 o
  -6   8   1       2600.91       2926.17       190.21 o
  -5   8   1        172.67        139.76        16.31 o
  -4   8   1       2442.08       2478.94       153.04 o
  -3   8   1        600.50        646.55        30.08 o
  -2   8   1       1208.28       1256.16        25.59 o
  -1   8   1       1432.40       1560.76        62.44 o
   0   8   1         33.12         21.94         5.19 o
   1   8   1        124.36        121.26         5.98 o
   2   8   1       1374.61       1210.08        56.39 o
   3   8   1        503.43        542.23        41.27 o
   4   8   1       2671.80       2664.84       138.32 o
   5   8   1        632.73        652.26        66.23 o
   6   8   1       2627.50       2961.56       210.75 o
   7   8   1        214.25        261.11        17.59 o
   8   8   1       1150.54       1194.45       109.15 o
   9   8   1          0.56         -4.48        24.93 o
  10   8   1        363.02        392.29       101.37 o
  11   8   1         15.21          7.46        25.25 o
  12   8   1         68.85         46.81        22.38 o
 -12   9   1         54.08         47.06        22.59 o
 -11   9   1         15.57         15.79        22.06 o
 -10   9   1          2.97         48.34        19.48 o
  -9   9   1         25.30         35.15        18.11 o
  -8   9   1        384.97        367.07        17.52 o
  -7   9   1          0.88          7.14        12.79 o
  -6   9   1       1557.64       1465.36        30.33 o
  -5   9   1        491.45        493.51       130.83 o
  -4   9   1       3821.72       3673.69        58.82 o
  -3   9   1        124.75        125.27        54.99 o
  -2   9   1       5897.28       5920.73       140.26 o
  -1   9   1        157.12        274.04        99.14 o
   0   9   1       2527.33       2463.09        46.75 o
   1   9   1         69.02         57.53        15.69 o
   2   9   1       2589.46       2590.84       107.18 o
   3   9   1        628.66        532.27        27.84 o
   4   9   1       1165.39       1241.06        24.90 o
   5   9   1          0.55          5.43         9.49 o
   6   9   1        318.06        267.37        39.02 o
   7   9   1        298.33        283.79        13.54 o
   8   9   1         57.61         49.26        13.16 o
   9   9   1          7.24         26.67        17.30 o
  10   9   1         11.18         -7.37        20.78 o
  11   9   1          0.24         25.64        21.12 o
  12   9   1          5.55        -25.06        34.21 o
 -11  10   1          9.47          9.29        34.21 o
 -10  10   1        235.61        282.10        92.41 o
  -9  10   1        255.35        275.34        43.49 o
  -8  10   1        475.83        556.05       133.69 o
  -7  10   1        339.33        395.61       125.04 o
  -6  10   1        468.57        575.30       100.43 o
  -5  10   1          0.98         -0.04         9.71 o
  -4  10   1        584.03        688.71        15.56 o
  -3  10   1        918.71        991.89        49.29 o
  -2  10   1          4.48          7.91        14.39 o
  -1  10   1       1034.11       1083.85        27.54 o
   0  10   1        176.20        159.72         8.08 o
   1  10   1        189.77        216.68         7.74 o
   2  10   1         63.40        103.67         9.92 o
   3  10   1        632.32        646.16        55.99 o
   4  10   1        743.50        753.38        29.76 o
   5  10   1        351.66        429.55        48.29 o
   6  10   1        819.41        905.24        24.64 o
   7  10   1         14.54         29.25        12.39 o
   8  10   1        905.79       1126.71        43.20 o
   9  10   1         89.42        146.08        20.14 o
  10  10   1        600.23        615.81        52.14 o
  11  10   1         53.81         12.15        34.53 o
 -11  11   1          7.76          7.72        33.57 o
 -10  11   1         26.53         12.76        26.53 o
  -9  11   1          0.66         -8.53        19.35 o
  -8  11   1        210.62        155.78        53.08 o
  -7  11   1         14.18         10.68        26.21 o
  -6  11   1        459.66        358.52        39.34 o
  -5  11   1          2.97          9.97        11.51 o
  -4  11   1        334.48        253.51        13.74 o
  -3  11   1         38.50         24.94        15.98 o
  -2  11   1       1047.61        949.80        39.05 o
  -1  11   1        366.36        320.93        86.92 o
   0  11   1        582.10        515.18        58.50 o
   1  11   1       1169.47       1136.80        68.76 o
   2  11   1       1266.34       1199.28        38.74 o
   3  11   1        320.08        294.13        65.24 o
   4  11   1        909.12        908.97       101.76 o
   5  11   1         74.16         67.86        13.75 o
   6  11   1         47.61         46.04        14.71 o
   7  11   1          5.58          8.79        18.86 o
   8  11   1         11.86         10.51        17.97 o
   9  11   1         48.42         68.36        45.08 o
  10  11   1          2.20          2.07        21.12 o
  11  11   1         16.72          1.35        23.02 o
 -10  12   1         61.59         39.46        35.81 o
  -9  12   1        138.86        122.94        50.20 o
  -8  12   1        333.54        423.08       108.08 o
  -7  12   1        335.55        349.90        74.51 o
  -6  12   1        772.11        920.41        85.74 o
  -5  12   1        376.62        384.76        15.79 o
  -4  12   1        151.99        140.99        22.70 o
  -3  12   1         20.23         20.46        14.07 o
  -2  12   1         31.85         51.07        10.16 o
  -1  12   1         17.36          6.66         6.86 o
   0  12   1        131.17        164.10         8.22 o
   1  12   1         58.28         81.26         7.43 o
   2  12   1         53.06         75.76        10.87 o
   3  12   1         21.25         12.79        15.34 o
   4  12   1         50.24         47.73        11.91 o
   5  12   1         60.47         82.53        31.01 o
   6  12   1        112.66        159.23        28.45 o
   7  12   1        132.01        120.10        19.02 o
   8  12   1        348.52        428.64        24.85 o
   9  12   1         62.52         52.00        21.76 o
  10  12   1        190.50        198.62        25.58 o
  -9  13   1          5.39         -1.12        22.38 o
  -8  13   1         40.79          6.49        21.05 o
  -7  13   1          0.81         11.99        19.02 o
  -6  13   1         60.53         15.98        24.30 o
  -5  13   1          5.34         17.65        16.01 o
  -4  13   1        110.43         54.28        23.34 o
  -3  13   1        187.55        191.44       101.36 o
  -2  13   1        539.66        445.64        92.44 o
  -1  13   1        600.73        536.52       118.40 o
   0  13   1       1435.94       1515.68       105.38 o
   1  13   1        946.57        966.29       108.82 o
   2  13   1       1414.25       1311.77       161.68 o
   3  13   1        605.72        642.72        23.72 o
   4  13   1        403.18        390.49        63.32 o
   5  13   1        210.52        207.50        19.38 o
   6  13   1         36.11         25.69        39.96 o
   7  13   1         12.04         26.05        29.09 o
   8  13   1          3.13         16.65        21.02 o
   9  13   1         10.58        -10.68        21.64 o
  -8  14   1         80.40        115.32        23.81 o
  -7  14   1         78.75        116.59        21.93 o
  -6  14   1        135.54        146.28        39.01 o
  -5  14   1         19.79         69.44        18.84 o
  -4  14   1         41.54         30.57        17.56 o
  -3  14   1         20.01         61.93        32.29 o
  -2  14   1          0.91         17.21        21.42 o
  -1  14   1          1.89         13.28        11.19 o
   0  14   1         23.81         37.78        11.74 o
   1  14   1         48.85         94.39        18.37 o
   2  14   1         25.06          4.69        41.24 o
   3  14   1         53.64         68.14        18.02 o
   4  14   1         15.12        -17.16        17.16 o
   5  14   1        110.51        118.36        36.13 o
   6  14   1         26.67         34.21        19.30 o
   7  14   1         45.85         68.85        33.57 o
   8  14   1         66.96         90.88        23.64 o
  -6  15   1          3.58          3.02        27.81 o
  -5  15   1        141.48         53.54        47.96 o
  -4  15   1          0.23        -18.39        18.39 o
  -3  15   1        365.22        388.50       161.49 o
  -2  15   1         35.05          7.42        18.31 o
  -1  15   1        354.30        318.33        91.89 o
   0  15   1        151.95        138.03        39.94 o
   1  15   1        160.44        167.17        39.32 o
   2  15   1        195.12         91.26        45.08 o
   3  15   1         76.44        132.08        61.06 o
   4  15   1         61.86         55.09        19.38 o
   5  15   1         52.02         45.84        27.49 o
   6  15   1          1.38          6.76        21.12 o
  -4  16   1          0.30         20.87        20.84 o
  -3  16   1         30.67         39.98        20.93 o
  -2  16   1          4.53         27.82        19.63 o
  -1  16   1         25.88         17.19        13.53 o
   0  16   1          9.49         28.51        13.90 o
   1  16   1          0.51         10.22        13.47 o
   2  16   1          2.99         19.45        20.08 o
   3  16   1         81.54         77.00        34.53 o
   4  16   1          0.33          3.85        23.02 o
 -14   0   2         84.53         11.75        23.73 o
 -12   0   2          2.02          2.56        29.41 o
 -10   0   2       1032.99        990.98        22.70 o
  -8   0   2       4223.57       4214.72        83.71 o
  -6   0   2       1592.82       1424.54        59.64 o
  -4   0   2        244.40        192.37         8.11 o
  -2   0   2        568.41        618.92        19.55 o
   0   0   2      40184.07      36628.57      1690.25 o
   2   0   2      90513.21     102615.59       375.66 o
   4   0   2      42397.46      46839.77      3291.14 o
   6   0   2       4160.59       4366.74        93.56 o
   8   0   2        287.12        317.24        16.63 o
  10   0   2       1390.11       1414.16        91.90 o
  12   0   2        111.01         96.37        21.93 o
  14   0   2         14.51         36.76        23.96 o
 -14   1   2         48.06         49.78        16.70 o
 -13   1   2         17.66         13.90        14.84 o
 -12   1   2        176.17        177.68        15.33 o
 -11   1   2         97.36         99.22        12.74 o
 -10   1   2        408.43        396.31        12.17 o
  -9   1   2        186.67        211.48        10.36 o
  -8   1   2       4916.04       4534.92       116.52 o
  -7   1   2        496.12        506.42        10.72 o
  -6   1   2       9346.64       8523.88       190.96 o
  -5   1   2       4352.37       4546.64        91.64 o
  -4   1   2      14415.51      14061.43       110.89 o
  -3   1   2       7138.36       6804.86        69.32 o
  -2   1   2        919.62        960.48        24.37 o
  -1   1   2       3097.59       3242.95        89.45 o
   0   1   2       5029.09       5216.84       169.46 o
   1   1   2         16.06         20.40         2.51 o
   2   1   2      53142.08      55248.73      2288.97 o
   3   1   2        145.97        171.49         6.48 o
   4   1   2       2537.28       2300.45        86.85 o
   5   1   2        755.90        768.56        24.03 o
   6   1   2        684.21        592.79        31.05 o
   7   1   2       1165.78       1157.61        25.33 o
   8   1   2       1129.02       1075.42        30.04 o
   9   1   2        307.31        323.78        14.31 o
  10   1   2        921.97        975.92        15.62 o
  11   1   2        166.87        167.89        12.28 o
  12   1   2        687.31        692.01        21.52 o
  13   1   2          0.10        -17.65        17.65 o
  14   1   2        167.81        110.59        18.92 o
 -14   2   2         90.47         80.84        25.54 o
 -13   2   2          0.46         34.05        21.47 o
 -12   2   2         16.31         20.77        19.21 o
 -11   2   2         72.20         71.68        32.61 o
 -10   2   2        254.63        237.15        33.90 o
  -9   2   2          6.31         10.47        14.07 o
  -8   2   2       2588.08       2549.69       228.15 o
  -7   2   2        759.44        717.35        53.13 o
  -6   2   2       2604.61       2530.49        57.95 o
  -5   2   2       2875.84       2814.83       164.69 o
  -4   2   2       2580.10       2417.15        70.93 o
  -3   2   2      18063.57      18598.28       161.40 o
  -2   2   2       1422.25       1702.85        47.49 o
  -1   2   2       6736.53       6932.87       417.99 o
   0   2   2       3172.32       2507.65        85.82 o
   1   2   2        748.58        656.20        20.38 o
   2   2   2      20484.91      18706.90      1478.77 o
   3   2   2         12.36         19.12        10.55 o
   4   2   2      20980.72      21173.53      1688.55 o
   5   2   2        192.99        217.64         9.65 o
   6   2   2       1637.80       1530.99       178.91 o
   7   2   2         22.59          8.76        10.56 o
   8   2   2         66.06         75.96        11.98 o
   9   2   2        472.33        467.90        31.99 o
  10   2   2        272.84        276.26        16.85 o
  11   2   2         14.85         40.45        26.53 o
  12   2   2        145.33        107.42        22.80 o
  13   2   2         30.91         10.87        22.61 o
  14   2   2         38.85         19.41        46.03 o
 -14   3   2         65.92         78.42        25.31 o
 -13   3   2        255.45        270.46        64.59 o
 -12   3   2        216.02        178.55        25.26 o
 -11   3   2        739.81        810.81        47.35 o
 -10   3   2        905.59        893.95        21.67 o
  -9   3   2       1349.79       1380.55        26.04 o
  -8   3   2       5038.22       4709.96       260.79 o
  -7   3   2        137.66        141.25        21.10 o
  -6   3   2       4261.37       4020.18       198.74 o
  -5   3   2         15.44          2.10        12.47 o
  -4   3   2       7736.53       7805.28       115.67 o
  -3   3   2         87.81         69.97        37.73 o
  -2   3   2         57.78         43.60        31.01 o
  -1   3   2       4540.15       4268.69        69.85 o
   0   3   2      17879.33      17463.38       354.75 o
   1   3   2      21425.08      21196.22       639.99 o
   2   3   2      24072.12      23061.30      1973.75 o
   3   3   2       1017.74        946.82        49.36 o
   4   3   2       1953.12       1790.94       141.60 o
   5   3   2       7089.88       7262.95       478.73 o
   6   3   2        318.44        268.10        56.61 o
   7   3   2       3229.84       3585.72       253.80 o
   8   3   2        232.76        249.70        24.94 o
   9   3   2        232.16        298.95        16.11 o
  10   3   2        854.06        916.04        48.64 o
  11   3   2         27.49         43.47        16.19 o
  12   3   2        420.51        393.58        60.12 o
  13   3   2          0.51        -28.55        40.28 o
  14   3   2         80.94         27.48        25.54 o
 -14   4   2         21.10         -5.35        23.73 o
 -13   4   2          2.33        -39.96        39.96 o
 -12   4   2          4.97          9.91        19.89 o
 -11   4   2        111.51        111.61        16.36 o
 -10   4   2         72.34         63.36        13.93 o
  -9   4   2        129.24        141.34        48.92 o
  -8   4   2       1351.26       1420.87        26.92 o
  -7   4   2         56.11         28.69        16.30 o
  -6   4   2       1707.27       1837.78        82.39 o
  -5   4   2       2480.61       2463.92        66.77 o
  -4   4   2       3558.85       3525.07        81.56 o
  -3   4   2      23516.77      22383.55       266.01 o
  -2   4   2       9151.04       8697.95       106.32 o
  -1   4   2      30207.70      30478.91      1261.63 o
   0   4   2       3052.42       2507.26        62.31 o
   1   4   2       7880.69       7541.22       209.06 o
   2   4   2       4981.56       4499.96       215.72 o
   3   4   2        113.43        113.19        23.98 o
   4   4   2       7071.05       6478.18       389.89 o
   5   4   2          7.60         12.55         7.37 o
   6   4   2        437.49        411.84        42.23 o
   7   4   2        283.93        304.43        51.49 o
   8   4   2         39.99         53.07        15.98 o
   9   4   2        501.81        516.94        24.63 o
  10   4   2        137.44        155.73        34.53 o
  11   4   2        111.49         63.26        21.02 o
  12   4   2        131.57         87.47        22.38 o
  13   4   2          7.89         15.34        23.02 o
  14   4   2         30.95         22.27        47.63 o
 -14   5   2         34.37         59.18        31.33 o
 -13   5   2        308.41        307.98        27.59 o
 -12   5   2        131.08        116.78        21.93 o
 -11   5   2        769.84        861.50        30.15 o
 -10   5   2        312.97        365.86        16.47 o
  -9   5   2        509.37        560.37        23.99 o
  -8   5   2       1130.45       1191.36        23.95 o
  -7   5   2          7.66         18.96        11.83 o
  -6   5   2       1296.74       1217.90        26.02 o
  -5   5   2         47.71         53.88        27.81 o
  -4   5   2        352.89        316.72        69.74 o
  -3   5   2         51.02         42.27        28.13 o
  -2   5   2         50.64         87.60        46.68 o
  -1   5   2      11040.14      10185.38       133.95 o
   0   5   2        189.22        116.38        20.59 o
   1   5   2      10889.24      10466.52       480.13 o
   2   5   2       1223.42       1047.67        81.43 o
   3   5   2       1311.44       1154.85        84.63 o
   4   5   2       1402.23       1264.34       161.87 o
   5   5   2       4835.97       4729.99       459.95 o
   6   5   2        519.23        539.95        70.39 o
   7   5   2       7315.11       7560.54       578.44 o
   8   5   2        557.95        589.58       123.48 o
   9   5   2       1089.65       1181.69        73.62 o
  10   5   2        455.84        471.55        43.18 o
  11   5   2        152.65        171.99        22.21 o
  12   5   2        191.21        167.00        83.77 o
  13   5   2          3.60        -10.48        24.30 o
 -13   6   2          0.93         43.57        22.06 o
 -12   6   2          0.08         32.84        20.57 o
 -11   6   2         11.55         20.08        32.29 o
 -10   6   2          0.96         13.50        14.22 o
  -9   6   2        119.99        103.69        24.62 o
  -8   6   2          0.64         12.54        11.65 o
  -7   6   2          2.87          7.16         9.92 o
  -6   6   2        243.59        254.40        28.46 o
  -5   6   2       4899.46       5038.63       252.94 o
  -4   6   2       2867.10       3008.98        66.08 o
  -3   6   2      18198.16      17827.49       570.62 o
  -2   6   2       4417.55       4122.64       102.57 o
  -1   6   2      23123.18      22452.27       434.11 o
   0   6   2        356.72        296.08        24.06 o
   1   6   2       7787.54       7403.58       237.83 o
   2   6   2        116.95        107.62         6.74 o
   3   6   2        659.70        587.00        86.74 o
   4   6   2       2137.21       2156.78       127.06 o
   5   6   2         83.07         63.39        25.26 o
   6   6   2       1236.27       1276.90        89.03 o
   7   6   2         16.47         18.54        14.07 o
   8   6   2        494.20        509.78        36.79 o
   9   6   2        128.54        136.33        13.47 o
  10   6   2         71.55         80.60        15.29 o
  11   6   2          4.26        -19.30        19.30 o
  12   6   2          1.58        -20.33        20.33 o
  13   6   2         35.68         48.84        23.04 o
 -13   7   2        193.81        198.08        91.76 o
 -12   7   2        107.62        105.79        22.15 o
 -11   7   2        490.25        526.64        27.94 o
 -10   7   2         90.78         80.25        31.65 o
  -9   7   2        724.45        813.08        30.39 o
  -8   7   2         28.44         24.19        11.82 o
  -7   7   2        696.03        693.59        18.88 o
  -6   7   2          3.03          9.04        10.10 o
  -5   7   2         92.77         67.71        25.58 o
  -4   7   2         12.13          9.17        13.11 o
  -3   7   2         42.60         25.90         8.14 o
  -2   7   2        823.10        784.68        19.02 o
  -1   7   2        929.80        937.09        28.84 o
   0   7   2        415.06        268.35        17.27 o
   1   7   2       1042.65       1012.23        39.02 o
   2   7   2         92.12         36.44        14.07 o
   3   7   2       1332.81       1288.67        48.06 o
   4   7   2       1136.80       1053.80       116.25 o
   5   7   2       4763.19       4890.70       351.21 o
   6   7   2        553.94        635.07        43.51 o
   7   7   2       6114.06       6472.30       473.58 o
   8   7   2        229.69        294.96        78.34 o
   9   7   2       1557.09       1699.57       125.85 o
  10   7   2         23.54         23.41        18.84 o
  11   7   2        157.14        198.60        86.65 o
  12   7   2          0.55         26.10        44.12 o
  13   7   2          5.12         20.38        23.25 o
 -13   8   2         13.04          0.80        44.75 o
 -12   8   2          1.13        -21.02        21.02 o
 -11   8   2         31.49         38.84        21.48 o
 -10   8   2          8.43         46.61        31.01 o
  -9   8   2          2.03         10.08        13.24 o
  -8   8   2        409.24        420.32        82.83 o
  -7   8   2        202.17        155.51        13.09 o
  -6   8   2          3.88          7.67        15.98 o
  -5   8   2       4264.71       4231.30       209.02 o
  -4   8   2       1021.04       1076.04        49.62 o
  -3   8   2      12380.51      13017.90       354.08 o
  -2   8   2       3260.51       3324.10        82.91 o
  -1   8   2      14165.18      14746.70       473.66 o
   0   8   2        429.43        431.36        39.21 o
   1   8   2       5383.64       5089.50       124.37 o
   2   8   2        307.89        254.25        20.15 o
   3   8   2        558.74        503.14        99.82 o
   4   8   2        465.98        542.84        24.95 o
   5   8   2        262.97        231.78        76.11 o
   6   8   2        154.39        180.58        33.89 o
   7   8   2        584.39        562.04       102.37 o
   8   8   2          8.31         31.53        13.11 o
   9   8   2        207.39        191.21        42.85 o
  10   8   2          3.36        -20.05        22.70 o
  11   8   2          4.72         16.34        20.89 o
  12   8   2          0.29         11.51        21.25 o
 -12   9   2         21.97        -21.47        21.47 o
 -11   9   2        327.80        275.53        25.94 o
 -10   9   2          6.18         42.46        19.93 o
  -9   9   2        697.01        690.42        86.06 o
  -8   9   2        100.67        110.89        17.90 o
  -7   9   2        725.70        690.61        17.18 o
  -6   9   2         89.45         79.26        19.18 o
  -5   9   2        429.06        344.65        30.39 o
  -4   9   2        702.60        643.27        39.68 o
  -3   9   2        252.70        131.69        23.02 o
  -2   9   2        107.91         29.50        10.17 o
  -1   9   2         15.73         -1.98         5.88 o
   0   9   2       2119.48       2206.54        50.61 o
   1   9   2         23.82          2.35        10.71 o
   2   9   2        580.51        487.38        14.00 o
   3   9   2         11.18          8.77         8.81 o
   4   9   2        169.02         98.69        35.17 o
   5   9   2        490.06        441.88        76.77 o
   6   9   2        289.77        272.32        77.39 o
   7   9   2       1449.86       1521.63       160.74 o
   8   9   2        213.31        194.26        64.27 o
   9   9   2        755.63        761.29       147.49 o
  10   9   2         10.82         -6.84        25.57 o
  11   9   2        279.73        304.13        92.41 o
  12   9   2         19.31         38.60        23.66 o
 -11  10   2          0.80         -4.95        22.21 o
 -10  10   2          7.91         11.90        42.20 o
  -9  10   2         17.99         34.27        19.02 o
  -8  10   2         92.33        115.33        36.77 o
  -7  10   2        309.77        251.90        20.79 o
  -6  10   2         26.50          0.00        16.62 o
  -5  10   2        793.34        759.23        17.63 o
  -4  10   2        162.14        167.89        43.16 o
  -3  10   2       2136.74       2214.47        45.02 o
  -2  10   2        294.05        414.31        16.63 o
  -1  10   2       4262.94       4480.87       146.83 o
   0  10   2         71.47         57.63        12.18 o
   1  10   2       2198.25       2394.27       103.11 o
   2  10   2        594.07        702.79        39.67 o
   3  10   2       1365.05       1297.31       190.22 o
   4  10   2        349.59        409.50        35.50 o
   5  10   2         79.49        120.72        39.00 o
   6  10   2          0.61         -0.99        27.17 o
   7  10   2          0.98          3.15        12.18 o
   8  10   2         43.65         40.37        17.30 o
   9  10   2         26.45          5.75        18.39 o
  10  10   2         90.32         71.65        21.76 o
  11  10   2          0.86         45.74        31.65 o
 -11  11   2         70.05         87.16        24.39 o
 -10  11   2          0.01         -9.85        21.19 o
  -9  11   2        237.81        270.86        24.04 o
  -8  11   2        139.60        167.18        42.20 o
  -7  11   2        474.04        457.48        76.76 o
  -6  11   2        649.03        658.16        85.09 o
  -5  11   2        258.25        183.00        51.80 o
  -4  11   2        473.10        368.34        15.67 o
  -3  11   2        483.12        257.25        75.81 o
  -2  11   2         98.57         17.28        10.62 o
  -1  11   2          8.48         -6.64         6.64 o
   0  11   2        640.99        552.26        44.98 o
   2  11   2       1017.77        883.79        64.65 o
   3  11   2        155.95         63.63        21.74 o
   4  11   2         40.73          7.96        10.62 o
   5  11   2        566.06        429.54       111.64 o
   6  11   2         26.86          2.06        33.89 o
   7  11   2        588.78        582.06       165.37 o
   8  11   2          1.13         14.40        25.25 o
   9  11   2        426.76        447.55       119.93 o
  10  11   2         19.56          5.17        22.10 o
 -10  12   2         22.56         19.16        45.39 o
  -9  12   2         74.82         30.52        56.91 o
  -8  12   2         80.57         56.69        27.49 o
  -7  12   2        162.55        162.31        21.30 o
  -6  12   2         65.80         29.62        50.83 o
  -5  12   2        331.67        239.63        29.10 o
  -4  12   2         49.37         33.09        13.43 o
  -3  12   2        365.31        380.29        86.03 o
  -2  12   2          9.47         10.55         9.95 o
  -1  12   2       1079.67       1159.38        34.44 o
   0  12   2        121.89        139.01        24.18 o
   1  12   2       1573.08       1586.59        53.82 o
   2  12   2        419.72        513.04        51.17 o
   3  12   2       1007.03       1118.54       212.82 o
   4  12   2        477.08        615.00        23.99 o
   5  12   2        211.48        273.92       107.43 o
   6  12   2        251.07        287.27        49.56 o
   7  12   2         81.99         83.95        40.28 o
   8  12   2          0.37        -12.58        18.56 o
   9  12   2          0.22         -1.77        22.70 o
  10  12   2         74.19         72.78        23.64 o
  -9  13   2        100.61         62.71        48.91 o
  -8  13   2        117.70        128.08        44.44 o
  -7  13   2        270.95        237.73       101.68 o
  -6  13   2        269.88        215.70        51.80 o
  -5  13   2        181.20        142.78        49.24 o
  -4  13   2        366.41        244.40        90.50 o
  -3  13   2          1.63          0.25        14.90 o
  -2  13   2         15.64         13.56        11.81 o
  -1  13   2         44.83          7.18         8.33 o
   0  13   2        114.74         39.07        25.47 o
   1  13   2        153.28         62.43        22.73 o
   2  13   2        338.66        292.55        55.64 o
   3  13   2         80.53         68.28        17.40 o
   4  13   2        155.41         88.99        75.78 o
   5  13   2         15.24         22.28        20.46 o
   6  13   2         41.15         23.05        26.21 o
   7  13   2         78.79         22.07        50.51 o
   8  13   2         12.19          1.29        43.80 o
   9  13   2         91.97        138.49        31.01 o
  -8  14   2         12.39         10.11        22.43 o
  -7  14   2        104.07         62.71        22.39 o
  -6  14   2         97.16         51.82        36.13 o
  -5  14   2         95.56         38.15        29.73 o
  -4  14   2        134.96        121.47        68.10 o
  -3  14   2         47.95         48.37        17.56 o
  -2  14   2        194.42        239.36        19.83 o
  -1  14   2        158.86        154.62        18.74 o
   0  14   2        216.18        232.29        37.75 o
   1  14   2        390.41        411.81        71.61 o
   2  14   2        339.93        396.74        40.93 o
   3  14   2        325.94        409.27       186.11 o
   4  14   2        475.71        428.78       164.07 o
   5  14   2         74.94         97.71        21.74 o
   6  14   2         75.63         92.65        20.48 o
   7  14   2          4.19         15.74        20.39 o
  -6  15   2         71.76         45.57        23.02 o
  -5  15   2         53.17         39.70        21.74 o
  -4  15   2         83.76         20.69        39.32 o
  -3  15   2         34.23          4.08        18.02 o
  -2  15   2          8.75        -12.06        17.56 o
  -1  15   2          4.29         -2.15        12.41 o
   0  15   2         37.02          1.40        15.38 o
   1  15   2         74.81         66.53        17.27 o
   2  15   2        153.89        103.98        26.54 o
   3  15   2         43.70         12.25        19.18 o
   4  15   2        224.98        153.87        96.88 o
   5  15   2         15.48          6.34        33.25 o
   6  15   2         84.66         79.68        30.69 o
  -4  16   2        113.95        128.15        26.86 o
  -3  16   2         10.09         12.28        26.85 o
  -2  16   2        120.05        234.74        64.90 o
  -1  16   2          0.05         13.88        13.51 o
   0  16   2         95.05        118.88        29.07 o
   1  16   2         36.13         34.77        16.70 o
   2  16   2        111.02        130.55        21.90 o
   3  16   2         78.69        126.10        22.14 o
   4  16   2        124.36         66.72        24.94 o
 -13   0   3        132.02        148.60        95.91 o
 -11   0   3        173.09        182.29        30.37 o
  -9   0   3        578.82        567.68        48.63 o
  -7   0   3       2892.80       2768.16       180.19 o
  -5   0   3      12384.16      11765.71       159.24 o
  -3   0   3        390.58        305.84        12.16 o
  -1   0   3       3878.17       3962.62       157.10 o
   1   0   3         88.77         80.35         9.30 o
   3   0   3      25771.45      23939.21      1502.80 o
   5   0   3      12424.46      12894.33      1240.06 o
   7   0   3       3440.80       3757.95       245.88 o
   9   0   3       1499.35       1674.64        89.04 o
  11   0   3        264.77        349.89        71.31 o
  13   0   3        223.51        144.78        38.69 o
 -14   1   3          0.31          8.92        20.67 o
 -13   1   3        257.47        261.02        17.96 o
 -12   1   3         17.47         11.83        13.82 o
 -11   1   3         15.37         14.10         8.87 o
 -10   1   3         23.00         18.31         9.69 o
  -9   1   3       1657.75       1728.60        27.28 o
  -8   1   3        130.80        145.34        13.71 o
  -7   1   3      11640.09      11223.06       197.28 o
  -6   1   3        260.78        289.43         8.59 o
  -5   1   3      11647.91      10711.87       106.37 o
  -4   1   3        135.91         94.19        14.68 o
  -3   1   3       8706.00       7935.07       111.71 o
  -2   1   3        117.65        100.59        26.22 o
  -1   1   3        737.90        845.89        18.19 o
   0   1   3       1119.31       1144.06        29.94 o
   1   1   3      30298.94      32730.06      1129.16 o
   2   1   3         48.24         68.01         6.07 o
   3   1   3      28799.17      27996.30      1053.36 o
   4   1   3          4.98         19.62         5.72 o
   5   1   3      14484.79      13539.27       573.30 o
   6   1   3        494.12        526.68        32.14 o
   7   1   3       1773.81       1640.32        25.82 o
   8   1   3        164.62        138.34         9.23 o
   9   1   3        158.48        209.09        10.75 o
  10   1   3        104.62         98.47        10.33 o
  11   1   3        345.12        386.98        18.83 o
  12   1   3          1.05         11.29        14.47 o
  13   1   3        130.27        125.51        21.60 o
  14   1   3          0.13         -0.83        16.76 o
 -14   2   3         12.23         31.63        35.16 o
 -13   2   3        129.84        115.09        33.89 o
 -12   2   3        130.20        149.28        47.64 o
 -11   2   3        152.93        158.12        36.45 o
 -10   2   3        816.37        769.01        98.24 o
  -9   2   3        410.26        483.51        83.48 o
  -8   2   3        575.55        567.32        24.96 o
  -7   2   3       5454.99       5445.52       274.42 o
  -6   2   3       2491.85       2643.99        95.37 o
  -5   2   3      17477.52      15979.24       345.75 o
  -4   2   3       5620.67       5698.71       337.97 o
  -3   2   3      15974.33      15957.80       216.84 o
  -2   2   3         46.26         38.63         5.19 o
  -1   2   3       2557.45       2726.96        96.78 o
   0   2   3        567.07        710.26        34.41 o
   1   2   3      47195.25      51025.94      2442.22 o
   2   2   3       3003.99       3057.71       268.19 o
   3   2   3      15653.92      14166.09      1280.87 o
   4   2   3        109.62        111.64        10.23 o
   5   2   3       7787.54       7803.26       484.91 o
   6   2   3       2647.94       2740.00       275.22 o
   7   2   3       1886.47       1847.50       179.22 o
   8   2   3       1258.20       1270.16        82.62 o
   9   2   3        314.81        333.08        17.30 o
  10   2   3        224.69        201.36        30.38 o
  11   2   3        377.13        327.61        23.67 o
  12   2   3         27.08        -13.26        21.02 o
  13   2   3        176.59        106.78        75.78 o
  14   2   3          0.45         -6.75        24.61 o
 -14   3   3          2.17         38.34        36.12 o
 -13   3   3         66.63         71.16        26.85 o
 -12   3   3         16.30          0.96        39.96 o
 -11   3   3         24.16         12.42        15.20 o
 -10   3   3         40.01         59.32        13.93 o
  -9   3   3        496.18        498.98        17.57 o
  -8   3   3         18.60          8.31        11.65 o
  -7   3   3       4836.76       4726.70       289.87 o
  -6   3   3         23.11         32.36         9.46 o
  -5   3   3       4667.57       4534.06        96.93 o
  -4   3   3       2603.60       2468.42        70.53 o
  -3   3   3       4103.42       3761.35        80.86 o
  -2   3   3      20844.74      21171.50       252.77 o
  -1   3   3       1902.61       1862.44        82.54 o
   0   3   3       5226.97       5018.38       267.86 o
   1   3   3       9481.71       8884.20       375.87 o
   2   3   3       7037.30       6326.37       398.34 o
   3   3   3      10371.93       9471.63       938.07 o
   4   3   3         26.32         17.11         5.64 o
   5   3   3       4489.93       4231.66       504.51 o
   6   3   3         19.90         55.61         8.81 o
   7   3   3        213.95        138.79        22.38 o
   8   3   3         74.84        104.23        52.43 o
   9   3   3         32.09         -7.67        16.62 o
  10   3   3         58.84        100.30        14.38 o
  11   3   3         56.90         71.84        31.33 o
  12   3   3          0.58         -7.01        21.44 o
  13   3   3         85.14         79.74        45.08 o
  14   3   3          2.16        -25.01        25.01 o
 -14   4   3         63.16         63.56        25.09 o
 -13   4   3         85.23         65.57        23.73 o
 -12   4   3        510.71        421.85       115.14 o
 -11   4   3        122.11        167.13        19.50 o
 -10   4   3       2526.53       2639.89       133.05 o
  -9   4   3        947.74       1001.60        81.93 o
  -8   4   3       3595.18       3604.79        80.63 o
  -7   4   3       1240.26       1283.68        91.28 o
  -6   4   3        342.27        322.95        21.75 o
  -5   4   3       1619.09       1535.35        77.59 o
  -4   4   3        122.22         81.05        17.59 o
  -3   4   3       1636.16       1588.78        77.65 o
  -2   4   3        416.38        466.30        25.60 o
  -1   4   3       1504.63       1527.91        51.43 o
   0   4   3       1686.40       1923.91        88.98 o
   1   4   3       2217.02       2044.99        76.35 o
   2   4   3        857.03        795.90        81.37 o
   3   4   3       1422.79       1168.49       107.11 o
   4   4   3          3.57         -1.74         5.64 o
   5   4   3       2596.96       2344.72       140.98 o
   6   4   3       1279.19       1222.64        96.42 o
   7   4   3        913.65       1000.75        80.34 o
   8   4   3       2273.55       2373.98       237.91 o
   9   4   3        472.76        548.02        25.59 o
  10   4   3        383.89        303.79        49.25 o
  11   4   3        188.01        130.59        22.39 o
  12   4   3         67.53         27.00        21.90 o
  13   4   3         80.53         96.92        24.40 o
 -14   5   3          1.53        -17.01        23.71 o
 -13   5   3         11.07         -6.07        22.60 o
 -12   5   3         16.73         22.03        31.33 o
 -11   5   3          8.96         -2.62        19.65 o
 -10   5   3         60.76         52.24        23.02 o
  -9   5   3        194.06        188.71        14.65 o
  -8   5   3        559.53        618.59        40.63 o
  -7   5   3       1275.90       1313.83        54.76 o
  -6   5   3         76.11         84.26        35.49 o
  -5   5   3       2508.58       2341.75        64.24 o
  -4   5   3       8981.32       9116.69       215.52 o
  -3   5   3       6433.44       6542.99       177.50 o
  -2   5   3      23123.46      22733.65       259.19 o
  -1   5   3       4812.50       4844.88       181.94 o
   0   5   3      20575.22      20316.67       838.38 o
   1   5   3       2251.60       2133.49        83.85 o
   2   5   3       4931.74       4372.34       483.97 o
   3   5   3       1294.50       1135.40        81.73 o
   4   5   3       1049.19       1028.54       121.07 o
   5   5   3        326.63        295.64        49.58 o
   6   5   3        294.64        232.80        48.29 o
   7   5   3        302.98        300.31        81.87 o
   8   5   3         96.42         57.35        32.93 o
   9   5   3        121.80         99.49        18.22 o
  10   5   3         22.42         29.01        23.34 o
  11   5   3          3.01         -2.77        29.73 o
  12   5   3         22.31         18.23        21.90 o
  13   5   3         26.47         15.04        23.02 o
 -13   6   3         29.86         27.57        28.13 o
 -12   6   3        494.89        389.31       122.49 o
 -11   6   3        229.41        228.83        61.39 o
 -10   6   3       1424.83       1500.33        69.80 o
  -9   6   3        529.16        584.27        77.09 o
  -8   6   3        653.76        672.52        68.79 o
  -7   6   3        956.32        971.08        72.02 o
  -6   6   3         40.28         25.32        17.90 o
  -5   6   3        100.01         93.33        37.73 o
  -4   6   3       1635.64       1758.19        38.52 o
  -3   6   3         78.91         72.45        31.97 o
  -2   6   3        151.99        136.28        22.06 o
  -1   6   3        139.92        185.31        10.98 o
   0   6   3        987.11        970.66        23.12 o
   1   6   3       4709.03       4760.99       147.11 o
   2   6   3        150.67        131.61        13.11 o
   3   6   3        270.26        243.11        22.07 o
   4   6   3        447.76        525.15        71.34 o
   5   6   3        642.58        606.98        42.56 o
   6   6   3       3795.84       3912.51       250.05 o
   7   6   3       1318.19       1506.98       108.88 o
   8   6   3       3833.43       4139.15       338.19 o
   9   6   3        543.62        643.95        44.46 o
  10   6   3        867.07       1061.07        40.00 o
  11   6   3        109.29         49.33        21.93 o
  12   6   3        104.80         65.81        22.80 o
  13   6   3         12.03         33.15        23.04 o
 -13   7   3          4.98         -5.89        22.38 o
 -12   7   3         16.26          8.57        23.66 o
 -11   7   3         25.98         34.81        20.28 o
 -10   7   3          6.11          5.85        18.73 o
  -9   7   3          0.47         -8.86        15.98 o
  -8   7   3          4.66         -4.90        11.98 o
  -7   7   3        123.70        128.89        23.98 o
  -6   7   3         25.20         -3.89        15.34 o
  -5   7   3        567.56        560.37        45.75 o
  -4   7   3       3492.62       3859.63       244.93 o
  -3   7   3       1604.10       1530.23        32.17 o
  -2   7   3      11251.24      10815.55       226.82 o
  -1   7   3       3708.39       3823.83       114.15 o
   0   7   3      10074.40       9711.59       313.41 o
   1   7   3       2571.77       2589.50       101.88 o
   2   7   3       7752.48       7726.37       564.25 o
   3   7   3        395.63        303.70        11.08 o
   4   7   3        385.15        367.63        77.09 o
   5   7   3         22.41         37.86        11.51 o
   6   7   3        240.77        237.51        62.04 o
   7   7   3         10.20         -8.60        10.74 o
   8   7   3         31.91         21.38        11.28 o
   9   7   3        126.39        176.01        59.15 o
  10   7   3          1.39         23.72        18.73 o
  11   7   3          2.79         27.74        20.39 o
  12   7   3         18.66        -11.02        21.23 o
  13   7   3          2.36          4.78        49.87 o
 -12   8   3        348.66        283.20       150.62 o
 -11   8   3         71.32        100.57        42.20 o
 -10   8   3        835.88        842.88       158.37 o
  -9   8   3         57.65         81.70        18.86 o
  -8   8   3        731.19        826.81        67.51 o
  -7   8   3         16.10         17.81        11.01 o
  -6   8   3        498.92        546.15        41.26 o
  -5   8   3        439.13        466.56        79.33 o
  -4   8   3        223.45        276.93        79.30 o
  -3   8   3        159.52        154.55        66.83 o
  -2   8   3        271.93        273.34        42.53 o
  -1   8   3        385.47        410.03        16.99 o
   0   8   3        141.11        154.20         8.49 o
   1   8   3        514.05        539.18        13.39 o
   2   8   3         29.43         54.80         7.90 o
   3   8   3        501.47        498.69        27.83 o
   4   8   3       1107.17       1230.51        73.32 o
   5   8   3          6.97         28.29         9.19 o
   6   8   3       1092.70       1180.86        97.64 o
   7   8   3        320.89        407.17        25.90 o
   8   8   3        956.41       1078.31        65.60 o
   9   8   3        243.32        282.24        28.46 o
  10   8   3        411.02        453.93        24.95 o
  11   8   3          0.18        -19.65        19.65 o
  12   8   3        145.55        111.19        24.30 o
 -12   9   3          0.09        -15.31        36.76 o
 -11   9   3          5.96         30.65        25.57 o
 -10   9   3          5.52        -11.80        19.65 o
  -9   9   3         22.00         31.17        27.49 o
  -8   9   3          0.08          7.23        13.55 o
  -7   9   3        882.92        936.92        19.23 o
  -6   9   3        339.40        363.74        52.13 o
  -5   9   3        270.43        193.35        25.26 o
  -4   9   3       2843.81       3025.76        53.76 o
  -3   9   3        108.25         52.20        10.85 o
  -2   9   3       8455.03       8932.80       262.70 o
  -1   9   3        707.25        492.77        23.83 o
   0   9   3       7020.52       7358.28       224.86 o
   1   9   3        160.04         54.43        14.03 o
   2   9   3       2285.98       2217.51       136.30 o
   3   9   3        374.51        247.90        48.30 o
   4   9   3        393.23        324.73        61.09 o
   5   9   3       1209.32       1286.21       125.82 o
   6   9   3         33.03         26.86        20.14 o
   7   9   3         20.74         12.12        14.71 o
   8   9   3          8.31          4.97        12.17 o
   9   9   3         10.85        -18.11        18.11 o
  10   9   3          3.31          7.45        19.75 o
  11   9   3         17.29         -8.96        21.12 o
  12   9   3         33.82         27.47        23.46 o
 -11  10   3         15.62         -7.20        21.93 o
 -10  10   3        374.63        309.39        90.18 o
  -9  10   3          9.74         24.38        24.93 o
  -8  10   3        384.73        419.48        56.61 o
  -7  10   3        104.22        155.05        57.55 o
  -6  10   3        421.66        355.88        15.75 o
  -5  10   3        545.22        601.48       128.59 o
  -4  10   3        296.93        340.67        47.33 o
  -3  10   3        112.88        150.01        50.52 o
  -2  10   3        159.36        189.54        25.26 o
  -1  10   3        464.55        468.62        16.16 o
   0  10   3        262.19        321.78         9.51 o
   1  10   3        951.49       1057.32        26.06 o
   2  10   3        187.73        243.92        24.62 o
   3  10   3        652.93        794.04        70.39 o
   4  10   3        509.15        557.61        24.63 o
   5  10   3         27.78         40.53        14.39 o
   6  10   3        673.56        702.04        64.62 o
   7  10   3         51.59         63.48        12.97 o
   8  10   3        276.25        294.67        21.31 o
   9  10   3          2.11         25.06        24.93 o
  10  10   3        315.74        349.45        25.86 o
  11  10   3         15.30         40.47        40.92 o
 -11  11   3          1.48         -8.23        22.84 o
 -10  11   3          0.54        -27.52        54.66 o
  -9  11   3         31.82         30.24        20.14 o
  -8  11   3        121.38        129.56        21.02 o
  -7  11   3        137.86        155.38        19.19 o
  -6  11   3        915.17        904.01       106.24 o
  -5  11   3         60.64         -3.41        10.62 o
  -4  11   3       1355.71       1311.90        33.73 o
  -3  11   3         32.64         16.62        23.66 o
  -2  11   3       1216.21       1060.06        54.42 o
  -1  11   3         45.40         10.18         6.87 o
   0  11   3        577.40        461.75        29.60 o
   1  11   3         11.21         -5.97         7.75 o
   2  11   3        452.22        331.51        43.50 o
   3  11   3          8.85         -7.67         9.95 o
   4  11   3        753.59        678.08       119.02 o
   5  11   3        102.92        110.18        47.32 o
   6  11   3        208.38        187.43        57.87 o
   7  11   3         49.61         41.22        16.84 o
   8  11   3         25.94         57.98        31.33 o
   9  11   3          4.71         16.69        19.97 o
  10  11   3          8.10        -20.35        37.08 o
 -10  12   3        106.42         68.84        55.31 o
  -9  12   3          1.25         13.00        21.48 o
  -8  12   3        131.34        144.55        22.43 o
  -7  12   3        223.72        253.67       105.20 o
  -6  12   3        309.30        372.58        88.58 o
  -5  12   3        749.45        714.11       113.89 o
  -4  12   3        130.71        171.28        71.94 o
  -3  12   3        397.36        455.46        28.14 o
  -2  12   3          0.59         24.30        14.07 o
  -1  12   3         27.11         31.66         7.10 o
   0  12   3        165.42        176.04         8.31 o
   1  12   3        223.48        274.93         9.42 o
   2  12   3        333.82        458.57        25.26 o
   3  12   3        521.61        617.63        60.45 o
   4  12   3        479.31        635.18        41.26 o
   5  12   3        122.13        168.59        17.56 o
   6  12   3        124.54        158.61        32.29 o
   7  12   3         18.96         29.30        18.21 o
   8  12   3         54.64         46.34        20.10 o
   9  12   3         11.38          8.53        20.89 o
  -9  13   3         48.57         12.42        23.19 o
  -8  13   3         68.57         81.29        55.63 o
  -7  13   3        146.96        107.62        34.85 o
  -6  13   3        219.99        196.22        30.06 o
  -5  13   3         94.32         34.33        31.01 o
  -4  13   3        344.87        220.78        95.62 o
  -3  13   3         47.16         16.64        15.75 o
  -2  13   3        179.41         63.16        50.52 o
  -1  13   3        126.52         15.64        18.45 o
   0  13   3        303.47        171.18        27.72 o
   1  13   3        530.92        328.98        64.59 o
   2  13   3        549.77        463.14        92.76 o
   3  13   3        511.55        434.95       140.09 o
   4  13   3        532.18        512.43       106.51 o
   5  13   3        317.42        261.03        54.68 o
   6  13   3        178.54        197.92        84.41 o
   7  13   3         14.52         34.55        19.75 o
   8  13   3          2.08        -20.46        20.46 o
  -8  14   3          5.80         17.58        23.02 o
  -7  14   3        135.74         33.77        36.13 o
  -6  14   3         77.79         77.99        40.60 o
  -5  14   3         92.53        108.17        36.77 o
  -4  14   3        132.21        150.58        20.03 o
  -3  14   3         25.40         65.91        26.53 o
  -2  14   3         99.49         95.65        18.54 o
  -1  14   3         32.47         31.39        11.46 o
   0  14   3          0.70          3.25        11.47 o
   1  14   3        247.16        268.66        25.40 o
   2  14   3        111.27        170.78        19.18 o
   3  14   3        159.19        215.27        41.88 o
   4  14   3        169.18        199.92        20.48 o
   5  14   3        196.11        195.03        23.98 o
   6  14   3         63.01         43.08        20.39 o
   7  14   3        162.92        177.78        23.76 o
  -6  15   3         53.03         34.77        30.05 o
  -5  15   3         97.28         96.12        21.65 o
  -4  15   3         30.45         25.63        21.74 o
  -3  15   3        197.82        106.79        53.40 o
  -2  15   3          0.21         18.08        18.07 o
  -1  15   3        336.86        217.16        47.36 o
   0  15   3          7.64         20.69        16.80 o
   1  15   3        249.01        119.39        37.60 o
   2  15   3         54.49         50.99        19.57 o
   3  15   3         87.39         59.47        38.68 o
   4  15   3        115.04        122.95        91.12 o
   5  15   3         18.96         14.25        39.00 o
   6  15   3         30.91         25.31        43.48 o
  -4  16   3         23.37          9.64        21.12 o
  -3  16   3          5.52          9.30        38.36 o
  -2  16   3          1.71        -17.52        23.02 o
  -1  16   3          5.89        -13.52        13.52 o
   0  16   3         16.16          4.86        18.09 o
   1  16   3         25.23         27.59        14.44 o
   2  16   3         42.94         -0.03        20.54 o
   3  16   3         29.27         84.40        29.41 o
 -14   0   4         36.99        -23.50        23.50 o
 -12   0   4        256.53        242.39       110.00 o
 -10   0   4         10.68         -6.53        13.06 o
  -8   0   4       2723.18       2697.30        68.30 o
  -6   0   4      11735.28      10305.92       219.03 o
  -4   0   4      23740.74      22210.00       742.18 o
  -2   0   4      13146.31      11321.77       697.04 o
   0   0   4         99.66         64.78         3.73 o
   2   0   4       5240.14       5222.11       383.20 o
   4   0   4       2530.43       2221.59       123.13 o
   6   0   4       5649.48       6333.55       452.80 o
   8   0   4       1340.24       1489.04       126.50 o
  10   0   4        278.34        275.69        45.09 o
  12   0   4        168.04         94.73        63.95 o
  14   0   4        106.35         40.90        25.09 o
 -14   1   4        213.92        228.26        28.98 o
 -13   1   4          3.07         -8.30        21.50 o
 -12   1   4        566.93        609.22        19.77 o
 -11   1   4         22.88         55.33        10.81 o
 -10   1   4        238.39        293.43        11.43 o
  -9   1   4        142.34        153.96         9.93 o
  -8   1   4        327.83        361.80        12.28 o
  -7   1   4        391.82        374.70        25.39 o
  -6   1   4        498.15        446.07        20.04 o
  -5   1   4        604.38        686.86        26.89 o
  -4   1   4      10091.58       9790.31       123.76 o
  -3   1   4        445.99        392.54        50.17 o
  -2   1   4       9961.83       9209.76       387.06 o
  -1   1   4       5134.72       4781.67       113.85 o
   0   1   4       6631.11       6882.95       254.98 o
   1   1   4       4650.98       5042.47       209.28 o
   2   1   4      11828.43      11465.44       541.23 o
   3   1   4        390.40        358.65        13.49 o
   4   1   4      21897.35      21059.90       978.32 o
   5   1   4        107.57         93.94         5.96 o
   6   1   4      10268.45      10376.85       511.41 o
   7   1   4        350.72        354.46        14.87 o
   8   1   4       2356.41       2560.43        67.67 o
   9   1   4         72.98         72.05        13.52 o
  10   1   4        166.96        185.91        11.76 o
  11   1   4        160.71        151.73        24.07 o
  12   1   4         23.48         50.60        15.52 o
  13   1   4         12.27         -4.46        15.55 o
  14   1   4         41.08         18.69        31.70 o
 -14   2   4         25.50         45.65        24.61 o
 -13   2   4          0.56         18.22        21.70 o
 -12   2   4         77.32         48.73        74.81 o
 -11   2   4         16.95          6.94        33.57 o
 -10   2   4          6.80         10.23        20.46 o
  -9   2   4          0.26        -11.98        11.98 o
  -8   2   4       1049.41       1014.84        34.58 o
  -7   2   4        198.92        207.73        21.11 o
  -6   2   4      17248.21      16679.34       180.64 o
  -5   2   4        665.31        735.04        40.01 o
  -4   2   4      20907.16      19647.45       514.85 o
  -3   2   4        384.98        362.59         9.83 o
  -2   2   4      21584.85      20941.95      1191.38 o
  -1   2   4       5222.05       5217.52       231.26 o
   0   2   4      16329.45      17528.92       703.60 o
   1   2   4       3971.54       3758.57       207.05 o
   2   2   4       3775.20       3875.69       323.98 o
   3   2   4       1486.51       1532.23        81.49 o
   4   2   4       4840.95       4503.06       373.00 o
   5   2   4         20.41         26.85        10.87 o
   6   2   4       3943.02       4041.71       291.19 o
   7   2   4        181.68        190.69        27.50 o
   8   2   4       1024.56       1053.44        72.99 o
   9   2   4         39.65         22.25        28.45 o
  10   2   4          0.33          1.02        13.47 o
  11   2   4          9.72         23.55        20.84 o
  12   2   4        177.22        118.73        25.07 o
  13   2   4          4.29        -22.59        22.59 o
  14   2   4        146.46         54.64        45.40 o
 -14   3   4        109.43         71.20        45.40 o
 -13   3   4         36.66         31.33        31.33 o
 -12   3   4        406.31        443.09        27.09 o
 -11   3   4        311.44        332.19        18.98 o
 -10   3   4        509.71        559.70        18.67 o
  -9   3   4       3434.59       3459.68        62.43 o
  -8   3   4       1647.79       1796.37        52.55 o
  -7   3   4       3570.82       3533.93       116.35 o
  -6   3   4       2194.00       2124.37        51.85 o
  -5   3   4        442.41        417.16       100.46 o
  -4   3   4       6205.76       5871.12       110.16 o
  -3   3   4       4555.97       4388.17       173.53 o
  -2   3   4       3208.17       2974.58        76.19 o
  -1   3   4      16583.93      16945.75       300.92 o
   0   3   4        334.47        255.27        20.07 o
   1   3   4       1014.73       1073.67        48.03 o
   2   3   4       3536.47       3323.92       317.03 o
   3   3   4        356.60        326.46        21.44 o
   4   3   4       4645.43       4106.39       369.74 o
   5   3   4         35.94         21.76         7.19 o
   6   3   4       6535.85       6262.77       438.63 o
   7   3   4        852.72        907.04       126.11 o
   8   3   4       1358.82       1396.80       190.23 o
   9   3   4        725.13        720.58        79.03 o
  10   3   4        336.50        406.46        20.15 o
  11   3   4        391.40        351.85        44.13 o
  12   3   4        140.59        137.37        24.64 o
  13   3   4         34.73         46.35        23.96 o
 -14   4   4         34.20         24.83        46.35 o
 -13   4   4         12.82         15.34        22.15 o
 -12   4   4         51.28          7.03        20.35 o
 -11   4   4        178.56        178.96        45.08 o
 -10   4   4          1.88         -0.96        13.28 o
  -9   4   4        137.12        125.62        37.09 o
  -8   4   4        760.45        703.24        56.00 o
  -7   4   4          6.48          3.17        14.07 o
  -6   4   4       4132.09       4088.15        92.36 o
  -5   4   4         90.07         93.16        28.78 o
  -4   4   4       9076.51       9183.30       129.96 o
  -3   4   4       1302.75       1144.58        55.78 o
  -2   4   4      12782.14      12845.62       214.60 o
  -1   4   4      11251.73      10539.75       320.40 o
   0   4   4       4541.91       4245.44       185.25 o
   1   4   4      15662.70      15132.77       581.36 o
   2   4   4        244.09        179.70        21.11 o
   3   4   4       7088.16       7102.36       505.95 o
   4   4   4         35.29         36.80         6.54 o
   5   4   4         41.20         42.85         7.65 o
   6   4   4        713.25        746.79        73.61 o
   7   4   4        363.87        388.17        18.87 o
   8   4   4        520.39        499.35        22.39 o
   9   4   4        496.82        545.17        31.03 o
  10   4   4         13.31          6.60        16.62 o
  11   4   4          8.80        -11.34        23.34 o
  12   4   4         41.63         18.54        35.17 o
  13   4   4          0.14         -3.55        22.37 o
 -13   5   4        115.67         63.58        23.28 o
 -12   5   4        113.80         88.91        22.38 o
 -11   5   4        539.86        560.36        26.68 o
 -10   5   4        296.79        385.04        19.26 o
  -9   5   4       1449.85       1535.29        31.70 o
  -8   5   4        701.04        757.26        31.36 o
  -7   5   4       2177.52       2220.29        92.67 o
  -6   5   4        353.03        339.04        47.66 o
  -5   5   4        267.31        265.34        83.15 o
  -4   5   4       1194.44       1217.37        26.43 o
  -3   5   4       1801.21       1820.97        56.78 o
  -2   5   4          9.98         13.75         6.78 o
  -1   5   4       5467.48       5692.03       153.02 o
   0   5   4        145.98         75.94        18.51 o
   1   5   4         10.75          5.73         4.79 o
   2   5   4        109.73        108.09         7.45 o
   3   5   4        189.06        166.68         8.63 o
   4   5   4       2053.05       1924.89       222.96 o
   5   5   4         15.26         14.14         9.59 o
   6   5   4       1791.24       1792.43       126.92 o
   7   5   4       1026.65       1061.25       142.45 o
   8   5   4        182.89        247.64        69.70 o
   9   5   4        949.20        998.40       118.73 o
  10   5   4        119.53        157.85        21.42 o
  11   5   4        486.35        473.09       164.39 o
  12   5   4         49.80         46.58        58.82 o
  13   5   4         35.73         -3.84        33.25 o
 -13   6   4          2.12        -13.79        21.92 o
 -12   6   4         36.06          2.88        34.21 o
 -11   6   4        154.69        130.43        25.90 o
 -10   6   4        241.69        235.93        57.88 o
  -9   6   4        248.09        190.07        65.87 o
  -8   6   4         86.01         71.39        13.43 o
  -7   6   4          5.42          8.27        10.56 o
  -6   6   4        255.34        244.69        41.89 o
  -5   6   4        500.22        474.80        46.07 o
  -4   6   4        267.13        312.30        17.59 o
  -3   6   4        592.36        475.57        44.48 o
  -2   6   4       1467.93       1418.07        29.88 o
  -1   6   4       6487.98       6673.78       222.35 o
   0   6   4       9172.70       8996.46       316.25 o
   1   6   4      15033.70      14965.98       452.98 o
   2   6   4       2136.48       2101.58       232.99 o
   3   6   4       6761.21       6941.24       608.26 o
   4   6   4         35.12         29.61         7.45 o
   5   6   4         73.02         71.85        21.10 o
   6   6   4         22.89         27.97         9.01 o
   7   6   4        167.87        158.44        20.46 o
   8   6   4         15.33         26.89        11.07 o
   9   6   4        399.44        355.91        14.91 o
  10   6   4         37.11         13.80        44.44 o
  11   6   4         35.04         15.64        20.39 o
  12   6   4          0.23         10.87        21.70 o
  13   6   4          8.95        -18.72        22.35 o
 -13   7   4         86.05         60.64        24.64 o
 -12   7   4         35.77         26.01        21.23 o
 -11   7   4        472.90        475.08        42.54 o
 -10   7   4        141.97        196.21        21.65 o
  -9   7   4       1444.35       1616.95        56.99 o
  -8   7   4         24.55         40.28        16.62 o
  -7   7   4       1414.59       1414.05       107.28 o
  -6   7   4        335.61        290.11        45.41 o
  -5   7   4        892.81        900.31       103.07 o
  -4   7   4         59.35         28.59        14.07 o
  -3   7   4        617.39        498.69       103.36 o
  -2   7   4        828.17        744.45       151.42 o
  -1   7   4       4121.06       4208.92        97.20 o
   0   7   4        221.81        107.88         9.42 o
   1   7   4       1676.15       1755.48        92.27 o
   2   7   4         83.10         49.22         7.90 o
   3   7   4       2005.05       2018.36       162.26 o
   4   7   4          6.62          9.48         7.90 o
   5   7   4        810.67        809.88       114.25 o
   6   7   4        698.67        624.95       100.47 o
   7   7   4       1394.85       1561.53       158.83 o
   8   7   4        426.78        444.34        93.71 o
   9   7   4       1251.37       1304.93       216.07 o
  10   7   4        188.95        245.02        92.08 o
  11   7   4        608.37        556.03       103.96 o
  12   7   4         19.36         21.54        21.69 o
 -12   8   4         18.34          3.20        21.25 o
 -11   8   4         20.77          2.53        21.48 o
 -10   8   4         54.43        -30.05        30.05 o
  -9   8   4        108.26         77.60        30.37 o
  -8   8   4         33.19         36.57        16.62 o
  -7   8   4        104.79        114.73        13.75 o
  -6   8   4        586.46        610.14        72.30 o
  -5   8   4        419.51        387.69        56.93 o
  -4   8   4          3.13         -3.50         9.46 o
  -3   8   4       3194.70       3090.43        59.73 o
  -2   8   4        152.67        158.59        39.01 o
  -1   8   4       9532.58       9902.37       274.36 o
   0   8   4       3077.59       3233.80       138.22 o
   1   8   4       9434.39       9974.18       309.30 o
   2   8   4       1940.97       2174.62       186.91 o
   3   8   4       5466.48       5891.30       444.62 o
   4   8   4         26.65         17.16         8.81 o
   5   8   4        492.19        543.64        46.06 o
   6   8   4        139.70        146.57        11.28 o
   7   8   4          8.50          1.17        10.16 o
   8   8   4         16.97         26.36        12.87 o
   9   8   4        197.15        170.67        21.10 o
  10   8   4          9.40         30.49        20.14 o
  11   8   4         47.22         46.60        29.41 o
  12   8   4          0.69         17.90        32.61 o
 -12   9   4          9.49         -5.58        35.80 o
 -11   9   4        268.71        268.55        26.31 o
 -10   9   4         64.31         91.43        27.49 o
  -9   9   4        646.63        777.78        39.99 o
  -8   9   4        125.08        127.21        36.77 o
  -7   9   4        967.20       1008.23        67.53 o
  -6   9   4        192.08        126.35        41.57 o
  -5   9   4        477.73        452.26        90.20 o
  -4   9   4         25.14         29.51        23.66 o
  -3   9   4        228.69        192.35        65.23 o
  -2   9   4        738.40        646.26        24.00 o
  -1   9   4        251.86        126.73        15.51 o
   0   9   4          1.12         -3.26         7.20 o
   1   9   4       1560.03       1567.93        73.98 o
   2   9   4       1367.51       1198.28       142.84 o
   3   9   4        528.96        472.78        87.33 o
   4   9   4        427.42        323.82        78.68 o
   5   9   4        162.73        161.74        54.99 o
   6   9   4         84.73         60.01        32.93 o
   7   9   4        205.01        240.17        73.54 o
   8   9   4          5.21         15.98        22.70 o
   9   9   4        286.18        340.95       125.99 o
  10   9   4         36.09         34.25        20.84 o
  11   9   4        317.56        282.86       118.31 o
 -11  10   4          0.01         38.31        22.70 o
 -10  10   4          8.39        -13.39        20.84 o
  -9  10   4         55.40         27.73        20.14 o
  -8  10   4          5.76         12.00        35.48 o
  -7  10   4        477.12        387.06        34.86 o
  -6  10   4        235.45        266.22        56.60 o
  -5  10   4       1390.95       1536.58        48.67 o
  -4  10   4        516.47        586.59        71.01 o
  -3  10   4        622.99        650.14        82.86 o
  -2  10   4        285.49        302.33        17.27 o
  -1  10   4       1374.13       1607.01        32.26 o
   0  10   4         41.53         85.85        14.77 o
   1  10   4        982.35       1112.72        40.66 o
   2  10   4         39.20         68.42         9.95 o
   3  10   4        909.65       1091.32       111.37 o
   4  10   4          2.30          9.19         9.46 o
   5  10   4        584.02        718.76        59.50 o
   6  10   4         81.87         80.57        15.35 o
   7  10   4          0.70         14.92        31.01 o
   8  10   4         36.80         39.15        23.34 o
   9  10   4         27.41         -0.45        20.78 o
  10  10   4          0.01         -6.57        20.56 o
  11  10   4         18.78        -19.82        33.25 o
 -10  11   4          0.32          7.74        26.53 o
  -9  11   4        178.59        202.65        28.78 o
  -8  11   4          1.57         -9.58        19.51 o
  -7  11   4        160.54        158.30        35.17 o
  -6  11   4         49.20         64.73        21.74 o
  -5  11   4        205.76        164.52        15.11 o
  -4  11   4        759.70        688.04        39.35 o
  -3  11   4        132.75         79.92        11.76 o
  -2  11   4        735.05        573.88        62.39 o
  -1  11   4         25.28         -6.58         6.87 o
   0  11   4        309.75        179.04        28.62 o
   1  11   4       1303.04       1209.92        85.31 o
   2  11   4        367.13        245.91        33.90 o
   3  11   4        968.70        969.09       167.70 o
   4  11   4        849.02        799.45       112.63 o
   5  11   4        387.59        405.64       108.10 o
   6  11   4        205.54        134.30        57.55 o
   7  11   4        176.66        125.72        54.99 o
   8  11   4         15.85         12.63        47.95 o
   9  11   4        106.08         63.79        21.66 o
  10  11   4          0.55         -1.54        22.21 o
 -10  12   4          2.42         29.32        23.66 o
  -9  12   4         46.32         16.90        24.62 o
  -8  12   4         37.74         70.13        29.73 o
  -7  12   4        273.04        283.13       113.20 o
  -6  12   4        223.74        260.89        79.62 o
  -5  12   4        653.96        729.07       211.77 o
  -4  12   4        487.61        525.29       136.57 o
  -3  12   4        791.30        959.15       121.58 o
  -2  12   4        422.07        439.15        21.11 o
  -1  12   4        687.36        734.86        22.44 o
   0  12   4         14.45         17.79        10.40 o
   1  12   4        594.67        687.99        17.45 o
   2  12   4          1.18          7.80        13.75 o
   3  12   4        690.17        789.84        57.58 o
   4  12   4          3.08        -11.22        15.34 o
   5  12   4        378.32        413.55        80.59 o
   6  12   4         91.49         92.15        17.82 o
   7  12   4         47.78         90.91        39.64 o
   8  12   4        104.87        107.25        46.68 o
   9  12   4          5.57        -19.63        20.73 o
  -9  13   4         36.04         55.15        24.94 o
  -8  13   4         42.51         55.84        28.13 o
  -7  13   4         37.70         56.02        40.28 o
  -6  13   4         56.68         91.24        20.27 o
  -5  13   4        101.92         86.51        49.87 o
  -4  13   4         40.17         41.73        19.18 o
  -3  13   4        108.84         52.17        45.08 o
  -2  13   4         18.77         20.22        16.01 o
  -1  13   4         16.58        -10.44        10.44 o
   0  13   4         11.38          6.64        10.69 o
   1  13   4        146.24         58.10        14.00 o
   2  13   4         78.67         51.88        17.16 o
   3  13   4        389.85        345.13        67.16 o
   4  13   4        207.43        193.33        65.23 o
   5  13   4        214.43        210.34        96.24 o
   6  13   4        276.88        303.40       115.11 o
   7  13   4         62.42         62.94        32.61 o
   8  13   4        116.67        120.86        62.34 o
  -7  14   4         80.44        109.34        30.69 o
  -6  14   4         91.69        105.29        89.20 o
  -5  14   4        290.74        293.11       117.67 o
  -4  14   4        332.82        337.33       125.03 o
  -3  14   4        158.98        163.70        33.89 o
  -2  14   4        518.55        537.29        50.85 o
  -1  14   4         19.03         14.25        13.61 o
   0  14   4        495.11        489.47        56.14 o
   1  14   4         20.39         29.06        12.04 o
   2  14   4        121.64        156.32        19.38 o
   3  14   4         75.41        101.02        27.49 o
   4  14   4         12.59          7.03        24.30 o
   5  14   4        125.58        190.94        21.58 o
   6  14   4          3.82        -10.91        19.83 o
   7  14   4         52.98        104.23        22.67 o
  -6  15   4         19.72         30.05        49.23 o
  -5  15   4         49.12         50.92        21.12 o
  -4  15   4         12.32         11.09        20.08 o
  -3  15   4         59.52         24.52        47.63 o
  -2  15   4          4.08          0.91        18.66 o
  -1  15   4         28.05         45.15        18.74 o
   0  15   4          1.43         17.60        16.15 o
   1  15   4         21.33         37.04        13.07 o
   2  15   4         29.36         18.28        18.97 o
   3  15   4         81.13         47.00        28.77 o
   4  15   4        223.70        187.97        70.34 o
   5  15   4         64.93         21.07        39.64 o
  -3  16   4         31.30         29.11        21.44 o
  -2  16   4        227.11        219.21        24.11 o
  -1  16   4          5.65         -4.59        13.94 o
   0  16   4        180.00        209.19        18.64 o
   1  16   4          3.57         -4.93        14.13 o
   2  16   4         51.76         54.95        21.39 o
   3  16   4          5.70        -18.67        20.78 o
 -13   0   5        455.19        354.60        99.14 o
 -11   0   5       1479.65       1416.08        89.33 o
  -9   0   5        390.37        346.87        56.93 o
  -7   0   5        110.26        109.34        34.21 o
  -5   0   5        830.88        874.69        19.54 o
  -3   0   5       3907.55       3446.68        87.48 o
  -1   0   5       1664.47       1649.80        54.44 o
   1   0   5       4798.23       4785.21       239.74 o
   3   0   5       5961.19       6018.05       800.37 o
   5   0   5      12851.26      11469.22       758.95 o
   7   0   5       4016.24       3785.16       131.83 o
   9   0   5       1355.57       1284.30        32.34 o
  11   0   5        201.98        145.91        65.55 o
  13   0   5         60.51         27.96        22.83 o
 -14   1   5          9.00         19.39        16.66 o
 -13   1   5         22.77          0.86        15.88 o
 -12   1   5         13.52         32.18        14.46 o
 -11   1   5        187.24        189.33        12.28 o
 -10   1   5         35.01         38.94        16.86 o
  -9   1   5        225.29        242.47        15.97 o
  -8   1   5         74.57         83.48         8.86 o
  -7   1   5       1876.27       1898.97        26.30 o
  -6   1   5        430.59        449.45        19.49 o
  -5   1   5      18271.16      17528.75       182.45 o
  -4   1   5        175.39        174.11        32.77 o
  -3   1   5      41618.85      39614.29      1222.71 o
  -2   1   5        511.94        419.07        61.91 o
  -1   1   5       8943.90       7983.33       287.76 o
   0   1   5       3553.24       3563.43       126.95 o
   1   1   5        447.56        330.85        15.44 o
   2   1   5        885.28        853.97        43.29 o
   3   1   5         20.20         22.96         4.69 o
   4   1   5        135.04        134.21        12.92 o
   5   1   5        745.92        774.06        21.16 o
   6   1   5         71.83         70.08         6.83 o
   7   1   5       1607.87       1846.43        39.22 o
   8   1   5        211.64        195.22         9.98 o
   9   1   5        141.81        181.12        10.68 o
  10   1   5          0.58          4.91         8.92 o
  11   1   5        123.92         89.39        22.58 o
  12   1   5          4.12         -2.79        14.90 o
  13   1   5        111.03         53.94        17.05 o
 -14   2   5          0.36         24.93        33.89 o
 -13   2   5        574.36        483.04       176.56 o
 -12   2   5          3.98          7.33        20.08 o
 -11   2   5       1249.86       1329.12       142.77 o
 -10   2   5        100.79         91.32        41.24 o
  -9   2   5         91.86         86.64        22.06 o
  -8   2   5       1986.47       2113.65        45.29 o
  -7   2   5          8.35          1.25        10.28 o
  -6   2   5       2143.93       2100.68        84.70 o
  -5   2   5          7.80         10.05         8.31 o
  -4   2   5        668.89        724.78        42.90 o
  -3   2   5       5127.24       4913.83       224.82 o
  -2   2   5       4843.94       4933.30       299.35 o
  -1   2   5       3381.53       3308.14       147.65 o
   0   2   5      19115.55      19770.77       923.92 o
   1   2   5        882.63        951.57        46.25 o
   2   2   5       4398.43       4874.44       207.73 o
   3   2   5       7296.19       7692.29       668.93 o
   4   2   5          5.53         13.34         7.00 o
   5   2   5      16490.94      15987.69      1462.57 o
   6   2   5          6.00         -0.12         8.35 o
   7   2   5       6099.62       6395.06       524.28 o
   8   2   5        290.77        312.15        40.29 o
   9   2   5        995.98        909.33        48.65 o
  10   2   5        135.81        127.48        18.09 o
  11   2   5         84.10         40.17        25.58 o
  12   2   5         90.54         48.29        23.05 o
  13   2   5         44.25         65.22        26.22 o
 -14   3   5         26.83         -9.03        24.40 o
 -13   3   5          6.82         14.05        22.59 o
 -12   3   5         33.42          9.36        20.33 o
 -11   3   5          4.03         13.12        15.20 o
 -10   3   5        368.16        416.41        20.15 o
  -9   3   5          5.93          0.85        12.38 o
  -8   3   5       1154.92       1189.09        56.03 o
  -7   3   5       3068.48       3256.08        71.07 o
  -6   3   5        542.42        496.05        67.83 o
  -5   3   5      12592.02      12634.86       150.65 o
  -4   3   5         52.58         45.26        36.13 o
  -3   3   5      15353.29      14666.42       432.59 o
  -2   3   5       2671.21       2897.49        93.61 o
  -1   3   5      11257.98      11371.48       634.31 o
   0   3   5       6471.75       6453.47       303.70 o
   1   3   5       3087.79       2780.95       113.25 o
   2   3   5       4416.55       4553.08       220.50 o
   3   3   5         71.70         62.19        13.11 o
   4   3   5       3196.56       2765.36       322.21 o
   5   3   5       1009.87       1135.22        69.17 o
   6   3   5        155.76        125.67        25.58 o
   7   3   5        190.85        254.08        12.57 o
   8   3   5        426.26        511.89        82.20 o
   9   3   5          1.44         11.64        20.78 o
  10   3   5        128.64        137.94        29.73 o
  11   3   5         27.31         84.95        28.13 o
  12   3   5         19.54         10.23        21.92 o
  13   3   5         64.75         34.14        24.85 o
 -14   4   5          1.75         26.66        23.73 o
 -13   4   5        237.06        131.04        62.03 o
 -12   4   5          6.91        -12.15        20.34 o
 -11   4   5        556.41        570.92        66.21 o
 -10   4   5        521.69        542.96        47.98 o
  -9   4   5        588.57        602.09        70.38 o
  -8   4   5       4629.92       4625.67        73.00 o
  -7   4   5        584.52        576.87        58.87 o
  -6   4   5       6119.07       6062.05        99.79 o
  -5   4   5        116.55        128.51        37.09 o
  -4   4   5        221.92        208.99        26.86 o
  -3   4   5        479.66        489.71        11.66 o
  -2   4   5       2509.78       2611.70       115.06 o
  -1   4   5       1028.58       1116.02        39.68 o
   0   4   5       5601.01       5608.35       286.11 o
   1   4   5         23.99         36.36         6.71 o
   2   4   5        289.23        270.38        11.52 o
   3   4   5       1164.66       1122.24       121.11 o
   4   4   5         78.14         64.80        20.14 o
   5   4   5       2879.48       2776.30       178.56 o
   6   4   5         92.98         78.80        21.74 o
   7   4   5       1190.60       1159.39       152.41 o
   8   4   5        767.12        864.53        51.84 o
   9   4   5        238.42        237.75        14.90 o
  10   4   5        642.62        669.30        22.19 o
  11   4   5        152.80         86.26        22.67 o
  12   4   5        153.08        150.76        50.20 o
  13   4   5         41.19         12.26        45.08 o
 -13   5   5         11.49         19.50        22.15 o
 -12   5   5         29.98         56.90        20.80 o
 -11   5   5          5.27         -7.92        19.48 o
 -10   5   5        531.09        540.48        20.63 o
  -9   5   5         15.11         28.61        12.38 o
  -8   5   5       1135.20       1220.33        55.70 o
  -7   5   5        526.31        488.99        33.59 o
  -6   5   5        227.33        160.69        52.12 o
  -5   5   5        685.03        669.42       116.17 o
  -4   5   5         57.62         94.39        54.35 o
  -3   5   5       3788.65       3825.51       139.38 o
  -2   5   5       2588.58       2545.71       110.52 o
  -1   5   5       7737.90       7991.86       295.89 o
   0   5   5      12609.55      13078.73       556.19 o
   1   5   5        977.83        822.30        49.16 o
   2   5   5      16975.06      17445.98      1474.88 o
   3   5   5          2.74         14.23        17.58 o
   4   5   5       5555.62       5298.64       450.96 o
   5   5   5        171.81        187.91        35.49 o
   6   5   5         82.80         65.36        28.13 o
   7   5   5          1.30         16.67         9.92 o
   8   5   5        274.58        325.57        84.42 o
   9   5   5          1.84         -7.00        11.47 o
  10   5   5        186.84        199.48        72.90 o
  11   5   5          0.02        -11.96        41.24 o
  12   5   5         26.17         43.85        22.38 o
  13   5   5          5.62         -0.34        23.28 o
 -13   6   5         24.22         -2.88        22.60 o
 -12   6   5         87.89         87.40        22.14 o
 -11   6   5         50.24         21.73        33.89 o
 -10   6   5        652.69        648.44        75.18 o
  -9   6   5        166.74        176.94        42.21 o
  -8   6   5       2044.64       2208.67       104.47 o
  -7   6   5        628.55        689.84        76.14 o
  -6   6   5       4844.95       5131.21        77.60 o
  -5   6   5        573.24        621.86        54.39 o
  -4   6   5        179.51        141.33        10.74 o
  -3   6   5         12.99         14.10         7.65 o
  -2   6   5       3838.09       4249.93        80.56 o
  -1   6   5        196.21        214.13        17.41 o
   0   6   5       8760.04       8646.67       409.58 o
   1   6   5       2017.31       2164.60        83.81 o
   2   6   5       3758.45       3740.18       401.52 o
   3   6   5       1713.77       2017.92       130.15 o
   4   6   5        834.77        805.14       108.19 o
   5   6   5        404.98        447.99        59.17 o
   6   6   5         32.65         53.31        17.58 o
   7   6   5        187.26        214.08        26.54 o
   8   6   5       1177.41       1327.67       114.92 o
   9   6   5        304.23        371.24        55.00 o
  10   6   5        596.72        704.20        27.14 o
  11   6   5        174.76        107.05        23.35 o
  12   6   5        172.13        152.27        49.56 o
 -13   7   5          0.12         25.57        23.06 o
 -12   7   5         53.04         77.23        21.74 o
 -11   7   5         22.38         33.46        21.48 o
 -10   7   5        733.19        679.88        27.95 o
  -9   7   5        288.73        267.11        17.43 o
  -8   7   5       1492.86       1511.78        73.01 o
  -7   7   5         98.39        112.97        47.64 o
  -6   7   5        307.50        257.44        57.56 o
  -5   7   5         24.70         17.34        10.55 o
  -4   7   5        391.79        337.95       108.11 o
  -3   7   5         20.14         28.75         8.35 o
  -2   7   5       2043.05       2030.73        91.73 o
  -1   7   5       1676.96       1698.01        62.37 o
   0   7   5       8125.52       8236.86       274.63 o
   1   7   5       3633.41       3758.55       114.44 o
   2   7   5       9861.86      10020.39       775.44 o
   3   7   5        858.08        897.70        78.10 o
   4   7   5       2456.26       2616.82       210.12 o
   5   7   5        154.63        171.77        42.85 o
   6   7   5         77.33         29.46        20.78 o
   7   7   5         26.42         41.38        12.47 o
   8   7   5        141.89        165.84        47.00 o
   9   7   5         33.24         24.30        17.19 o
  10   7   5        120.90         83.33        33.57 o
  11   7   5          1.06        -20.84        20.84 o
  12   7   5         52.82          7.07        28.45 o
 -12   8   5         86.56         52.47        40.60 o
 -11   8   5          3.89        -20.84        20.84 o
 -10   8   5        440.76        443.76        70.68 o
  -9   8   5         99.19        106.78        23.34 o
  -8   8   5        956.86       1037.57        77.12 o
  -7   8   5        114.00        119.28        29.09 o
  -6   8   5        973.61       1179.51        30.41 o
  -5   8   5        263.44        273.20        67.79 o
  -4   8   5        223.64        204.23        20.79 o
  -3   8   5        651.61        617.53        83.51 o
  -2   8   5        395.32        448.71        13.29 o
  -1   8   5        250.95        283.08        17.72 o
   0   8   5       2575.52       2687.44       101.77 o
   1   8   5          4.59         12.12         6.06 o
   2   8   5       2203.95       2384.07       222.88 o
   3   8   5         21.24         41.56         9.71 o
   4   8   5       2290.58       2252.38       160.65 o
   5   8   5        255.80        289.20        23.02 o
   6   8   5        631.84        720.27        95.66 o
   7   8   5         12.97         16.31        10.62 o
   8   8   5        519.50        573.79        70.37 o
   9   8   5         77.18        119.14        19.02 o
  10   8   5        320.61        315.92        24.43 o
  11   8   5         49.54         28.77        33.89 o
  12   8   5        104.72         99.38        24.64 o
 -12   9   5         13.62         34.53        22.55 o
 -11   9   5         46.10         34.07        37.72 o
 -10   9   5         99.70         79.13        21.65 o
  -9   9   5        303.00        290.28        23.35 o
  -8   9   5        359.91        290.61        44.45 o
  -7   9   5          0.15          2.48        11.28 o
  -6   9   5        425.50        465.46        94.67 o
  -5   9   5       1275.80       1257.20        54.75 o
  -4   9   5        379.53        339.75       120.90 o
  -3   9   5       1175.69       1161.40        91.57 o
  -2   9   5       1874.63       2010.79        47.81 o
  -1   9   5         26.26         11.28         6.55 o
   0   9   5       4916.51       5399.54       114.43 o
   1   9   5        317.18        209.38        35.06 o
   2   9   5       4323.15       4641.10       472.95 o
   3   9   5        627.81        592.17        53.75 o
   4   9   5       1693.25       1579.12       137.43 o
   5   9   5         46.06         23.47        10.62 o
   6   9   5         64.47         44.92        16.62 o
   7   9   5         73.86        102.57        42.52 o
   8   9   5         50.41          4.39        16.65 o
   9   9   5         64.96         41.89        51.79 o
  10   9   5         29.70         14.74        30.37 o
  11   9   5          6.40          3.24        23.58 o
 -11  10   5         49.12         51.09        44.12 o
 -10  10   5        348.72        366.02       122.16 o
  -9  10   5         15.25        -26.21        30.05 o
  -8  10   5        676.73        656.66        99.17 o
  -7  10   5         91.03         76.79        53.39 o
  -6  10   5       1129.11       1193.03        56.65 o
  -5  10   5         46.21         39.67        18.86 o
  -4  10   5        282.66        254.38        68.43 o
  -3  10   5        168.46        172.26        54.36 o
  -2  10   5          5.86         15.54        10.16 o
  -1  10   5        447.32        533.35        18.10 o
   0  10   5        504.23        554.68        24.84 o
   1  10   5         98.89        126.24         9.32 o
   2  10   5        764.05        795.09        40.00 o
   3  10   5        169.51        193.98        23.02 o
   4  10   5        423.51        519.73        45.42 o
   5  10   5        466.50        537.95        27.19 o
   6  10   5        525.96        592.51        57.57 o
   7  10   5        190.91        184.76        21.10 o
   8  10   5        283.98        283.81        21.58 o
   9  10   5          0.24        -18.56        18.56 o
  10  10   5         95.89         84.90        23.34 o
 -10  11   5         19.96         36.36        22.21 o
  -9  11   5          5.17         31.31        43.16 o
  -8  11   5        178.93        140.21        47.64 o
  -7  11   5         31.24         53.07        28.77 o
  -6  11   5        723.00        748.47       135.33 o
  -5  11   5        332.59        281.44        78.35 o
  -4  11   5       1821.86       1954.61        38.12 o
  -3  11   5        947.38        847.02        33.92 o
  -2  11   5       1223.10       1166.69        94.76 o
  -1  11   5         96.06         23.64         7.83 o
   0  11   5       1259.80       1254.66        70.15 o
   1  11   5         21.94         15.31         7.57 o
   2  11   5        497.89        372.78        68.77 o
   3  11   5         37.43         25.58        14.71 o
   4  11   5        252.51        200.34        55.96 o
   5  11   5          3.42        -10.05        21.74 o
   6  11   5        168.62        180.11       109.67 o
   7  11   5         23.27         19.21        25.25 o
   8  11   5         31.54         64.35        48.59 o
   9  11   5         17.49         10.54        53.71 o
  10  11   5          5.11          1.43        21.93 o
  -9  12   5         10.35         24.80        22.70 o
  -8  12   5         89.36         77.83        22.12 o
  -7  12   5          3.63         -7.49        28.77 o
  -6  12   5         51.30         91.52        27.17 o
  -5  12   5          1.27         13.39        16.39 o
  -4  12   5         18.15         23.03        16.94 o
  -3  12   5        266.47        244.60        53.40 o
  -2  12   5         29.59         11.51        12.29 o
  -1  12   5        347.13        404.70        11.21 o
   0  12   5        144.89        136.87         9.45 o
   1  12   5         68.77         67.79         9.32 o
   2  12   5        355.48        468.01        35.82 o
   3  12   5        250.21        314.54        20.78 o
   4  12   5        608.92        724.93        98.20 o
   5  12   5        427.14        465.95        65.56 o
   6  12   5        423.67        515.41        24.57 o
   7  12   5        119.36        158.68        20.93 o
   8  12   5        106.01         95.56        21.76 o
   9  12   5         15.64         62.90        22.21 o
  -8  13   5         22.22        -21.51        21.51 o
  -7  13   5         61.47         19.00        21.48 o
  -6  13   5        139.06        173.82        33.89 o
  -5  13   5        364.81        323.79        53.09 o
  -4  13   5        544.88        478.77        45.74 o
  -3  13   5        559.87        431.17       142.02 o
  -2  13   5        559.22        353.81       140.42 o
  -1  13   5        299.60        203.50        58.65 o
   0  13   5        208.74        118.34        33.23 o
   1  13   5        112.49         62.42        22.06 o
   2  13   5         84.42         33.59        24.62 o
   3  13   5          3.20         -7.36        22.70 o
   4  13   5         46.83         36.01        17.75 o
   5  13   5          7.88         11.39        17.82 o
   6  13   5         10.40         13.79        18.92 o
   7  13   5          3.80        -19.37        19.93 o
   8  13   5         10.31        -21.30        21.30 o
  -7  14   5          0.39        -20.93        20.93 o
  -6  14   5         15.25         33.67        20.10 o
  -5  14   5          2.78         16.85        19.30 o
  -4  14   5         23.35         17.83        18.21 o
  -3  14   5         17.74        -15.46        18.02 o
  -2  14   5         36.20         18.21        18.27 o
  -1  14   5         31.65         25.15        12.47 o
   0  14   5         40.63         28.77        14.77 o
   1  14   5         24.00         23.51        12.36 o
   2  14   5          9.23          0.39        17.16 o
   3  14   5        162.80        165.09        21.10 o
   4  14   5        138.93        182.16        25.26 o
   5  14   5        200.14        199.01        25.58 o
   6  14   5        181.83        210.51        23.58 o
  -5  15   5        139.30        133.00        31.33 o
  -4  15   5        131.50         45.83        53.07 o
  -3  15   5        281.91        203.44       128.54 o
  -2  15   5         48.62         17.65        20.08 o
  -1  15   5        253.31        173.26        54.27 o
   0  15   5         23.52          7.79        13.94 o
   1  15   5        129.61         77.18        15.02 o
   2  15   5         11.68        -23.34        23.34 o
   3  15   5         44.64         12.44        28.13 o
   4  15   5         20.04         -8.26        22.70 o
   5  15   5         55.03         55.33        21.57 o
  -2  16   5          9.07         13.04        20.54 o
  -1  16   5          0.07         11.52        14.67 o
   0  16   5         20.12         20.72        17.16 o
   1  16   5         42.77         62.96        15.07 o
   2  16   5          0.47        -12.80        28.77 o
 -14   0   6         17.38          3.87        23.95 o
 -12   0   6          6.76         41.42        24.62 o
 -10   0   6          4.09         -6.97        13.36 o
  -8   0   6        141.66         95.43        38.37 o
  -6   0   6       1899.33       2008.95        57.08 o
  -4   0   6      13323.25      12231.92       826.18 o
  -2   0   6      54407.93      50074.32      4756.76 o
   0   0   6      14374.03      12947.00       556.28 o
   2   0   6        104.46        116.44         8.95 o
   4   0   6        119.68        142.80        21.74 o
   6   0   6         74.31         57.09         9.01 o
   8   0   6          7.16          7.74        10.82 o
  10   0   6         41.81          8.16        23.02 o
  12   0   6         67.27         58.30        22.80 o
 -14   1   6        266.69        254.26        19.81 o
 -13   1   6          0.58          2.06        15.18 o
 -12   1   6       1014.06       1128.50        37.50 o
 -11   1   6          2.64          2.09        10.50 o
 -10   1   6       1917.02       2048.83        82.40 o
  -9   1   6         27.84         40.88         9.06 o
  -8   1   6        736.67        705.65        17.66 o
  -7   1   6        738.07        795.98        25.22 o
  -6   1   6         99.84         90.10        16.71 o
  -5   1   6       1703.55       1652.90        27.95 o
  -4   1   6       1608.95       1458.46        70.64 o
  -3   1   6          1.50         -1.32         5.10 o
  -2   1   6        831.83        856.83        71.57 o
  -1   1   6       3570.51       3671.01       101.28 o
   0   1   6         99.89         77.93        11.69 o
   1   1   6       3128.25       3192.47       115.43 o
   2   1   6        692.17        730.40        49.35 o
   3   1   6        233.41        186.64         7.90 o
   4   1   6       5337.54       5194.43       179.00 o
   5   1   6        200.06        217.17         7.74 o
   6   1   6       5299.94       5292.00       127.85 o
   7   1   6          4.65          5.51         7.06 o
   8   1   6       4067.45       4077.85       136.54 o
   9   1   6         20.82         17.50         8.96 o
  10   1   6       1533.58       1456.23        41.60 o
  11   1   6         14.14         -1.98        14.56 o
  12   1   6         65.73         26.47        15.67 o
  13   1   6         37.01         30.56        16.66 o
 -14   2   6         24.26         20.06        24.85 o
 -13   2   6         27.66         53.07        23.28 o
 -12   2   6          1.16        -20.57        20.57 o
 -11   2   6          3.33         24.84        21.10 o
 -10   2   6         26.21         19.34        21.42 o
  -9   2   6         51.70         63.15        20.14 o
  -8   2   6        124.79        155.64        30.37 o
  -7   2   6        687.31        620.99        17.67 o
  -6   2   6       2708.63       2705.19        73.78 o
  -5   2   6       2839.75       2637.99       105.70 o
  -4   2   6       8911.83       8426.18       175.24 o
  -3   2   6        552.58        727.97        41.93 o
  -2   2   6      27256.19      26720.34      2202.20 o
  -1   2   6        287.81        282.42        14.41 o
   0   2   6      14922.21      14698.31       730.31 o
   1   2   6         75.26         45.65         4.97 o
   2   2   6       4024.22       4071.37       346.27 o
   3   2   6        866.18        884.47        62.76 o
   4   2   6         49.75         60.10         8.81 o
   5   2   6        539.58        590.63        47.99 o
   6   2   6          3.15         -6.39         8.59 o
   7   2   6        165.52        179.82        12.64 o
   8   2   6          1.84         23.59        13.43 o
   9   2   6          5.05          1.79        13.65 o
  10   2   6         14.91         24.81        22.06 o
  11   2   6          2.43        -33.25        33.25 o
  12   2   6          5.11         10.43        23.04 o
  13   2   6         20.99         22.23        24.64 o
 -14   3   6        126.35        102.39        70.98 o
 -13   3   6          1.80          0.43        21.92 o
 -12   3   6        549.74        653.45        32.30 o
 -11   3   6          5.71          7.79        19.65 o
 -10   3   6        845.11        974.60        34.88 o
  -9   3   6        197.97        190.75        47.00 o
  -8   3   6        788.52        791.47        27.52 o
  -7   3   6       3681.09       3886.82       110.54 o
  -6   3   6        118.66        141.67        61.39 o
  -5   3   6       3270.70       3119.37        78.53 o
  -4   3   6        256.02        205.84        91.47 o
  -3   3   6        840.73        702.87       128.08 o
  -2   3   6         34.00         21.66        14.39 o
  -1   3   6       1710.31       1683.05        76.42 o
   0   3   6         41.75         24.47         5.41 o
   1   3   6      12366.65      12765.14       594.75 o
   2   3   6       1161.27       1501.77       171.11 o
   3   3   6       1563.03       1681.61       111.25 o
   4   3   6       1216.44       1120.91       100.59 o
   5   3   6        277.61        333.88        36.14 o
   6   3   6       2197.22       2041.41       228.65 o
   7   3   6         28.67         28.42        17.26 o
   8   3   6       1963.41       2030.83       246.74 o
   9   3   6         14.69         11.35        12.56 o
  10   3   6        613.91        594.08        51.18 o
  11   3   6         91.24        105.82        23.64 o
  12   3   6        122.86         76.41        24.42 o
  13   3   6         32.48         35.33        24.85 o
 -13   4   6         33.11         51.78        23.46 o
 -12   4   6          7.33         22.38        20.80 o
 -11   4   6        141.34        122.24        25.26 o
 -10   4   6          1.11          5.35        14.80 o
  -9   4   6       1327.37       1343.13        66.28 o
  -8   4   6          2.33         12.79        17.58 o
  -7   4   6       2141.50       2066.07       142.67 o
  -6   4   6       1837.97       1894.79        37.62 o
  -5   4   6       1861.58       1886.59        38.54 o
  -4   4   6       5021.91       4873.83       252.48 o
  -3   4   6        164.90        155.42        15.03 o
  -2   4   6      12059.33      12379.48       642.82 o
  -1   4   6        359.03        367.00        22.88 o
   0   4   6      10699.38      10748.69       478.58 o
   1   4   6       1668.09       1573.23        78.90 o
   2   4   6       1401.67       1555.70       181.41 o
   3   4   6       9865.12      10266.84       808.10 o
   4   4   6        536.66        640.61        49.59 o
   5   4   6       1517.65       1562.64       177.19 o
   6   4   6          4.76         28.54         8.81 o
   7   4   6          1.97         12.13         9.92 o
   8   4   6        153.33        130.65        19.50 o
   9   4   6        266.36        288.87        14.90 o
  10   4   6          1.03         24.27        18.56 o
  11   4   6        208.87        157.28        23.71 o
  12   4   6          0.65        -13.43        56.26 o
  13   4   6         68.64         -7.34        24.85 o
 -13   5   6         75.67         84.43        61.06 o
 -12   5   6        169.11        162.44        23.50 o
 -11   5   6        111.35        106.70        21.58 o
 -10   5   6        331.39        289.93        33.90 o
  -9   5   6        458.11        450.04        61.09 o
  -8   5   6        759.17        740.40        83.83 o
  -7   5   6       1820.58       2105.53        51.66 o
  -6   5   6        507.22        579.29       142.04 o
  -5   5   6       5097.59       5274.81        84.73 o
  -4   5   6          5.74         -2.36         8.74 o
  -3   5   6       1349.44       1199.55        97.41 o
  -2   5   6         96.16         48.16        39.65 o
  -1   5   6        727.42        599.13        37.98 o
   0   5   6       1385.87       1374.00        51.26 o
   1   5   6       3260.03       3081.93       166.56 o
   2   5   6       3422.96       3573.34       210.63 o
   3   5   6       3439.36       3458.82       308.62 o
   4   5   6       1074.80       1194.03       152.42 o
   5   5   6       1345.69       1387.41       174.56 o
   6   5   6        647.86        701.01        95.67 o
   7   5   6        275.73        337.17        78.03 o
   8   5   6        315.20        316.31        93.06 o
   9   5   6        209.80        271.57        73.54 o
  10   5   6        238.79        270.90        75.78 o
  11   5   6         45.01         85.49        21.76 o
  12   5   6         64.58         12.79        25.58 o
 -13   6   6          4.96         14.71        23.06 o
 -12   6   6          1.12        -16.62        20.80 o
 -11   6   6         91.74         60.06        21.30 o
 -10   6   6         97.33         88.61        44.76 o
  -9   6   6       1268.19       1297.07       126.77 o
  -8   6   6        791.07        856.23        71.35 o
  -7   6   6       2116.66       2161.52        49.40 o
  -6   6   6        607.84        650.56        24.00 o
  -5   6   6       2495.03       2448.17        57.16 o
  -4   6   6        536.24        524.63        49.91 o
  -3   6   6       1453.41       1462.97        62.48 o
  -2   6   6        149.38        128.12        11.19 o
  -1   6   6        725.50        764.37        26.61 o
   0   6   6        458.06        472.24        17.09 o
   1   6   6       3177.27       3375.49       121.53 o
   2   6   6       2632.53       2701.22       279.62 o
   3   6   6       8175.66       8408.40       640.22 o
   4   6   6        519.60        521.00        59.18 o
   5   6   6       1804.66       1796.36       215.35 o
   6   6   6         51.35         46.62         9.92 o
   7   6   6        547.91        562.80        49.58 o
   8   6   6        178.51        170.70        26.22 o
   9   6   6         37.96         23.61        27.81 o
  10   6   6         40.28         34.60        22.70 o
  11   6   6        139.23         90.16        30.05 o
  12   6   6          6.41          6.96        34.53 o
 -12   7   6          4.82          1.60        21.25 o
 -11   7   6         66.73         53.06        37.08 o
 -10   7   6          4.52        -23.02        28.77 o
  -9   7   6        396.47        373.50        24.95 o
  -8   7   6          0.46         11.85        12.56 o
  -7   7   6       1260.18       1395.19        58.91 o
  -6   7   6        169.33        176.62        51.48 o
  -5   7   6       2419.50       2385.80       228.67 o
  -4   7   6        190.01        179.99        86.02 o
  -3   7   6        443.00        394.07       115.48 o
  -2   7   6        325.89        330.18       138.81 o
  -1   7   6        483.10        329.95        38.97 o
   0   7   6        495.85        350.38        20.96 o
   1   7   6       4102.59       4306.94       157.30 o
   2   7   6        801.46        823.05        73.29 o
   3   7   6       4021.41       4299.16       234.38 o
   4   7   6         97.31         82.47        15.03 o
   5   7   6       2195.74       2540.86       171.19 o
   6   7   6         11.75         10.93         9.92 o
   7   7   6        570.78        642.18       158.34 o
   8   7   6         95.36        109.88        16.31 o
   9   7   6        211.24        217.61        20.21 o
  10   7   6         81.59        112.66        32.29 o
  11   7   6        119.14        131.32        29.73 o
  12   7   6         35.76         35.70        23.28 o
 -12   8   6          0.84         13.53        21.47 o
 -11   8   6         36.98         -6.85        36.12 o
 -10   8   6         77.78         99.32        21.35 o
  -9   8   6        397.61        450.25        88.59 o
  -8   8   6        365.41        430.23        51.49 o
  -7   8   6        908.19        945.54        82.24 o
  -6   8   6          2.06        -11.18        19.50 o
  -5   8   6       1121.10       1144.36        92.52 o
  -4   8   6         14.84        -11.51        13.43 o
  -3   8   6       1159.96       1246.89        66.92 o
  -2   8   6        384.85        437.46        23.99 o
  -1   8   6       1873.73       2128.36        51.00 o
   0   8   6          2.60          4.81         7.84 o
   1   8   6       1059.96       1151.35        49.00 o
   2   8   6       1889.63       2016.00       198.39 o
   3   8   6       1780.10       1828.05        83.95 o
   4   8   6       1509.68       1698.27       172.64 o
   5   8   6        747.99        836.15        83.19 o
   6   8   6        114.20        152.72        28.45 o
   7   8   6         93.03         82.93        13.35 o
   8   8   6          5.73        -14.63        38.68 o
   9   8   6         25.94         12.15        23.02 o
  10   8   6          3.98         -3.12        20.02 o
  11   8   6         84.16         33.57        22.85 o
 -11   9   6        209.02        192.13        25.93 o
 -10   9   6         18.41          1.85        21.30 o
  -9   9   6        645.73        688.63        28.23 o
  -8   9   6         22.55         21.38        17.97 o
  -7   9   6        626.57        649.85        69.10 o
  -6   9   6        318.31        296.57        83.47 o
  -5   9   6        358.61        299.63        80.59 o
  -4   9   6        662.21        662.89       176.29 o
  -3   9   6        182.23        140.45        44.45 o
  -2   9   6         62.31         16.09        21.74 o
  -1   9   6         51.31          5.77         6.87 o
   0   9   6         80.83         14.67         7.27 o
   1   9   6        511.20        367.71        58.22 o
   2   9   6         68.81         51.44        11.83 o
   3   9   6       1657.39       1738.90       191.56 o
   4   9   6          8.28          7.67        15.98 o
   5   9   6       1417.37       1511.19       216.14 o
   6   9   6        178.36        160.10        54.04 o
   7   9   6        555.47        547.21       172.09 o
   8   9   6        121.15         89.92        29.09 o
   9   9   6         86.54        102.37        54.35 o
  10   9   6          0.03          5.67        20.27 o
  11   9   6         24.39         16.82        35.48 o
 -11  10   6         22.38         31.90        49.55 o
 -10  10   6          2.01        -10.06        43.80 o
  -9  10   6        149.75        117.13        48.60 o
  -8  10   6         55.35         66.08        23.02 o
  -7  10   6        664.61        634.52       130.84 o
  -6  10   6          7.11          6.95        13.16 o
  -5  10   6       1540.63       1578.04        58.60 o
  -4  10   6        182.43        217.40        74.50 o
  -3  10   6       1740.76       1927.98       225.20 o
  -2  10   6        817.72        976.22        34.24 o
  -1  10   6       2290.84       2624.01        67.68 o
   0  10   6        705.66        770.91        40.04 o
   1  10   6       1349.32       1417.04        48.62 o
   2  10   6         20.95         21.10        11.51 o
   3  10   6        308.82        346.77        53.09 o
   4  10   6        138.97        160.76        11.52 o
   5  10   6        321.29        299.29        94.66 o
   6  10   6         43.98         53.71        23.02 o
   7  10   6        149.48        165.62        24.94 o
   8  10   6          0.73          2.36        22.06 o
   9  10   6          0.11         41.07        20.28 o
  10  10   6          1.58        -21.48        21.48 o
 -10  11   6        109.06        109.93        25.26 o
  -9  11   6        285.25        304.70        64.91 o
  -8  11   6          5.43        -24.30        24.30 o
  -7  11   6        181.91        173.31        21.30 o
  -6  11   6         51.20         39.07        31.33 o
  -5  11   6         94.60        102.06        25.26 o
  -4  11   6         10.00         42.05        12.49 o
  -3  11   6          7.85        -10.16        10.16 o
  -2  11   6         49.72         28.03        11.52 o
  -1  11   6         24.74          0.24         7.64 o
   0  11   6        247.69        157.32        38.95 o
   1  11   6        256.11        143.72        22.56 o
   2  11   6         84.58         35.95        24.30 o
   3  11   6       1021.14       1009.16       177.30 o
   4  11   6         80.82         30.53        14.39 o
   5  11   6       1025.97       1137.25       250.89 o
   6  11   6        167.02        169.34        78.01 o
   7  11   6        556.58        552.79       185.83 o
   8  11   6         64.50         24.01        49.87 o
   9  11   6         49.36         56.51        41.88 o
  -9  12   6         13.41          4.55        21.81 o
  -8  12   6          3.90         22.33        29.09 o
  -7  12   6         76.84         58.84        49.87 o
  -6  12   6         36.19         29.01        18.39 o
  -5  12   6        370.48        414.35       123.12 o
  -4  12   6        164.61        204.97       104.23 o
  -3  12   6       1234.59       1419.23       233.67 o
  -2  12   6        510.96        592.70        52.78 o
  -1  12   6       1206.08       1456.93        72.91 o
   0  12   6        257.19        352.68        11.15 o
   1  12   6        252.88        318.63        12.18 o
   2  12   6        158.38        235.90        19.82 o
   3  12   6          2.74          5.43        21.10 o
   4  12   6          1.00          5.70        15.65 o
   5  12   6         24.54         67.26        25.89 o
   6  12   6         36.75         60.75        19.02 o
   7  12   6         19.70         25.79        19.57 o
   8  12   6          3.41        -20.61        26.85 o
  -8  13   6         14.55         56.89        23.04 o
  -7  13   6          9.96          9.31        20.56 o
  -6  13   6         15.19         18.13        19.19 o
  -5  13   6          3.93         38.21        35.48 o
  -4  13   6          2.36          7.18        17.93 o
  -3  13   6          4.83        -16.26        16.26 o
  -2  13   6         48.17         17.39        42.52 o
  -1  13   6          4.38          6.42        11.39 o
   0  13   6         48.43         43.11        12.28 o
   1  13   6          4.60         13.40        11.50 o
   2  13   6         41.89         17.12        31.01 o
   3  13   6         65.86         73.28        47.95 o
   4  13   6         27.42         23.24        28.45 o
   5  13   6        212.08        213.14        73.86 o
   6  13   6         54.38         53.20        50.51 o
   7  13   6        151.91        117.80        68.10 o
  -7  14   6          2.56         49.57        22.84 o
  -6  14   6         93.25         67.95        21.65 o
  -5  14   6         72.29         49.85        24.62 o
  -4  14   6        206.82        259.12       108.39 o
  -3  14   6        323.27        426.51       157.33 o
  -2  14   6        250.55        313.21        62.99 o
  -1  14   6        221.77        288.72        15.52 o
   0  14   6        376.76        455.18        39.05 o
   1  14   6         52.21         71.33        21.41 o
   2  14   6        332.16        381.88        23.66 o
   3  14   6          0.25         41.50        18.72 o
   4  14   6         21.52          4.64        18.84 o
   5  14   6          4.45         29.64        20.66 o
   6  14   6          9.85         47.11        33.57 o
  -5  15   6          4.66          4.04        21.57 o
  -4  15   6         10.50          8.48        21.42 o
  -3  15   6          0.44          1.32        19.75 o
  -2  15   6         14.93         12.91        20.48 o
  -1  15   6          6.05          7.09        29.82 o
   0  15   6         77.15         29.35        21.04 o
   1  15   6          4.20          2.13        13.88 o
   2  15   6        103.95         -5.99        57.55 o
   3  15   6         13.94         27.28        20.33 o
   4  15   6         52.67          5.91        36.44 o
 -13   0   7        160.91        123.64        24.64 o
 -11   0   7       1523.92       1481.80       177.71 o
  -9   0   7       3159.12       3437.03       182.59 o
  -7   0   7       3114.79       3297.40       219.30 o
  -5   0   7       1389.74       1524.65       100.61 o
  -3   0   7       4747.17       4419.86       271.03 o
  -1   0   7       8814.21       8871.59       375.16 o
   1   0   7       2137.99       2029.02       115.87 o
   3   0   7         77.56         84.19        11.83 o
   5   0   7       1179.01       1336.16        55.08 o
   7   0   7       3149.38       3403.39        54.42 o
   9   0   7       2557.21       3070.01        89.13 o
  11   0   7        685.71        585.71        69.42 o
  13   0   7         27.52         20.21        24.16 o
 -14   1   7          4.59         21.69        17.17 o
 -13   1   7        125.19        126.28        19.75 o
 -12   1   7         28.15         -2.41        14.98 o
 -11   1   7        301.16        307.67        19.85 o
 -10   1   7          0.30         -4.90         9.49 o
  -9   1   7        272.54        314.48        22.62 o
  -8   1   7        316.37        297.66        28.16 o
  -7   1   7         96.35         87.53        13.75 o
  -6   1   7        799.43        767.19        42.13 o
  -5   1   7        912.36        855.75        37.71 o
  -4   1   7        971.57       1037.53        75.90 o
  -3   1   7      17032.45      15891.26       562.10 o
  -2   1   7          7.78         13.15         6.25 o
  -1   1   7      29006.46      27812.48       868.58 o
   0   1   7        938.80        875.16        27.81 o
   1   1   7      16262.57      15585.61       577.53 o
   2   1   7       1369.97       1602.29        63.57 o
   3   1   7       5385.40       5134.60       244.99 o
   4   1   7        294.73        313.39        18.47 o
   5   1   7        168.92        190.04         8.20 o
   6   1   7        468.58        468.33        10.47 o
   7   1   7        673.28        669.62        11.90 o
   8   1   7          0.07         -2.91         7.63 o
   9   1   7          0.70         -2.22         8.61 o
  10   1   7         98.18         72.88        14.44 o
  11   1   7         33.11         66.71        15.33 o
  12   1   7          6.11         -9.22        15.31 o
  13   1   7         34.45          9.62        17.10 o
 -14   2   7         26.60         29.14        64.90 o
 -13   2   7        174.05        158.99        95.28 o
 -12   2   7         34.95         49.99        21.02 o
 -11   2   7       1402.38       1449.41       122.30 o
 -10   2   7         11.87         13.17        13.47 o
  -9   2   7       2357.09       2541.38        50.08 o
  -8   2   7         12.67         -0.64        17.58 o
  -7   2   7       1579.43       1705.46        35.24 o
  -6   2   7       1492.92       1490.82        30.32 o
  -5   2   7         55.21         58.22        13.43 o
  -4   2   7       2174.53       2240.50        80.87 o
  -3   2   7       2702.92       2723.82        79.07 o
  -2   2   7        745.66        731.90        27.21 o
  -1   2   7       2279.27       2244.29       118.30 o
   0   2   7       2632.74       2737.24       168.49 o
   1   2   7         30.34         20.23         5.53 o
   2   2   7       5251.19       5723.91       540.80 o
   3   2   7        420.56        428.20        31.03 o
   4   2   7       2455.47       2570.84       302.99 o
   5   2   7       1159.10       1280.79       141.87 o
   6   2   7        330.54        337.41        49.25 o
   7   2   7       3873.19       4668.26       332.20 o
   8   2   7         47.88         33.57        12.21 o
   9   2   7       1949.77       2224.54       122.38 o
  10   2   7          0.42         33.70        20.56 o
  11   2   7        189.32        138.97        25.86 o
  12   2   7         27.55         46.03        34.53 o
  13   2   7         15.23         -3.77        25.52 o
 -13   3   7         29.04         36.33        23.73 o
 -12   3   7         39.19         41.12        21.47 o
 -11   3   7        176.41         94.31        22.03 o
 -10   3   7          6.47         24.09        15.38 o
  -9   3   7        330.27        369.64        61.08 o
  -8   3   7        519.12        517.34        40.63 o
  -7   3   7        323.51        292.29        57.89 o
  -6   3   7       4711.66       4929.32       230.79 o
  -5   3   7       2622.15       2406.87       131.93 o
  -4   3   7       2099.29       2210.72        52.93 o
  -3   3   7      11691.39      11928.24       690.96 o
  -2   3   7          6.06         23.03        13.43 o
  -1   3   7      21531.17      22755.45      1028.55 o
   0   3   7         24.46         26.12        11.81 o
   1   3   7      19637.63      20968.65       903.66 o
   2   3   7       2080.74       2597.03       279.49 o
   3   3   7       3841.81       4241.50       361.67 o
   4   3   7        365.97        419.57        48.30 o
   5   3   7          1.57         -3.71         9.46 o
   6   3   7        758.72        912.15       124.80 o
   7   3   7        199.69        209.41        42.53 o
   8   3   7         34.61         30.28        10.62 o
   9   3   7         33.38         24.94        16.62 o
  10   3   7         73.33         94.14        35.49 o
  11   3   7          6.19          0.49        21.76 o
  12   3   7         71.05        -11.86        24.61 o
  13   3   7         13.61          3.55        25.31 o
 -13   4   7        144.81         83.85        81.21 o
 -12   4   7         43.10         43.34        21.47 o
 -11   4   7        582.00        568.09       140.10 o
 -10   4   7         18.30         17.01        14.89 o
  -9   4   7       1144.75       1157.51        68.50 o
  -8   4   7          7.97         11.26        18.86 o
  -7   4   7       2119.57       2080.49        95.21 o
  -6   4   7       1312.59       1374.11        39.39 o
  -5   4   7         62.13         63.99        10.82 o
  -4   4   7       3839.57       4087.23       283.38 o
  -3   4   7        476.83        451.51        13.20 o
  -2   4   7       3673.32       4111.99       149.30 o
  -1   4   7        917.11        873.86        50.10 o
   0   4   7       1796.31       1972.29        95.46 o
   1   4   7       3044.64       3358.67       180.24 o
   2   4   7       5176.96       5505.41       363.80 o
   3   4   7        515.06        637.74        58.55 o
   4   4   7       3589.76       3978.28       369.32 o
   5   4   7        604.08        685.59        75.19 o
   6   4   7        233.59        188.71        26.54 o
   7   4   7       1256.18       1358.29       107.58 o
   8   4   7          2.43         -0.78        10.16 o
   9   4   7        433.46        465.77        18.31 o
  10   4   7         13.40         16.87        18.39 o
  11   4   7        156.68        122.74        24.49 o
  12   4   7         50.16         72.89        24.41 o
 -13   5   7          3.20        -10.23        23.51 o
 -12   5   7         58.60         49.00        39.64 o
 -11   5   7         18.24         31.38        20.84 o
 -10   5   7         21.27         17.45        19.48 o
  -9   5   7         77.37        105.97        17.26 o
  -8   5   7       2197.80       2255.78        47.82 o
  -7   5   7        335.75        336.32        53.09 o
  -6   5   7       4333.66       4597.00        79.10 o
  -5   5   7       1151.89       1098.35       121.36 o
  -4   5   7       4940.15       5104.80       187.45 o
  -3   5   7        904.61        915.51       153.35 o
  -2   5   7        599.74        558.64       153.92 o
  -1   5   7       2432.92       2601.07       138.45 o
   0   5   7        161.73        112.81         7.94 o
   1   5   7       3119.84       3213.02       159.09 o
   2   5   7        678.58        703.65        98.89 o
   3   5   7       1181.31       1239.33       114.01 o
   4   5   7       1961.77       2215.24       294.30 o
   5   5   7        249.65        218.45        22.07 o
   6   5   7       1214.17       1398.33       183.78 o
   7   5   7         86.40         83.08        20.46 o
   8   5   7        160.24        152.74        33.25 o
   9   5   7        100.87        119.22        17.48 o
  10   5   7        175.23        147.37        47.64 o
  11   5   7         18.95          1.73        52.11 o
  12   5   7        113.07        133.00        34.53 o
 -13   6   7         13.79          4.16        31.01 o
 -12   6   7        101.52          5.75        30.69 o
 -11   6   7         23.26         21.75        20.93 o
 -10   6   7         77.15        101.34        20.56 o
  -9   6   7         88.23         86.47        52.43 o
  -8   6   7         37.70         28.39        17.58 o
  -7   6   7         61.94         85.21        29.73 o
  -6   6   7       1022.07       1171.95        22.97 o
  -5   6   7        310.90        249.71        41.58 o
  -4   6   7       4643.95       4881.47       154.47 o
  -3   6   7         19.48         22.54         9.01 o
  -2   6   7        865.53        904.58        31.37 o
  -1   6   7        266.78        268.20         9.79 o
   0   6   7       1610.27       1635.38        58.91 o
   1   6   7        655.40        697.81        29.65 o
   2   6   7       5255.37       6092.68       569.66 o
   3   6   7       1161.07       1313.76       132.25 o
   4   6   7       6900.48       7607.51       623.78 o
   5   6   7        310.91        435.44        41.25 o
   6   6   7       1101.48       1141.59        88.03 o
   7   6   7        272.74        268.01        26.54 o
   8   6   7        199.76        193.99        31.02 o
   9   6   7         73.81         35.77        24.62 o
  10   6   7         62.46         75.30        19.48 o
  11   6   7         17.73         18.84        21.02 o
  12   6   7         55.73         15.31        29.73 o
 -12   7   7         10.72         -1.16        21.92 o
 -11   7   7         16.10         57.98        22.06 o
 -10   7   7         53.49         46.38        20.21 o
  -9   7   7        111.97        152.18        30.69 o
  -8   7   7       1610.57       1629.83        76.86 o
  -7   7   7        862.64        876.70       102.72 o
  -6   7   7       3933.01       4219.88        79.02 o
  -5   7   7        327.74        287.91       108.42 o
  -4   7   7       3146.39       3701.35        93.10 o
  -3   7   7        186.81        195.94        92.09 o
  -2   7   7        432.99        404.39       124.75 o
  -1   7   7         52.06          3.53         6.46 o
   0   7   7         24.29          1.74         6.31 o
   1   7   7        119.46         73.51         9.87 o
   2   7   7        134.36         71.70        10.17 o
   3   7   7        392.19        363.51        83.80 o
   4   7   7       1500.16       1471.09       206.27 o
   5   7   7        151.71        159.60        54.35 o
   6   7   7        553.21        568.39       130.83 o
   7   7   7        112.61        107.68        46.36 o
   8   7   7         27.73         43.28        16.20 o
   9   7   7          0.50         13.84        27.81 o
  10   7   7        152.15        126.71        22.38 o
  11   7   7         12.93         44.75        21.93 o
 -12   8   7        179.56        160.81       103.91 o
 -11   8   7          1.68        -35.48        35.48 o
 -10   8   7        149.03        158.40        61.07 o
  -9   8   7          1.70         12.74        19.02 o
  -8   8   7         72.33        120.91        45.72 o
  -7   8   7         13.34         18.18        14.07 o
  -6   8   7         68.14         67.45        49.55 o
  -5   8   7        258.83        264.13        79.94 o
  -4   8   7        249.03        270.40        61.72 o
  -3   8   7        844.49        805.78       109.45 o
  -2   8   7        873.01        958.29        18.99 o
  -1   8   7         13.45         25.61        12.09 o
   0   8   7         36.31         71.41        10.56 o
   1   8   7        247.59        270.82        18.74 o
   2   8   7       1867.37       2150.98       146.13 o
   3   8   7        351.84        421.07        48.61 o
   4   8   7       3435.75       3820.35       326.16 o
   5   8   7         47.20         88.10        11.28 o
   6   8   7       1720.69       1886.78       221.32 o
   7   8   7         23.20         34.01        21.10 o
   8   8   7        419.46        491.40        28.46 o
   9   8   7          8.90         27.37        20.14 o
  10   8   7         79.01         71.81        26.53 o
  11   8   7          8.88         59.92        22.67 o
 -11   9   7          0.29        -37.08        37.08 o
 -10   9   7         40.97         28.31        22.10 o
  -9   9   7         53.82         37.18        20.27 o
  -8   9   7        562.48        543.12       116.43 o
  -7   9   7        383.82        386.10        50.85 o
  -6   9   7       1411.15       1573.46       121.03 o
  -5   9   7        109.49        135.49        54.67 o
  -4   9   7       2407.70       2651.69       210.95 o
  -3   9   7        104.08         63.58        49.24 o
  -2   9   7        858.35        764.62        54.72 o
  -1   9   7        519.41        368.95        37.25 o
   0   9   7        506.45        383.89        23.55 o
   1   9   7        133.78         72.12        17.13 o
   2   9   7        525.08        512.26        15.81 o
   3   9   7        233.28        194.81        74.19 o
   4   9   7        469.06        494.55       146.49 o
   5   9   7        604.55        632.79       134.03 o
   6   9   7        179.36        165.39        46.68 o
   7   9   7        124.98        177.92        81.53 o
   8   9   7          1.00        -13.71        17.65 o
   9   9   7          0.23         30.42        19.57 o
  10   9   7         43.24         26.46        21.51 o
 -11  10   7         72.62        101.88        25.85 o
 -10  10   7        153.51        125.26        25.13 o
  -9  10   7        127.86         78.96        35.49 o
  -8  10   7        261.86        325.06       111.60 o
  -7  10   7         77.07         64.45        21.10 o
  -6  10   7        332.55        361.60       126.32 o
  -5  10   7        168.49        167.13        48.28 o
  -4  10   7        257.73        250.54        88.26 o
  -3  10   7        562.48        503.11       111.32 o
  -2  10   7         18.24         24.57        13.43 o
  -1  10   7        191.35        228.27        11.17 o
   0  10   7        112.98        121.00         8.23 o
   1  10   7        130.81        137.47         8.30 o
   2  10   7       1061.53       1287.24        89.94 o
   3  10   7        252.80        370.71        58.20 o
   4  10   7       1072.20       1194.16        95.70 o
   5  10   7          2.44          7.31        11.42 o
   6  10   7        469.95        555.68        22.95 o
   7  10   7         61.46         54.74        30.37 o
   8  10   7        198.04        249.18        22.39 o
   9  10   7         63.51         57.79        21.30 o
  10  10   7         25.32         43.61        23.12 o
 -10  11   7         11.15         33.32        57.86 o
  -9  11   7         19.28         33.12        21.81 o
  -8  11   7         94.98         77.84        21.81 o
  -7  11   7          4.08         14.28        18.56 o
  -6  11   7        493.63        480.90        90.83 o
  -5  11   7          1.58         -7.94        15.93 o
  -4  11   7       1545.16       1664.80       104.07 o
  -3  11   7        215.68        149.23        53.72 o
  -2  11   7       1592.80       1480.53       117.21 o
  -1  11   7       1133.55        923.52        68.75 o
   0  11   7        840.71        712.14        86.92 o
   1  11   7        929.64        831.22        85.77 o
   2  11   7        286.30        271.89        96.57 o
   3  11   7        259.79        252.22        92.73 o
   4  11   7         37.71         30.28        20.46 o
   5  11   7          3.61         35.68        19.50 o
   6  11   7         14.33        -16.39        16.39 o
   7  11   7         80.58         80.04        48.59 o
   8  11   7          2.67        -11.23        19.57 o
   9  11   7          5.12        -11.16        21.30 o
  -9  12   7        154.81        217.61        27.50 o
  -8  12   7        119.28        110.99        62.98 o
  -7  12   7         86.29         34.72        26.54 o
  -6  12   7         28.33         25.66        18.74 o
  -5  12   7          7.22         14.64        47.31 o
  -4  12   7          1.04        -16.39        16.39 o
  -3  12   7        130.51        135.23        38.69 o
  -2  12   7          6.66        -16.39        16.39 o
  -1  12   7        140.21        151.09        14.77 o
   0  12   7         18.00         37.51        11.30 o
   1  12   7          0.07        -10.94        10.94 o
   2  12   7        151.80        166.50        18.27 o
   3  12   7          1.81         34.73        16.71 o
   4  12   7        294.54        306.59        20.67 o
   5  12   7         76.50         69.51        19.02 o
   6  12   7        337.21        419.39        29.74 o
   7  12   7        133.09        111.96        32.61 o
   8  12   7        133.17        138.29        37.41 o
  -8  13   7          5.64        -23.04        23.04 o
  -7  13   7         14.51         37.66        21.64 o
  -6  13   7         29.31          8.03        20.56 o
  -5  13   7          8.15         -0.47        19.02 o
  -4  13   7        282.79        307.93        23.31 o
  -3  13   7        146.82        109.77        54.03 o
  -2  13   7        512.06        508.17       195.10 o
  -1  13   7        442.09        220.95        41.91 o
   0  13   7        264.81        166.00        48.09 o
   1  13   7        494.99        420.50        82.36 o
   2  13   7        101.83        106.86        31.33 o
   3  13   7         82.88         62.37        26.22 o
   4  13   7          7.85        -13.59        17.61 o
   5  13   7         22.20         12.79        29.41 o
   6  13   7          9.12         19.82        30.05 o
   7  13   7         51.77         67.49        22.21 o
  -6  14   7          3.41         -4.83        37.72 o
  -5  14   7          1.18          4.60        20.02 o
  -4  14   7          3.06        -10.64        18.84 o
  -3  14   7         59.91         57.43        19.83 o
  -2  14   7         49.23         60.06        19.83 o
  -1  14   7        108.12         92.35        16.15 o
   0  14   7          9.51         -0.05        13.75 o
   1  14   7          9.50         14.07        13.39 o
   2  14   7          4.14        -10.83        21.10 o
   3  14   7          6.85          1.35        30.69 o
   4  14   7         20.70         20.76        20.21 o
   5  14   7         27.79         65.85        28.77 o
  -4  15   7         24.38        -22.38        33.25 o
  -3  15   7         86.65         19.16        61.38 o
  -2  15   7        101.10         65.86        30.69 o
  -1  15   7        237.27        158.71        61.20 o
   0  15   7        108.14         30.43        25.66 o
   1  15   7        275.23        186.90        63.32 o
   2  15   7         92.48        110.06        62.34 o
   3  15   7         78.54        124.33        22.80 o
 -12   0   8        318.45        234.84       122.47 o
 -10   0   8       1186.55       1188.91        26.60 o
  -8   0   8        399.04        316.08        54.69 o
  -6   0   8         14.84         36.52        11.28 o
  -4   0   8         10.67          1.82        15.34 o
  -2   0   8       8846.18       8700.80       801.52 o
   0   0   8      26347.53      25868.65      1379.39 o
   2   0   8      16867.73      16622.91      1284.56 o
   4   0   8       1775.12       1773.31       174.06 o
   6   0   8        184.13        152.49        16.95 o
   8   0   8        459.88        371.06        62.69 o
  10   0   8        309.89        235.40        22.40 o
  12   0   8        201.89         38.45        55.95 o
 -13   1   8         23.87         50.83        15.95 o
 -12   1   8        224.75        222.94        23.28 o
 -11   1   8         13.28         11.48        19.01 o
 -10   1   8       2148.05       2426.91        91.67 o
  -9   1   8         36.64         39.83        11.39 o
  -8   1   8       3014.84       3398.37       105.60 o
  -7   1   8         36.78         33.84         8.30 o
  -6   1   8       1660.80       1544.30        98.61 o
  -5   1   8        160.73        153.08        29.91 o
  -4   1   8         54.62         85.55        30.33 o
  -3   1   8         99.08        132.70        33.78 o
  -2   1   8       2481.26       2249.77        52.84 o
  -1   1   8          3.76         54.63        13.77 o
   0   1   8       6902.86       6670.54       200.41 o
   1   1   8        368.14        332.88        23.93 o
   2   1   8        696.17        679.51        34.09 o
   3   1   8        981.10        980.03        41.50 o
   4   1   8        489.04        552.18        42.85 o
   5   1   8        178.18        149.75        12.92 o
   6   1   8       1849.60       2031.68        99.26 o
   7   1   8         43.95         43.06        16.33 o
   8   1   8        983.42       1081.26        14.56 o
   9   1   8          9.17         11.38         9.15 o
  10   1   8        716.57        755.51        31.55 o
  11   1   8          0.04         10.04        18.05 o
  12   1   8        134.13         79.53        17.51 o
 -13   2   8          7.87        -23.20        23.20 o
 -12   2   8        132.97         97.64        69.38 o
 -11   2   8         22.65        -20.14        20.14 o
 -10   2   8        884.21        922.69        82.56 o
  -9   2   8          1.51        -13.02        13.02 o
  -8   2   8       1111.82       1092.32        24.01 o
  -7   2   8        175.30        164.34        49.56 o
  -6   2   8        930.43        867.90        20.50 o
  -5   2   8       2609.89       2741.61        69.37 o
  -4   2   8       1849.35       2068.80        41.23 o
  -3   2   8       2468.33       2401.61       139.33 o
  -2   2   8       4568.84       4495.95       387.07 o
  -1   2   8        671.80        689.87        36.31 o
   0   2   8       9731.15       9536.65       429.02 o
   1   2   8         13.52         15.09        10.08 o
   2   2   8       7293.96       7354.63       741.84 o
   3   2   8        111.84         99.94        11.28 o
   4   2   8        440.13        410.65        21.75 o
   5   2   8         10.75         -0.16        14.07 o
   6   2   8         98.30        108.80        13.56 o
   7   2   8          6.60         17.70        12.74 o
   8   2   8          4.94          9.92        12.43 o
   9   2   8          5.67         37.67        15.62 o
  10   2   8         68.83          7.14        33.25 o
  11   2   8          1.92        -12.02        36.44 o
  12   2   8         65.26          5.35        24.82 o
 -13   3   8        110.05        107.94        51.47 o
 -12   3   8        150.97        121.37        45.08 o
 -11   3   8         23.13         49.10        21.48 o
 -10   3   8       1025.25       1118.96        51.52 o
  -9   3   8        102.59        121.58        25.90 o
  -8   3   8       1982.76       2166.27       217.58 o
  -7   3   8          6.91         11.92        15.34 o
  -6   3   8       2175.15       2182.05        45.52 o
  -5   3   8        738.88        720.98       124.17 o
  -4   3   8         51.59         21.72        23.02 o
  -3   3   8       1987.75       2067.40        98.78 o
  -2   3   8       1834.71       1722.15       211.33 o
  -1   3   8       1765.96       1857.64        69.98 o
   0   3   8       3949.14       4050.48       170.23 o
   1   3   8       3319.93       3628.34        90.73 o
   2   3   8       1638.86       1716.22       225.34 o
   3   3   8       5359.26       6056.53       546.08 o
   4   3   8        331.27        340.99        78.68 o
   5   3   8       2537.94       2772.07       248.30 o
   6   3   8        350.91        453.32        85.39 o
   7   3   8        235.72        241.86        17.59 o
   8   3   8        295.62        343.48        38.05 o
   9   3   8         20.73         11.15        12.75 o
  10   3   8        164.86        181.36        23.40 o
  11   3   8          2.52          3.17        22.43 o
  12   3   8         60.80         57.37        25.31 o
 -13   4   8         51.90         31.65        32.93 o
 -12   4   8         54.76         38.13        22.38 o
 -11   4   8         51.04         77.37        33.25 o
 -10   4   8        187.60        219.76        66.19 o
  -9   4   8         36.73         22.42        12.56 o
  -8   4   8         66.36         60.71        27.17 o
  -7   4   8       1453.86       1621.20        93.20 o
  -6   4   8       1079.76       1118.79        22.38 o
  -5   4   8       8058.34       8379.79       474.67 o
  -4   4   8       2341.30       2695.75       137.63 o
  -3   4   8       6114.72       6190.16       220.77 o
  -2   4   8       4795.94       5040.22       164.63 o
  -1   4   8        781.79        895.08        53.59 o
   0   4   8       7655.03       8541.88       397.09 o
   1   4   8        373.89        393.91        17.36 o
   2   4   8       3791.32       4260.29       401.34 o
   3   4   8          5.51          5.84        10.10 o
   4   4   8        409.08        434.67        32.63 o
   5   4   8        464.13        537.65        55.34 o
   6   4   8         11.89         11.47        10.62 o
   7   4   8        136.92        146.53        15.99 o
   8   4   8        127.51        115.32        14.39 o
   9   4   8          3.72         -5.01        18.22 o
  10   4   8        117.68         91.24        20.11 o
  11   4   8         22.40         32.57        52.11 o
  12   4   8         35.33         24.62        24.41 o
 -13   5   8        250.02        301.56        90.81 o
 -12   5   8        126.24        138.07        23.96 o
 -11   5   8        221.24        265.14        25.58 o
 -10   5   8        272.18        279.70        23.94 o
  -9   5   8         20.39          1.30        14.31 o
  -8   5   8        415.37        445.25        81.56 o
  -7   5   8        142.56        103.13        47.32 o
  -6   5   8        352.13        304.06        82.51 o
  -5   5   8        259.98        288.25       115.12 o
  -4   5   8          8.48         17.10        10.74 o
  -3   5   8        236.49        235.05        92.74 o
  -2   5   8          8.82         -7.95         9.46 o
   0   5   8        451.36        332.46        28.28 o
   1   5   8        737.47        712.02        64.38 o
   2   5   8       2144.92       2238.36       264.58 o
   3   5   8       2518.13       2812.97        59.89 o
   4   5   8       1494.96       1689.24       222.63 o
   5   5   8       3135.42       3378.57       377.46 o
   6   5   8        983.36       1056.95       151.07 o
   7   5   8        838.24        869.85        80.64 o
   8   5   8        296.34        341.48        63.96 o
   9   5   8        363.49        327.86        44.45 o
  10   5   8         45.73         69.69        20.21 o
  11   5   8         75.45         60.05        22.03 o
  12   5   8         32.94         62.34        23.51 o
 -12   6   8         13.26         35.16        30.69 o
 -11   6   8         18.24        -21.81        21.81 o
 -10   6   8          2.16        -19.81        19.81 o
  -9   6   8        259.66        248.43        90.49 o
  -8   6   8        242.23        237.18        34.53 o
  -7   6   8       2481.55       2620.56        48.04 o
  -6   6   8        681.42        753.66        45.43 o
  -5   6   8       4306.10       4731.76        69.10 o
  -4   6   8        918.46       1105.71        39.69 o
  -3   6   8       5576.56       5817.50       188.81 o
  -2   6   8         16.30         20.15        14.71 o
  -1   6   8       1586.17       1718.30        79.46 o
   0   6   8         66.53         89.28         7.26 o
   1   6   8        159.60        191.88         9.97 o
   2   6   8        384.51        413.78        64.93 o
   3   6   8        648.03        813.53        98.23 o
   4   6   8        446.78        454.58        57.58 o
   5   6   8        159.52        225.11        18.86 o
   6   6   8        206.29        214.98        12.88 o
   7   6   8         49.18         30.05        15.35 o
   8   6   8          0.11        -12.06        15.75 o
   9   6   8          0.61         20.51        17.65 o
  10   6   8         43.20         47.87        19.82 o
  11   6   8         44.61         58.73        24.62 o
 -12   7   8         41.22         43.09        22.83 o
 -11   7   8         88.64         68.56        24.27 o
 -10   7   8         21.18         23.72        20.43 o
  -9   7   8         45.91         63.70        26.21 o
  -8   7   8          1.26        -11.89        13.82 o
  -7   7   8         10.99          6.51        11.47 o
  -6   7   8         12.77         -2.74        11.82 o
  -4   7   8        510.97        480.86       103.32 o
  -3   7   8        449.94        478.69       158.01 o
  -2   7   8        182.59        174.66        77.70 o
   0   7   8        105.82         51.39         8.77 o
   1   7   8        701.72        633.06        58.97 o
   2   7   8         54.41         25.90        16.94 o
   3   7   8       2227.70       2439.93       188.51 o
   4   7   8        915.66       1006.66       169.94 o
   5   7   8       3520.97       3824.91       309.14 o
   6   7   8        199.04        222.84        72.90 o
   7   7   8        978.71       1103.22       210.89 o
   8   7   8         12.18          1.16        16.46 o
   9   7   8        286.02        306.77       104.56 o
  10   7   8          0.24         28.92        20.39 o
  11   7   8         38.23         32.80        26.85 o
 -11   8   8          1.02         32.32        32.29 o
 -10   8   8         15.96        -14.53        21.35 o
  -9   8   8         82.32         81.58        26.85 o
  -8   8   8         97.72         87.59        34.53 o
  -7   8   8       1119.13       1233.73       136.03 o
  -6   8   8        609.08        697.10       101.09 o
  -5   8   8       3061.93       3377.96       171.65 o
  -4   8   8        713.50        815.94        55.67 o
  -3   8   8       1989.02       2153.39        45.77 o
  -2   8   8        303.21        375.17        14.20 o
  -1   8   8        871.72        986.10        30.60 o
   0   8   8        297.79        344.12        17.08 o
   1   8   8        104.46        182.57        18.74 o
   2   8   8         33.88         28.02        10.16 o
   3   8   8         23.12         38.73        10.87 o
   4   8   8        190.09        211.47        13.75 o
   5   8   8         31.50         17.26        14.71 o
   6   8   8        157.19        174.25        14.31 o
   7   8   8          0.60         -8.62        15.65 o
   8   8   8         67.54         49.90        18.39 o
   9   8   8         25.85          2.88        19.30 o
  10   8   8          0.94        -16.23        21.12 o
 -11   9   8        138.96        167.20        26.31 o
 -10   9   8         60.97         52.09        23.58 o
  -9   9   8        192.59        206.78        25.58 o
  -8   9   8        111.72         94.35        26.22 o
  -7   9   8        160.05        114.64        36.13 o
  -6   9   8        121.32        118.62        58.51 o
  -5   9   8         69.49         56.75        49.55 o
  -4   9   8         20.18         15.73        31.65 o
  -3   9   8         96.73         23.49        11.83 o
  -2   9   8        263.24        172.87        24.94 o
  -1   9   8        132.99         46.17        11.17 o
   0   9   8         29.49         -3.41         9.75 o
   1   9   8        505.67        418.59        45.12 o
   2   9   8         67.97         65.03        30.05 o
   3   9   8        545.01        540.04       163.46 o
   4   9   8        111.05         78.98        41.24 o
   5   9   8        769.63        896.80       163.81 o
   6   9   8          6.26         18.37        15.75 o
   7   9   8        816.06        885.49       186.52 o
   8   9   8         10.84         24.07        25.57 o
   9   9   8        353.49        306.57        88.26 o
  10   9   8          4.15          6.92        22.39 o
 -10  10   8         30.97         18.89        37.72 o
  -9  10   8        115.55         42.56        22.43 o
  -8  10   8         13.00         37.80        20.89 o
  -7  10   8        603.43        560.07       165.69 o
  -6  10   8         15.86         53.75        18.11 o
  -5  10   8       1112.89       1255.38       184.03 o
  -4  10   8         51.98         93.81        26.85 o
  -3  10   8       1964.90       2106.60       189.99 o
  -2  10   8        164.42        160.43        12.64 o
  -1  10   8       2192.97       2514.36        72.44 o
   0  10   8        673.52        790.55        20.87 o
   1  10   8       2018.31       2415.15        85.56 o
   2  10   8        520.68        594.03        33.91 o
   3  10   8        415.51        463.77        55.65 o
   4  10   8         49.00         48.44        34.21 o
   5  10   8          2.06          8.70        15.93 o
   6  10   8         17.59         17.57        18.54 o
   7  10   8          0.06          3.17        18.21 o
   8  10   8         28.44         16.66        20.02 o
   9  10   8         18.10          3.49        21.19 o
  -9  11   8        181.94        183.94        38.37 o
  -8  11   8        181.50        148.99        30.69 o
  -7  11   8        218.28        185.54        26.22 o
  -6  11   8         42.32         30.12        34.85 o
  -5  11   8         80.53         50.45        26.85 o
  -4  11   8        153.72         76.13        44.76 o
  -3  11   8          0.54          6.51        15.29 o
  -2  11   8        352.35        259.57        65.24 o
  -1  11   8        148.78         88.48        24.18 o
   0  11   8        280.88        195.05        33.23 o
   1  11   8        176.04        100.33        33.32 o
   2  11   8          7.52         -3.23        19.50 o
   3  11   8        252.83        235.74        90.17 o
   4  11   8          8.16         70.33        22.38 o
   5  11   8        369.93        370.35       115.76 o
   6  11   8          4.16          4.61        19.50 o
   7  11   8        381.93        391.14        73.23 o
   8  11   8         16.23        -22.38        22.38 o
  -8  12   8         24.14         17.90        35.16 o
  -7  12   8        140.19         39.85        46.04 o
  -6  12   8          8.64         43.77        22.38 o
  -5  12   8        161.83        170.25        73.54 o
  -4  12   8         28.74         46.22        17.93 o
  -3  12   8        252.11        297.24        75.78 o
  -2  12   8        118.56        108.22        18.22 o
  -1  12   8        602.13        673.65        39.15 o
   0  12   8        159.94        223.68        14.77 o
   1  12   8        585.59        722.89        64.45 o
   2  12   8        160.76        233.89        19.83 o
   3  12   8         92.72         91.15        22.70 o
   4  12   8         53.20         55.21        18.89 o
   5  12   8          1.13        -12.69        18.02 o
   6  12   8          0.13        -18.39        36.76 o
   7  12   8         22.47         36.53        28.13 o
  -7  13   8         45.59         22.40        21.93 o
  -6  13   8         23.53         24.01        20.73 o
  -5  13   8          1.26        -19.79        31.65 o
  -4  13   8          4.64        -18.66        18.66 o
  -3  13   8         54.61         27.49        33.57 o
  -2  13   8         28.27          0.32        18.84 o
  -1  13   8        192.60        122.08        14.53 o
   0  13   8         51.72         10.73        13.56 o
   1  13   8        107.53         12.97        20.03 o
   2  13   8         77.23         34.97        19.63 o
   3  13   8         15.06         21.10        26.21 o
   4  13   8        130.51        121.19        81.85 o
   5  13   8         16.91         36.93        20.02 o
   6  13   8         44.31         26.80        20.48 o
  -5  14   8          0.34          9.20        22.06 o
  -4  14   8         85.20         42.28        43.16 o
  -3  14   8         74.44         76.52        24.94 o
  -2  14   8        187.18        174.91        21.65 o
  -1  14   8        221.07        242.57        29.14 o
   0  14   8        103.73        135.31        16.70 o
   1  14   8        258.53        350.62        49.29 o
   2  14   8        127.27        160.74        22.55 o
   3  14   8         57.48         46.02        20.78 o
   4  14   8         44.42         55.57        23.34 o
  -3  15   8          1.28        -20.39        20.39 o
  -2  15   8          5.15        -16.19        21.39 o
  -1  15   8         61.99         40.73        15.31 o
   0  15   8         25.18          9.48        20.18 o
   1  15   8         14.15          8.69        14.85 o
   2  15   8        101.31         93.05        23.66 o
 -13   0   9         88.54         98.26        42.20 o
 -11   0   9         93.50         91.28        55.63 o
  -9   0   9        539.21        606.15       131.15 o
  -7   0   9       1393.20       1398.44        26.71 o
  -5   0   9       1797.25       1728.65        88.46 o
  -3   0   9         95.08         74.41        14.71 o
  -1   0   9       7502.95       7775.33       406.82 o
   1   0   9      11262.13      11410.13       635.54 o
   3   0   9       7189.00       7393.85       420.45 o
   5   0   9       1134.06       1023.58        82.60 o
   7   0   9        114.39        110.77        13.29 o
   9   0   9        210.07        177.65        19.36 o
  11   0   9        435.45        346.56        68.44 o
 -13   1   9         12.26         -2.68        16.38 o
 -12   1   9          4.13         23.79        18.23 o
 -11   1   9        318.38        368.35        26.02 o
 -10   1   9         14.17         13.76        14.01 o
  -9   1   9       2558.75       2652.40       117.26 o
  -8   1   9         29.35         29.71         9.19 o
  -7   1   9       2557.09       2761.72       111.01 o
  -6   1   9          0.93          4.76         7.75 o
  -5   1   9        736.12        848.22        58.66 o
  -4   1   9        512.41        461.24        56.80 o
  -3   1   9         20.37         14.26         6.62 o
  -2   1   9        966.42       1032.81        67.47 o
  -1   1   9       1759.86       1691.90        59.63 o
   0   1   9       1610.09       1733.16        41.47 o
   1   1   9       3843.08       3676.44       106.42 o
   2   1   9         48.42         74.14         7.66 o
   3   1   9       3898.90       4023.64       131.44 o
   4   1   9        103.07        130.91        12.74 o
   5   1   9       1096.94       1144.47        37.24 o
   6   1   9         69.08         60.68        12.53 o
   7   1   9        190.81        205.39        10.10 o
   8   1   9          1.36         -6.50         7.94 o
   9   1   9        376.45        335.45        33.05 o
  10   1   9          8.57        -12.80        12.80 o
  11   1   9        218.53        146.84        38.88 o
  12   1   9          4.40          3.67        16.15 o
 -13   2   9         70.50         53.43        39.64 o
 -12   2   9        158.27        188.33        92.72 o
 -11   2   9        167.52        155.11        67.14 o
 -10   2   9        104.06         93.16        37.73 o
  -9   2   9        883.19       1011.20        57.60 o
  -8   2   9         46.62         37.85        13.47 o
  -7   2   9       3588.27       3763.80       163.45 o
  -6   2   9        117.34        117.54        42.20 o
  -5   2   9       4010.56       4339.71       263.31 o
  -4   2   9          3.77         -6.45         9.65 o
  -3   2   9         10.36         29.03        10.87 o
  -2   2   9        759.22        785.20        17.21 o
  -1   2   9       4003.59       4141.55       119.46 o
   0   2   9        678.71        712.16        36.58 o
   1   2   9       5262.24       5423.89       230.81 o
   2   2   9        324.98        366.41        20.47 o
   3   2   9       3465.25       3659.90       297.87 o
   4   2   9       1050.23       1071.77       112.37 o
   5   2   9       1014.39       1027.44        52.82 o
   6   2   9        855.78        952.90       101.45 o
   7   2   9        162.99        152.39        15.10 o
   8   2   9        249.94        250.56        18.78 o
   9   2   9        173.37        141.11        23.94 o
  10   2   9          2.70         20.64        22.56 o
  11   2   9        210.97        143.94        27.48 o
  12   2   9          0.53         19.48        38.36 o
 -13   3   9          0.00         -0.64        23.51 o
 -12   3   9          0.19        -11.24        21.89 o
 -11   3   9         90.34         76.86        28.77 o
 -10   3   9         21.02          4.09        20.43 o
  -9   3   9       1205.59       1144.43        88.99 o
  -8   3   9          2.62         15.39        12.74 o
  -7   3   9       2113.18       2189.25        59.62 o
  -6   3   9        542.89        569.62        94.69 o
  -5   3   9       2479.23       2645.42       110.67 o
  -4   3   9       6102.09       6047.91       363.16 o
  -3   3   9        754.35        725.47       159.38 o
  -2   3   9       3823.99       3839.12       263.71 o
  -1   3   9       1319.64       1292.88        50.32 o
   0   3   9       2196.24       2347.64       112.98 o
   1   3   9       3195.95       3272.17       144.86 o
   2   3   9         42.61         32.61        10.40 o
   3   3   9       3209.49       3664.75       379.94 o
   4   3   9        551.55        632.66        88.62 o
   5   3   9       1516.29       1731.51       141.58 o
   6   3   9          6.05         -1.42        12.18 o
   7   3   9         59.15         52.54        17.26 o
   8   3   9         66.10         75.25        14.90 o
   9   3   9        139.53         79.74        19.02 o
  10   3   9          6.12          5.78        21.10 o
  11   3   9        131.63         74.09        51.15 o
  12   3   9          0.15          3.37        25.54 o
 -13   4   9         44.35         56.38        24.64 o
 -12   4   9        341.10        281.53       141.34 o
 -11   4   9        144.19        115.60        81.21 o
 -10   4   9        391.37        334.82        57.88 o
  -9   4   9        211.76        250.21        36.77 o
  -8   4   9          3.40          7.83        12.44 o
  -7   4   9        510.82        464.12        64.93 o
  -6   4   9        502.10        403.67        38.07 o
  -5   4   9        391.86        302.24        71.33 o
  -4   4   9        291.46        251.06        26.22 o
  -3   4   9         58.74         54.36        20.46 o
  -2   4   9         77.30         63.92        10.56 o
  -1   4   9       1220.32       1458.52        54.92 o
   0   4   9         30.66         54.84         7.42 o
   1   4   9       2409.67       2814.86       140.96 o
   2   4   9        724.26        781.16        75.52 o
   3   4   9       2886.34       3222.17       156.95 o
   4   4   9       1344.85       1494.73       212.97 o
   5   4   9        612.06        646.73        73.90 o
   6   4   9       1985.03       2306.48       135.87 o
   7   4   9        345.23        403.50        20.15 o
   8   4   9        638.65        738.02        94.37 o
   9   4   9        177.46        171.49        20.11 o
  10   4   9         41.49         38.07        19.38 o
  11   4   9         71.00         65.78        29.41 o
 -12   5   9          5.84         11.51        22.60 o
 -11   5   9         21.92         10.18        21.93 o
 -10   5   9         14.46         -0.44        21.05 o
  -9   5   9         86.85         60.21        19.48 o
  -8   5   9        121.66        129.20        30.37 o
  -7   5   9        370.76        350.43        75.16 o
  -6   5   9       1373.23       1462.63       145.38 o
  -5   5   9       1503.09       1602.74       204.35 o
  -4   5   9       8038.85       8399.64       326.38 o
  -3   5   9        725.65        701.30       146.24 o
  -2   5   9      10059.36      11084.99       532.47 o
  -1   5   9        331.88        162.03        22.07 o
   0   5   9       4866.51       5547.38       205.48 o
   1   5   9        421.32        356.95        24.83 o
   2   5   9          5.35         11.12        29.73 o
   3   5   9        105.64        128.64        33.57 o
   4   5   9        120.93        133.46        41.56 o
   5   5   9         61.87         59.79        27.81 o
   6   5   9         94.61         94.17        18.22 o
   7   5   9          0.62        -12.87        12.87 o
   8   5   9         30.72         24.30        23.02 o
   9   5   9        151.69        124.75        20.27 o
  10   5   9          1.02         12.79        19.75 o
  11   5   9         64.05         45.34        30.37 o
 -12   6   9        328.32        330.48       132.38 o
 -11   6   9         62.50         65.24        23.76 o
 -10   6   9        414.09        365.64        78.67 o
  -9   6   9         57.18         68.40        39.64 o
  -8   6   9         38.66         13.62        14.11 o
  -7   6   9         73.21         38.26        28.13 o
  -6   6   9        552.86        500.33        65.26 o
  -5   6   9         87.83         71.43        38.68 o
  -4   6   9        126.63        131.68        30.05 o
  -3   6   9        176.88        166.26        52.76 o
  -2   6   9         22.17          9.81        16.62 o
  -1   6   9         31.77         44.34         7.39 o
   0   6   9        102.04        125.34        10.06 o
   1   6   9        549.37        594.91        30.99 o
   2   6   9          3.03         17.57        10.37 o
   3   6   9       1027.92       1166.60        98.91 o
   4   6   9       1425.44       1662.20       146.99 o
   5   6   9        907.81       1135.10        98.57 o
   6   6   9       2337.89       2773.57       136.86 o
   7   6   9        237.70        275.66        16.17 o
   8   6   9        755.35        773.62        49.59 o
   9   6   9         13.17         72.13        19.30 o
  10   6   9        161.51        115.88        22.49 o
  11   6   9          2.85          0.80        22.03 o
 -12   7   9          8.80          7.99        23.96 o
 -11   7   9          7.99          9.95        23.76 o
 -10   7   9          1.04         13.62        23.02 o
  -9   7   9         10.48          2.73        37.40 o
  -8   7   9        184.36        186.11        33.57 o
  -7   7   9        225.10        173.33        47.32 o
  -6   7   9        806.66        871.62       101.75 o
  -5   7   9        583.01        604.67        84.45 o
  -4   7   9       3042.29       3251.70        84.39 o
  -3   7   9       1191.66       1131.43       243.00 o
  -2   7   9       4252.01       4867.19        67.50 o
  -1   7   9        405.09        306.81        35.66 o
   0   7   9       2215.34       2393.75        97.50 o
   1   7   9         40.82         22.20         7.39 o
   2   7   9         97.59         97.23        20.46 o
   3   7   9          9.65         11.10        11.28 o
   4   7   9          3.11          9.56        10.37 o
   5   7   9          1.21          1.00        11.07 o
   6   7   9         11.63         16.14        26.85 o
   7   7   9         85.10        113.81        24.30 o
   8   7   9         19.90         28.23        19.82 o
   9   7   9         20.80          9.70        19.35 o
  10   7   9          0.30         -3.47        21.12 o
 -11   8   9         29.71         66.45        25.02 o
 -10   8   9        362.48        369.25       152.86 o
  -9   8   9         13.83          9.59        45.71 o
  -8   8   9        307.85        263.62        55.32 o
  -7   8   9        143.80        158.57        27.82 o
  -6   8   9          2.10          8.39        18.86 o
  -5   8   9        341.29        311.84        93.38 o
  -4   8   9        251.69        192.15        48.60 o
  -3   8   9         48.67         31.25        11.28 o
  -2   8   9        111.22        157.29        12.83 o
  -1   8   9        125.91        120.72         8.51 o
   0   8   9          2.93          7.89         7.43 o
   1   8   9        238.76        256.57        17.57 o
   2   8   9         77.97         89.42        17.90 o
   3   8   9         16.88         25.57        11.30 o
   4   8   9        638.38        774.71        54.70 o
   5   8   9        160.99        213.22        36.45 o
   6   8   9       1333.22       1445.19       112.36 o
   7   8   9         94.08        113.70        19.02 o
   8   8   9        851.58        789.08        28.79 o
   9   8   9         15.07         -1.66        23.02 o
  10   8   9        147.50        144.92        24.94 o
 -10   9   9         42.49         25.96        23.19 o
  -9   9   9         70.69         59.63        26.85 o
  -8   9   9        136.47        152.76        32.61 o
  -7   9   9          1.16          2.81        17.93 o
  -6   9   9        773.97        845.80       119.66 o
  -5   9   9        137.00        104.57        19.82 o
  -4   9   9       2746.84       2977.63        71.19 o
  -3   9   9        259.20        220.77        86.98 o
  -2   9   9       3080.41       3426.65        87.58 o
  -1   9   9         60.24         23.93        10.69 o
   0   9   9       2504.01       2761.95       158.36 o
   1   9   9         70.59         16.83        21.05 o
   2   9   9        444.23        437.25       106.83 o
   3   9   9         96.63         67.38        49.55 o
   4   9   9          1.86         25.14        12.29 o
   5   9   9          0.67         -0.55        17.26 o
   6   9   9         31.48        -16.56        16.56 o
   7   9   9         69.56         54.62        19.30 o
   8   9   9         16.25         48.41        31.97 o
   9   9   9         24.02         26.07        21.57 o
 -10  10   9        122.94         86.85        34.21 o
  -9  10   9         39.17        105.46        23.81 o
  -8  10   9        204.74        183.41        43.48 o
  -7  10   9        226.52        206.56        62.35 o
  -6  10   9         84.30        120.83        44.76 o
  -5  10   9        232.09        213.85        78.66 o
  -4  10   9         46.24         33.95        13.32 o
  -3  10   9          6.96         13.73        12.39 o
  -2  10   9        586.67        748.19        67.50 o
  -1  10   9        504.08        580.13        17.24 o
   0  10   9        246.83        298.79        11.12 o
   1  10   9        354.06        434.57        26.95 o
   2  10   9        168.19        227.33        14.90 o
   3  10   9         35.78         47.16        16.65 o
   4  10   9        428.95        479.66        22.22 o
   5  10   9         36.03         47.16        41.88 o
   6  10   9        428.16        450.82        24.50 o
   7  10   9         48.23         71.87        19.57 o
   8  10   9        341.17        320.34        25.40 o
   9  10   9          0.93         29.08        36.76 o
  -9  11   9         57.83         -5.82        41.88 o
  -8  11   9        135.81        109.78        24.27 o
  -7  11   9        127.54         83.96        22.39 o
  -6  11   9        218.22        219.60        47.32 o
  -5  11   9         80.82         60.87        18.66 o
  -4  11   9        417.76        321.27        48.29 o
  -3  11   9          4.37         -4.05        16.46 o
  -2  11   9       1020.39        786.23       180.81 o
  -1  11   9          1.02          9.77        11.67 o
   0  11   9       1051.15        994.92       127.58 o
   1  11   9         56.67         18.32        11.89 o
   2  11   9        534.59        553.31       109.07 o
   3  11   9        322.65        309.39       127.59 o
   4  11   9         34.61         44.36        19.50 o
   5  11   9        196.76         94.02        66.82 o
   6  11   9          9.03         28.13        19.30 o
   7  11   9          2.59         24.58        20.66 o
   8  11   9          5.62         31.71        22.70 o
  -8  12   9        137.26         96.63        51.47 o
  -7  12   9         70.05         82.33        23.85 o
  -6  12   9        130.67        184.20        81.85 o
  -5  12   9         62.15         62.08        19.83 o
  -4  12   9          5.88         -9.93        18.27 o
  -3  12   9          3.18         -5.61        17.48 o
  -2  12   9         62.99         54.37        19.18 o
  -1  12   9        124.23        148.93        13.68 o
   0  12   9        114.93        158.69        13.93 o
   1  12   9        338.64        353.76        22.89 o
   2  12   9        102.44        138.05        19.83 o
   3  12   9        170.47        217.54        22.06 o
   4  12   9        108.75        117.19        20.48 o
   5  12   9         40.84         84.93        20.66 o
   6  12   9         91.51         68.28        21.39 o
   7  12   9         12.51         11.23        21.76 o
  -6  13   9         34.85          2.51        21.81 o
  -5  13   9         66.82         59.64        21.57 o
  -4  13   9         41.47         12.55        19.65 o
  -3  13   9          3.25        -17.78        18.52 o
  -2  13   9        167.72         98.95        47.96 o
  -1  13   9          0.61        -12.97        12.97 o
   0  13   9        312.04        209.80        60.65 o
   1  13   9         14.00         38.07        25.75 o
   2  13   9        227.27        158.74        67.79 o
   3  13   9        163.39         97.44        70.02 o
   4  13   9         36.88         16.86        29.09 o
   5  13   9         92.79         40.28        33.25 o
  -4  14   9          0.66         27.81        21.02 o
  -3  14   9         12.92         10.86        20.48 o
  -2  14   9         66.32         50.43        21.19 o
  -1  14   9         46.53         48.00        15.04 o
   0  14   9        113.39        151.71        16.05 o
   1  14   9        151.33        180.32        16.53 o
   2  14   9         42.95         34.53        30.69 o
   3  14   9        161.26        209.18        72.26 o
 -12   0  10          2.96         -5.92        21.92 o
 -10   0  10        611.33        568.31        64.94 o
  -8   0  10       4644.62       4958.12       121.16 o
  -6   0  10       3899.85       4175.75       189.88 o
  -4   0  10        911.89        835.00        23.05 o
  -2   0  10          8.77         -4.75         9.46 o
   0   0  10        228.38        251.98        37.20 o
   2   0  10       2278.18       2646.05        67.11 o
   4   0  10       1282.92       1210.41       109.84 o
   6   0  10         90.40         57.06        28.45 o
   8   0  10        349.13        403.26        64.28 o
  10   0  10        166.46        150.46        21.81 o
 -13   1  10         18.79         10.35        17.01 o
 -12   1  10         33.68         71.48        19.41 o
 -11   1  10         48.76         55.06        15.16 o
 -10   1  10         77.05        116.18        15.48 o
  -9   1  10         29.06         40.81        24.09 o
  -8   1  10        273.44        301.37        25.20 o
  -7   1  10          2.75         -6.35         8.77 o
  -6   1  10       1231.74       1398.40        59.99 o
  -5   1  10         71.41         78.15        18.92 o
  -4   1  10       1000.89        982.70        84.00 o
  -3   1  10        173.04        179.12        39.14 o
  -2   1  10         49.04         38.64        10.52 o
  -1   1  10          4.82          5.97         4.90 o
   0   1  10       6061.33       6328.29       167.76 o
   1   1  10         89.67         77.28         9.36 o
   2   1  10       8299.87       8833.82       356.31 o
   3   1  10         31.39         28.55         8.67 o
   4   1  10       2659.68       2652.22       146.05 o
   5   1  10         50.88         56.19         9.06 o
   6   1  10        781.55        761.96        30.30 o
   7   1  10          1.90          6.73         9.60 o
   8   1  10        313.50        308.19        13.20 o
   9   1  10          7.30         29.55        13.29 o
  10   1  10        209.40        124.93        15.51 o
  11   1  10          2.13         12.05        15.06 o
 -13   2  10         13.64         14.39        23.96 o
 -12   2  10          3.05         32.23        23.20 o
 -11   2  10         12.58         12.31        21.30 o
 -10   2  10        524.00        515.82        83.16 o
  -9   2  10         24.07         40.62        15.12 o
  -8   2  10       3675.73       3925.58       157.62 o
  -7   2  10        151.51        139.13        59.79 o
  -6   2  10       5509.37       5920.34       295.84 o
  -5   2  10         98.97         81.50        27.50 o
  -4   2  10       2125.51       2051.65        86.25 o
  -3   2  10       2324.56       2326.00       102.32 o
  -2   2  10       1116.77       1072.55        22.38 o
  -1   2  10       2607.12       2874.04       132.11 o
   0   2  10        860.61       1013.99        36.87 o
   1   2  10       1099.72       1119.73        58.60 o
   2   2  10       1521.59       1706.81       117.26 o
   3   2  10        234.13        255.82        59.16 o
   4   2  10       1827.50       1784.92       159.90 o
   5   2  10        468.72        449.30        80.93 o
   6   2  10        256.30        214.64        15.99 o
   7   2  10         82.75         67.55        31.33 o
   8   2  10         10.29         39.26        19.57 o
   9   2  10         10.42          3.67        21.64 o
  10   2  10         30.82         82.48        31.97 o
  11   2  10          4.19         36.49        23.64 o
 -12   3  10         48.45         62.48        26.53 o
 -11   3  10        460.94        472.43        29.19 o
 -10   3  10         71.92         40.51        30.69 o
  -9   3  10        417.68        392.89        52.77 o
  -8   3  10        233.02        254.06        76.42 o
  -7   3  10         33.72         34.14        21.42 o
  -6   3  10       1646.95       1798.59       112.12 o
  -5   3  10         44.74         21.42        23.98 o
  -4   3  10        806.28        810.62       158.73 o
  -3   3  10        579.65        557.72       141.73 o
  -2   3  10         62.54         38.67        17.58 o
  -1   3  10        203.21        110.04         9.32 o
   0   3  10       2963.92       3328.02       180.08 o
   1   3  10         83.37         38.78         8.70 o
   2   3  10       5970.78       6299.61       575.39 o
   3   3  10       1138.60       1239.98       113.66 o
   4   3  10       3496.52       3819.23       490.67 o
   5   3  10       1377.50       1656.98       162.67 o
   6   3  10        830.49        902.33       112.95 o
   7   3  10        619.33        720.83        95.65 o
   8   3  10        245.38        263.05        23.85 o
   9   3  10        102.78        126.62        29.73 o
  10   3  10         86.03         30.03        22.29 o
  11   3  10          0.05        -20.84        20.84 o
 -12   4  10          2.83         -0.91        30.05 o
 -11   4  10         37.99         -1.04        22.67 o
 -10   4  10        179.70         91.06       100.40 o
  -9   4  10          5.91         13.98        18.43 o
  -8   4  10        650.35        689.76        95.97 o
  -7   4  10         10.90         16.01        11.92 o
  -6   4  10       1164.84       1266.33        46.10 o
  -5   4  10        837.02        811.82        63.36 o
  -4   4  10       2730.35       2868.84       115.82 o
  -3   4  10       5704.45       6164.06       251.29 o
  -2   4  10       1545.69       1596.61        31.03 o
  -1   4  10       4767.59       5373.11       155.15 o
   0   4  10       1297.13       1488.40        43.64 o
   1   4  10       2324.01       2502.82       100.91 o
   2   4  10       1344.55       1692.11       174.54 o
   3   4  10          2.14         17.42        11.73 o
   4   4  10         56.91         56.26        12.21 o
   5   4  10         34.81         19.18        17.58 o
   6   4  10          3.34         16.50        11.97 o
   7   4  10         11.80         23.80        14.31 o
   8   4  10         98.56        129.43        40.60 o
   9   4  10          1.01        -13.37        19.65 o
  10   4  10        105.06         69.63        22.21 o
  11   4  10          1.67         17.13        21.84 o
 -12   5  10         21.53         28.53        24.18 o
 -11   5  10        494.31        503.44        30.14 o
 -10   5  10         55.88         34.96        23.02 o
  -9   5  10        662.33        638.02        28.33 o
  -8   5  10         34.13         32.84        14.55 o
  -7   5  10         15.99         11.06        11.47 o
  -6   5  10        132.62        130.79        46.04 o
  -5   5  10       1388.56       1451.76       195.02 o
  -4   5  10          0.88         13.67        11.65 o
  -3   5  10       1503.52       1686.35       183.22 o
  -2   5  10        309.26        358.51       104.58 o
  -1   5  10         19.26         13.61        14.03 o
   0   5  10        255.30        186.54        35.02 o
   1   5  10        214.34        175.32        34.25 o
   2   5  10        743.63        795.88       149.11 o
   3   5  10         40.94         36.09        12.18 o
   4   5  10        867.60       1023.59       130.25 o
   5   5  10       1085.71       1353.28       138.27 o
   6   5  10        360.23        409.61        79.95 o
   7   5  10        715.91        820.97       158.68 o
   8   5  10        343.89        317.71        65.24 o
   9   5  10        247.55        245.31        54.68 o
  10   5  10         79.66         53.12        21.93 o
  11   5  10         60.53         36.09        22.85 o
 -12   6  10          3.24        -21.74        23.96 o
 -11   6  10         63.56         28.24        47.95 o
 -10   6  10          6.25          2.85        21.64 o
  -9   6  10          1.44         22.26        19.34 o
  -8   6  10         19.53         47.97        18.89 o
  -7   6  10        118.46        116.76        46.68 o
  -6   6  10        358.31        368.55        87.95 o
  -5   6  10        566.76        524.51        94.05 o
  -4   6  10        612.11        632.19        43.83 o
  -3   6  10       3575.03       4099.01        61.76 o
  -2   6  10        894.16       1060.62        20.56 o
  -1   6  10       5006.16       5847.25       223.88 o
   0   6  10         72.49        128.32         8.94 o
   1   6  10       1156.62       1197.92        53.67 o
   2   6  10         64.69         62.54        12.47 o
   3   6  10          0.42         12.02        11.52 o
   4   6  10          6.43         14.86        11.07 o
   5   6  10         24.10         12.11        27.81 o
   6   6  10         35.72         50.09        13.35 o
   7   6  10         97.29         53.38        19.02 o
   8   6  10         31.02         30.54        30.05 o
   9   6  10          9.91         13.35        20.10 o
  10   6  10          0.60          5.53        21.30 o
 -11   7  10        467.89        402.53        30.51 o
 -10   7  10         89.54         79.68        23.35 o
  -9   7  10        707.23        687.33        30.23 o
  -8   7  10        122.84         98.86        52.43 o
  -7   7  10        105.74        108.12        27.81 o
  -6   7  10          1.74         24.85        13.24 o
  -5   7  10         66.59         57.94        29.09 o
  -4   7  10         85.90         47.61        21.10 o
  -3   7  10        439.55        393.66       115.78 o
  -2   7  10          0.14          2.37        11.47 o
  -1   7  10        127.26         58.94         8.69 o
   0   7  10         46.34         17.54        12.18 o
   1   7  10        106.82         53.15        14.77 o
   2   7  10        151.64        150.54        59.15 o
   3   7  10        265.16        350.19       107.44 o
   4   7  10        180.11        242.78        81.85 o
   5   7  10        831.03       1027.37       168.62 o
   6   7  10        294.60        356.44        58.84 o
   7   7  10        550.06        600.49       115.79 o
   8   7  10         59.51         70.46        20.48 o
   9   7  10        213.72        253.23        32.61 o
  10   7  10         15.15         25.36        38.68 o
 -11   8  10         41.53         42.24        24.94 o
 -10   8  10          0.92         19.96        22.73 o
  -9   8  10         13.92         23.08        21.02 o
  -8   8  10         26.21         67.05        20.73 o
  -7   8  10        220.57        219.98        79.94 o
  -6   8  10         13.92         12.44        17.93 o
  -5   8  10       1262.02       1212.96       163.90 o
  -4   8  10        321.89        314.34        97.86 o
  -3   8  10       3418.95       3731.46       251.29 o
  -2   8  10       1195.77       1355.36        23.29 o
  -1   8  10       2360.96       2760.76        63.13 o
   0   8  10        506.04        607.52        20.13 o
   1   8  10        914.49       1045.78        48.21 o
   2   8  10          1.52          6.19        10.62 o
   3   8  10         33.67         39.44        14.07 o
   4   8  10         26.19          8.31        23.66 o
   5   8  10          1.55         23.74        16.84 o
   6   8  10         15.71          5.69        17.30 o
   7   8  10         10.82         46.07        19.11 o
   8   8  10          0.40         -9.17        19.93 o
   9   8  10         25.59         11.02        21.65 o
 -10   9  10         13.79          4.25        24.21 o
  -9   9  10        195.78        209.13        27.82 o
  -8   9  10          3.32         20.79        21.05 o
  -7   9  10        113.22        122.03        21.02 o
  -6   9  10        290.49        235.06        48.92 o
  -5   9  10         11.19        -12.53        16.39 o
  -4   9  10        429.53        326.08        95.63 o
  -3   9  10        339.62        242.92        90.50 o
  -2   9  10         49.75         33.32        14.04 o
  -1   9  10        468.73        295.23        41.73 o
   0   9  10        186.76        118.03        19.75 o
   1   9  10        513.17        473.87       101.25 o
   2   9  10        289.72        278.51        73.87 o
   3   9  10        330.54        386.02        85.38 o
   4   9  10          1.43         38.82        16.20 o
   5   9  10        337.36        333.82       118.00 o
   6   9  10         35.43         35.64        30.69 o
   7   9  10        268.46        247.76        73.86 o
   8   9  10         36.54         43.11        23.98 o
   9   9  10        165.23        156.75        25.30 o
  -9  10  10         63.92        108.37        54.35 o
  -8  10  10        152.90        110.06        48.60 o
  -7  10  10        184.50        247.95       105.83 o
  -6  10  10        142.54        135.52        50.52 o
  -5  10  10        406.65        366.85       149.99 o
  -4  10  10         11.88         37.26        17.19 o
  -3  10  10        768.49        810.88       197.40 o
  -2  10  10         51.29        103.33        17.93 o
  -1  10  10        971.29       1177.67        36.38 o
   0  10  10         19.59         36.93         9.91 o
   1  10  10        771.64        919.64        30.99 o
   2  10  10         65.40         46.27        17.30 o
   3  10  10        329.38        415.64        40.29 o
   4  10  10         85.00         85.03        30.37 o
   5  10  10         23.69         42.60        18.66 o
   6  10  10          9.98         21.77        19.30 o
   7  10  10         12.18         24.54        20.84 o
   8  10  10         13.91        -21.48        21.48 o
  -8  11  10         10.31         37.55        23.50 o
  -7  11  10         94.60        113.63        24.30 o
  -6  11  10         75.20         76.12        53.07 o
  -5  11  10         45.16         31.20        19.57 o
  -4  11  10         62.09         39.93        19.65 o
  -3  11  10          0.47         30.99        17.30 o
  -2  11  10         24.87          0.39        17.56 o
  -1  11  10         69.58         46.83        18.87 o
   0  11  10        396.16        295.45        74.40 o
   1  11  10        246.12        218.75        50.32 o
   2  11  10        384.52        351.95        72.91 o
   3  11  10        275.06        263.47       126.31 o
   4  11  10         56.09         13.14        41.88 o
   5  11  10        168.86        122.03        44.12 o
   6  11  10          5.22         27.58        22.70 o
   7  11  10         85.25        139.90        43.48 o
  -7  12  10        171.87        167.26        47.96 o
  -6  12  10        200.90        205.89       122.46 o
  -5  12  10        227.47        211.34        59.79 o
  -4  12  10         55.40         38.11        39.96 o
  -3  12  10        188.93        207.39        58.51 o
  -2  12  10          2.02         -3.71        18.66 o
  -1  12  10        132.80        165.84        15.14 o
   0  12  10          0.84         -1.66        13.08 o
   1  12  10        149.33        186.77        15.36 o
   2  12  10         22.40          7.33        19.88 o
   3  12  10        166.21        184.83        22.94 o
   4  12  10         52.51         55.38        21.12 o
   5  12  10         61.01         54.72        21.76 o
   6  12  10         11.06        -17.18        21.48 o
  -5  13  10         20.37         -1.16        21.57 o
  -4  13  10         21.88          1.99        20.84 o
  -3  13  10          4.34         44.73        22.38 o
  -2  13  10          2.61         19.11        20.02 o
  -1  13  10         85.99         13.80        14.41 o
   0  13  10        140.61         62.46        23.35 o
   1  13  10        302.62        236.68        73.29 o
   2  13  10        152.28         92.69        55.95 o
   3  13  10        207.59        176.60        64.59 o
   4  13  10        120.55        112.02        57.55 o
  -3  14  10         21.54         23.69        34.85 o
  -2  14  10         64.78         63.43        41.24 o
  -1  14  10         39.03         16.98        14.97 o
   0  14  10         31.25         57.15        17.97 o
   1  14  10         34.10         40.86        15.62 o
   2  14  10         23.14         27.90        22.35 o
 -11   0  11        145.25         67.26        62.03 o
  -9   0  11         46.41         28.11        19.81 o
  -7   0  11         47.44         10.20        13.02 o
  -5   0  11         63.97         80.58        49.23 o
  -3   0  11        243.95        142.35        48.61 o
  -1   0  11         20.18         20.69         7.39 o
   1   0  11        886.96        819.84        42.59 o
   3   0  11       3539.78       3763.83       298.35 o
   5   0  11       2539.14       2749.09       222.53 o
   7   0  11       1322.92       1394.34        53.78 o
   9   0  11        116.47        125.49        81.21 o
  11   0  11         31.00         53.76        23.02 o
 -12   1  11          1.42         12.25        16.42 o
 -11   1  11          2.02         21.26        15.58 o
 -10   1  11          0.60         -9.97        16.04 o
  -9   1  11        629.81        736.23        39.71 o
  -8   1  11          6.26         -5.44        10.06 o
  -7   1  11       4074.03       4615.96       159.10 o
  -6   1  11         47.09         35.77        20.81 o
  -5   1  11       7240.08       7566.57       315.52 o
  -4   1  11         19.34         20.23         8.36 o
  -3   1  11       4150.21       4426.58       250.94 o
  -2   1  11        119.65        109.00        18.36 o
  -1   1  11        846.47        938.17        30.19 o
   0   1  11         64.99         59.79         9.91 o
   1   1  11         71.21         52.26         6.18 o
   2   1  11          5.29         -6.26         7.75 o
   3   1  11        107.80         86.77        14.77 o
   4   1  11         45.64         28.18         8.71 o
   5   1  11        176.92        199.40        10.81 o
   6   1  11        155.59        163.06        17.26 o
   7   1  11         35.74         32.53        10.56 o
   8   1  11         40.62          8.25        13.71 o
   9   1  11          9.33         28.61        14.68 o
  10   1  11         12.99        -17.42        17.42 o
  11   1  11         56.80         41.46        22.64 o
 -12   2  11         49.14         34.75        23.71 o
 -11   2  11         60.93         59.24        23.39 o
 -10   2  11        251.89        269.49        93.69 o
  -9   2  11         44.60         22.74        41.56 o
  -8   2  11        304.72        298.55        54.04 o
  -7   2  11         97.72        136.60        49.56 o
  -6   2  11          0.70         15.39        12.56 o
  -5   2  11        346.55        371.96        91.15 o
  -4   2  11        361.03        319.40        33.58 o
  -3   2  11        680.61        549.06        35.52 o
  -2   2  11        682.95        674.08        33.60 o
  -1   2  11         43.94         64.68         9.17 o
   0   2  11         20.96         32.22         7.81 o
   1   2  11       2286.09       2391.32       150.15 o
   2   2  11         14.67         25.71        11.52 o
   3   2  11       4782.63       5057.72       220.32 o
   4   2  11          9.64         32.50        11.97 o
   5   2  11       3410.28       3792.27       140.58 o
   6   2  11         22.53          8.60        12.43 o
   7   2  11        826.34        801.24        42.87 o
   8   2  11        103.62         93.12        22.03 o
   9   2  11         40.51         46.78        32.29 o
  10   2  11         30.77         61.17        46.99 o
  11   2  11         13.28         27.03        25.30 o
 -12   3  11         70.71         94.43        25.52 o
 -11   3  11         16.45         44.15        22.84 o
 -10   3  11        197.27        183.06        24.73 o
  -9   3  11        428.40        491.54        40.30 o
  -8   3  11        126.29         90.34        23.98 o
  -7   3  11       1532.77       1794.86        53.80 o
  -6   3  11         55.79         47.43        15.98 o
  -5   3  11       3878.88       3911.06       121.42 o
  -4   3  11        206.50        218.51        54.36 o
  -3   3  11       3454.19       3607.55       195.57 o
  -2   3  11        859.14        852.69        74.25 o
  -1   3  11       1674.53       1758.85        81.12 o
   0   3  11       2212.71       2253.12        92.74 o
   1   3  11        474.46        343.70        22.99 o
   2   3  11       2036.37       2294.55       159.62 o
   3   3  11        218.00        244.54        58.84 o
   4   3  11         68.41         63.00        34.85 o
   5   3  11         59.85         66.33        13.74 o
   6   3  11         75.50         76.00        16.17 o
   7   3  11         21.04         33.89        20.27 o
   8   3  11        102.41         54.99        30.05 o
   9   3  11          1.57          1.23        23.04 o
  10   3  11         42.57         26.62        24.56 o
  11   3  11         35.97         -5.31        25.02 o
 -12   4  11         83.68         52.00        87.92 o
 -11   4  11         98.44         46.60        84.72 o
 -10   4  11        429.84        434.82        86.67 o
  -9   4  11         22.72          8.75        19.48 o
  -8   4  11        668.12        654.10       128.28 o
  -7   4  11          9.47         43.01        13.94 o
  -6   4  11          0.04         -9.33        12.15 o
  -5   4  11         21.57          0.44        11.07 o
  -4   4  11        268.06        290.80        78.99 o
  -3   4  11         35.57         35.18        21.42 o
  -2   4  11       1894.31       1968.95        39.68 o
  -1   4  11          2.76          4.92         7.87 o
   0   4  11       1016.63       1167.70        37.05 o
   1   4  11        117.31        144.21         9.39 o
   2   4  11       1328.39       1635.53       144.74 o
   3   4  11       1302.10       1611.22       118.79 o
   4   4  11        366.43        328.93        30.70 o
   5   4  11        831.17        989.46        38.72 o
   6   4  11        290.93        375.66        72.27 o
   7   4  11        618.77        694.66        46.70 o
   8   4  11        302.16        377.23        26.31 o
   9   4  11        180.84        130.80        51.80 o
  10   4  11        106.93         63.19        25.90 o
 -11   5  11          5.23         34.87        25.02 o
 -10   5  11        126.02        154.46        24.56 o
  -9   5  11         60.98         77.53        21.19 o
  -8   5  11         86.68         62.05        20.46 o
  -7   5  11        118.68        107.02        35.81 o
  -6   5  11         23.35         -0.47        12.11 o
  -5   5  11        993.65        924.61       172.51 o
  -4   5  11        161.85        146.56        40.61 o
  -3   5  11       2539.81       2622.91        51.69 o
  -2   5  11       3116.83       3284.58        88.90 o
  -1   5  11       1072.55       1024.93        55.35 o
   0   5  11       4427.81       4837.96       129.69 o
   1   5  11        143.56         89.67        22.65 o
   2   5  11       1162.78       1416.22        61.15 o
   3   5  11          0.24          0.22        12.43 o
   4   5  11         26.99         23.02        25.57 o
   5   5  11         50.63         33.06        36.76 o
   6   5  11        382.47        491.48       133.68 o
   7   5  11          0.30         -6.33        19.30 o
   8   5  11        282.17        258.79        59.16 o
   9   5  11          2.57          1.39        21.19 o
  10   5  11         41.90         18.63        22.73 o
 -11   6  11         43.83         69.90        25.47 o
 -10   6  11        356.67        382.82        96.89 o
  -9   6  11        172.81        147.12        24.10 o
  -8   6  11        931.77       1077.58       144.95 o
  -7   6  11        251.24        254.77        82.18 o
  -6   6  11         14.74         31.55        14.23 o
  -5   6  11          5.37         10.02        11.07 o
  -4   6  11        623.32        648.69       135.64 o
  -3   6  11          5.59          0.23        11.28 o
  -2   6  11       1307.34       1454.64        25.58 o
  -1   6  11        121.36        147.84        10.56 o
   0   6  11        875.79       1101.39        30.24 o
   1   6  11        247.64        289.42        22.62 o
   2   6  11        183.48        271.71        18.55 o
   3   6  11        149.50        221.74        53.08 o
   4   6  11          4.73         -5.30        11.07 o
   5   6  11        279.95        317.95        17.34 o
   6   6  11        171.00        187.92        26.86 o
   7   6  11        217.57        229.36        23.02 o
   8   6  11        167.28        185.28        23.58 o
   9   6  11         82.72         64.95        23.02 o
  10   6  11        129.79         79.11        24.56 o
 -11   7  11         53.95          3.84        33.25 o
 -10   7  11        209.08        192.11        26.73 o
  -9   7  11          6.83         25.57        21.64 o
  -8   7  11        310.82        215.47        48.29 o
  -7   7  11          0.96         -2.03        18.39 o
  -6   7  11        308.53        239.65        48.29 o
  -5   7  11         21.71         20.22        19.82 o
  -4   7  11        351.34        381.94       106.81 o
  -3   7  11        255.88        237.35        74.51 o
  -2   7  11        409.35        276.77        16.50 o
  -1   7  11       1436.81       1364.62        63.32 o
   0   7  11        827.55        724.86        85.44 o
   1   7  11        209.50        146.93        31.62 o
   2   7  11        525.08        567.23       134.66 o
   3   7  11          7.40          4.48        17.26 o
   4   7  11        191.81        155.87        41.89 o
   5   7  11          1.21        -18.54        18.54 o
   6   7  11          3.14         -4.15        17.61 o
   7   7  11         15.22         41.25        29.09 o
   8   7  11         90.67         65.23        56.27 o
   9   7  11          0.23         24.59        24.93 o
 -10   8  11        241.21        243.16       129.82 o
  -9   8  11         43.81         73.21        23.02 o
  -8   8  11        372.53        424.94       136.87 o
  -7   8  11          7.40        -12.30        18.66 o
  -6   8  11        129.65        106.03        39.64 o
  -5   8  11        233.22        210.91        92.41 o
  -4   8  11         17.76          6.33        13.73 o
  -3   8  11        330.07        352.38       128.24 o
  -2   8  11       1340.35       1429.61        77.80 o
  -1   8  11          6.70          8.13        10.89 o
   0   8  11       1499.76       1776.15        42.24 o
   1   8  11         17.82         10.10        12.77 o
   2   8  11       1026.59       1305.80        61.77 o
   3   8  11        188.98        210.94        16.27 o
   4   8  11        169.79        182.05        19.57 o
   5   8  11         21.25         41.74        18.73 o
   6   8  11         68.90         62.34        19.75 o
   7   8  11         21.49         11.05        20.56 o
   8   8  11        153.41        137.19        23.93 o
   9   8  11         30.40         60.16        24.10 o
  -9   9  11          0.06        -22.43        22.43 o
  -8   9  11        182.93        103.14        42.52 o
  -7   9  11         70.47         73.26        21.48 o
  -6   9  11        337.37        291.27        91.78 o
  -5   9  11        140.91        106.35        19.48 o
  -4   9  11        571.51        539.28        35.82 o
  -3   9  11          0.73         -3.71        16.20 o
  -2   9  11        884.57        826.92       150.07 o
  -1   9  11         89.75         54.78        13.29 o
   0   9  11       1029.96        977.41       116.31 o
   1   9  11         64.68          9.38        23.44 o
   2   9  11        821.70        833.14       165.41 o
   3   9  11          0.60          6.28        17.82 o
   4   9  11        147.69         96.81        42.84 o
   5   9  11         28.75         15.86        18.92 o
   6   9  11         22.41         22.35        19.83 o
   7   9  11         10.99         10.84        21.12 o
   8   9  11         72.23          1.81        30.69 o
  -8  10  11         57.03         47.38        34.85 o
  -7  10  11          3.25         16.44        21.35 o
  -6  10  11        113.62        118.08        38.68 o
  -5  10  11         70.19         74.76        61.38 o
  -4  10  11         16.28          4.80        18.43 o
  -3  10  11        127.20        126.65        50.52 o
  -2  10  11        130.38        148.99        20.21 o
  -1  10  11         25.17         40.79        14.21 o
   0  10  11        630.02        722.98        41.82 o
   1  10  11         42.99         61.13        12.88 o
   2  10  11        693.54        786.32        27.42 o
   3  10  11        170.15        209.75        28.46 o
   4  10  11        359.41        420.55        25.22 o
   5  10  11         75.43         66.61        21.12 o
   6  10  11        124.48        139.25        22.56 o
   7  10  11          5.21         -4.26        21.57 o
  -7  11  11         77.71         43.43        34.85 o
  -6  11  11        314.26        294.28        32.62 o
  -5  11  11        231.21        134.93        46.68 o
  -4  11  11        319.78        279.99        55.00 o
  -3  11  11        202.25        165.76        21.39 o
  -2  11  11        114.62         46.15        21.02 o
  -1  11  11         11.60          2.65        12.61 o
   0  11  11        145.64         94.74        30.27 o
   1  11  11         24.53         -3.77        17.01 o
   2  11  11        227.24        221.29        85.37 o
   3  11  11         36.46         44.30        20.08 o
   4  11  11        151.73         96.88        54.67 o
   5  11  11          1.26        -19.88        19.88 o
   6  11  11          5.09         10.07        21.84 o
  -6  12  11         67.38         86.10        47.63 o
  -5  12  11          2.60         23.39        21.19 o
  -4  12  11         65.13         13.57        20.48 o
  -3  12  11          5.96         19.24        19.57 o
  -2  12  11         16.98        -31.33        31.33 o
  -1  12  11          3.51          9.73        18.97 o
   0  12  11        273.84        257.30        27.72 o
   1  12  11         42.73         43.20        19.29 o
   2  12  11        404.80        436.14        27.14 o
   3  12  11        123.25        103.98        22.55 o
   4  12  11        201.08        214.91        38.37 o
   5  12  11        157.46        188.92        24.76 o
  -4  13  11        112.27        171.26        24.49 o
  -3  13  11        135.51         80.67        43.80 o
  -2  13  11         34.43         18.71        56.58 o
  -1  13  11         77.77         -1.72        17.11 o
   0  13  11         14.22          2.53        16.98 o
   1  13  11          1.17         -8.81        14.82 o
   2  13  11         58.22          0.24        22.59 o
   3  13  11          3.18         35.20        22.59 o
 -12   0  12          2.83        -15.40        23.85 o
 -10   0  12         13.38        -11.80        31.65 o
  -8   0  12        771.55        731.18       182.68 o
  -6   0  12       5527.59       5771.44       169.22 o
  -4   0  12       7706.54       8284.95       438.91 o
  -2   0  12       2919.19       2990.02       111.67 o
   0   0  12          4.22         -3.28         7.91 o
   2   0  12        236.80        195.45        21.10 o
   4   0  12          9.28         14.39        12.21 o
   6   0  12         64.46         48.24        43.80 o
   8   0  12         13.02         12.16        21.44 o
  10   0  12         47.75          4.13        23.48 o
 -12   1  12        448.73        455.05        39.33 o
 -11   1  12          5.59          4.88        25.19 o
 -10   1  12        246.48        252.06        18.24 o
  -9   1  12         78.93         87.51        15.47 o
  -8   1  12          7.71          9.35        13.03 o
  -7   1  12        166.74        160.77        20.86 o
  -6   1  12        421.31        428.39        32.96 o
  -5   1  12         73.37         92.18        11.25 o
  -4   1  12         89.90        120.38        15.32 o
  -3   1  12          2.99          6.67         8.77 o
  -2   1  12        282.05        281.25        28.16 o
  -1   1  12         13.24         16.63         6.13 o
   0   1  12          4.97          7.67         5.61 o
   1   1  12         69.98         51.40         7.71 o
   2   1  12       1043.62       1211.35        55.22 o
   3   1  12         37.89         37.80        10.87 o
   4   1  12       2462.10       2649.07       118.01 o
   5   1  12          0.75         -1.94         8.84 o
   6   1  12       1402.35       1318.06        68.59 o
   7   1  12          2.22         -5.63        14.12 o
   8   1  12        357.56        317.58        36.56 o
   9   1  12          3.75          8.84        15.95 o
  10   1  12         19.52         17.61        16.53 o
 -12   2  12          5.72         21.06        24.30 o
 -11   2  12         75.14         74.40        42.84 o
 -10   2  12          2.27        -12.20        22.58 o
  -9   2  12        153.60        118.45        36.45 o
  -8   2  12        352.33        346.35        90.50 o
  -7   2  12         36.86         37.39        35.17 o
  -6   2  12       2272.54       2293.15       121.15 o
  -5   2  12         79.63         56.57        14.39 o
  -4   2  12       4769.77       5118.19       235.37 o
  -3   2  12          4.31         -7.48        19.18 o
  -2   2  12       3946.56       4284.70        69.52 o
  -1   2  12         93.07         91.67        13.66 o
   0   2  12        656.27        740.10        31.22 o
   1   2  12       1197.53       1319.28        60.91 o
   2   2  12          4.63         21.03        11.97 o
   3   2  12        513.87        514.43        26.23 o
   4   2  12          1.64         11.83        20.14 o
   5   2  12         13.14         15.63        12.63 o
   6   2  12         36.40         41.37        15.20 o
   7   2  12        119.48        135.75        36.77 o
   8   2  12          3.77        -26.67        26.85 o
   9   2  12         59.69         47.01        58.18 o
  10   2  12         34.09         20.51        29.73 o
 -11   3  12         32.43          9.69        25.15 o
 -10   3  12         86.22        110.11        24.12 o
  -9   3  12        301.20        309.69        45.09 o
  -8   3  12         11.59         20.39        25.89 o
  -7   3  12        469.44        414.58        71.00 o
  -6   3  12         29.08         17.09        12.38 o
  -5   3  12         86.12         64.50        12.64 o
  -4   3  12          6.55        -11.73        11.73 o
  -3   3  12        775.97        700.46       115.51 o
  -2   3  12         81.99         49.64        21.74 o
  -1   3  12       2709.52       2937.11        77.27 o
   0   3  12         97.84         76.44        21.04 o
   1   3  12        940.48        886.83        61.16 o
   2   3  12       1314.20       1372.79       223.49 o
   3   3  12        346.13        325.42        86.67 o
   4   3  12       2230.01       2390.43       270.18 o
   5   3  12        183.90        243.99        72.26 o
   6   3  12        960.32        959.62       162.56 o
   7   3  12        144.56        151.58        23.65 o
   8   3  12        244.02        200.45        27.94 o
   9   3  12        113.77        148.34        42.84 o
  10   3  12         38.62          6.33        37.40 o
 -11   4  12        303.92        252.58       117.03 o
 -10   4  12          8.46         27.18        27.17 o
  -9   4  12        536.29        487.03        71.96 o
  -8   4  12        109.39        120.74        21.95 o
  -7   4  12        437.20        356.68        94.03 o
  -6   4  12        575.47        551.51       111.32 o
  -5   4  12          4.60        -15.02        15.02 o
  -4   4  12       2741.42       2950.16        55.48 o
  -3   4  12        138.13        129.25        48.92 o
  -2   4  12       2420.50       2434.49        77.27 o
  -1   4  12        626.05        684.75        26.82 o
   0   4  12        742.77        776.85        34.27 o
   1   4  12       2831.60       3362.22        91.86 o
   2   4  12        176.07        167.76        20.14 o
   3   4  12        984.47       1130.80        62.41 o
   4   4  12         18.41         21.33        12.43 o
   5   4  12          4.74          0.72        14.80 o
   6   4  12         33.85         35.36        20.28 o
   7   4  12        154.89        177.27        26.86 o
   8   4  12          5.15        -22.21        22.21 o
   9   4  12         79.69         64.84        34.53 o
  10   4  12         24.62          7.13        38.04 o
 -11   5  12         38.40         82.33        26.21 o
 -10   5  12        118.98        112.84        25.81 o
  -9   5  12        412.41        407.10        36.78 o
  -8   5  12         16.40         22.38        36.44 o
  -7   5  12        797.21        732.37        42.87 o
  -6   5  12          4.08          1.65        13.82 o
  -5   5  12          1.80         21.10        11.30 o
  -4   5  12          0.80         -8.31        16.62 o
  -3   5  12       1054.83        933.34        57.29 o
  -2   5  12        120.93         75.09        29.41 o
  -1   5  12       3037.76       3231.26       126.52 o
   0   5  12        149.63         92.25        26.40 o
   1   5  12       1331.13       1409.04       109.62 o
   2   5  12        138.13         99.19        38.37 o
   3   5  12         80.78         93.27        33.89 o
   4   5  12        349.29        358.36        89.22 o
   5   5  12         30.49         24.99        19.65 o
   6   5  12        188.71        191.21        59.15 o
   7   5  12        141.73        202.56        24.30 o
   8   5  12        114.25        174.23        48.28 o
   9   5  12        107.73         80.74        25.62 o
 -10   6  12         78.63         44.69        66.50 o
  -9   6  12        402.08        324.51       106.17 o
  -8   6  12         89.89         72.68        33.89 o
  -7   6  12        649.47        611.11       169.54 o
  -6   6  12         73.62         54.99        24.94 o
  -5   6  12        116.15        103.00        62.02 o
  -4   6  12        152.89        205.47        65.86 o
  -3   6  12         32.04         43.56        11.52 o
  -2   6  12        288.19        338.40        37.73 o
  -1   6  12        450.07        496.71        22.25 o
   0   6  12        324.26        346.07        20.77 o
   1   6  12       1208.76       1382.52        59.59 o
   2   6  12        112.35        131.09        13.56 o
   3   6  12        300.63        317.08        29.74 o
   4   6  12          1.76          7.02        13.46 o
   5   6  12         17.00         13.97        18.84 o
   6   6  12         14.99         19.71        19.75 o
   7   6  12        132.90         83.81        23.02 o
   8   6  12          7.56          4.19        25.57 o
   9   6  12         75.62         74.17        24.85 o
 -10   7  12         15.90         13.42        25.47 o
  -9   7  12        327.56        325.27        29.02 o
  -8   7  12        106.75        147.17        61.38 o
  -7   7  12        845.51        727.95        47.03 o
  -6   7  12         55.82         35.73        41.88 o
  -5   7  12        168.82         90.22        41.57 o
  -4   7  12        130.14        137.16        63.30 o
  -3   7  12        315.04        203.00        23.98 o
  -2   7  12        202.66         98.20        26.86 o
  -1   7  12       1683.33       1765.77       128.88 o
   0   7  12        300.82        258.43        49.31 o
   1   7  12       1669.17       1793.34       160.40 o
   2   7  12         11.10         22.25        13.83 o
   3   7  12        389.68        465.41       127.28 o
   4   7  12         23.18         31.11        17.75 o
   5   7  12        120.57        147.98        46.36 o
   6   7  12         23.08          7.37        28.13 o
   7   7  12        137.49        101.95        24.62 o
   8   7  12         27.21         -1.67        21.84 o
  -9   8  12        365.53        325.76       132.39 o
  -8   8  12          0.15         41.30        22.27 o
  -7   8  12        406.24        396.29       115.77 o
  -6   8  12         23.74         -2.01        20.78 o
  -5   8  12        215.43        247.78        95.92 o
  -4   8  12         34.99         18.79        35.17 o
  -3   8  12        500.05        424.59       129.86 o
  -2   8  12          2.51         -4.06        13.40 o
  -1   8  12        674.55        754.64        41.28 o
   0   8  12        412.11        474.28        23.82 o
   1   8  12       1235.17       1316.82        63.11 o
   2   8  12        172.90        204.51        20.93 o
   3   8  12        461.38        524.64        51.17 o
   4   8  12         14.47         10.62        19.30 o
   5   8  12          7.78          3.84        19.30 o
   6   8  12         23.79         66.97        28.77 o
   7   8  12         53.03         27.45        21.84 o
   8   8  12         12.98         -6.95        22.84 o
  -9   9  12         53.10         43.19        24.89 o
  -8   9  12         46.96         31.21        25.58 o
  -7   9  12         85.94         44.30        27.17 o
  -6   9  12         69.83         59.15        23.98 o
  -5   9  12         53.75         26.63        19.12 o
  -4   9  12          2.51         53.74        18.89 o
  -3   9  12         41.29         20.87        17.30 o
  -2   9  12        186.79         74.34        68.74 o
  -1   9  12        751.45        557.27        81.55 o
   0   9  12        133.57         96.38        23.07 o
   1   9  12        967.81        922.73       129.88 o
   2   9  12          3.71        -15.56        17.85 o
   3   9  12        614.36        690.94       169.21 o
   4   9  12         92.74         68.44        20.67 o
   5   9  12        243.33        235.43        67.79 o
   6   9  12         22.65         -4.67        21.12 o
   7   9  12        113.35        145.12        24.85 o
  -8  10  12          5.44         26.13        30.05 o
  -7  10  12        286.60        274.34       133.02 o
  -6  10  12         55.34         59.09        50.19 o
  -5  10  12        329.66        383.42       139.74 o
  -4  10  12        230.05        221.64       106.48 o
  -3  10  12        307.23        370.57        76.43 o
  -2  10  12        125.43        162.74        50.83 o
  -1  10  12        267.65        322.27        25.65 o
   0  10  12          4.44          0.76        18.64 o
   1  10  12        166.57        163.72        15.17 o
   2  10  12        126.19        134.31        20.93 o
   3  10  12         54.56         56.67        21.64 o
   4  10  12         45.68          7.67        26.85 o
   5  10  12          9.85         24.95        21.30 o
   6  10  12          2.66        -25.48        43.48 o
  -7  11  12         44.27          9.49        23.85 o
  -6  11  12         25.84         18.27        42.20 o
  -5  11  12         25.55         28.70        23.02 o
  -4  11  12         10.48         -7.69        20.56 o
  -3  11  12          9.22         16.47        24.93 o
  -2  11  12         84.48         27.07        20.93 o
  -1  11  12        119.68         29.44        14.65 o
   0  11  12         22.51         13.67        14.29 o
   1  11  12        368.06        315.83        99.15 o
   2  11  12         47.76         29.26        22.38 o
   3  11  12        309.25        303.79        99.77 o
   4  11  12        148.11         97.24        35.49 o
   5  11  12        169.56        204.11        54.03 o
  -5  12  12        226.24        274.31        78.34 o
  -4  12  12        277.67        221.48       164.35 o
  -3  12  12        206.37        249.96        80.89 o
  -2  12  12        235.70        235.53        31.02 o
  -1  12  12         92.59         84.91        15.41 o
   0  12  12         13.24        -15.50        15.50 o
   1  12  12         45.77         37.84        14.89 o
   2  12  12         20.20         -9.99        21.44 o
   3  12  12         27.39         26.95        22.80 o
  -2  13  12          1.40         63.63        23.00 o
  -1  13  12          0.64        -11.17        15.32 o
   0  13  12         15.14         17.75        15.85 o
 -11   0  13        508.16        556.82        88.91 o
  -9   0  13        342.45        353.45       138.79 o
  -7   0  13          4.39        -17.51        17.51 o
  -5   0  13        675.71        617.55       155.48 o
  -3   0  13        338.29        292.96        89.55 o
  -1   0  13         96.05         98.15        23.63 o
   1   0  13         74.52         88.05         9.36 o
   3   0  13        269.82        252.58        15.30 o
   5   0  13        798.37        885.70        59.83 o
   7   0  13        668.39        645.02        88.61 o
   9   0  13        184.32        112.06        26.12 o
 -11   1  13         27.72         15.78        16.90 o
 -10   1  13         25.00         34.69        20.86 o
  -9   1  13          9.41         29.23        15.25 o
  -8   1  13         79.65         74.40        14.87 o
  -7   1  13        411.86        427.15        24.83 o
  -6   1  13         21.69         24.84        17.26 o
  -5   1  13       2706.75       3038.48        86.73 o
  -4   1  13         14.28          4.66         8.84 o
  -3   1  13       3766.94       4152.19       104.56 o
  -2   1  13         14.90          8.68        13.30 o
  -1   1  13       2595.39       2668.34        49.46 o
   0   1  13         23.39         12.98         6.07 o
   1   1  13        458.09        429.29        24.79 o
   2   1  13         55.07         44.85        24.24 o
   3   1  13          7.83          4.72         8.75 o
   4   1  13          1.35        -11.16        13.01 o
   5   1  13        123.03        148.29        20.30 o
   6   1  13          9.42        -13.33        13.33 o
   7   1  13         67.15         45.75        15.78 o
   8   1  13         24.03         -0.26        18.00 o
   9   1  13         66.44         25.89        17.48 o
 -11   2  13        278.58        329.08        29.41 o
 -10   2  13         14.68         25.26        24.27 o
  -9   2  13        147.65        152.08        66.50 o
  -8   2  13        179.72        166.94        81.53 o
  -7   2  13         38.40          4.96        18.43 o
  -6   2  13        217.10        247.47        53.72 o
  -5   2  13        499.75        464.93        93.40 o
  -4   2  13        114.31        107.91        34.53 o
  -3   2  13        894.81        780.44       118.08 o
  -2   2  13        228.80        195.97        76.42 o
  -1   2  13        480.81        559.15        18.01 o
   0   2  13        310.10        295.98        14.96 o
   1   2  13        493.06        625.50        13.35 o
   2   2  13        198.78        260.59        23.66 o
   3   2  13        894.99        939.50        28.16 o
   4   2  13        135.39        170.79        20.46 o
   5   2  13        792.27        884.63        60.47 o
   6   2  13         21.71         25.25        19.89 o
   7   2  13        635.12        694.27        50.86 o
   8   2  13          5.27         12.19        22.75 o
   9   2  13        154.15        144.88        27.64 o
 -11   3  13         24.95         -3.57        25.47 o
 -10   3  13        225.24        203.84        27.48 o
  -9   3  13         78.95         57.68        24.30 o
  -8   3  13        624.95        703.15        32.63 o
  -7   3  13        267.35        218.35        57.24 o
  -6   3  13        466.10        421.54        59.81 o
  -5   3  13       1083.05       1125.96       124.50 o
  -4   3  13          4.20         -9.61        17.90 o
  -3   3  13       1978.84       2135.79       110.22 o
  -2   3  13         13.21         17.35        12.47 o
  -1   3  13       1324.53       1201.58        46.22 o
   0   3  13         22.35          2.07         8.62 o
   1   3  13        324.06        282.36        38.96 o
   2   3  13        447.93        358.36        79.32 o
   3   3  13         29.32         19.18        12.83 o
   4   3  13        377.05        375.31       113.85 o
   5   3  13         67.90         61.04        23.98 o
   6   3  13         10.88        -10.93        19.83 o
   7   3  13         67.98         44.76        23.30 o
   8   3  13         15.69         -0.68        23.58 o
   9   3  13         76.76         16.80        27.02 o
 -11   4  13        116.96        137.18        42.20 o
 -10   4  13          0.26         -2.68        25.25 o
  -9   4  13        117.96         76.73        64.26 o
  -8   4  13        167.41        226.06        91.12 o
  -7   4  13          0.54          4.42        19.02 o
  -6   4  13        221.20        238.59       104.88 o
  -5   4  13         49.05         40.30        14.04 o
  -4   4  13         71.56         45.31        45.08 o
  -3   4  13        207.56        136.69        57.56 o
  -2   4  13        522.39        535.76       138.50 o
  -1   4  13        539.35        589.75        12.75 o
   0   4  13       1364.93       1536.59        22.55 o
   1   4  13        205.49        258.70        10.75 o
   2   4  13       1015.46       1217.00        60.81 o
   3   4  13        184.16        178.37        36.77 o
   4   4  13        461.28        556.20        20.90 o
   5   4  13        329.29        379.00        26.50 o
   6   4  13        150.93        162.56        27.18 o
   7   4  13        182.92        169.06        39.97 o
   8   4  13         58.19         29.54        25.40 o
   9   4  13        146.89         54.68        28.12 o
 -10   5  13        301.54        338.26        30.68 o
  -9   5  13        115.36         77.87        23.81 o
  -8   5  13        619.14        667.95        50.86 o
  -7   5  13        125.35         96.67        21.30 o
  -6   5  13        758.90        788.09        40.31 o
  -5   5  13        157.97        117.34        19.65 o
  -4   5  13        120.10         71.31        29.09 o
  -3   5  13        533.51        399.62        57.90 o
  -2   5  13        129.25         93.99        13.11 o
  -1   5  13       1007.96        776.14        84.63 o
   0   5  13        368.50        282.26        53.36 o
   1   5  13        653.51        483.57        73.69 o
   2   5  13        367.63        337.30        46.69 o
   3   5  13        168.94        129.60        68.74 o
   4   5  13        105.88         52.12        50.51 o
   5   5  13         20.82         29.85        20.39 o
   6   5  13         24.62         40.91        29.41 o
   7   5  13         43.89         48.73        51.47 o
   8   5  13         31.12        -14.01        24.49 o
   9   5  13         12.38         26.66        26.41 o
 -10   6  13         38.70         29.28        25.34 o
  -9   6  13         17.65         20.02        23.04 o
  -8   6  13        354.50        378.71       119.60 o
  -7   6  13         48.39         11.25        43.80 o
  -6   6  13        414.39        493.34       151.27 o
  -5   6  13        111.45         49.49        41.24 o
  -4   6  13         50.80         48.34        18.39 o
  -3   6  13          2.48         -3.21        12.49 o
  -2   6  13        230.04        269.66        36.13 o
  -1   6  13        171.34        206.21        18.83 o
   0   6  13        917.07       1070.28        39.72 o
   1   6  13        445.90        515.38        29.08 o
   2   6  13       1372.33       1709.47        35.92 o
   3   6  13        220.12        268.02        24.04 o
   4   6  13        407.29        438.89        29.42 o
   5   6  13         43.43         47.37        21.30 o
   6   6  13        154.70        149.89        23.66 o
   7   6  13         15.19         71.85        30.05 o
   8   6  13         30.81         21.77        26.85 o
  -9   7  13         89.14         15.69        24.56 o
  -8   7  13        602.02        501.14        82.52 o
  -7   7  13         36.71         12.11        20.84 o
  -6   7  13       1027.11        974.55        33.80 o
  -5   7  13          1.36         -5.10        18.43 o
  -4   7  13        404.36        215.20        23.86 o
  -3   7  13         37.13         44.31        17.48 o
  -2   7  13        204.36        126.92        59.47 o
  -1   7  13         67.99          2.52        12.35 o
   0   7  13        124.98         52.89        13.79 o
   1   7  13        280.50        211.73        70.06 o
   2   7  13         74.42         49.00        44.44 o
   3   7  13         45.48         43.67        51.79 o
   4   7  13         38.50         37.73        32.93 o
   5   7  13         12.53         -5.73        21.12 o
   6   7  13          6.52         16.08        21.12 o
   7   7  13         20.68         33.05        23.12 o
   8   7  13         11.94         22.20        24.56 o
  -9   8  13          1.98        -14.54        36.12 o
  -8   8  13         43.29         38.22        33.25 o
  -7   8  13         69.37         15.38        22.70 o
  -6   8  13         49.47         32.14        56.90 o
  -5   8  13         29.07         37.08        24.94 o
  -4   8  13         27.23         38.17        20.14 o
  -3   8  13         45.34         59.64        18.07 o
  -2   8  13        126.23        169.90        22.06 o
  -1   8  13        169.99        182.79        14.72 o
   0   8  13        623.82        810.11        39.89 o
   1   8  13        200.83        252.96        21.88 o
   2   8  13        989.69       1145.44        50.88 o
   3   8  13          0.25        -19.83        19.83 o
   4   8  13        652.99        694.53        34.55 o
   5   8  13         14.20         45.68        21.76 o
   6   8  13        218.83        175.95        25.13 o
   7   8  13          0.24         -7.90        24.21 o
  -8   9  13        251.31        336.47        28.22 o
  -7   9  13         56.12         38.36        35.17 o
  -6   9  13        388.80        416.58        69.39 o
  -5   9  13          0.59        -13.96        38.36 o
  -4   9  13        546.53        555.37        69.41 o
  -3   9  13         87.00         50.14        39.64 o
  -2   9  13        471.56        282.88       124.73 o
  -1   9  13         36.57          3.05        13.41 o
   0   9  13        169.90        118.34        30.27 o
   1   9  13          6.35         -5.24        13.66 o
   2   9  13         77.89         59.45        56.59 o
   3   9  13         24.46          9.73        21.90 o
   4   9  13         12.05         25.07        27.17 o
   5   9  13         33.92         31.43        22.67 o
   6   9  13          2.23         -3.66        41.56 o
  -7  10  13         30.63         62.08        24.21 o
  -6  10  13          3.37         29.75        23.12 o
  -5  10  13         57.00         36.56        49.87 o
  -4  10  13          3.40         13.03        20.89 o
  -3  10  13          0.22          3.24        42.20 o
  -2  10  13          7.33         -3.74        20.39 o
  -1  10  13         46.67         26.39        14.32 o
   0  10  13         67.02         99.16        17.81 o
   1  10  13         34.82         15.56        14.56 o
   2  10  13        356.30        327.55        25.86 o
   3  10  13          1.10         -1.83        21.84 o
   4  10  13        460.76        453.67        60.44 o
   5  10  13         18.27         15.57        22.94 o
  -5  11  13         61.21         45.14        23.12 o
  -4  11  13        394.33        404.19        86.34 o
  -3  11  13        152.94        131.01        24.04 o
  -2  11  13        291.55        213.69       105.84 o
  -1  11  13        130.76         78.82        28.70 o
   0  11  13         62.56         42.69        18.18 o
   1  11  13          6.01         -4.15        15.03 o
   2  11  13          1.20         -4.48        31.33 o
   3  11  13         10.18        -12.21        22.38 o
   4  11  13          0.01         43.52        40.92 o
  -3  12  13         57.62         88.53        24.10 o
  -2  12  13          0.60        -16.95        22.21 o
  -1  12  13         56.76         79.21        18.88 o
   0  12  13         11.86         12.06        15.78 o
   1  12  13         48.72         18.77        15.78 o
 -10   0  14        122.17         97.83        41.56 o
  -8   0  14         93.62         43.75        23.02 o
  -6   0  14        697.81        685.92       158.03 o
  -4   0  14       2111.93       1876.33       307.60 o
  -2   0  14       4776.97       4737.65       126.31 o
   0   0  14       3427.30       3660.13        72.25 o
   2   0  14        205.68        183.80        16.92 o
   4   0  14         92.16        111.89        20.12 o
   6   0  14        141.36         52.85        50.52 o
   8   0  14         36.40         53.94        24.30 o
 -10   1  14        526.54        517.27        23.08 o
  -9   1  14          6.62         56.68        16.49 o
  -8   1  14        498.98        503.34        19.59 o
  -7   1  14          5.16         29.62        13.88 o
  -6   1  14          2.17         12.29        13.40 o
  -5   1  14        158.97        172.48        11.22 o
  -4   1  14       1410.26       1312.58        36.32 o
  -3   1  14        136.15        108.51        10.06 o
  -2   1  14       1767.64       1953.30        63.71 o
  -1   1  14         14.18          2.40         6.25 o
   0   1  14        914.38        935.44        49.40 o
   1   1  14         30.51         23.67         6.75 o
   2   1  14        117.96        156.01        38.03 o
   3   1  14        138.96        136.27        19.84 o
   4   1  14        249.34        296.95        33.88 o
   5   1  14         14.31          6.72        14.37 o
   6   1  14        395.91        345.57        44.50 o
   7   1  14          0.03         13.99        16.17 o
   8   1  14        370.59        262.24        21.01 o
   9   1  14          0.16        -11.12        18.12 o
 -10   2  14        191.02        138.76        27.50 o
  -9   2  14         72.18         48.43        39.64 o
  -8   2  14         95.78         51.20        33.25 o
  -7   2  14        276.22        213.89        40.29 o
  -6   2  14         47.56         78.64        19.93 o
  -5   2  14        176.97        184.42        82.49 o
  -4   2  14        509.23        576.78       140.74 o
  -3   2  14         76.88         65.12        19.82 o
  -2   2  14       1254.64       1155.14       267.95 o
  -1   2  14         25.62         20.44         8.68 o
   0   2  14       1656.66       1826.91        69.06 o
   1   2  14          9.72         20.15        10.14 o
   2   2  14        307.68        263.31        17.98 o
   3   2  14         86.95         85.04        52.43 o
   4   2  14         42.20         47.62        19.83 o
   5   2  14         30.31         59.46        31.97 o
   6   2  14        107.39         55.27        22.48 o
   7   2  14          0.44        -11.32        28.13 o
   8   2  14        113.19         29.92        25.66 o
 -10   3  14        198.09        255.15        28.88 o
  -9   3  14         18.68        -20.45        57.54 o
  -8   3  14         81.90         66.79        23.02 o
  -7   3  14         36.31         33.49        19.93 o
  -6   3  14         57.74         56.16        20.43 o
  -5   3  14        107.58         56.91        24.30 o
  -4   3  14        650.50        569.69        26.87 o
  -3   3  14        182.73        100.98        30.38 o
  -2   3  14       1078.80       1086.56        68.49 o
  -1   3  14        317.29        205.06        38.86 o
   0   3  14        464.63        450.07        89.47 o
   1   3  14        645.72        548.51        56.42 o
   2   3  14         93.29         76.99        15.96 o
   3   3  14        524.12        415.73        26.11 o
   4   3  14        305.45        259.60        61.72 o
   5   3  14        221.47        143.12        23.35 o
   6   3  14        325.50        279.37        85.06 o
   7   3  14          6.27         -0.38        23.66 o
   8   3  14        251.06        199.71        28.68 o
 -10   4  14         83.62         21.57        35.17 o
  -9   4  14        220.27        218.86        42.85 o
  -8   4  14        186.07        164.89        75.14 o
  -7   4  14       1177.66       1153.51       359.41 o
  -6   4  14        110.21        146.30        56.59 o
  -5   4  14       1092.62       1022.74       199.38 o
  -4   4  14        259.95        251.98        63.95 o
  -3   4  14        100.43        132.09        28.45 o
  -2   4  14       1200.83       1174.23       253.83 o
  -1   4  14         64.90         52.75        12.55 o
   0   4  14       1043.87       1167.04        24.90 o
   1   4  14         29.08          8.09        24.18 o
   2   4  14        416.30        447.21        25.41 o
   3   4  14        170.03        222.41        35.49 o
   4   4  14         25.47         27.04        19.88 o
   5   4  14        149.51        109.59        23.35 o
   6   4  14         84.77         80.46        23.25 o
   7   4  14          0.37         -1.17        24.39 o
   8   4  14         29.26         -4.82        26.21 o
  -9   5  14         12.25         53.52        29.09 o
  -8   5  14         69.47         27.66        24.94 o
  -7   5  14         50.87         89.27        42.84 o
  -6   5  14         44.38         46.45        29.73 o
  -5   5  14         84.04         39.34        27.49 o
  -4   5  14          8.49         40.45        18.56 o
  -3   5  14         24.63         43.59        17.19 o
  -2   5  14         81.94         85.49        22.06 o
  -1   5  14        124.37         66.42        19.75 o
   0   5  14        462.01        378.34        57.61 o
   1   5  14        966.63        891.11        98.29 o
   2   5  14        320.83        262.03       130.15 o
   3   5  14       1240.85       1205.08        51.85 o
   4   5  14        267.89        296.34       127.26 o
   5   5  14        321.10        269.01        56.92 o
   6   5  14        107.91         46.88        23.85 o
   7   5  14         85.47         77.25        25.64 o
   8   5  14         33.14         50.59        62.34 o
  -9   6  14        240.64        279.01        28.22 o
  -8   6  14        180.63        203.26        83.77 o
  -7   6  14        945.44        879.27       300.13 o
  -6   6  14        104.47        120.52        38.05 o
  -5   6  14       1426.77       1302.03       370.39 o
  -4   6  14         94.90         91.66        45.72 o
  -3   6  14        466.45        466.30       204.05 o
  -2   6  14         38.29         51.80        19.30 o
  -1   6  14          4.74         21.34        14.49 o
   0   6  14        198.74        203.43        15.51 o
   1   6  14          8.68         -1.22        13.12 o
   2   6  14        161.22        172.74        24.94 o
   3   6  14          0.60         12.35        21.39 o
   4   6  14         18.87         51.67        21.12 o
   5   6  14         51.54          4.88        22.67 o
   6   6  14          2.48         39.43        22.89 o
   7   6  14          4.62        -14.04        24.39 o
  -8   7  14          0.57         16.62        23.28 o
  -7   7  14         19.78         15.72        54.35 o
  -6   7  14         33.33         30.84        22.39 o
  -5   7  14         74.73         36.45        26.85 o
  -4   7  14          4.03         -2.28        19.48 o
  -3   7  14        132.07         46.08        26.54 o
  -2   7  14         62.89          2.88        39.00 o
  -1   7  14         79.95         34.53        16.70 o
   0   7  14        105.32         50.86        38.81 o
   1   7  14        817.21        729.94       101.22 o
   2   7  14        230.17        168.51        50.52 o
   3   7  14       1063.28        969.53       118.72 o
   4   7  14         14.07         -5.26        24.30 o
   5   7  14        290.89        305.00        38.37 o
   6   7  14          0.08          5.11        22.84 o
   7   7  14         18.04         47.39        32.61 o
  -8   8  14         67.25         55.94        84.72 o
  -7   8  14        500.03        471.86        54.05 o
  -6   8  14         90.62         68.69        25.58 o
  -5   8  14        658.24        645.29       222.63 o
  -4   8  14          2.83        -15.59        20.84 o
  -3   8  14        388.11        341.69        91.46 o
  -2   8  14         85.83         60.33        26.22 o
  -1   8  14        114.01        163.45        24.64 o
   0   8  14         45.49         16.79        14.22 o
   1   8  14         12.60         12.73        21.13 o
   2   8  14          1.45         19.88        20.74 o
   3   8  14         13.08         23.51        46.99 o
   4   8  14         31.67         38.00        23.12 o
   5   8  14          8.31         25.46        23.39 o
   6   8  14         14.04          3.17        30.05 o
  -7   9  14          7.50        -16.65        23.50 o
  -6   9  14         28.37         17.32        23.35 o
  -5   9  14          3.20        -10.60        20.56 o
  -4   9  14        102.29         58.84        23.02 o
  -3   9  14          2.46        -15.77        25.25 o
  -2   9  14         48.33         -7.64        37.08 o
  -1   9  14         15.13          1.09        14.37 o
   0   9  14         10.34         -3.15        14.67 o
   1   9  14        208.86        167.42        51.78 o
   2   9  14         91.33         86.56        31.97 o
   3   9  14        536.12        478.12        92.11 o
   4   9  14         19.77         34.73        33.89 o
   5   9  14        370.58        428.36        30.50 o
  -5  10  14        417.82        435.27       146.79 o
  -4  10  14          0.03        -21.48        21.48 o
  -3  10  14        492.91        467.37       166.31 o
  -2  10  14         94.32         98.63        24.30 o
  -1  10  14        114.35        171.75        16.66 o
   0  10  14         97.17        110.18        22.89 o
   1  10  14          8.15         13.11        15.41 o
   2  10  14          3.93        -25.25        25.25 o
   3  10  14          0.26         -7.92        23.20 o
  -3  11  14          5.36         21.98        22.67 o
  -2  11  14         62.29         -0.21        23.39 o
  -1  11  14         39.00         47.15        16.37 o
   0  11  14         19.88         12.74        16.01 o
   1  11  14        121.47         73.53        17.20 o
  -9   0  15        408.33        408.24       214.90 o
  -7   0  15        477.54        554.02       197.01 o
  -5   0  15          4.04        -18.56        18.56 o
  -3   0  15       1097.34       1163.61       246.44 o
  -1   0  15       1367.12       1500.27        75.34 o
   1   0  15        894.10        962.08        22.08 o
   3   0  15        238.52        250.49        24.30 o
   5   0  15        133.36         98.76        23.19 o
   7   0  15        103.65        111.15        26.56 o
 -10   1  15          0.19         23.48        18.35 o
  -9   1  15        307.60        324.08        20.68 o
  -8   1  15         21.01         14.12        15.95 o
  -7   1  15        135.49        150.06        23.26 o
  -6   1  15        102.76        100.25        15.26 o
  -5   1  15        324.59        243.13        16.23 o
  -4   1  15        162.98        164.86        21.41 o
  -3   1  15        666.31        598.53        19.22 o
  -2   1  15         76.10         79.38        11.12 o
  -1   1  15       1339.51       1333.04        68.67 o
   0   1  15          0.46         -1.90         7.21 o
   1   1  15        603.68        563.09        46.19 o
   2   1  15          1.05         12.83        13.86 o
   3   1  15         82.52         57.67        28.57 o
   4   1  15          6.57          2.38        30.45 o
   5   1  15         15.30          6.14        14.93 o
   6   1  15          3.73        -15.32        15.32 o
   7   1  15         33.11         43.17        17.95 o
   8   1  15          0.18         -3.98        17.97 o
  -9   2  15        302.06        246.33        28.77 o
  -8   2  15         10.53        -22.43        22.43 o
  -7   2  15        162.37        142.88        41.56 o
  -6   2  15          1.40         -0.08        39.64 o
  -5   2  15         38.87         52.84        31.33 o
  -4   2  15         99.01         84.40        26.22 o
  -3   2  15       1029.40       1037.12       211.21 o
  -2   2  15         11.25        -11.11        18.21 o
  -1   2  15        901.22        912.52        21.26 o
   0   2  15        138.20        131.13        14.64 o
   1   2  15        562.76        600.67        26.68 o
   2   2  15        153.11        145.75        21.65 o
   3   2  15        353.13        369.33        28.46 o
   4   2  15        119.07        108.98        31.33 o
   5   2  15        246.10        200.46        25.19 o
   6   2  15         44.06         46.82        22.94 o
   7   2  15        142.77        126.81        35.81 o
  -9   3  15        219.01        224.41        28.27 o
  -8   3  15        137.91         78.88        24.56 o
  -7   3  15        175.18        133.08        25.90 o
  -6   3  15        735.83        719.49        31.15 o
  -5   3  15        125.52        101.55        20.21 o
  -4   3  15        360.71        311.69        35.82 o
  -3   3  15        336.70        260.17        22.57 o
  -2   3  15        104.06         67.89        22.38 o
  -1   3  15        485.88        381.45        69.62 o
   0   3  15         54.39         20.66        20.76 o
   1   3  15        243.93        206.82        39.21 o
   2   3  15         45.90         55.56        29.41 o
   3   3  15         95.31         43.80        21.48 o
   4   3  15          2.82         14.75        30.05 o
   5   3  15          7.22          6.16        21.93 o
   6   3  15          0.35          2.81        22.35 o
   7   3  15         43.21         -5.95        25.47 o
  -9   4  15        112.92        146.69        46.04 o
  -8   4  15         80.19         69.05        40.92 o
  -7   4  15         30.87         62.69        29.09 o
  -6   4  15         33.93          7.18        53.07 o
  -5   4  15          1.69         45.62        19.19 o
  -4   4  15          2.79         -9.18        27.17 o
  -3   4  15         72.02         42.03        19.02 o
  -2   4  15         19.84         25.71        18.73 o
  -1   4  15        435.79        485.61        18.46 o
   0   4  15        179.57        178.32        17.72 o
   1   4  15        485.37        545.79        27.10 o
   2   4  15        382.40        346.88        25.59 o
   3   4  15        310.56        337.23        26.68 o
   4   4  15        314.40        340.72        28.22 o
   5   4  15        290.61        221.13        27.48 o
   6   4  15        155.46         83.62        41.88 o
   7   4  15         76.08         33.73        26.85 o
  -8   5  15        183.85        224.26        27.50 o
  -7   5  15        267.79        238.49        34.53 o
  -6   5  15        963.03        868.01        78.39 o
  -5   5  15        139.83        106.15        32.61 o
  -4   5  15        845.21        926.03        82.87 o
  -3   5  15        109.89         46.80        19.57 o
  -2   5  15        151.24        158.88        83.13 o
  -1   5  15        220.32         83.94        44.03 o
   0   5  15          2.58         10.96        13.49 o
   1   5  15        130.02         68.88        14.90 o
   2   5  15          2.42         21.70        20.78 o
   3   5  15        113.07         50.74        44.12 o
   4   5  15          4.40        -21.57        21.57 o
   5   5  15         24.40          6.58        23.76 o
   6   5  15          1.19         -0.06        24.26 o
   7   5  15          2.98          4.78        27.80 o
  -8   6  15         26.87         56.45        25.95 o
  -7   6  15          1.12          2.95        22.75 o
  -6   6  15          0.78          8.82        22.73 o
  -5   6  15          7.98         -7.84        19.93 o
  -4   6  15          6.01        -20.39        20.39 o
  -3   6  15          8.11         -2.81        39.96 o
  -2   6  15         11.10          0.50        25.57 o
  -1   6  15          0.59        -10.87        13.49 o
   0   6  15        216.76        214.52        28.71 o
   1   6  15        124.00        114.50        16.25 o
   2   6  15        780.30        861.95        32.52 o
   3   6  15        187.09        174.63        33.25 o
   4   6  15        489.01        447.68        44.14 o
   5   6  15         64.65         72.59        25.30 o
   6   6  15        151.06        140.42        27.64 o
  -7   7  15         88.11         83.26        27.17 o
  -6   7  15        751.61        742.97       142.35 o
  -5   7  15        106.31         82.33        22.67 o
  -4   7  15        803.80        852.50       119.65 o
  -3   7  15         23.71         10.00        19.75 o
  -2   7  15        409.97        361.37       114.17 o
  -1   7  15         33.88         16.71        14.09 o
   0   7  15         35.54         44.03        14.73 o
   1   7  15          1.27         36.12        14.69 o
   2   7  15          1.81          0.48        21.57 o
   3   7  15          1.36        -11.20        23.00 o
   4   7  15          9.91         16.81        38.68 o
   5   7  15          1.91        -22.21        23.93 o
  -6   8  15         16.15         37.70        23.64 o
  -5   8  15          5.24         24.74        21.76 o
  -4   8  15         27.56          0.00        35.17 o
  -3   8  15         34.41        -19.83        19.83 o
  -2   8  15         20.98         33.12        23.98 o
  -1   8  15          3.33         15.12        14.41 o
   0   8  15        107.71         78.62        23.05 o
   1   8  15         42.72         43.99        18.73 o
   2   8  15        175.22        172.09        25.40 o
   3   8  15        108.37         89.93        41.88 o
   4   8  15        175.81        151.12        27.82 o
  -5   9  15         79.49         72.51        23.58 o
  -4   9  15        369.68        434.23        58.84 o
  -3   9  15          3.80          1.94        51.47 o
  -2   9  15        285.83        235.28       126.62 o
  -1   9  15         29.87          7.13        15.30 o
   0   9  15        104.31         78.44        36.92 o
   1   9  15         26.73         14.74        16.89 o
   2   9  15         18.78         -9.00        22.29 o
   3   9  15          1.03        -21.56        24.11 o
  -3  10  15         80.73        116.49        38.68 o
  -2  10  15        110.20         72.94        52.43 o
  -1  10  15         41.69         38.64        24.48 o
   0  10  15        107.28        101.69        17.36 o
   1  10  15          0.21          6.47        16.47 o
  -8   0  16        550.86        477.12       187.10 o
  -6   0  16        409.20        359.10       164.06 o
  -4   0  16        349.91        307.60       119.60 o
  -2   0  16        119.58        142.70        57.23 o
   0   0  16        456.20        378.38        56.32 o
   2   0  16        302.10        241.34        42.85 o
   4   0  16         80.00         59.28        34.21 o
   6   0  16          1.62         19.77        24.67 o
  -9   1  16          4.58          4.15        17.91 o
  -8   1  16        162.24        172.30        19.60 o
  -7   1  16         52.69         58.72        16.34 o
  -6   1  16        278.34        272.60        32.91 o
  -5   1  16         72.73         49.40        15.15 o
  -4   1  16          2.05         29.35        13.65 o
  -3   1  16          2.88         36.80        16.54 o
  -2   1  16        598.11        616.40        20.73 o
  -1   1  16          1.24          1.74         9.84 o
   0   1  16       1499.68       1426.27        69.43 o
   1   1  16          0.15          9.96        10.09 o
   2   1  16        970.90        797.13        52.74 o
   3   1  16         11.00          8.93        15.32 o
   4   1  16        208.63        106.51        27.04 o
   5   1  16         48.50         36.08        20.03 o
   6   1  16         29.70         34.41        19.54 o
  -8   2  16        531.68        513.26       228.68 o
  -7   2  16         33.05         44.57        23.50 o
  -6   2  16        327.55        349.89       144.86 o
  -5   2  16        157.92        204.67       112.22 o
  -4   2  16        138.79        137.92        29.41 o
  -3   2  16        242.37        171.92       117.67 o
  -2   2  16         24.32         15.77        38.36 o
  -1   2  16        121.56        123.81        17.65 o
   0   2  16         51.25         44.83        14.67 o
   1   2  16          4.30          5.92        14.27 o
   2   2  16         65.95         36.68        21.44 o
   3   2  16          7.40         35.50        39.64 o
   4   2  16         25.87         -0.02        22.10 o
   5   2  16          0.97         14.99        32.61 o
   6   2  16         19.13         17.22        24.75 o
  -8   3  16         33.56         73.64        25.50 o
  -7   3  16         37.64         17.66        23.47 o
  -6   3  16         15.04         66.49        35.80 o
  -5   3  16         53.73         47.18        33.57 o
  -4   3  16          4.31         11.96        20.43 o
  -3   3  16          0.26         17.52        19.30 o
  -2   3  16        274.65        239.18       117.67 o
  -1   3  16          2.89          3.10        14.03 o
   0   3  16        962.01        764.61       123.83 o
   1   3  16         20.58         15.56        14.50 o
   2   3  16        748.83        546.01       146.20 o
   3   3  16         87.53         71.84        44.44 o
   4   3  16        317.56        183.83       102.65 o
   5   3  16        141.68        117.64        70.66 o
   6   3  16         59.07         43.86        61.38 o
  -8   4  16        283.33        216.38       102.64 o
  -7   4  16         63.13         74.24        23.64 o
  -6   4  16        252.58        241.03        93.05 o
  -5   4  16        642.83        592.93       236.70 o
  -4   4  16         94.74         88.47        64.90 o
  -3   4  16        761.52        652.68       208.26 o
  -2   4  16         50.27         59.08        33.57 o
  -1   4  16        338.11        278.98        17.40 o
   0   4  16         72.79         41.14        15.34 o
   1   4  16          2.74          1.96        14.28 o
   2   4  16         61.41         59.92        22.03 o
   3   4  16        112.35         57.65        24.22 o
   4   4  16         51.01         23.33        23.50 o
   5   4  16         36.19         11.53        25.02 o
   6   4  16          5.28         11.17        25.47 o
  -7   5  16         35.22         -6.29        22.85 o
  -6   5  16          0.76         25.52        58.50 o
  -5   5  16        157.82        120.82        23.13 o
  -4   5  16          0.51        -17.55        20.56 o
  -3   5  16        141.84        126.01        22.85 o
  -2   5  16          0.74         11.64        20.21 o
  -1   5  16         52.89         -1.94        14.57 o
   0   5  16         89.54         31.84        15.39 o
   1   5  16         57.54         33.92        15.68 o
   2   5  16        189.62        138.12        44.76 o
   3   5  16        230.06        199.63        57.87 o
   4   5  16        167.79        118.82        54.99 o
   5   5  16        236.21        155.65        28.39 o
  -7   6  16         81.67         57.10        60.42 o
  -6   6  16        218.97        134.13        82.49 o
  -5   6  16        610.06        601.84       261.64 o
  -4   6  16        164.94        170.75       101.99 o
  -3   6  16        889.54        851.39       296.91 o
  -2   6  16         20.21         55.91        22.03 o
  -1   6  16        383.85        299.16        32.22 o
   0   6  16          0.71         15.31        15.05 o
   1   6  16         29.64         14.70        15.35 o
   2   6  16          7.36        -12.90        22.14 o
   3   6  16         40.58         42.20        24.21 o
   4   6  16         29.14         48.24        24.03 o
   5   6  16         73.44         29.41        40.28 o
  -6   7  16         11.21         24.02        25.04 o
  -5   7  16        134.94         58.31        23.76 o
  -4   7  16          0.12         23.79        34.21 o
  -3   7  16        140.40        116.68        41.88 o
  -2   7  16          0.86          4.00        22.27 o
  -1   7  16         47.85         32.76        15.79 o
   0   7  16          1.62        -15.14        15.14 o
   1   7  16         24.59          4.23        15.85 o
   2   7  16         48.06         13.15        23.04 o
   3   7  16        144.87        126.68        31.01 o
   4   7  16         72.69         -4.80        70.01 o
  -5   8  16        302.45        307.37       120.23 o
  -4   8  16        122.56        194.38        35.17 o
  -3   8  16        406.02        421.36       113.21 o
  -2   8  16         34.09         40.81        48.91 o
  -1   8  16        366.36        302.31        62.90 o
   0   8  16          6.68         25.59        18.55 o
   1   8  16         72.43         83.99        17.03 o
   2   8  16         18.94         28.30        25.25 o
  -2   9  16         12.08         11.94        24.39 o
  -1   9  16        109.93         86.47        17.59 o
   0   9  16         21.53         12.32        16.95 o
  -7   0  17         18.30         16.93        25.64 o
  -5   0  17        122.11         89.17        23.35 o
  -3   0  17         96.04         58.14        34.85 o
  -1   0  17        488.20        393.99        82.71 o
   1   0  17       1049.53        966.95        82.77 o
   3   0  17        562.22        546.12        56.29 o
   5   0  17        122.31         90.07        34.53 o
  -7   1  17        661.03        666.45        35.18 o
  -6   1  17          1.93         27.96        16.55 o
  -5   1  17        427.64        477.35        40.25 o
  -4   1  17          7.45         -4.28        19.66 o
  -3   1  17         95.22         78.32        16.29 o
  -2   1  17         75.79         67.96        15.70 o
  -1   1  17         24.33         24.91        10.70 o
   0   1  17         16.57         18.99        10.79 o
   1   1  17        106.61         43.11        20.03 o
   2   1  17          1.50         -5.04        15.56 o
   3   1  17         40.31         29.21        16.69 o
   4   1  17          2.74         -8.87        16.98 o
   5   1  17          3.77         40.16        18.36 o
  -7   2  17         37.52         11.06        36.76 o
  -6   2  17         85.49         24.95        26.54 o
  -5   2  17         71.79         27.61        30.05 o
  -4   2  17         72.80         89.02        40.28 o
  -3   2  17         29.96         41.45        21.48 o
  -2   2  17          0.24         32.95        21.48 o
  -1   2  17        581.25        569.06        69.07 o
   0   2  17          0.90         -4.84        20.11 o
   1   2  17        885.53        817.10        24.70 o
   2   2  17          3.96        -23.20        23.20 o
   3   2  17        408.62        407.82        31.98 o
   4   2  17         25.67          8.70        23.91 o
   5   2  17        162.33        110.37        28.12 o
  -7   3  17        417.70        381.37       107.77 o
  -6   3  17         27.67         33.44        24.42 o
  -5   3  17        301.14        278.79        65.23 o
  -4   3  17        251.32        222.96        25.76 o
  -3   3  17        101.73         78.01        35.17 o
  -2   3  17        376.38        317.27        58.84 o
  -1   3  17         29.70         19.87        23.16 o
   0   3  17        134.00         11.24        29.15 o
   1   3  17          2.05        -16.15        16.15 o
   2   3  17         19.18          8.36        21.84 o
   3   3  17          1.58          0.87        24.56 o
   4   3  17         45.16         59.98        24.03 o
   5   3  17          2.54         -2.91        24.72 o
  -6   4  17         63.04         56.31        25.30 o
  -5   4  17          4.29         15.54        21.93 o
  -4   4  17        184.87        211.20        94.64 o
  -3   4  17         38.11         63.98        22.85 o
  -2   4  17         59.23         -4.72        52.11 o
  -1   4  17        121.34        131.47        25.98 o
   0   4  17         21.29         33.97        15.93 o
   1   4  17        290.56        319.13        32.71 o
   2   4  17         62.06         31.67        23.58 o
   3   4  17        132.55        138.00        26.88 o
   4   4  17         74.90         71.85        50.19 o
  -6   5  17         51.06         95.87        43.80 o
  -5   5  17        168.95        130.27        25.13 o
  -4   5  17        399.01        411.46       125.36 o
  -3   5  17         60.36         40.27        26.53 o
  -2   5  17        567.26        619.39       303.21 o
  -1   5  17         22.45         18.82        15.74 o
   0   5  17        117.98         77.91        57.85 o
   1   5  17         20.69         -4.46        19.93 o
   2   5  17          3.70         -8.52        23.00 o
   3   5  17         11.70        -11.22        24.56 o
   4   5  17         71.55         56.93        30.05 o
  -5   6  17         35.92         -1.02        23.12 o
  -4   6  17        266.99        238.77       145.17 o
  -3   6  17          6.11          9.64        56.58 o
  -2   6  17        151.72         81.33       101.99 o
  -1   6  17          2.17        -18.60        18.60 o
   0   6  17         49.26         47.94        27.50 o
   1   6  17          4.79         17.22        16.24 o
   2   6  17         72.59         74.61        25.02 o
   3   6  17         49.13         14.36        27.02 o
  -3   7  17        149.64         89.72        58.51 o
  -2   7  17        336.23        299.68       189.30 o
  -1   7  17         50.03         31.66        16.90 o
   0   7  17        149.96         99.97        47.35 o
   1   7  17          0.52         14.36        16.81 o
  -6   0  18        415.45        575.18       307.96 o
  -4   0  18        541.58        556.19       306.40 o
  -2   0  18        144.21        -12.79        35.17 o
   0   0  18         50.87         48.64        16.69 o
   2   0  18          0.28         -7.95        23.85 o
  -6   1  18          4.60         11.46        17.11 o
  -5   1  18         58.67         52.95        17.10 o
  -4   1  18          1.61         -2.81        27.13 o
  -3   1  18         26.36          1.23        30.73 o
  -2   1  18         52.33         23.73        24.94 o
  -1   1  18         18.36          7.50        11.25 o
   0   1  18        196.85        204.89        31.37 o
   1   1  18          3.88          7.66        11.43 o
   2   1  18        458.36        340.54        55.47 o
   3   1  18          0.09         18.70        17.79 o
  -5   2  18          1.67        -23.18        23.18 o
  -4   2  18        466.77        437.56       212.35 o
  -3   2  18         15.39         15.70        48.59 o
  -2   2  18        180.78        175.65       108.71 o
  -1   2  18        119.64        110.14        19.89 o
   0   2  18          8.11          7.59        16.37 o
   1   2  18         56.52         40.41        16.87 o
   2   2  18         14.68         30.74        24.82 o
   3   2  18          1.59         12.48        25.64 o
  -5   3  18         31.04         69.35        23.76 o
  -4   3  18         17.79        -12.20        23.12 o
  -3   3  18         93.83         96.31        31.97 o
  -2   3  18         28.98         51.78        49.87 o
  -1   3  18         45.70         29.79        16.84 o
   0   3  18        135.35         90.62        28.94 o
   1   3  18         54.89         46.61        20.30 o
   2   3  18        227.10         79.75        87.61 o
   3   3  18         39.05         43.41        25.80 o
  -4   4  18        172.53        151.27       135.56 o
  -3   4  18         76.92         69.48        23.58 o
  -2   4  18         74.11         37.04        59.14 o
  -1   4  18         98.02        117.07        35.40 o
   0   4  18         36.11         28.57        17.26 o
   1   4  18         45.08         42.47        23.99 o
   2   4  18          2.78         33.25        36.44 o
  -3   5  18        243.12        299.49       105.52 o
  -2   5  18         41.16         28.85        54.99 o
  -1   5  18        275.40        208.69        97.72 o
   0   5  18          6.48         20.82        17.30 o
   1   5  18         77.54         60.87        17.62 o
  -1   0  19         17.51          1.75        17.29 o
  -2   1  19         11.17        -16.39        25.56 o
  -1   1  19         49.90         68.60        12.71 o
   0   1  19         22.59         34.02        12.73 o
                                                
