# Supplementary material for: Coordination of bis­(pyrazol-1-yl)amine to palladium(II): influence of the co-ligands and counter-ions on the mol­ecular and crystal structures
Source: Acta Crystallogr E Crystallogr Commun. 2015 Jan 1;71(Pt 1):22–7. doi: 10.1107/S205698901402595X (PMC4331852; doi:10.1107/S205698901402595X)
Supplement: Supplementary file 4 [file e-71-00022-3sup4.hkl]

#
# h,k,l, Fc-squared, Fo-squared, sigma(Fo-squared), status flag
#
data_3
_shelx_title ' a5 in P-1 LAST REF...'
_shelx_refln_list_code          4
_shelx_F_calc_maximum      556.45
_exptl_crystal_F_000      1196.00
_reflns_d_resolution_high  0.8401

loop_
 _space_group_symop_operation_xyz
 'x, y, z'
 '-x, -y, -z'

_cell_length_a    12.0133
_cell_length_b    12.0885
_cell_length_c    15.1621
_cell_angle_alpha 106.171
_cell_angle_beta   97.342
_cell_angle_gamma 106.794

_shelx_F_squared_multiplier     1.000

loop_
 _refln_index_h
 _refln_index_k
 _refln_index_l
 _refln_F_squared_calc
 _refln_F_squared_meas
 _refln_F_squared_sigma
 _refln_observed_status
   1   0   0       2560.47       2193.56        52.43 o
   2   0   0       1621.87       1790.90        92.99 o
   3   0   0         99.24        210.97        31.80 o
   4   0   0        232.44        150.37        41.55 o
   5   0   0       4670.01       4485.39       142.46 o
   6   0   0       2844.39       3021.26       112.78 o
   7   0   0        424.13        437.26        61.34 o
   8   0   0       3994.69       4269.73       128.61 o
   9   0   0      21701.01      21700.82       421.43 o
  10   0   0       1907.07       1754.98       152.35 o
  11   0   0        920.96        777.57       120.69 o
  12   0   0        174.02        158.28       120.69 o
  13   0   0        251.07         71.23        96.95 o
 -13   1   0          7.69        -45.51        59.36 o
 -12   1   0          7.42         -5.94        59.36 o
 -11   1   0        577.77        532.23        96.95 o
 -10   1   0       9570.73       9572.26       267.11 o
  -9   1   0       2199.26       2142.78       100.91 o
  -8   1   0        135.23          1.98        53.42 o
  -7   1   0        160.69        106.84        45.51 o
  -6   1   0      37765.93      38967.69       633.14 o
  -5   1   0       5028.66       5536.00       263.15 o
  -4   1   0       5492.89       5446.97       164.22 o
  -3   1   0       7502.90       8905.54       418.46 o
  -2   1   0       9032.64      10748.68       489.69 o
  -1   1   0       4684.98       5766.56       328.44 o
   0   1   0       2048.02       1835.81        42.52 o
   1   1   0       9760.15      10859.18       424.40 o
   2   1   0      59019.34      60721.62       462.19 o
   3   1   0      41968.08      41478.48       595.55 o
   4   1   0       5614.13       6014.81       269.08 o
   5   1   0       6956.22       7560.07       286.89 o
   6   1   0       2135.79       2487.05       102.88 o
   7   1   0       3290.77       3426.86       124.65 o
   8   1   0        182.09        144.43        71.23 o
   9   1   0       4005.59       4109.46       134.54 o
  10   1   0        358.65        166.20       134.54 o
  11   1   0       4624.70       4728.75       239.41 o
  12   1   0        423.31        417.48       106.84 o
 -13   2   0          0.21         77.16        75.19 o
 -12   2   0        148.87        209.73       124.65 o
 -11   2   0         38.95         35.61        75.19 o
 -10   2   0       4241.74       4570.47       136.52 o
  -9   2   0       1891.94       1847.97        92.99 o
  -8   2   0      22921.10      23529.01       486.73 o
  -7   2   0        843.75        730.09        65.29 o
  -6   2   0      16270.11      16849.40       435.28 o
  -5   2   0        522.73        472.88        51.44 o
  -4   2   0       3047.20       3335.85       138.50 o
  -3   2   0      19183.00      18505.89      1112.94 o
  -2   2   0        106.41          8.47        29.86 o
  -1   2   0      16378.79      18033.82       552.02 o
   0   2   0      31120.82      31480.61       909.15 o
   1   2   0      11847.17      11889.76       385.82 o
   2   2   0       3908.96       4155.13        94.86 o
   3   2   0          2.04         48.35        32.80 o
   4   2   0       1924.33       2016.15        85.08 o
   5   2   0       2241.70       2364.38        92.99 o
   6   2   0        235.78        399.67        55.40 o
   7   2   0        605.85        573.78        85.08 o
   8   2   0       1463.82       1386.97        87.06 o
   9   2   0       3476.29       3701.88       195.88 o
  10   2   0          9.70        -45.51        65.29 o
  11   2   0        817.31        759.77       146.41 o
  12   2   0        187.49        187.96        92.99 o
 -14   3   0       1022.60        850.78       176.09 o
 -13   3   0        101.36        -23.74        77.16 o
 -12   3   0        841.35        933.88       126.63 o
 -11   3   0         74.23         37.59        71.23 o
 -10   3   0        809.79        785.49       104.86 o
  -9   3   0       1561.02       1618.46        91.01 o
  -8   3   0        184.16         15.83        67.27 o
  -7   3   0       4857.30       5082.91       154.33 o
  -6   3   0      33227.46      34547.59       633.14 o
  -5   3   0      21168.54      19552.11       490.68 o
  -4   3   0      12335.14      13018.91       415.50 o
  -3   3   0       6770.11       8076.16       383.84 o
  -2   3   0      35725.79      36668.32      1745.09 o
  -1   3   0      12954.79      12334.73       250.89 o
   0   3   0      37290.32      37081.70      1022.91 o
   1   3   0      26752.51      29346.99      1032.81 o
   2   3   0        809.90       1110.19       104.86 o
   3   3   0      94779.73      93589.73       955.64 o
   4   3   0       7852.71       8422.72       322.50 o
   5   3   0       1500.83       1436.43        87.06 o
   6   3   0        831.67        741.96        73.21 o
   7   3   0       1502.03       1483.92        89.04 o
   8   3   0        117.49        130.58        53.42 o
   9   3   0          5.86          3.96        87.06 o
  10   3   0       2283.21       1867.76       172.13 o
  11   3   0        171.39        134.54       102.88 o
 -14   4   0        185.63         63.31       100.91 o
 -13   4   0         13.78         45.51        75.19 o
 -12   4   0        315.81        340.31       116.73 o
 -11   4   0          0.84         -7.91        65.29 o
 -10   4   0       1823.71       1935.03        96.95 o
  -9   4   0       2451.91       2538.49       106.84 o
  -8   4   0         16.27         98.93        61.34 o
  -7   4   0      13886.68      14617.58       419.45 o
  -6   4   0       2316.54       2166.52        94.97 o
  -5   4   0       4201.52       4685.22       168.18 o
  -4   4   0         33.34         -9.89        43.53 o
  -3   4   0      24992.68      24321.10      1256.38 o
  -2   4   0        128.28         35.65        40.56 o
  -1   4   0       6531.51       6459.95       143.40 o
   0   4   0         68.21        114.83        35.16 o
   1   4   0        122.69         28.69        34.98 o
   2   4   0       1613.77       1687.61        76.17 o
   3   4   0        100.92        116.70        41.90 o
   4   4   0      10610.12      10723.78       364.05 o
   5   4   0       6305.91       6384.81       189.94 o
   6   4   0       4292.69       4469.56       146.41 o
   7   4   0         97.40         65.29        51.44 o
   8   4   0        155.37        189.94        83.10 o
   9   4   0        118.94         29.68        79.14 o
  10   4   0        260.42        275.02       104.86 o
  11   4   0          0.81         17.81        79.14 o
 -14   5   0        341.07        116.73       134.54 o
 -13   5   0       4522.13       4501.22       253.26 o
 -12   5   0        978.52        985.32       130.58 o
 -11   5   0          6.96         15.83        67.27 o
 -10   5   0         77.62          9.89        55.40 o
  -9   5   0        897.28        832.97        81.12 o
  -8   5   0        555.88        629.18        69.25 o
  -7   5   0      26582.72      25594.62       557.95 o
  -6   5   0         64.49        102.88        53.42 o
  -5   5   0      22993.52      23904.93       565.87 o
  -4   5   0      25729.53      27092.39       575.76 o
  -3   5   0       4570.31       4759.36       108.16 o
  -2   5   0       1697.79       1392.40       132.56 o
  -1   5   0       2729.78       2887.01       161.25 o
   0   5   0       7766.63       7374.22       236.76 o
   1   5   0        132.88        104.17       121.68 o
   2   5   0      19723.89      20677.33       677.66 o
   3   5   0       2510.12       2049.26       884.42 o
   4   5   0       2926.84       2973.77       122.67 o
   5   5   0       2925.95       2922.33       120.69 o
   6   5   0        938.77        929.92        85.08 o
   7   5   0        307.00         39.57        85.08 o
   8   5   0        485.73        251.28       114.76 o
   9   5   0        565.20        310.63       116.73 o
  10   5   0        415.34        106.84       154.33 o
 -14   6   0          5.06        -59.36        69.25 o
 -13   6   0        196.27         98.93        98.93 o
 -12   6   0         16.43        -71.23        71.23 o
 -11   6   0       3728.76       4293.47       227.53 o
 -10   6   0       2795.86       2888.69       116.73 o
  -9   6   0          0.74          5.94        89.04 o
  -8   6   0       5104.83       4875.17       174.11 o
  -7   6   0       2321.49       2338.66       120.69 o
  -6   6   0      19976.72      21870.97       502.55 o
  -5   6   0       2904.49       3282.43       128.61 o
  -4   6   0       4842.22       5270.88       154.33 o
  -3   6   0      10110.22       9675.61       878.48 o
  -2   6   0      26672.74      25712.86      1143.61 o
  -1   6   0       5988.54       5700.67       185.98 o
   0   6   0         50.08         50.47        55.40 o
   1   6   0       5400.10       5545.58       382.85 o
   2   6   0        247.99        227.29        56.39 o
   3   6   0      10343.51      10555.60       354.16 o
   4   6   0      17853.94      18738.92       447.15 o
   5   6   0       2058.46       2215.98       106.84 o
   6   6   0       3821.52       4234.11       205.77 o
   7   6   0        335.60        328.44       100.91 o
   8   6   0        506.77        550.04       126.63 o
   9   6   0          2.03        104.86        81.12 o
 -13   7   0       4084.70       3943.27       275.02 o
 -12   7   0          7.67        182.03       110.80 o
 -11   7   0          4.39        -19.79        61.34 o
 -10   7   0        801.77        656.88       182.03 o
  -9   7   0        414.33        577.74        75.19 o
  -8   7   0        444.91        383.84        75.19 o
  -7   7   0        427.51        468.92        73.21 o
  -6   7   0      12156.44      13169.28       415.50 o
  -5   7   0        428.81        417.48        91.01 o
  -4   7   0      10295.38      11034.42       405.60 o
  -3   7   0       8007.90       7783.55       479.80 o
  -2   7   0      10747.43      10859.53       535.20 o
  -1   7   0       2322.51       2282.22        78.96 o
   0   7   0       2753.93       2904.25        87.43 o
   1   7   0        898.82        853.43       158.28 o
   2   7   0       1433.43       1559.11        72.75 o
   3   7   0       1175.42        740.70       352.18 o
   4   7   0         31.96        154.33        57.38 o
   5   7   0         25.17        -67.27       110.80 o
   6   7   0        197.17        286.89        98.93 o
   7   7   0       5795.88       6147.38       284.91 o
   8   7   0        460.34        112.78       110.80 o
   9   7   0         65.81        -61.34        79.14 o
 -13   8   0          4.23        120.69       108.82 o
 -12   8   0       3794.53       3856.21       241.38 o
 -11   8   0       1462.60       1614.50       156.31 o
 -10   8   0      11591.24      11624.03       346.25 o
  -9   8   0         15.00        -67.27        75.19 o
  -8   8   0       1430.54       1339.48        92.99 o
  -7   8   0       2661.22       2597.85       122.67 o
  -6   8   0       2775.98       2637.42       116.73 o
  -5   8   0        477.22        427.37        89.04 o
  -4   8   0       6280.75       6663.78       178.07 o
  -3   8   0      10102.84      10444.82      1022.91 o
  -2   8   0      11108.33      11546.83       611.37 o
  -1   8   0       6898.64       7653.85       283.92 o
   0   8   0        377.44        504.14       148.39 o
   1   8   0       3224.68       3482.39       214.67 o
   2   8   0       3534.65       3913.09       222.59 o
   3   8   0       3383.48       3156.24       269.08 o
   4   8   0        429.18        510.47       126.63 o
   5   8   0       2129.19       1881.61       203.79 o
   6   8   0        409.55        413.52       118.71 o
   7   8   0        192.13        187.96       118.71 o
   8   8   0        125.07        110.80        91.01 o
 -12   9   0          6.59         33.64        94.97 o
 -11   9   0         44.67        -49.46       100.91 o
 -10   9   0        405.03        231.49       140.48 o
  -9   9   0       1983.84       1901.39       156.31 o
  -8   9   0       8762.64       8913.40       284.91 o
  -7   9   0        620.18        538.17        73.21 o
  -6   9   0       5987.79       6361.06       286.89 o
  -5   9   0       3686.33       3571.30       134.54 o
  -4   9   0         11.64         -3.96        53.42 o
  -3   9   0      12356.43      12639.93      1115.91 o
  -2   9   0       1731.75       1672.47       266.12 o
  -1   9   0       2912.85       2717.56       468.92 o
   0   9   0         69.05        100.91        48.13 o
   1   9   0       7146.64       7753.04       372.96 o
   2   9   0          2.80         10.09        68.91 o
   3   9   0        495.09         57.93       162.24 o
   4   9   0         65.34        -23.74        98.93 o
   5   9   0        315.71        160.26       120.69 o
   6   9   0       1815.40       1707.50       197.86 o
 -12  10   0       3438.85       3604.93       241.38 o
 -11  10   0       1825.53       2128.93       185.98 o
 -10  10   0        570.29        334.38       138.50 o
  -9  10   0         11.90         31.66        89.04 o
  -8  10   0        524.31        300.74       102.88 o
  -7  10   0        144.87        -69.25        91.01 o
  -6  10   0        212.59         47.49       112.78 o
  -5  10   0          3.08         43.53        61.34 o
  -4  10   0        183.56         79.14        55.40 o
  -3  10   0      10428.96      10640.47       784.50 o
  -2  10   0          0.64         27.50        41.35 o
  -1  10   0        339.17        317.56        93.53 o
   0  10   0        201.91        124.80        92.99 o
   1  10   0       1718.76       1867.03       138.34 o
   2  10   0         71.08         74.27        80.00 o
   3  10   0          9.14        -71.31        71.31 o
   4  10   0         10.51        -55.40       100.91 o
   5  10   0          0.27        -57.38        71.23 o
 -11  11   0        766.93        738.00       164.22 o
 -10  11   0         65.84        -63.31        85.08 o
  -9  11   0       4261.20       4792.07       282.93 o
  -8  11   0        443.59        504.53       138.50 o
  -7  11   0       1053.83       1109.97       148.39 o
  -6  11   0        967.83        995.21       126.63 o
  -5  11   0        440.77        506.51       116.73 o
  -4  11   0        223.10        178.07       108.82 o
  -3  11   0       3064.55       2922.68       589.61 o
  -2  11   0       1439.07       1437.29       338.33 o
  -1  11   0        506.66        158.44       214.67 o
   0  11   0       2906.62       3114.25       439.24 o
   1  11   0        168.89        131.66        91.20 o
   2  11   0         57.99         18.40        84.56 o
   3  11   0        795.52        157.92       340.31 o
   4  11   0         43.59         -3.96       112.78 o
  -9  12   0        441.57        130.58       197.86 o
  -8  12   0        214.36        120.69       100.91 o
  -7  12   0         90.13        -45.51        89.04 o
  -6  12   0        812.22        690.52       140.48 o
  -5  12   0       1160.59        884.42       193.90 o
  -4  12   0         29.87         23.74        83.10 o
  -3  12   0       1387.72       1287.01       130.81 o
  -2  12   0        262.01        283.07       102.02 o
  -1  12   0        133.47         68.46        92.09 o
   0  12   0       2870.38       3222.78       169.26 o
   1  12   0         62.22        194.94        92.65 o
   2  12   0        719.28        976.30       121.41 o
  -7  13   0         72.35         37.59        98.93 o
  -6  13   0          5.89        158.28       108.82 o
  -5  13   0        302.52        379.88       106.84 o
  -4  13   0         83.39         67.27       100.91 o
  -3  13   0         43.83        169.03        94.97 o
  -2  13   0         56.53          1.45       109.31 o
  -1  13   0        539.41        622.02       129.05 o
   1 -13   1         96.39         75.45        89.51 o
   2 -13   1       2427.40       2548.80       162.54 o
   3 -13   1         19.69        230.65        86.07 o
   4 -13   1          4.10         11.87        87.06 o
   5 -13   1        203.52        -13.85       122.67 o
   6 -13   1        498.46        201.81       168.18 o
   7 -13   1        171.26        -19.79        92.99 o
  -2 -12   1        665.61        627.71       112.39 o
  -1 -12   1         34.63        -19.18        94.97 o
   0 -12   1       2214.30       2401.06       170.99 o
   1 -12   1        226.10        159.77        98.39 o
   2 -12   1       2091.15       2569.15       165.78 o
   3 -12   1        289.74        182.98       104.46 o
   4 -12   1          2.26          7.91        75.19 o
   5 -12   1       2241.39       2671.05       197.86 o
   6 -12   1        111.24         35.61       102.88 o
   7 -12   1       2643.88       3023.24       207.75 o
   8 -12   1        799.91       1001.15       148.39 o
   9 -12   1        280.03        308.65       114.76 o
  -4 -11   1        586.73        156.31       191.92 o
  -3 -11   1        144.79         26.55        91.44 o
  -2 -11   1        311.42        429.35       103.53 o
  -1 -11   1       2009.22       2089.34       145.59 o
   0 -11   1        292.59        309.08        87.91 o
   1 -11   1       1826.82       2004.01       417.48 o
   2 -11   1       3468.93       3213.12       209.73 o
   3 -11   1        147.16        158.28       197.86 o
   4 -11   1        748.60        874.52       138.50 o
   5 -11   1       3713.83       3567.34       209.73 o
   6 -11   1        137.80        184.01        79.14 o
   7 -11   1         63.80         65.29       106.84 o
   8 -11   1        773.48        741.96       120.69 o
   9 -11   1       1080.39       1149.54       158.28 o
  10 -11   1       1662.07       1624.40       178.07 o
  11 -11   1       2943.05       3238.90       249.30 o
  -6 -10   1        344.17        502.55       130.58 o
  -5 -10   1          0.02        -31.66       100.91 o
  -4 -10   1        214.26        166.20       120.69 o
  -3 -10   1         52.48         19.01       131.57 o
  -2 -10   1        668.65        741.20        99.67 o
  -1 -10   1         55.86         48.82        75.10 o
   0 -10   1        312.31        260.39        81.28 o
   1 -10   1       6103.11       6296.83       507.50 o
   2 -10   1        255.31         89.37        49.65 o
   3 -10   1         25.15         14.62       106.84 o
   4 -10   1        486.35        411.54        73.21 o
   5 -10   1       5564.25       5630.97       166.20 o
   6 -10   1          2.89         91.01       110.80 o
   7 -10   1       1447.73       1529.43       164.22 o
   8 -10   1          4.51         31.66        79.14 o
   9 -10   1         50.45        -43.53        71.23 o
  10 -10   1        823.70        759.77       136.52 o
  11 -10   1         22.69         -3.96       110.80 o
  12 -10   1       1334.66       1290.02       176.09 o
  -7  -9   1         84.89        -77.16        91.01 o
  -6  -9   1        101.43         89.04       102.88 o
  -5  -9   1       2968.61       2876.82       195.88 o
  -4  -9   1       3466.43       3874.02       217.64 o
  -3  -9   1        181.16        -58.19        95.01 o
  -2  -9   1        103.76        186.48        85.04 o
  -1  -9   1          8.14         -2.86        43.26 o
   0  -9   1        513.23        508.87        57.31 o
   1  -9   1      12260.02      12373.09       455.07 o
   2  -9   1       2063.18       2019.64       296.78 o
   3  -9   1       3131.01       2819.58       367.02 o
   4  -9   1       6748.98       7281.09       296.78 o
   5  -9   1      12594.18      13187.09       368.01 o
   6  -9   1        930.64        951.69        89.04 o
   7  -9   1        791.30        625.22        77.16 o
   8  -9   1        499.79        694.47       124.65 o
   9  -9   1       1452.61       1517.55       150.37 o
  10  -9   1       5269.69       5595.36       261.17 o
  11  -9   1        415.27        474.85       122.67 o
  12  -9   1        345.61        106.84       156.31 o
  -8  -8   1          0.92         23.74        83.10 o
  -7  -8   1       1181.64       1454.24       160.26 o
  -6  -8   1        361.08        207.75       114.76 o
  -5  -8   1        628.75        579.72       178.07 o
  -4  -8   1        556.97        817.14       164.22 o
  -3  -8   1       1799.44       1478.90       301.73 o
  -2  -8   1         42.07         19.81        50.55 o
  -1  -8   1       4545.11       5038.74       151.36 o
   0  -8   1       1642.10       1560.80       116.73 o
   1  -8   1       5512.48       5785.43       306.68 o
   2  -8   1        841.19        913.13        63.65 o
   3  -8   1       5802.81       5672.67       128.69 o
   4  -8   1      20337.97      20141.72       476.83 o
   5  -8   1       1020.82        953.66        87.06 o
   6  -8   1       5935.52       6153.31       189.94 o
   7  -8   1        491.56        330.42        71.23 o
   8  -8   1        899.39        898.27        81.12 o
   9  -8   1        465.85        435.28        89.04 o
  10  -8   1        215.76         63.31        94.97 o
  11  -8   1        365.90        278.98       116.73 o
  12  -8   1       4151.92       4214.33       233.47 o
  13  -8   1       1577.20       1756.96       197.86 o
  -9  -7   1         61.24        -11.87        91.01 o
  -8  -7   1        454.91        461.00       130.58 o
  -7  -7   1       1386.54       1295.96       178.07 o
  -6  -7   1       2687.21       2726.45       199.83 o
  -5  -7   1      12470.54      12557.91       330.42 o
  -4  -7   1       2326.89       2308.98       120.69 o
  -3  -7   1          0.30         14.14        69.25 o
  -2  -7   1        876.83        977.43        66.18 o
  -1  -7   1        528.00        641.11       118.71 o
   0  -7   1        198.08        240.76        48.25 o
   1  -7   1       1729.27       1519.69       128.61 o
   2  -7   1       8605.62       8799.09       226.54 o
   3  -7   1       1718.85       1447.41        67.58 o
   4  -7   1      17439.84      18224.49       514.42 o
   5  -7   1       2396.29       2615.65       110.80 o
   6  -7   1       8119.86       8810.52       348.23 o
   7  -7   1       1088.72       1011.04        83.10 o
   8  -7   1       2492.45       2492.98       112.78 o
   9  -7   1          1.04        164.22        57.38 o
  10  -7   1       1530.67       1509.64       158.28 o
  11  -7   1        820.18        821.10       132.56 o
  12  -7   1          9.36         29.68       100.91 o
  13  -7   1         10.27        -39.57        77.16 o
 -10  -6   1          0.23          7.91        77.16 o
  -9  -6   1          2.44        -29.68        71.23 o
  -8  -6   1         31.80        -73.21        73.21 o
  -7  -6   1         22.83        -49.46        79.14 o
  -6  -6   1       1495.95       1529.43        98.93 o
  -5  -6   1       4861.60       5318.36       257.21 o
  -4  -6   1      18510.41      19668.84       466.94 o
  -3  -6   1        135.27        134.08        54.41 o
  -2  -6   1      28587.72      30591.47      1108.98 o
  -1  -6   1      12660.19      12603.99       331.41 o
   0  -6   1         23.65         90.98        42.52 o
   1  -6   1       6295.91       6475.37       146.18 o
   2  -6   1       1640.69       1902.10        70.39 o
   3  -6   1       1227.23       1133.24       188.95 o
   4  -6   1      38130.68      38900.42       722.17 o
   5  -6   1      26603.52      28117.29       621.27 o
   6  -6   1       3547.68       3561.40       126.63 o
   7  -6   1       4642.25       4883.08       168.18 o
   8  -6   1       8169.47       8056.69       312.61 o
   9  -6   1       1365.54       1292.00        98.93 o
  10  -6   1        254.33        286.89        92.99 o
  11  -6   1        945.33        894.31       120.69 o
  12  -6   1        505.07        593.57       108.82 o
  13  -6   1       2248.64       2295.13       219.62 o
  14  -6   1          0.72        -65.29        69.25 o
 -10  -5   1        222.44        227.53       120.69 o
  -9  -5   1        187.33         81.12        96.95 o
  -8  -5   1        760.06        237.43       148.39 o
  -7  -5   1       1451.97       1258.36        89.04 o
  -6  -5   1       5091.32       5470.71       265.13 o
  -5  -5   1        670.95        617.31        71.23 o
  -4  -5   1       1516.61       1493.81        96.95 o
  -3  -5   1       5467.50       4622.65       815.17 o
  -2  -5   1       4669.84       4884.44       119.32 o
  -1  -5   1      13292.52      13320.27       326.46 o
   0  -5   1        765.74        778.63       100.91 o
   1  -5   1         37.53         71.30        70.24 o
   2  -5   1      11740.03      11304.73       414.51 o
   3  -5   1       3736.46       4040.46        98.03 o
   4  -5   1       7345.53       7079.28       221.60 o
   5  -5   1       1989.77       1933.05        91.01 o
   6  -5   1      12810.52      12670.68       399.67 o
   7  -5   1      22058.42      21861.08       510.47 o
   8  -5   1       1039.11       1003.13        85.08 o
   9  -5   1       3695.20       4020.43       130.58 o
  10  -5   1         19.49          5.94        63.31 o
  11  -5   1        276.37        316.57        85.08 o
  12  -5   1        119.01        201.81        83.10 o
  13  -5   1          6.43        -63.31        63.31 o
  14  -5   1        936.90        534.21       176.09 o
 -11  -4   1        510.93        459.03       164.22 o
 -10  -4   1       1805.48       2006.26       205.77 o
  -9  -4   1        165.95        280.96        92.99 o
  -8  -4   1       2514.82       2314.91       168.18 o
  -7  -4   1       1398.54       1531.40        94.97 o
  -6  -4   1        145.89         51.44        51.44 o
  -5  -4   1       2336.72       2215.98        98.93 o
  -4  -4   1      11981.66      13034.74       405.60 o
  -3  -4   1      29004.45      29395.43       599.50 o
  -2  -4   1      19825.06      20213.71       851.77 o
  -1  -4   1         38.14         92.54        37.06 o
   0  -4   1       1846.56       1979.82       189.94 o
   1  -4   1        266.31        239.41        59.36 o
   2  -4   1      10355.46      11284.50       543.11 o
   3  -4   1       1881.94       1872.56       287.88 o
   4  -4   1          3.18         63.31        47.49 o
   5  -4   1      20587.54      20036.85       494.64 o
   6  -4   1       3655.89       3806.74       132.56 o
   7  -4   1       3712.61       3992.73       122.67 o
   8  -4   1       3295.00       3452.58       120.69 o
   9  -4   1       6565.04       6679.61       261.17 o
  10  -4   1        312.78        320.53        55.40 o
  11  -4   1         67.71         29.68        71.23 o
  12  -4   1          6.48         13.85        63.31 o
  13  -4   1         62.40         21.76        81.12 o
  14  -4   1        271.70        197.86       112.78 o
 -12  -3   1        392.84        166.20       102.88 o
 -11  -3   1        111.89        251.28       110.80 o
 -10  -3   1       3474.45       3731.56       215.66 o
  -9  -3   1       1116.05       1062.49       146.41 o
  -8  -3   1       1097.65       1125.80        87.06 o
  -7  -3   1          0.14         -9.89        51.44 o
  -6  -3   1        276.64        156.31        71.23 o
  -5  -3   1       2452.13       2403.95       100.91 o
  -4  -3   1       2013.31       2146.73        92.99 o
  -3  -3   1       1796.82       1456.72       625.22 o
  -2  -3   1         44.29         19.23        34.64 o
  -1  -3   1     199526.30     210239.55      1404.78 o
   0  -3   1       1204.46       1153.80        81.12 o
   1  -3   1       3063.16       3099.72       195.88 o
   2  -3   1       8079.77       7613.70       272.05 o
   3  -3   1       6408.22       5705.52       303.71 o
   4  -3   1      30462.17      31087.10       601.48 o
   5  -3   1       8789.17      10155.94       350.20 o
   6  -3   1        193.74        158.28        79.14 o
   7  -3   1       8256.98       8553.30       304.70 o
   8  -3   1      32047.57      32321.72       557.95 o
   9  -3   1       1911.06       2075.51        98.93 o
  10  -3   1        596.95        445.18        65.29 o
  11  -3   1        226.81        253.26       104.86 o
  12  -3   1        362.69        334.38       134.54 o
  13  -3   1         27.61        -41.55        85.08 o
 -12  -2   1        888.59        771.64       138.50 o
 -11  -2   1       2246.71       2536.51       178.07 o
 -10  -2   1        231.04        245.34       144.43 o
  -9  -2   1       1961.12       2251.60       102.88 o
  -8  -2   1         37.22         -9.89        47.49 o
  -7  -2   1       6941.32       7556.11       292.83 o
  -6  -2   1       2050.18       2176.41        98.93 o
  -5  -2   1        380.91        306.68        57.38 o
  -4  -2   1        719.26        743.94        61.34 o
  -3  -2   1       7842.49       8147.55       253.24 o
  -2  -2   1       1080.91       1123.93        45.91 o
  -1  -2   1         29.02        -11.68        51.44 o
   0  -2   1      14945.05      15078.74       973.45 o
   1  -2   1       2456.58       2110.17        62.32 o
   2  -2   1      48988.34      45668.32      2538.49 o
   3  -2   1       6696.94       7702.96       397.69 o
   4  -2   1       3443.08       3676.16       120.69 o
   5  -2   1       1472.68       1640.22        85.08 o
   6  -2   1        992.06        894.31        65.29 o
   7  -2   1        686.35        759.77        69.25 o
   8  -2   1       7311.93       7008.05       267.11 o
   9  -2   1       1560.50       1474.03        91.01 o
  10  -2   1       8662.40       8810.52       294.81 o
  11  -2   1       3111.08       3005.43       172.13 o
  12  -2   1        599.66        690.52       114.76 o
  13  -2   1        175.31        120.69       100.91 o
 -13  -1   1        613.78        599.50       172.13 o
 -12  -1   1          4.31         13.85        71.23 o
 -11  -1   1       1765.31       1851.93       160.26 o
 -10  -1   1        176.62        116.73       124.65 o
  -9  -1   1      11195.09      11709.10       340.31 o
  -8  -1   1        138.44        116.73        57.38 o
  -7  -1   1      10786.14      11077.94       364.05 o
  -6  -1   1       3372.97       3838.40       126.63 o
  -5  -1   1      10878.62      11778.35       356.14 o
  -4  -1   1       1238.62       1264.30        71.23 o
  -3  -1   1        793.91        550.28       215.66 o
  -2  -1   1      47904.96      50683.33       423.74 o
  -1  -1   1      38128.45      40117.27       899.26 o
   0  -1   1      63462.15      55621.66      1938.00 o
   1  -1   1         10.98         55.53        21.65 o
   2  -1   1         80.42        128.61        41.55 o
   3  -1   1       7236.70       7725.71       197.86 o
   4  -1   1        137.94        132.56        41.55 o
   5  -1   1       2965.06       2991.58       104.86 o
   6  -1   1        236.41        152.35        69.25 o
   7  -1   1       7494.80       7314.73       271.06 o
   8  -1   1      16183.77      16964.15       417.48 o
   9  -1   1         75.34        184.01        49.46 o
  10  -1   1        370.32        265.13       102.88 o
  11  -1   1       1220.94       1236.60       134.54 o
  12  -1   1        395.05        480.79       146.41 o
  13  -1   1         83.62        134.54        73.21 o
 -13   0   1        179.06         39.57        87.06 o
 -12   0   1        257.84        168.18       142.46 o
 -11   0   1        455.06        500.58       106.84 o
 -10   0   1        184.68        130.58        87.06 o
  -9   0   1       1272.02       1384.99        91.01 o
  -8   0   1       4734.14       4687.20       150.37 o
  -7   0   1      19873.08      20725.39       461.00 o
  -6   0   1      15042.68      16574.38       443.20 o
  -5   0   1        889.51        945.75        61.34 o
  -4   0   1        267.49        304.70        47.49 o
  -3   0   1      30831.20      32663.03       740.97 o
  -2   0   1       2330.66       3138.11        58.31 o
  -1   0   1       1857.56       1692.95        49.46 o
   1   0   1       3883.88       5051.66       119.70 o
   2   0   1     309632.50     301036.00      2819.44 o
   3   0   1       6883.31       6647.78       146.04 o
   4   0   1         81.09         89.04        39.57 o
   5   0   1        194.31        235.45        49.46 o
   6   0   1       2368.00       2386.14        96.95 o
   7   0   1       3271.62       3387.29       118.71 o
   8   0   1        833.87        775.59        77.16 o
   9   0   1       7124.36       7055.54       249.30 o
  10   0   1         97.31        -19.79        85.08 o
  11   0   1       5033.11       5177.89       225.56 o
  12   0   1        161.61        269.08        87.06 o
  13   0   1        236.06         39.57        91.01 o
 -13   1   1        257.54         94.97       114.76 o
 -12   1   1          2.30         81.12        77.16 o
 -11   1   1        194.30        439.24        96.95 o
 -10   1   1       1617.06       1699.58       100.91 o
  -9   1   1       1468.74       1563.06       108.82 o
  -8   1   1      23044.47      24059.26       496.62 o
  -7   1   1       2118.92       2168.50       114.76 o
  -6   1   1       1353.25       1173.28        75.19 o
  -5   1   1          2.02        -31.66        37.59 o
  -4   1   1     109471.20     121428.03      1076.34 o
  -3   1   1       2177.71       2914.59        66.46 o
  -2   1   1      21425.28      21581.55       736.02 o
  -1   1   1       3433.24       3072.25        72.22 o
   0   1   1      21436.76      22243.34       236.44 o
   1   1   1        845.33       1047.29        36.29 o
   2   1   1       2134.13       2248.21        50.13 o
   3   1   1       5092.84       4693.30       523.33 o
   4   1   1      10240.09      10284.54       346.25 o
   5   1   1      33488.79      33542.48       599.50 o
   6   1   1         36.42         47.49        51.44 o
   7   1   1       5571.02       6056.36       265.13 o
   8   1   1        131.77         55.40        43.53 o
   9   1   1        298.45        259.19        59.36 o
  10   1   1         49.99        -69.25        69.25 o
  11   1   1       2073.11       2223.90       182.03 o
  12   1   1        348.19        312.61       120.69 o
 -13   2   1        648.36        747.89       166.20 o
 -12   2   1        437.89        369.99       136.52 o
 -11   2   1         37.40        -19.79        75.19 o
 -10   2   1       3289.44       3434.78       120.69 o
  -9   2   1       1120.88       1248.47        92.99 o
  -8   2   1      23668.86      24682.50       516.40 o
  -7   2   1         81.68        122.67        67.27 o
  -6   2   1      40883.46      42020.61       664.80 o
  -5   2   1      14884.92      15703.81       407.58 o
  -4   2   1      11924.76      12625.18       377.90 o
  -3   2   1       2877.47       3336.06        76.16 o
  -2   2   1       3510.35       3713.68       162.24 o
  -1   2   1       2771.07       2762.24       182.03 o
   0   2   1          0.66         35.76        38.58 o
   1   2   1     109435.84     114227.01      3637.58 o
   2   2   1      23537.81      24273.19       339.09 o
   3   2   1      20021.89      19821.89       346.25 o
   4   2   1       4306.80       4645.65       150.37 o
   5   2   1        257.53        356.14        55.40 o
   6   2   1         17.67          9.89        41.55 o
   7   2   1        108.66        116.73        53.42 o
   8   2   1         75.54        184.01        55.40 o
   9   2   1        351.76        166.20       138.50 o
  10   2   1       1682.19       1863.80       162.24 o
  11   2   1       1724.93       1792.57       164.22 o
  12   2   1          4.64         -1.98        67.27 o
 -14   3   1        115.83         49.46       114.76 o
 -13   3   1        228.05        223.58       116.73 o
 -12   3   1        893.58        918.05       140.48 o
 -11   3   1       1586.48       1849.95       138.50 o
 -10   3   1          9.77         21.76        55.40 o
  -9   3   1       3932.92       3897.76       126.63 o
  -8   3   1       1915.03       2055.72        92.99 o
  -7   3   1       5478.85       5474.67       180.05 o
  -6   3   1         22.58        -57.38        69.25 o
  -5   3   1      11625.21      13005.06       399.67 o
  -4   3   1      45986.55      49432.28       706.35 o
  -3   3   1      22673.70      21544.20       773.62 o
  -2   3   1      27447.94      27121.41       871.55 o
  -1   3   1       6641.69       7054.91       163.60 o
   0   3   1      25111.70      24043.41       715.25 o
   1   3   1       5195.49       5285.57       202.80 o
   2   3   1      12162.96      11858.76       461.99 o
   3   3   1      16331.43      16746.51       437.26 o
   4   3   1       4846.67       5078.96       168.18 o
   5   3   1      34642.48      35350.89       611.37 o
   6   3   1        892.64        698.43        73.21 o
   7   3   1       1137.45       1307.83        85.08 o
   8   3   1       1706.30       1476.00        91.01 o
   9   3   1        179.16        320.53       108.82 o
  10   3   1         82.88         96.95        81.12 o
  11   3   1         18.37        100.91       136.52 o
 -14   4   1       3149.74       3430.82       241.38 o
 -13   4   1         71.46         11.87        79.14 o
 -12   4   1         50.99         25.72        96.95 o
 -11   4   1        163.08         91.01        83.10 o
 -10   4   1          3.78         23.74        45.51 o
  -9   4   1        447.79        500.58        69.25 o
  -8   4   1       6573.55       6818.11       288.87 o
  -7   4   1      10250.28      10250.91       344.27 o
  -6   4   1       4464.42       4877.14       184.01 o
  -5   4   1      34362.81      37628.21       672.71 o
  -4   4   1      11243.70      10725.76       379.88 o
  -3   4   1       1478.65       1489.53       135.53 o
  -2   4   1      12060.85      11506.07       342.29 o
  -1   4   1       9040.72       9014.15       247.83 o
   0   4   1       1944.35       1859.88       201.81 o
   1   4   1      22666.56      23522.53       462.98 o
   2   4   1       2218.26       2083.61        67.11 o
   3   4   1       2301.11       2348.62       297.77 o
   4   4   1       1190.07       1206.92        81.12 o
   5   4   1       1460.94       1567.02        91.01 o
   6   4   1       4949.96       5162.06       158.28 o
   7   4   1       1324.25       1305.85        85.08 o
   8   4   1        306.96        369.99        98.93 o
   9   4   1         62.67         15.83        83.10 o
  10   4   1        488.32        427.37       158.28 o
  11   4   1          7.44        178.07        96.95 o
 -14   5   1        204.26        326.46       142.46 o
 -13   5   1       2393.78       2676.99       197.86 o
 -12   5   1         80.25         89.04        81.12 o
 -11   5   1       8434.92       8535.50       277.00 o
 -10   5   1        577.13        710.30        73.21 o
  -9   5   1        385.46        320.53        69.25 o
  -8   5   1        506.69        462.98        77.16 o
  -7   5   1       2866.63       3112.27       120.69 o
  -6   5   1       1703.62       1751.02        91.01 o
  -5   5   1      25251.33      26281.18       577.74 o
  -4   5   1       7613.35       7168.31       320.53 o
  -3   5   1      15290.82      14439.16       943.77 o
  -2   5   1      29747.80      29032.10      1194.06 o
  -1   5   1       4941.19       5410.67       270.07 o
   0   5   1        335.33        258.44        45.32 o
   1   5   1        681.11        650.57        52.45 o
   2   5   1      13403.69      14429.81       290.96 o
   3   5   1          2.41        -27.30        87.06 o
   4   5   1      13934.92      14194.17       391.75 o
   5   5   1         69.83        106.84        61.34 o
   6   5   1        574.36        423.41        69.25 o
   7   5   1        787.47        825.06       110.80 o
   8   5   1        305.70        154.33        91.01 o
   9   5   1         88.86        102.88        91.01 o
  10   5   1         98.45         29.68       118.71 o
 -14   6   1        136.42          9.89        89.04 o
 -13   6   1        433.27        316.57       144.43 o
 -12   6   1         29.08         65.29        83.10 o
 -11   6   1        109.35         98.93        81.12 o
 -10   6   1         84.10         79.14        73.21 o
  -9   6   1       2361.23       2651.27       142.46 o
  -8   6   1       2612.87       3066.76       124.65 o
  -7   6   1       2573.28       2748.22       118.71 o
  -6   6   1      12962.38      13553.12       403.63 o
  -5   6   1        786.95        829.02        73.21 o
  -4   6   1      23853.94      24209.63       552.02 o
  -3   6   1        171.01         57.60        43.26 o
  -2   6   1       9307.24       9386.60       256.49 o
  -1   6   1       2117.45       1932.42        76.17 o
   0   6   1      14774.93      15136.59       452.10 o
   1   6   1       6289.40       6560.23       213.68 o
   2   6   1        462.12        388.26        51.78 o
   3   6   1       2292.87       2140.88       252.27 o
   4   6   1        124.69        100.91        59.36 o
   5   6   1       5512.47       5609.21       237.43 o
   6   6   1       8296.75       8768.97       294.81 o
   7   6   1       1733.64       1948.88       164.22 o
   8   6   1        445.66        267.11       191.92 o
   9   6   1         26.07        148.39        92.99 o
 -13   7   1       2219.17       2307.00       209.73 o
 -12   7   1       3398.55       3254.73       213.68 o
 -11   7   1       5135.17       4920.67       255.23 o
 -10   7   1        206.65        360.10       102.88 o
  -9   7   1        283.88        180.05        55.40 o
  -8   7   1       1048.45       1197.03        87.06 o
  -7   7   1          6.13         31.66        43.53 o
  -6   7   1         39.68         23.74        71.23 o
  -5   7   1        619.38        552.02        63.31 o
  -4   7   1      37934.08      38279.15       678.65 o
  -3   7   1      11378.60      11897.35      1072.38 o
  -2   7   1       3152.50       3221.32        90.23 o
  -1   7   1       2485.81       2733.54        84.43 o
   0   7   1       8325.74       8560.15       251.72 o
   1   7   1       1394.51       1345.81        65.71 o
   2   7   1        127.98        117.74        46.48 o
   3   7   1          0.14        -21.83        44.18 o
   4   7   1       1719.64       1654.07       100.91 o
   5   7   1       3781.72       3757.28       199.83 o
   6   7   1        367.14        271.06       120.69 o
   7   7   1        157.53        152.35       104.86 o
   8   7   1         73.63        -57.38        94.97 o
 -13   8   1         14.36         27.70        79.14 o
 -12   8   1        149.18        -11.87        96.95 o
 -11   8   1         24.03        114.76        89.04 o
 -10   8   1       8772.18       9354.62       328.44 o
  -9   8   1          1.21        -83.10        83.10 o
  -8   8   1      10854.64      10116.37       308.65 o
  -7   8   1          9.69         65.29        49.46 o
  -6   8   1       3148.80       3230.98       122.67 o
  -5   8   1       1715.10       1663.97       124.65 o
  -4   8   1       5710.37       5678.46       160.26 o
  -3   8   1       2755.50       2779.71       152.35 o
  -2   8   1       5278.33       5232.27       199.83 o
  -1   8   1      15512.99      16265.52       828.03 o
   0   8   1       1357.78       1310.93        83.10 o
   1   8   1       3178.45       3164.07        93.71 o
   2   8   1        112.15        102.06        82.11 o
   3   8   1        886.82        720.27       457.05 o
   4   8   1        661.35        688.54       128.61 o
   5   8   1       2655.27       2928.27       199.83 o
   6   8   1         15.47         -3.96       102.88 o
   7   8   1        971.98       1125.80       172.13 o
 -12   9   1       4245.21       4524.96       280.96 o
 -11   9   1          8.98        251.28       114.76 o
 -10   9   1         20.75         25.72        91.01 o
  -9   9   1          0.75        -29.68        79.14 o
  -8   9   1         50.40         89.04        85.08 o
  -7   9   1       1094.43       1157.46       116.73 o
  -6   9   1       5953.02       6248.28       278.98 o
  -5   9   1        254.72        269.08        67.27 o
  -4   9   1       4431.02       4776.24       176.09 o
  -3   9   1       6331.74       5883.82       573.78 o
  -2   9   1        154.09         80.26        59.36 o
  -1   9   1       8875.80       9421.23       219.65 o
   0   9   1        360.82        300.64        56.65 o
   1   9   1       1044.54        980.20       102.25 o
   2   9   1        171.30        133.55       113.77 o
   3   9   1       1611.18       1167.45       743.94 o
   4   9   1         17.66        -71.23        71.23 o
   5   9   1         97.11        -23.74        98.93 o
   6   9   1          7.68         69.25        98.93 o
 -12  10   1         31.74        140.48       106.84 o
 -11  10   1       2553.80       2665.12       221.60 o
 -10  10   1       5091.09       5563.70       269.08 o
  -9  10   1       5360.26       6149.36       290.85 o
  -8  10   1        132.28         -7.91        89.04 o
  -7  10   1         32.78         35.61        81.12 o
  -6  10   1        400.28        237.43       124.65 o
  -5  10   1        548.59        498.60       128.61 o
  -4  10   1        415.61         96.95        94.97 o
  -3  10   1         60.47         26.96        90.02 o
  -2  10   1       1566.92       1455.30       118.88 o
  -1  10   1       7644.03       7944.27       208.33 o
   0  10   1        719.02        760.05       111.91 o
   1  10   1        396.09        199.86       110.80 o
   2  10   1        250.97        316.25        92.31 o
   3  10   1        928.72       1107.86       145.42 o
   4  10   1         70.63        152.35       108.82 o
   5  10   1          1.09         21.76        96.95 o
 -11  11   1         13.38          7.91        87.06 o
 -10  11   1          3.74          0.00        69.25 o
  -9  11   1       1486.41       1394.88       170.16 o
  -8  11   1        987.32       1214.83       140.48 o
  -7  11   1       5919.81       5787.28       280.96 o
  -6  11   1         11.33        -69.25        81.12 o
  -5  11   1         17.72        -65.29        73.21 o
  -4  11   1        170.95        166.20       114.76 o
  -3  11   1        315.26        263.97        79.85 o
  -2  11   1        640.59        729.41       161.25 o
  -1  11   1       1670.28       1684.10       334.38 o
   0  11   1       1287.15       1426.40       120.10 o
   1  11   1         70.31        147.04        88.11 o
   2  11   1       2326.12       2497.34       160.57 o
   3  11   1         10.18        -25.26        77.96 o
  -9  12   1       1342.59       1489.85       187.96 o
  -8  12   1        524.33        743.94       134.54 o
  -7  12   1        858.69        512.45       166.20 o
  -6  12   1        173.26        185.98       112.78 o
  -5  12   1          7.91        -47.49        83.10 o
  -4  12   1        405.98         91.01       122.67 o
  -3  12   1        907.03        804.22       173.12 o
  -2  12   1        416.33        182.27        92.21 o
  -1  12   1       1115.86        999.41       133.56 o
   0  12   1         27.15        214.50       207.75 o
   1  12   1        232.52        415.77       291.84 o
  -7  13   1       1164.98       1487.88       180.05 o
  -6  13   1       1228.78       1135.69       187.96 o
  -5  13   1        539.38        310.63       166.20 o
  -4  13   1          4.53        -13.85        91.01 o
  -3  13   1         68.70         -1.54        79.70 o
  -2  13   1         15.60        -82.65       165.21 o
  -1  13   1        217.85         74.35       105.64 o
  -1 -13   2         20.23        -38.54        84.43 o
   1 -13   2         15.77        -23.74       107.91 o
   2 -13   2        175.03        -18.19        95.87 o
   3 -13   2        884.95        659.24       586.64 o
   4 -13   2       1810.34       1828.19       185.98 o
   5 -13   2         21.65          7.91       104.86 o
   6 -13   2        224.33        369.99       120.69 o
   7 -13   2         67.06         61.34       112.78 o
  -2 -12   2        947.79        895.55       119.61 o
  -1 -12   2        102.34        177.39       103.38 o
   0 -12   2       2163.09       2781.11       231.49 o
   1 -12   2        105.73         55.72       117.50 o
   2 -12   2       2255.83       2321.85       143.15 o
   3 -12   2        593.11        719.71       128.51 o
   4 -12   2       1761.62       2018.13       189.94 o
   5 -12   2         50.03         59.36        92.99 o
   6 -12   2         12.15          3.96        79.14 o
   7 -12   2       1000.49       1121.84       158.28 o
   8 -12   2        206.16        195.88       130.58 o
   9 -12   2       3350.51       3244.83       269.08 o
  -4 -11   2        141.75        -69.25       118.71 o
  -3 -11   2        118.25        -83.21        84.09 o
  -2 -11   2        298.73        577.70        98.63 o
  -1 -11   2        240.51        242.84       102.41 o
   0 -11   2        821.16       1059.72       116.41 o
   1 -11   2       3770.68       3908.95       412.53 o
   2 -11   2        807.29        604.50       105.06 o
   3 -11   2       5891.55       6074.64       818.13 o
   4 -11   2        948.18        959.60       146.41 o
   5 -11   2          0.55         81.12        92.99 o
   6 -11   2          6.30         25.72        85.08 o
   7 -11   2       1149.88       1078.31       140.48 o
   8 -11   2        274.24        152.35        87.06 o
   9 -11   2          2.61        -27.70        73.21 o
  10 -11   2         80.22         69.25       114.76 o
  11 -11   2       1228.85       1586.80       184.01 o
  -6 -10   2       1723.31       1956.79       209.73 o
  -5 -10   2        426.56        724.15       138.50 o
  -4 -10   2        279.65        302.72       140.48 o
  -3 -10   2          4.17          1.26        76.17 o
  -2 -10   2          3.93        100.23        76.24 o
  -1 -10   2        605.56        658.22       214.67 o
   0 -10   2       1830.16       1954.79       118.21 o
   1 -10   2        365.27        367.93        54.08 o
   2 -10   2        245.17        157.80        51.71 o
   3 -10   2       8045.28       8427.30       357.13 o
   4 -10   2         76.15        -59.36        65.29 o
   5 -10   2        324.01        239.41        67.27 o
   6 -10   2       2443.22       2637.42       116.73 o
   7 -10   2        328.43        391.75       102.88 o
   8 -10   2         11.31         91.01        83.10 o
   9 -10   2        901.05        783.51       148.39 o
  10 -10   2         17.30        138.50        81.12 o
  11 -10   2         94.24         23.74        75.19 o
  12 -10   2        129.11        -55.40       100.91 o
  -7  -9   2        161.64         -7.91        79.14 o
  -6  -9   2        407.30         -1.98       138.50 o
  -5  -9   2        173.71         91.01       112.78 o
  -4  -9   2          8.24         73.21        83.10 o
  -3  -9   2       4297.23       4277.64       213.68 o
  -2  -9   2       2867.88       2959.59       141.47 o
  -1  -9   2        664.26        646.43        65.04 o
   0  -9   2         18.34         10.29        55.13 o
   1  -9   2         48.33         35.37        44.68 o
   2  -9   2        467.41        643.63       279.97 o
   3  -9   2      16947.55      17428.42       346.25 o
   4  -9   2       4174.52       4174.76       158.28 o
   5  -9   2       2497.27       2601.80       126.63 o
   6  -9   2       6686.65       6299.73       265.13 o
   7  -9   2       4490.88       4740.62       152.35 o
   8  -9   2         30.92        -17.81        77.16 o
   9  -9   2         77.05         83.10        94.97 o
  10  -9   2          0.82         11.87        81.12 o
  11  -9   2        183.40        277.00        96.95 o
  12  -9   2       4177.97       3783.00       275.02 o
  -8  -8   2        277.56        263.15       108.82 o
  -7  -8   2       1187.21       1317.72       150.37 o
  -6  -8   2          2.53         55.40        94.97 o
  -5  -8   2       2633.27       2645.33       197.86 o
  -4  -8   2        954.37       1100.08       146.41 o
  -3  -8   2       2396.12       2449.45       120.69 o
  -2  -8   2       1333.17       1499.76        86.07 o
  -1  -8   2         28.68         10.17        44.70 o
   0  -8   2        605.88        581.73        64.50 o
   1  -8   2       8298.15       8703.47       434.29 o
   2  -8   2       3930.06       4048.60       108.82 o
   3  -8   2       6120.88       6178.74       207.75 o
   4  -8   2       1045.18        904.20        87.06 o
   5  -8   2       3945.49       3537.66       136.52 o
   6  -8   2      21096.31      21263.56       500.58 o
   7  -8   2        122.42          5.94        71.23 o
   8  -8   2        260.68        187.96        63.31 o
   9  -8   2        117.24        -27.70        81.12 o
  10  -8   2        191.10        122.67        89.04 o
  11  -8   2        879.85        777.57       140.48 o
  12  -8   2         12.33         39.57        81.12 o
  13  -8   2       1157.90       1111.95       176.09 o
  -9  -7   2         52.62        -43.53        81.12 o
  -8  -7   2        602.20        552.02       142.46 o
  -7  -7   2         48.57        -11.87        63.31 o
  -6  -7   2        121.56         91.01       100.91 o
  -5  -7   2       2007.33       1919.20       104.86 o
  -4  -7   2      12659.25      13473.98       368.01 o
  -3  -7   2      17433.00      16845.44       451.11 o
  -2  -7   2       1454.75       1579.02       185.00 o
  -1  -7   2         19.61         55.72        42.65 o
   0  -7   2        402.32        453.93        50.31 o
   1  -7   2       2957.38       2996.53        90.81 o
   2  -7   2       5834.44       6035.34       488.70 o
   3  -7   2         15.63         30.62        41.32 o
   4  -7   2      12794.34      13280.08       421.43 o
   5  -7   2       3812.60       3563.38       124.65 o
   6  -7   2      14746.22      15325.91       421.43 o
   7  -7   2       4734.74       4762.39       154.33 o
   8  -7   2       3552.15       3375.42       130.58 o
   9  -7   2       2428.51       2346.57       114.76 o
  10  -7   2        128.65        -23.74       118.71 o
  11  -7   2        401.31        427.37       150.37 o
  12  -7   2       1017.68       1165.37       144.43 o
  13  -7   2        661.76        662.82       132.56 o
 -10  -6   2        393.99        536.19       182.03 o
  -9  -6   2       1695.83       1743.11       184.01 o
  -8  -6   2        109.31        106.84        81.12 o
  -7  -6   2         89.01         91.01        77.16 o
  -6  -6   2        381.60        255.23        69.25 o
  -5  -6   2        130.50        146.41        53.42 o
  -4  -6   2       1558.90       1699.58       102.88 o
  -3  -6   2       1805.20       1753.00        98.93 o
  -2  -6   2      39229.64      40786.62      1337.51 o
  -1  -6   2       2853.87       2971.53        84.09 o
   0  -6   2      19750.01      20789.16      1076.34 o
   1  -6   2      12285.99      12783.00      1046.66 o
   2  -6   2        786.62       1046.07       163.23 o
   3  -6   2       5179.54       4840.38       227.53 o
   4  -6   2       4569.52       4871.21       178.07 o
   5  -6   2        915.08        854.74        81.12 o
   6  -6   2      16314.39      15213.13       431.33 o
   7  -6   2      25575.24      24458.93       514.42 o
   8  -6   2        907.81       1011.04        85.08 o
   9  -6   2       1672.64       1450.28        98.93 o
  10  -6   2       1941.16       2115.08       154.33 o
  11  -6   2        639.04        805.27       110.80 o
  12  -6   2        242.97        243.36       128.61 o
  13  -6   2       1248.93       1446.33       197.86 o
 -11  -5   2        504.73        565.87       130.58 o
 -10  -5   2       1786.29       1751.02       209.73 o
  -9  -5   2         27.38        -63.31        77.16 o
  -8  -5   2       1465.52       1210.88       150.37 o
  -7  -5   2        106.15        114.76        49.46 o
  -6  -5   2          2.48         49.46        67.27 o
  -5  -5   2       1840.12       1521.51        92.99 o
  -4  -5   2      13875.22      14623.52       421.43 o
  -3  -5   2       1362.64       1248.47        87.06 o
  -2  -5   2       3842.06       3843.12       150.37 o
  -1  -5   2      12896.47      13662.72       397.69 o
   0  -5   2      11683.42      10805.63       871.55 o
   1  -5   2      42363.50      42277.53       777.57 o
   2  -5   2        116.73         69.57        60.35 o
   3  -5   2       1337.19       1231.23        58.86 o
   4  -5   2       3323.81       3373.44       128.61 o
   5  -5   2       1620.02       1723.32       112.78 o
   6  -5   2       8398.76       8656.19       342.29 o
   7  -5   2       1881.21       1972.62       102.88 o
   8  -5   2       1700.05       1937.01        96.95 o
   9  -5   2       5890.47       6196.84       249.30 o
  10  -5   2       1260.67       1274.19        89.04 o
  11  -5   2        582.24        530.25       136.52 o
  12  -5   2        137.02        104.86       106.84 o
  13  -5   2          0.46          3.96        65.29 o
 -11  -4   2         47.12          5.94        91.01 o
 -10  -4   2       4944.84       5421.25       257.21 o
  -9  -4   2        124.90        154.33        87.06 o
  -8  -4   2       3485.07       3551.51       124.65 o
  -7  -4   2       1140.88       1222.75        89.04 o
  -6  -4   2       2828.41       2821.42       114.76 o
  -5  -4   2       1757.42       1646.16        91.01 o
  -4  -4   2       2971.11       3045.00       112.78 o
  -3  -4   2       7195.51       7257.35       312.61 o
  -2  -4   2      11599.38      12130.42       288.70 o
  -1  -4   2      58415.29      59617.35      3439.72 o
   0  -4   2      22413.50      21919.13      1736.18 o
   1  -4   2      12546.50      12739.61       569.82 o
   2  -4   2       7404.27       6987.38       180.81 o
   3  -4   2       4377.65       4089.54       265.13 o
   4  -4   2       1309.22       1418.63        77.16 o
   5  -4   2       4640.38       4801.96       166.20 o
   6  -4   2        519.83        552.02        65.29 o
   7  -4   2      13547.70      14411.81       407.58 o
   8  -4   2       2449.07       2550.36       108.82 o
   9  -4   2       3413.01       3761.24       122.67 o
  10  -4   2       1566.50       1454.24        89.04 o
  11  -4   2       1049.08       1321.68       124.65 o
  12  -4   2         81.28         61.34        75.19 o
  13  -4   2        108.44         41.55        79.14 o
 -12  -3   2        142.29         19.79       106.84 o
 -11  -3   2        998.22        949.71       148.39 o
 -10  -3   2        780.44       1040.72       166.20 o
  -9  -3   2         72.25        122.67        87.06 o
  -8  -3   2       4747.24       5259.01       245.34 o
  -7  -3   2       4184.63       4313.26       138.50 o
  -6  -3   2        968.63        959.60        83.10 o
  -5  -3   2        985.32        813.19        71.23 o
  -4  -3   2        381.57        288.87        61.34 o
  -3  -3   2       3073.55       3050.94        98.93 o
  -2  -3   2       3032.30       3458.63       168.18 o
  -1  -3   2        790.78        687.89        55.40 o
   0  -3   2       2170.69       2492.78       174.11 o
   1  -3   2     145085.27     135439.83      4655.55 o
   2  -3   2      15206.18      13714.59       712.28 o
   3  -3   2       5784.61       5907.81       167.19 o
   4  -3   2       2807.65       2799.66        96.95 o
   5  -3   2         30.05        100.91        47.49 o
   6  -3   2       9656.90       9326.92       352.18 o
   7  -3   2      12090.18      13040.67       373.95 o
   8  -3   2       2251.01       2164.54        98.93 o
   9  -3   2       1358.88       1450.28        89.04 o
  10  -3   2      14443.57      14275.29       318.55 o
  11  -3   2         25.50         43.53        77.16 o
  12  -3   2          4.91        -33.64        65.29 o
  13  -3   2        106.50        152.35       108.82 o
 -12  -2   2        379.10        383.84       112.78 o
 -11  -2   2       1191.83       1013.02       142.46 o
 -10  -2   2       1598.39       2018.13       146.41 o
  -9  -2   2       5362.97       5625.04       225.56 o
  -8  -2   2         95.93        189.94        65.29 o
  -7  -2   2      10046.75      10765.33       350.20 o
  -6  -2   2       1577.56       1715.41        91.01 o
  -5  -2   2      13670.38      14101.18       419.45 o
  -4  -2   2        484.26        730.09        75.19 o
  -3  -2   2      52710.68      53541.74       749.87 o
  -2  -2   2      11750.85      11564.48       322.50 o
  -1  -2   2       3697.45       4107.87        82.69 o
   0  -2   2       3216.26       2481.25       301.73 o
   1  -2   2       1702.37       1509.52        45.32 o
   2  -2   2      10337.27      10700.52       417.48 o
   3  -2   2        153.60         87.34        55.40 o
   4  -2   2      44001.42      46826.52       690.52 o
   5  -2   2        195.63         87.06        45.51 o
   6  -2   2      18479.44      18851.70       455.07 o
   7  -2   2         75.51        -61.34        61.34 o
   8  -2   2         18.58         19.79        49.46 o
   9  -2   2        338.95        253.26        71.23 o
  10  -2   2       2934.08       3339.80       182.03 o
  11  -2   2          0.41        -59.36        59.36 o
  12  -2   2       1522.04       1288.04       144.43 o
  13  -2   2        646.02        688.54       134.54 o
 -13  -1   2        133.84         41.55        89.04 o
 -12  -1   2        205.68        197.86        92.99 o
 -11  -1   2        906.86        730.09       128.61 o
 -10  -1   2        222.78        182.03        81.12 o
  -9  -1   2       9778.34      10183.64       304.70 o
  -8  -1   2          3.35        -55.40        55.40 o
  -7  -1   2      14803.34      15256.66       397.69 o
  -6  -1   2       2356.97       2465.28       100.91 o
  -5  -1   2      10759.57      12549.99       385.82 o
  -4  -1   2       7368.59       8515.71       322.50 o
  -3  -1   2      22198.86      23756.54       500.58 o
  -2  -1   2        299.59        251.60        33.74 o
  -1  -1   2        144.60        141.88        67.27 o
   0  -1   2      78402.58      75514.01      1579.88 o
   1  -1   2      23203.37      25029.39      1071.39 o
   2  -1   2      42888.26      43602.79       909.15 o
   3  -1   2        758.28        901.69       271.06 o
   4  -1   2         20.46         59.36        45.51 o
   5  -1   2       1360.17       1529.43        73.21 o
   6  -1   2       1376.16       1396.86        89.04 o
   7  -1   2        209.84        269.08        51.44 o
   8  -1   2       1275.53       1226.71        81.12 o
   9  -1   2       4766.49       4811.85       221.60 o
  10  -1   2       6367.70       6327.43       233.47 o
  11  -1   2         40.16         29.68        92.99 o
  12  -1   2         31.02         21.76        77.16 o
  13  -1   2        344.40        185.98       168.18 o
 -13   0   2        317.53         81.12       106.84 o
 -12   0   2        340.41        142.46       104.86 o
 -11   0   2         28.30        -29.68        67.27 o
 -10   0   2       1313.35       1220.77        81.12 o
  -9   0   2       1318.18       1408.73        91.01 o
  -8   0   2       2534.57       2605.76       108.82 o
  -7   0   2        331.63        225.56        51.44 o
  -6   0   2       9538.86      10417.11       358.12 o
  -5   0   2      16935.98      17379.65       433.30 o
  -4   0   2      20048.54      20790.68       476.83 o
  -3   0   2      26462.00      25479.86       488.70 o
  -2   0   2        189.25        158.72        32.09 o
  -1   0   2       4407.75       4139.56       103.87 o
   0   0   2       5666.84       6473.81       208.74 o
   1   0   2         54.51         16.45        24.21 o
   2   0   2       9017.21      10131.67       213.35 o
   3   0   2      21539.27      22098.82      1384.99 o
   4   0   2     114014.25     117415.52      1068.42 o
   5   0   2       3898.24       3565.36       128.61 o
   6   0   2       1312.06       1434.45        79.14 o
   7   0   2        121.09        100.91        61.34 o
   8   0   2        780.97        769.66        69.25 o
   9   0   2       2113.01       2172.46        98.93 o
  10   0   2        521.03        546.08       102.88 o
  11   0   2       4014.25       4327.11       213.68 o
  12   0   2         81.85         49.46        87.06 o
 -13   1   2        825.12        854.74       166.20 o
 -12   1   2         17.04        -41.55        55.40 o
 -11   1   2        258.08        176.09       136.52 o
 -10   1   2         53.70         75.19        51.44 o
  -9   1   2       4852.67       5401.46       255.23 o
  -8   1   2      18949.30      20632.40       457.05 o
  -7   1   2       1428.04       1365.20        83.10 o
  -6   1   2      52894.06      57267.37       809.23 o
  -5   1   2        817.08        593.57        63.31 o
  -4   1   2       4542.81       4556.62       138.50 o
  -3   1   2        383.86        178.07        45.51 o
  -2   1   2      44642.69      42900.46       832.97 o
  -1   1   2        260.90        110.80        33.64 o
   0   1   2      72529.64      70846.23      1965.70 o
   1   1   2      51359.00      51196.62      1526.46 o
   2   1   2        268.12        202.47        32.68 o
   3   1   2       2512.03       2366.72       699.42 o
   4   1   2        800.71        827.04        63.31 o
   5   1   2       3391.98       3361.57       108.82 o
   6   1   2        699.67        599.50        77.16 o
   7   1   2       4642.94       4584.32       156.31 o
   8   1   2         28.45          3.96        47.49 o
   9   1   2       5345.46       5660.65       233.47 o
  10   1   2        169.13        146.41        81.12 o
  11   1   2         91.51        201.81        94.97 o
  12   1   2         57.83         59.36        79.14 o
 -13   2   2         84.99        187.96        91.01 o
 -12   2   2       6349.69       6145.40       253.26 o
 -11   2   2        552.46        785.49       102.88 o
 -10   2   2        319.54        354.16        77.16 o
  -9   2   2         13.21        -23.74        47.49 o
  -8   2   2       4265.44       4762.39       146.41 o
  -7   2   2       8251.98       8618.60       338.33 o
  -6   2   2      50108.68      49913.07       817.14 o
  -5   2   2       5181.55       5468.73       191.92 o
  -4   2   2      28626.94      29862.37       561.91 o
  -3   2   2      22541.23      23616.06       488.70 o
  -2   2   2      14238.39      13798.62       260.29 o
  -1   2   2        671.60        669.61        44.52 o
   0   2   2      17123.30      18146.99       387.80 o
   1   2   2       4731.12       4755.03       107.83 o
   2   2   2        558.39        564.03        47.49 o
   3   2   2      88271.40      87572.94       920.03 o
   4   2   2       2970.58       3420.93       114.76 o
   5   2   2       5209.25       5664.61       184.01 o
   6   2   2       3171.32       3112.27       110.80 o
   7   2   2         75.68         21.76        47.49 o
   8   2   2        290.82        245.34        53.42 o
   9   2   2          4.14        -69.25        69.25 o
  10   2   2        510.75        660.84       120.69 o
  11   2   2        560.76        348.23       140.48 o
 -14   3   2       2042.35       1766.85       217.64 o
 -13   3   2        223.88         51.44       104.86 o
 -12   3   2         26.22          1.98        89.04 o
 -11   3   2        535.02        427.37       124.65 o
 -10   3   2        206.23        146.41        55.40 o
  -9   3   2       1159.49       1317.72        81.12 o
  -8   3   2        150.96         94.97        59.36 o
  -7   3   2      17035.90      17852.53       459.03 o
  -6   3   2       4354.21       4665.44       154.33 o
  -5   3   2       3958.05       3996.69       124.65 o
  -4   3   2         81.91        106.84        43.53 o
  -3   3   2      18345.79      18319.46       466.94 o
  -2   3   2      11060.05      10613.89       247.83 o
  -1   3   2         12.41         62.77        32.68 o
   0   3   2      14816.50      14644.00       644.02 o
   1   3   2        180.52         90.07        42.29 o
   2   3   2       8402.14       8447.06       239.67 o
   3   3   2         40.98        -20.09        35.65 o
   4   3   2      10846.34      10965.17       344.27 o
   5   3   2      10585.75      10328.07       354.16 o
   6   3   2       6587.47       6618.28       269.08 o
   7   3   2       5306.98       4817.79       221.60 o
   8   3   2        164.65         69.25       116.73 o
   9   3   2        508.66        409.56       118.71 o
  10   3   2        179.31        136.52        96.95 o
  11   3   2         56.31         -9.89        81.12 o
 -14   4   2       1403.66       1357.29       172.13 o
 -13   4   2       2834.21       2857.04       217.64 o
 -12   4   2       3573.31       3630.65       199.83 o
 -11   4   2        221.73        180.05        87.06 o
 -10   4   2         32.97          9.89        59.36 o
  -9   4   2       1550.41       1729.26        91.01 o
  -8   4   2        369.85        354.16        73.21 o
  -7   4   2       1619.53       1547.23        92.99 o
  -6   4   2       7107.53       7263.28       294.81 o
  -5   4   2      42793.79      43662.81       692.50 o
  -4   4   2      18664.44      18006.85       468.92 o
  -3   4   2      12514.65      13408.68       403.63 o
  -2   4   2       5936.64       5219.89       190.93 o
  -1   4   2        513.64        306.02        40.83 o
   0   4   2      15399.04      16585.96       672.71 o
   1   4   2       5666.75       5718.25       140.48 o
   2   4   2        431.29        406.05        65.29 o
   3   4   2      11685.83      11443.98       381.86 o
   4   4   2       3717.54       3761.24       124.65 o
   5   4   2        991.51        716.24        79.14 o
   6   4   2         50.95        138.50        51.44 o
   7   4   2         22.98         33.64        63.31 o
   8   4   2       1037.64       1199.01       130.58 o
   9   4   2         86.11         13.85        71.23 o
  10   4   2         23.89          9.89        73.21 o
 -14   5   2         74.83         27.70        98.93 o
 -13   5   2         29.60         35.61       108.82 o
 -12   5   2        338.75        277.00        94.97 o
 -11   5   2       3222.87       3735.52       225.56 o
 -10   5   2       1003.94       1076.34        85.08 o
  -9   5   2      12927.48      13260.29       360.10 o
  -8   5   2        128.95        150.37        59.36 o
  -7   5   2       1960.36       1938.99        94.97 o
  -6   5   2       3048.25       3114.25       110.80 o
  -5   5   2       3265.85       3128.10       118.71 o
  -4   5   2       5048.53       5235.26       185.98 o
  -3   5   2      32649.59      34901.75       645.01 o
  -2   5   2       7177.05       5740.46       349.22 o
  -1   5   2       1803.29       1805.06        72.22 o
   0   5   2      29723.42      30076.67       514.42 o
   1   5   2       3457.84       3824.68       263.15 o
   2   5   2         16.36        -40.63        41.69 o
   3   5   2       1268.91        841.10       521.35 o
   4   5   2       8443.95       8567.15       326.46 o
   5   5   2         34.88         -7.91        65.29 o
   6   5   2       8873.61       9843.32       280.96 o
   7   5   2        255.82        -13.85       112.78 o
   8   5   2          0.37        -51.44        75.19 o
   9   5   2        394.14        322.50       132.56 o
  10   5   2        140.97        104.86        91.01 o
 -14   6   2         25.99        -35.61        57.38 o
 -13   6   2       6060.75       5945.57       269.08 o
 -12   6   2         32.88          5.94        79.14 o
 -11   6   2        401.19        385.82       102.88 o
 -10   6   2        352.20        466.94       108.82 o
  -9   6   2         54.74         13.85        63.31 o
  -8   6   2         44.39        118.71        53.42 o
  -7   6   2        497.42        393.73        77.16 o
  -6   6   2        560.22        470.90        87.06 o
  -5   6   2        920.81        791.42        98.93 o
  -4   6   2      30250.95      29998.89       656.88 o
  -3   6   2        298.52        401.65        98.93 o
  -2   6   2      21730.74      22435.83       459.03 o
  -1   6   2       1159.96       1119.06        60.85 o
   0   6   2       1751.27       1712.25        71.80 o
   1   6   2          7.88        -12.59        38.00 o
   2   6   2        857.84        952.63       104.86 o
   3   6   2        551.57        195.90       315.58 o
   4   6   2        114.80        162.24        63.31 o
   5   6   2        915.47        656.88        83.10 o
   6   6   2          0.81         -9.89        77.16 o
   7   6   2       4732.92       4451.75       243.36 o
   8   6   2       2436.88       2906.50       205.77 o
   9   6   2        378.96        425.39       178.07 o
 -13   7   2          2.22         53.42        91.01 o
 -12   7   2       1775.99       1695.62       180.05 o
 -11   7   2       3805.24       3923.48       243.36 o
 -10   7   2       8877.79       9190.40       294.81 o
  -9   7   2       1698.75       1545.25        98.93 o
  -8   7   2          1.95          1.98        57.38 o
  -7   7   2         42.67         -5.94        43.53 o
  -6   7   2       4400.49       4732.71       241.38 o
  -5   7   2        303.48        263.15        55.40 o
  -4   7   2       1101.88       1086.23        85.08 o
  -3   7   2        304.92        508.49        73.21 o
  -2   7   2      37595.14      37958.32      1045.67 o
  -1   7   2      14025.01      14478.29       554.99 o
   0   7   2        155.48         86.00        49.30 o
   1   7   2       3128.22       3220.45       189.94 o
   2   7   2       1923.75       1894.31        75.51 o
   3   7   2       2522.38       2180.46      1240.56 o
   4   7   2         20.44        -77.16        77.16 o
   5   7   2        704.63        617.31       130.58 o
   6   7   2        165.36         33.64        94.97 o
   7   7   2       1218.05       1088.21       156.31 o
   8   7   2        166.38        -63.31        85.08 o
 -13   8   2        854.92        738.00       142.46 o
 -12   8   2        195.52        162.24       100.91 o
 -11   8   2          3.52        -19.79        77.16 o
 -10   8   2         46.10        -23.74        94.97 o
  -9   8   2        368.45        191.92       104.86 o
  -8   8   2      11376.63      11849.58       338.33 o
  -7   8   2        496.69        271.06        69.25 o
  -6   8   2       4161.30       3967.01       142.46 o
  -5   8   2         49.67        158.28        57.38 o
  -4   8   2       4396.02       4232.13       142.46 o
  -3   8   2       1507.81       1400.82        96.95 o
  -2   8   2       5821.33       5788.20       128.46 o
  -1   8   2       4129.08       3921.30       190.93 o
   0   8   2       2631.47       2929.67       104.86 o
   1   8   2      12838.47      13138.13       773.62 o
   2   8   2          0.12        -36.54        47.91 o
   3   8   2        185.18         41.70       108.82 o
   4   8   2        210.96        340.31        94.97 o
   5   8   2        107.26        -79.14        79.14 o
   6   8   2        117.40        235.45       106.84 o
   7   8   2       1231.75        989.28       168.18 o
 -12   9   2        580.50        678.65       138.50 o
 -11   9   2         98.66        201.81        85.08 o
 -10   9   2       8548.43       8418.76       308.65 o
  -9   9   2       1174.06       1181.20       162.24 o
  -8   9   2         58.15         96.95       126.63 o
  -7   9   2         84.93        -51.44        83.10 o
  -6   9   2          3.35        -49.46        49.46 o
  -5   9   2        944.25        827.04        81.12 o
  -4   9   2       1650.47       1800.49       104.86 o
  -3   9   2        351.09        482.77       104.86 o
  -2   9   2       2117.32       2078.03       183.02 o
  -1   9   2       5258.28       5146.86       132.86 o
   0   9   2        333.50        219.41        98.93 o
   1   9   2       4903.03       4914.19       222.59 o
   2   9   2         53.09         93.53        97.94 o
   3   9   2        519.76         18.83       232.48 o
   4   9   2        227.12        120.69       154.33 o
   5   9   2         58.54        -55.40       106.84 o
   6   9   2         95.86        247.32       108.82 o
 -12  10   2         11.72        124.65       102.88 o
 -11  10   2          0.79        -49.46        75.19 o
 -10  10   2          1.58        -65.29        65.29 o
  -9  10   2       3798.09       3656.37       263.15 o
  -8  10   2       2466.91       2154.65       213.68 o
  -7  10   2      10201.30      10256.84       320.53 o
  -6  10   2         47.87         31.66        92.99 o
  -5  10   2        105.85         27.70        98.93 o
  -4  10   2        568.09        166.20       136.52 o
  -3  10   2       1353.04       1493.81       152.35 o
  -2  10   2        649.20        647.00       104.86 o
  -1  10   2        262.91        218.86        85.83 o
   0  10   2       2015.24       1988.03       123.53 o
   1  10   2       3002.32       3468.86       170.16 o
   2  10   2       1403.54       1604.52       136.40 o
   3  10   2        177.07        -70.05       114.76 o
   4  10   2        211.64        312.61       126.63 o
 -11  11   2        464.01        338.33       118.71 o
 -10  11   2        379.17        231.49       134.54 o
  -9  11   2          5.13         -1.98        79.14 o
  -8  11   2         76.63         25.72        83.10 o
  -7  11   2        539.78        609.40       114.76 o
  -6  11   2       2167.85       2091.34       178.07 o
  -5  11   2       5130.17       6129.57       292.83 o
  -4  11   2          7.08         33.64        85.08 o
  -3  11   2         73.11        316.57       106.84 o
  -2  11   2          4.00        -10.45        73.67 o
  -1  11   2        180.80         83.93        91.57 o
   0  11   2        769.17        885.33       111.22 o
   1  11   2        829.28        889.95       270.07 o
   2  11   2       1059.58       1065.21       126.15 o
   3  11   2          8.09         73.94        99.92 o
  -9  12   2       2387.66       2138.82       227.53 o
  -8  12   2         59.05         83.10        89.04 o
  -7  12   2        696.16        680.62       156.31 o
  -6  12   2       1060.41        846.82       174.11 o
  -5  12   2        751.56        164.22       128.61 o
  -4  12   2        179.07        -31.66       102.88 o
  -3  12   2         28.49        -35.61        81.12 o
  -2  12   2         55.57        -79.14        79.14 o
  -1  12   2        571.05        363.59       116.51 o
   0  12   2       1105.43       1250.35       143.36 o
   1  12   2        177.32        117.72       173.12 o
  -7  13   2         53.46        -51.44        77.16 o
  -6  13   2       2394.27       2354.48       217.64 o
  -5  13   2        572.84        815.17       152.35 o
  -4  13   2        501.88        595.55       140.48 o
  -3  13   2        987.76       1351.35       182.03 o
  -1 -13   3        253.52        -17.82       109.50 o
   1 -13   3         35.39         51.94        93.71 o
   2 -13   3       3155.50       3153.79       314.59 o
   3 -13   3        241.20        197.60       130.58 o
   4 -13   3         28.14         11.87        96.95 o
   5 -13   3       2525.12       2793.72       231.49 o
   6 -13   3        603.49        753.83       130.58 o
   7 -13   3        193.57        413.52       120.69 o
  -2 -12   3         11.59         61.24        82.34 o
  -1 -12   3        765.86        811.92       123.34 o
   0 -12   3       1534.61       1579.55       147.20 o
   1 -12   3          6.33          6.87        94.03 o
   2 -12   3       3962.35       4210.60       173.21 o
   3 -12   3        750.91        705.62       239.41 o
   4 -12   3        825.29        886.39       142.46 o
   5 -12   3        867.69        619.29       142.46 o
   6 -12   3       1263.37       1169.33       178.07 o
   7 -12   3          0.30         55.40        85.08 o
   8 -12   3         49.52        -67.27        67.27 o
   9 -12   3         78.85         -3.96        83.10 o
  -4 -11   3        231.49        235.45       136.52 o
  -3 -11   3          7.83        -40.10        81.73 o
  -2 -11   3         13.75         76.29        82.22 o
  -1 -11   3        162.13         27.74        90.64 o
   0 -11   3        402.80        440.07        99.67 o
   1 -11   3        854.40        855.05       112.17 o
   2 -11   3       2130.48       2133.67       661.83 o
   3 -11   3       1545.56       1525.40       299.75 o
   4 -11   3        164.88         85.08       120.69 o
   5 -11   3       5562.38       6020.75       265.13 o
   6 -11   3         25.12        -47.49        87.06 o
   7 -11   3         64.43         39.57        98.93 o
   8 -11   3          0.18         39.57        77.16 o
   9 -11   3        376.23         53.42       130.58 o
  10 -11   3        309.47        180.05       152.35 o
  11 -11   3         36.35         71.23       110.80 o
  -6 -10   3        570.55        866.61       162.24 o
  -5 -10   3       1008.55        963.56       164.22 o
  -4 -10   3       3154.32       3691.99       275.02 o
  -3 -10   3       1560.76       1372.30       377.90 o
  -2 -10   3         39.25        212.74       194.89 o
  -1 -10   3        231.15        238.62        70.14 o
   0 -10   3        344.95        289.29        75.19 o
   1 -10   3       3652.64       3706.62       277.99 o
   2 -10   3        683.48        671.32        59.15 o
   3 -10   3       1844.58       2022.71       210.72 o
   4 -10   3        142.33        120.69        57.38 o
   5 -10   3       9542.81       9847.28       308.65 o
   6 -10   3        258.65        249.30        67.27 o
   7 -10   3        573.79        660.84       122.67 o
   8 -10   3       3386.56       3284.41       205.77 o
   9 -10   3         27.86         -7.91        79.14 o
  10 -10   3        614.79        639.07       122.67 o
  11 -10   3       1107.28       1074.36       154.33 o
  12 -10   3        344.74        223.58       174.11 o
  -7  -9   3        434.31          3.96       142.46 o
  -6  -9   3          3.57         17.81        91.01 o
  -5  -9   3         37.49        -17.81       100.91 o
  -4  -9   3       1930.92       1881.61       168.18 o
  -3  -9   3       1863.68       1687.71       156.31 o
  -2  -9   3       1302.31       1313.79       110.80 o
  -1  -9   3       2375.55       2658.54       217.64 o
   0  -9   3       2091.68       2341.04        93.50 o
   1  -9   3         13.56         72.38        58.37 o
   2  -9   3        279.84        299.23        76.17 o
   3  -9   3         48.01        117.19        54.08 o
   4  -9   3         48.05         17.81        51.44 o
   5  -9   3      15034.21      15945.19       427.37 o
   6  -9   3       6445.84       6234.44       277.00 o
   7  -9   3        315.56        314.59        65.29 o
   8  -9   3       3485.23       3345.74       205.77 o
   9  -9   3       1139.56       1107.99       140.48 o
  10  -9   3         71.46        -57.38        57.38 o
  11  -9   3          2.28          3.96        67.27 o
  12  -9   3        612.63        336.35       144.43 o
  -8  -8   3        472.43        393.73       146.41 o
  -7  -8   3         18.16         49.46        83.10 o
  -6  -8   3        690.78        682.60       132.56 o
  -5  -8   3       4322.01       4354.81       223.58 o
  -4  -8   3         22.50        -45.51        53.42 o
  -3  -8   3       4246.17       4530.90       152.35 o
  -2  -8   3       2159.80       2123.13       188.95 o
  -1  -8   3       2647.75       2828.64        88.01 o
   0  -8   3       2447.74       2207.78       282.93 o
   1  -8   3       4135.89       4235.47       372.96 o
   2  -8   3          1.44        -22.21        57.52 o
   3  -8   3       4213.90       4106.45       105.62 o
   4  -8   3       4039.15       3870.06       140.48 o
   5  -8   3       8890.63       8677.95       328.44 o
   6  -8   3        269.69        195.88        73.21 o
   7  -8   3        509.09        429.35        81.12 o
   8  -8   3       9703.76       9263.61       324.48 o
   9  -8   3        551.14        581.70       126.63 o
  10  -8   3          1.01         25.72        77.16 o
  11  -8   3         27.30         49.46        79.14 o
  12  -8   3          9.76         43.53        96.95 o
  13  -8   3        233.10        189.94       140.48 o
  -9  -7   3        651.37        724.15       164.22 o
  -8  -7   3        117.31        -47.49        91.01 o
  -7  -7   3        131.30        -41.55        87.06 o
  -6  -7   3        477.49        409.56       138.50 o
  -5  -7   3        493.32        292.83        69.25 o
  -4  -7   3         17.43        -47.49        51.44 o
  -3  -7   3       1052.65        957.62        89.04 o
  -2  -7   3      25891.02      26894.13       403.58 o
  -1  -7   3      22283.72      24013.28       389.48 o
   0  -7   3       3099.28       3032.66       112.78 o
   1  -7   3        646.70        567.89        57.75 o
   2  -7   3        407.48        435.00        79.14 o
   3  -7   3       5227.96       5405.66       225.56 o
   4  -7   3      15317.22      16109.42       453.09 o
   5  -7   3        665.63        662.82        71.23 o
   6  -7   3       6086.86       5593.38       174.11 o
   7  -7   3       4873.75       4526.94       156.31 o
   8  -7   3       9946.41       9449.59       314.59 o
   9  -7   3       2182.86       2261.49       110.80 o
  10  -7   3       1982.06       1766.85       158.28 o
  11  -7   3       1015.22        896.29       150.37 o
  12  -7   3        387.16        176.09       110.80 o
  13  -7   3       1115.16       1197.03       158.28 o
 -10  -6   3         68.71        140.48       112.78 o
  -9  -6   3        445.65        490.68       134.54 o
  -8  -6   3       1916.17       2057.70       185.98 o
  -7  -6   3       1528.63       1477.98       158.28 o
  -6  -6   3       1327.98       1149.54        94.97 o
  -5  -6   3        530.73        514.42        67.27 o
  -4  -6   3       1115.02       1044.68        83.10 o
  -3  -6   3       1030.26       1242.53        89.04 o
  -2  -6   3        286.11        154.33        51.26 o
  -1  -6   3         64.52        106.04        41.11 o
   0  -6   3      48755.53      50186.50      3011.36 o
   1  -6   3      14619.58      14634.47       646.99 o
   2  -6   3       5471.82       5044.26       342.29 o
   3  -6   3      18243.85      18064.46       996.20 o
   4  -6   3       1526.64       1719.37        91.01 o
   5  -6   3       2264.49       1796.53        98.93 o
   6  -6   3       3693.31       3634.61       126.63 o
   7  -6   3       6853.77       6901.21       302.72 o
   8  -6   3       3445.90       3579.21       128.61 o
   9  -6   3      14962.66      15610.82       373.95 o
  10  -6   3          0.48          7.91        69.25 o
  11  -6   3        581.85        518.38       102.88 o
  12  -6   3        404.76        421.43       124.65 o
  13  -6   3        123.82         79.14        91.01 o
 -11  -5   3       1006.90        846.82       154.33 o
 -10  -5   3       2493.52       2752.17       219.62 o
  -9  -5   3        160.30        126.63       106.84 o
  -8  -5   3       2763.33       2995.54       189.94 o
  -7  -5   3        656.72        490.68        73.21 o
  -6  -5   3       3203.31       3480.28       136.52 o
  -5  -5   3       1048.06       1072.38        92.99 o
  -4  -5   3       6320.31       6367.00       193.90 o
  -3  -5   3      15884.89      16538.76       453.09 o
  -2  -5   3      26723.91      27911.33      1258.36 o
  -1  -5   3          6.01         52.68        39.10 o
   0  -5   3       2531.75       2279.97       141.47 o
   1  -5   3       8645.52       8230.57       536.19 o
   2  -5   3       4690.53       4214.28        99.82 o
   3  -5   3      27834.72      26222.47       983.34 o
   4  -5   3       4848.13       4435.93       162.24 o
   5  -5   3      12105.76      11879.26       405.60 o
   6  -5   3       1966.55       2065.61       102.88 o
   7  -5   3       5999.99       6074.17       193.90 o
   8  -5   3       5077.50       5773.43       247.32 o
   9  -5   3       1716.11       1715.41        98.93 o
  10  -5   3          2.47        -63.31        69.25 o
  11  -5   3       1473.78       1614.50       140.48 o
  12  -5   3        751.98        734.04       126.63 o
  13  -5   3         23.11         23.74        75.19 o
 -11  -4   3         11.63        -45.51        61.34 o
 -10  -4   3        348.74        334.38       134.54 o
  -9  -4   3         74.73        118.71       108.82 o
  -8  -4   3       8923.17       9558.41       292.83 o
  -7  -4   3         27.00         41.55        51.44 o
  -6  -4   3        905.19        951.69        83.10 o
  -5  -4   3       3060.70       3130.08       128.61 o
  -4  -4   3       4063.12       4372.61       150.37 o
  -3  -4   3       6937.62       6610.36       211.71 o
  -2  -4   3       6391.20       6410.40       196.87 o
  -1  -4   3      50376.92      49740.82      1488.86 o
   0  -4   3      10952.79      11004.38       417.48 o
   1  -4   3      63638.25      61070.52      1720.36 o
   2  -4   3      19832.36      18880.38       418.46 o
   3  -4   3        580.65        544.65        52.43 o
   4  -4   3       5978.33       6113.74       184.01 o
   5  -4   3       8057.61       9065.75       336.35 o
   6  -4   3       5384.93       5664.61       176.09 o
   7  -4   3       5673.66       5838.72       265.13 o
   8  -4   3       8219.74       8195.19       312.61 o
   9  -4   3       6734.48       7227.67       253.26 o
  10  -4   3        939.92       1119.86       128.61 o
  11  -4   3        933.78        939.81       112.78 o
  12  -4   3       1271.56       1428.52       150.37 o
  13  -4   3        186.30         33.64       112.78 o
 -12  -3   3         90.51          5.94        91.01 o
 -11  -3   3        120.41        362.08        89.04 o
 -10  -3   3        830.40        704.37       140.48 o
  -9  -3   3       3688.93       4020.43       209.73 o
  -8  -3   3       1259.82       1299.91        91.01 o
  -7  -3   3        806.06        815.17       104.86 o
  -6  -3   3       3696.19       3955.14       138.50 o
  -5  -3   3       1576.57       1240.56        89.04 o
  -4  -3   3         37.03         53.42        47.49 o
  -3  -3   3       2394.66       2121.01        92.99 o
  -2  -3   3        843.65        951.70        95.96 o
  -1  -3   3       1736.25       1861.07       137.51 o
   0  -3   3        351.71        330.32        89.04 o
   1  -3   3        308.84        306.85       104.86 o
   2  -3   3      14778.69      15558.14       446.16 o
   3  -3   3      57686.21      58229.68      2354.48 o
   4  -3   3       2553.66       2390.10        91.01 o
   5  -3   3        368.59        399.67        51.44 o
   6  -3   3        434.32        320.53        55.40 o
   7  -3   3        157.79        136.52        55.40 o
   8  -3   3       4560.82       4532.88       164.22 o
   9  -3   3        645.46        567.85        69.25 o
  10  -3   3       2799.95       2760.09       185.98 o
  11  -3   3         29.79         63.31        77.16 o
  12  -3   3       4235.33       4633.78       237.43 o
  13  -3   3         29.82         27.70        67.27 o
 -12  -2   3         84.54         75.19        89.04 o
 -11  -2   3         21.87          5.94        81.12 o
 -10  -2   3       1573.00       1762.89       172.13 o
  -9  -2   3       5988.10       6337.32       241.38 o
  -8  -2   3       1357.64       1505.68        96.95 o
  -7  -2   3       9436.46       9469.38       330.42 o
  -6  -2   3       2391.58       2587.95       108.82 o
  -5  -2   3      24488.95      24488.61       540.15 o
  -4  -2   3        933.06        947.73        71.23 o
  -3  -2   3      14497.47      14758.06       425.39 o
  -2  -2   3         13.61        -12.70        33.64 o
  -1  -2   3      44537.45      39603.09       443.50 o
   0  -2   3      28887.23      26079.74      1139.65 o
   1  -2   3       5287.84       5849.95       123.76 o
   2  -2   3        396.79        517.79        68.26 o
   3  -2   3       2033.87       2136.97        57.16 o
   4  -2   3       2977.85       3197.35       122.67 o
   5  -2   3        544.29        593.57        75.19 o
   6  -2   3       5707.73       5340.13       257.21 o
   7  -2   3        112.58        106.84        51.44 o
   8  -2   3       9789.17       9663.28       306.68 o
   9  -2   3          3.56        -21.76        47.49 o
  10  -2   3        640.25        830.99       110.80 o
  11  -2   3         64.52        160.26       100.91 o
  12  -2   3       1264.91       1076.34       168.18 o
  13  -2   3        228.44        180.05       114.76 o
 -13  -1   3        990.00       1056.55       156.31 o
 -12  -1   3          0.41         83.10        77.16 o
 -11  -1   3         43.54        152.35        98.93 o
 -10  -1   3        604.03        595.55        98.93 o
  -9  -1   3       2526.43       2570.15       112.78 o
  -8  -1   3        923.72        848.80        75.19 o
  -7  -1   3      20347.29      21888.78       506.51 o
  -6  -1   3       2405.11       2431.65       100.91 o
  -5  -1   3      12866.38      13838.03       405.60 o
  -4  -1   3       2323.13       2206.09        89.04 o
  -3  -1   3       7300.97       6630.15       187.96 o
  -2  -1   3      36143.70      33884.72       734.04 o
  -1  -1   3       7841.56       8139.58       480.79 o
   0  -1   3        676.14        579.71       103.87 o
   1  -1   3       1188.61       1198.65        43.30 o
   2  -1   3     178093.50     180002.20      2316.89 o
   3  -1   3        602.81        657.69       356.14 o
   4  -1   3      22471.33      22923.57       494.64 o
   5  -1   3          7.79        -43.53        43.53 o
   6  -1   3         43.58        102.88        51.44 o
   7  -1   3        299.87        314.59        55.40 o
   8  -1   3       1549.54       1515.58        85.08 o
   9  -1   3        282.79        362.08        57.38 o
  10  -1   3       2296.64       2463.30       164.22 o
  11  -1   3       3695.26       3887.87       213.68 o
  12  -1   3        878.97        908.16       142.46 o
 -13   0   3         47.75        -19.79        75.19 o
 -12   0   3         94.94        328.44        87.06 o
 -11   0   3         72.85         91.01        73.21 o
 -10   0   3          1.60          1.98        43.53 o
  -9   0   3       2697.23       2720.52       110.80 o
  -8   0   3       7185.17       7708.46       290.85 o
  -7   0   3         96.39        156.31        61.34 o
  -6   0   3       6737.67       7467.08       213.68 o
  -5   0   3       3077.00       2997.51        98.93 o
  -4   0   3      18205.91      16750.47       447.15 o
  -3   0   3       6762.43       6473.84       193.90 o
  -2   0   3        667.35        796.97       198.85 o
  -1   0   3       5560.84       5292.17       184.01 o
   0   0   3      10928.49      11148.50       220.27 o
   1   0   3         11.50        -13.00        42.54 o
   2   0   3         28.08         26.99        28.98 o
   3   0   3        336.50        113.88       122.67 o
   4   0   3       3192.18       3422.90       118.71 o
   5   0   3      20179.56      20909.40       466.94 o
   6   0   3      17439.91      17543.87       439.24 o
   7   0   3         94.01         41.55        53.42 o
   8   0   3       1036.49       1088.21        75.19 o
   9   0   3        266.17        290.85        57.38 o
  10   0   3          6.53         33.64        73.21 o
  11   0   3       1441.36       1311.78       160.26 o
  12   0   3          3.59        122.67        92.99 o
 -13   1   3       1682.93       1998.34       217.64 o
 -12   1   3       1411.95       1189.11       144.43 o
 -11   1   3       1963.46       1956.79       162.24 o
 -10   1   3          0.57        -27.70        57.38 o
  -9   1   3        981.98       1337.51        89.04 o
  -8   1   3       1166.58        963.56        83.10 o
  -7   1   3      22224.74      23113.51       512.45 o
  -6   1   3      60640.41      59489.29       834.95 o
  -5   1   3      15477.39      14797.63       435.28 o
  -4   1   3      42445.37      45880.77       749.87 o
  -3   1   3       1931.45       1733.22        75.19 o
  -2   1   3      24978.41      23517.10       371.97 o
  -1   1   3        656.80        477.37        34.64 o
   0   1   3      49586.33      49358.02      1040.72 o
   1   1   3       4205.65       4738.20       216.65 o
   2   1   3      85065.27      85295.51       612.08 o
   3   1   3      28838.66      28635.66       534.21 o
   4   1   3        442.98        334.38        61.34 o
   5   1   3       1824.62       1741.13        91.01 o
   6   1   3          6.88        -63.31        63.31 o
   7   1   3        666.32        486.73        75.19 o
   8   1   3        141.86        -29.68        53.42 o
   9   1   3        206.74        219.62       104.86 o
  10   1   3        756.02        478.81       116.73 o
  11   1   3       2288.37       2764.04       217.64 o
  12   1   3          7.68        -17.81        57.38 o
 -13   2   3        343.45        336.35       122.67 o
 -12   2   3        627.61        850.78       130.58 o
 -11   2   3        281.23        423.41        89.04 o
 -10   2   3      16646.52      16685.18       375.93 o
  -9   2   3        181.40        209.73        51.44 o
  -8   2   3       3068.62       3155.80       136.52 o
  -7   2   3         75.76         27.70        55.40 o
  -6   2   3       6164.60       6541.11       197.86 o
  -5   2   3       4860.32       4857.36       187.96 o
  -4   2   3      75470.78      76336.71       904.20 o
  -3   2   3      25564.05      23800.07       502.55 o
  -2   2   3        506.90        553.88       125.64 o
  -1   2   3      51312.50      52676.81       497.35 o
   0   2   3       6116.60       5809.07       169.17 o
   1   2   3        445.36        522.86        59.36 o
   2   2   3       1664.73       1686.52        57.95 o
   3   2   3       3483.36       3335.81       378.89 o
   4   2   3        235.13        352.18        55.40 o
   5   2   3      52577.70      53571.43       726.13 o
   6   2   3        443.46        405.60        61.34 o
   7   2   3        525.53        496.62        67.27 o
   8   2   3        629.24        664.80       114.76 o
   9   2   3         49.97         83.10        94.97 o
  10   2   3          0.99          0.00        59.36 o
  11   2   3          5.64        -31.66        94.97 o
 -14   3   3       3996.18       4149.03       255.23 o
 -13   3   3         11.00        -33.64        79.14 o
 -12   3   3       4146.25       4192.56       231.49 o
 -11   3   3        171.39        174.11        81.12 o
 -10   3   3         41.22         35.61        55.40 o
  -9   3   3        224.82        225.56        63.31 o
  -8   3   3         14.91          0.00        43.53 o
  -7   3   3          2.61        -35.61        49.46 o
  -6   3   3       1632.25       1537.34        89.04 o
  -5   3   3      56366.12      56493.75       791.42 o
  -4   3   3       3807.02       3747.39       146.41 o
  -3   3   3       2012.15       1855.89        79.14 o
  -2   3   3          5.51        -13.26        32.32 o
  -1   3   3       8732.69       8748.82       836.93 o
   0   3   3       4380.77       4351.43       140.48 o
   1   3   3         13.65        -13.85        34.26 o
   2   3   3       4379.24       4528.93       124.65 o
   3   3   3       1480.49       1250.86       747.89 o
   4   3   3       6767.38       6762.71       284.91 o
   5   3   3         77.44         25.72        51.44 o
   6   3   3       5618.91       5753.65       263.15 o
   7   3   3       3494.95       3329.91       124.65 o
   8   3   3       2222.51       2447.48       152.35 o
   9   3   3        811.99        726.13       138.50 o
  10   3   3         40.32         67.27        77.16 o
  11   3   3        154.80        -11.87        75.19 o
 -14   4   3          5.40        -39.57        89.04 o
 -13   4   3        538.67        379.88       116.73 o
 -12   4   3       2946.25       3169.65       209.73 o
 -11   4   3       9989.51      11085.86       316.57 o
 -10   4   3       2143.35       2144.76       108.82 o
  -9   4   3        639.51        498.60        67.27 o
  -8   4   3        269.33        132.56        73.21 o
  -7   4   3       4492.54       4384.48       136.52 o
  -6   4   3       2996.84       3211.20       110.80 o
  -5   4   3      10533.70      10763.35       379.88 o
  -4   4   3       2820.62       2605.76        96.95 o
  -3   4   3      74357.28      75137.70       906.18 o
  -2   4   3      35527.13      32124.25       814.18 o
  -1   4   3       6520.38       6548.56       391.75 o
   0   4   3       5249.04       5034.01       229.51 o
   1   4   3          1.30         64.59        38.87 o
   2   4   3       7894.26       7944.63       260.18 o
   3   4   3        517.60        328.85       183.02 o
   4   4   3       5535.34       5312.43       172.13 o
   5   4   3       4050.88       4117.38       134.54 o
   6   4   3       4610.79       4443.84       136.52 o
   7   4   3       1514.02       1454.24       140.48 o
   8   4   3          0.46         73.21        91.01 o
   9   4   3         32.79        140.48        89.04 o
  10   4   3        702.34        631.16       134.54 o
 -14   5   3        790.73        823.08       138.50 o
 -13   5   3        812.90        504.53       134.54 o
 -12   5   3         21.48         67.27        85.08 o
 -11   5   3        245.64        166.20       102.88 o
 -10   5   3         76.93        229.51        67.27 o
  -9   5   3       3872.25       4052.09       134.54 o
  -8   5   3       2971.72       2967.84       118.71 o
  -7   5   3       4075.81       4283.58       132.56 o
  -6   5   3       1776.00       1559.10        89.04 o
  -5   5   3       4376.75       4521.00       160.26 o
  -4   5   3       3424.68       3306.17       130.58 o
  -3   5   3       3463.21       3794.87       146.41 o
  -2   5   3       8161.60       7740.05       449.13 o
  -1   5   3      12337.22      12192.18       365.04 o
   0   5   3       7954.39       7398.94       257.21 o
   1   5   3        328.57        339.63        45.32 o
   2   5   3       3103.21       3244.00        87.43 o
   3   5   3        980.61        607.18       373.95 o
   4   5   3          5.48        -83.10        83.10 o
   5   5   3        730.43        443.20        77.16 o
   6   5   3       4143.17       4299.41       207.75 o
   7   5   3        248.03        144.43       108.82 o
   8   5   3       3658.17       3191.41       225.56 o
   9   5   3        431.70        385.82       120.69 o
 -14   6   3         23.36         -5.94        69.25 o
 -13   6   3        529.42        779.55       140.48 o
 -12   6   3       1102.24       1153.50       156.31 o
 -11   6   3      10224.56      10138.13       314.59 o
 -10   6   3        179.63         69.25       110.80 o
  -9   6   3        200.90        136.52        61.34 o
  -8   6   3       1737.09       1788.62       104.86 o
  -7   6   3         54.37        -41.55        41.55 o
  -6   6   3        817.10        761.74        89.04 o
  -5   6   3        287.26        193.90        55.40 o
  -4   6   3       1506.12       1426.54        87.06 o
  -3   6   3        418.65        312.61        59.36 o
  -2   6   3      27156.64      25604.37       429.40 o
  -1   6   3        100.16         34.82        51.44 o
   0   6   3       8273.32       7834.02       230.83 o
   1   6   3        640.72        626.32        60.56 o
   2   6   3        421.33        447.33        76.17 o
   3   6   3         77.51         41.58        42.24 o
   4   6   3        109.20        -51.44        55.40 o
   5   6   3         16.75        124.65        79.14 o
   6   6   3        584.93        678.65       116.73 o
   7   6   3        162.93        211.71       132.56 o
   8   6   3         30.92         27.70       100.91 o
 -13   7   3          1.04        -25.72        65.29 o
 -12   7   3        116.90        -47.49        87.06 o
 -11   7   3          4.37         33.64        89.04 o
 -10   7   3       2791.40       3031.15       187.96 o
  -9   7   3       2773.30       2766.02       118.71 o
  -8   7   3      22886.04      24581.60       472.88 o
  -7   7   3          7.80        -45.51        45.51 o
  -6   7   3        579.45        643.03        71.23 o
  -5   7   3        730.16        561.91        67.27 o
  -4   7   3       4107.83       4198.50       154.33 o
  -3   7   3        770.59        678.65        83.10 o
  -2   7   3       4468.96       4440.13       218.63 o
  -1   7   3       2341.71       2476.51        82.40 o
   0   7   3      16345.05      16991.53       308.37 o
   1   7   3       9488.52       9382.02       719.21 o
   2   7   3          5.86         42.49        43.92 o
   3   7   3       1342.72        913.01       504.53 o
   4   7   3       1361.91       1256.38       166.20 o
   5   7   3       1185.03       1020.94       148.39 o
   6   7   3          2.25        -13.85       102.88 o
   7   7   3       1572.00       1246.49       209.73 o
 -13   8   3          6.37         79.14        92.99 o
 -12   8   3       1973.90       1853.91       182.03 o
 -11   8   3        948.42        927.94       136.52 o
 -10   8   3        420.82        344.27       108.82 o
  -9   8   3         81.05         57.38        94.97 o
  -8   8   3         77.39        -37.59        98.93 o
  -7   8   3        859.32        508.49        77.16 o
  -6   8   3       9202.56       9451.57       334.38 o
  -5   8   3       1637.66       1479.96       106.84 o
  -4   8   3        145.25        -53.42        63.31 o
  -3   8   3       3771.13       3937.33       160.26 o
  -2   8   3       2175.93       2120.92        83.60 o
  -1   8   3       2792.11       2922.44       213.68 o
   0   8   3       4081.64       3863.97       110.80 o
   1   8   3       5419.22       5313.09       377.90 o
   2   8   3        434.80        550.88        83.16 o
   3   8   3       2771.90       2568.35       361.09 o
   4   8   3        284.45        318.55       102.88 o
   5   8   3          2.80         67.27        79.14 o
   6   8   3         71.64         11.87        89.04 o
 -12   9   3        340.40        302.72       136.52 o
 -11   9   3        922.66       1028.85       146.41 o
 -10   9   3       2054.65       2245.66       193.90 o
  -9   9   3       1886.46       2055.72       178.07 o
  -8   9   3       7709.19       7130.72       277.00 o
  -7   9   3       1323.45       1491.83       146.41 o
  -6   9   3       1241.41       1155.48       124.65 o
  -5   9   3        905.35        813.19        77.16 o
  -4   9   3        158.53        142.46        55.40 o
  -3   9   3        114.49        168.18        57.38 o
  -2   9   3       1000.95        995.08       197.86 o
  -1   9   3       4588.93       4576.87       157.35 o
   0   9   3         25.08        109.38        77.96 o
   1   9   3       2150.57       2165.41       255.23 o
   2   9   3        109.21         70.35        96.95 o
   3   9   3       3171.74       1670.63      2022.09 o
   4   9   3         43.34          3.96       140.48 o
   5   9   3          5.66         55.40       116.73 o
 -12  10   3         68.47        -21.76        87.06 o
 -11  10   3         11.20         37.59        77.16 o
 -10  10   3         12.21         41.55        75.19 o
  -9  10   3         11.55        172.13        92.99 o
  -8  10   3        337.20        407.58       116.73 o
  -7  10   3       5758.41       5456.86       255.23 o
  -6  10   3       2662.23       2973.77       215.66 o
  -5  10   3       6472.56       6234.44       263.15 o
  -4  10   3       1529.29       1272.21       144.43 o
  -3  10   3        283.65        176.09        98.93 o
  -2  10   3        214.44        192.59        88.05 o
  -1  10   3       1181.52       1586.35       126.74 o
   0  10   3        287.93        427.75        92.84 o
   1  10   3        199.68          6.15       114.76 o
   2  10   3       2950.57       3058.73       174.08 o
   3  10   3       1095.59        628.36       208.74 o
   4  10   3        145.06        197.86       132.56 o
 -11  11   3         22.46        -19.79        71.23 o
 -10  11   3        228.77         75.19       126.63 o
  -9  11   3       1486.05       1626.37       176.09 o
  -8  11   3         12.19          3.96        75.19 o
  -7  11   3         55.87        102.88        94.97 o
  -6  11   3         17.16         47.49        92.99 o
  -5  11   3        346.31        377.90       138.50 o
  -4  11   3       1129.07       1220.77       152.35 o
  -3  11   3       3056.11       3308.15       219.62 o
  -2  11   3          4.58         46.52        77.56 o
  -1  11   3        194.56        111.56       107.17 o
   0  11   3         91.00        127.40        92.00 o
   1  11   3          0.15        -74.83        74.83 o
   2  11   3        535.49        524.04       137.71 o
  -9  12   3          1.87        -71.23        71.23 o
  -8  12   3       1977.41       1974.60       215.66 o
  -7  12   3       1613.20       1493.81       184.01 o
  -6  12   3        782.43        579.72       156.31 o
  -5  12   3        207.30         17.81       118.71 o
  -4  12   3        930.97        643.03       199.83 o
  -3  12   3        559.37        296.78       160.26 o
  -2  12   3        126.16         70.61        82.18 o
  -1  12   3         32.07         63.87        79.60 o
   0  12   3         30.09        -79.39        79.39 o
  -1 -13   4        148.67        114.46        98.57 o
   1 -13   4        102.96        177.08        93.98 o
   2 -13   4       1019.08       1005.11       366.03 o
   3 -13   4         42.37        -78.68        81.56 o
   4 -13   4       4256.96       5310.45       298.76 o
   5 -13   4        311.56        457.05       124.65 o
   6 -13   4          1.74        140.48       134.54 o
   7 -13   4       3328.73       3830.49       255.23 o
  -2 -12   4        770.75        398.21       282.93 o
  -1 -12   4        194.16         60.12        93.67 o
   0 -12   4          6.69         31.51        85.62 o
   1 -12   4       1332.55       1189.97       242.37 o
   2 -12   4       1108.87        983.42       131.71 o
   3 -12   4        227.96        130.75       183.02 o
   4 -12   4       3011.83       2975.75       209.73 o
   5 -12   4       2664.40       2459.35       217.64 o
   6 -12   4        788.38        886.39       156.31 o
   7 -12   4        725.17        322.50       148.39 o
   8 -12   4        189.68         49.46       100.91 o
   9 -12   4        102.38         33.64       102.88 o
  -4 -11   4       2787.71       2882.76       257.21 o
  -3 -11   4          0.13        103.67        89.51 o
  -2 -11   4        506.90        585.62       110.10 o
  -1 -11   4        293.85        244.07       110.66 o
   0 -11   4        539.53        742.88       126.63 o
   1 -11   4          6.08        -66.93        78.90 o
   2 -11   4         81.50        185.44        84.24 o
   3 -11   4       1709.66       1827.53       142.37 o
   4 -11   4       1404.36       1347.40       162.24 o
   5 -11   4       1951.43       2265.45       180.05 o
   6 -11   4         20.21         67.27        85.08 o
   7 -11   4       5506.33       5735.84       259.19 o
   8 -11   4        399.92        312.61       138.50 o
   9 -11   4        592.00        219.62       126.63 o
  10 -11   4         28.80        -73.21        73.21 o
  11 -11   4         32.27         -5.94        79.14 o
  -6 -10   4        228.15        324.48       102.88 o
  -5 -10   4         65.51        -39.57        89.04 o
  -4 -10   4        364.60        466.94       130.58 o
  -3 -10   4       3213.98       3282.43       217.64 o
  -2 -10   4       3728.19       4107.87       176.05 o
  -1 -10   4       1487.73       1881.65       136.57 o
   0 -10   4         85.26         78.84        50.94 o
   1 -10   4        925.91        911.87        65.58 o
   2 -10   4        467.03        535.54        61.13 o
   3 -10   4      10520.65      10482.29       498.60 o
   4 -10   4         33.65         96.95        59.36 o
   5 -10   4       1357.28       1280.13       102.88 o
   6 -10   4       1491.24       1343.44        94.97 o
   7 -10   4       6744.27       6934.84       269.08 o
   8 -10   4         26.11        -23.74        73.21 o
   9 -10   4          2.40        118.71       112.78 o
  10 -10   4       1425.07       1458.20       170.16 o
  11 -10   4        186.54        166.20       124.65 o
  12 -10   4       1516.24       1586.80       221.60 o
  -7  -9   4        281.42        -25.72       100.91 o
  -6  -9   4         55.13        104.86       104.86 o
  -5  -9   4       1137.71        842.87       152.35 o
  -4  -9   4         14.35        199.83       100.91 o
  -3  -9   4         72.24        -45.51       128.61 o
  -2  -9   4       1162.91       1124.43        73.44 o
  -1  -9   4        998.04       1117.52       134.54 o
   0  -9   4       4101.49       4471.91       153.34 o
   1  -9   4       2154.04       2113.89        85.20 o
   2  -9   4       2312.78       2181.63       434.29 o
   3  -9   4        765.01        831.75       229.51 o
   4  -9   4         53.43         67.27        57.38 o
   5  -9   4        400.13        259.19        73.21 o
   6  -9   4       3107.26       2880.78       124.65 o
   7  -9   4       5233.29       5551.83       273.04 o
   8  -9   4       3314.60       3314.08       203.79 o
   9  -9   4         55.49        -41.55        96.95 o
  10  -9   4       1363.71       1355.31       138.50 o
  11  -9   4        417.64        563.89       112.78 o
  12  -9   4        111.69        140.48        92.99 o
  -8  -8   4         67.43         92.99       114.76 o
  -7  -8   4         62.77         33.64       100.91 o
  -6  -8   4        865.02        842.87       164.22 o
  -5  -8   4        164.39        320.53       100.91 o
  -4  -8   4       1856.53       1925.14       112.78 o
  -3  -8   4      14138.33      14524.59       407.58 o
  -2  -8   4         47.51         49.77        53.85 o
  -1  -8   4       3535.36       3490.60        97.93 o
   0  -8   4       2579.87       2795.30       141.47 o
   1  -8   4       1319.14       1260.95        69.16 o
   2  -8   4       2875.30       2926.06       137.51 o
   3  -8   4       6568.95       6353.61       220.61 o
   4  -8   4       1232.39       1183.18        83.10 o
   5  -8   4       3165.43       2874.84       128.61 o
   6  -8   4       7656.48       7730.22       316.57 o
   7  -8   4       4814.82       4873.19       154.33 o
   8  -8   4         17.11        -29.68        49.46 o
   9  -8   4         41.80         -3.96        71.23 o
  10  -8   4       2619.59       2219.94       209.73 o
  11  -8   4        720.67        785.49       126.63 o
  12  -8   4        485.95        540.15       110.80 o
  13  -8   4        156.29         29.68        92.99 o
  -9  -7   4       1495.31       1147.56       203.79 o
  -8  -7   4          9.41         -7.91        92.99 o
  -7  -7   4        682.47        621.27       132.56 o
  -6  -7   4        604.67        696.45       164.22 o
  -5  -7   4         97.72        102.88        55.40 o
  -4  -7   4       2463.01       2552.34       116.73 o
  -3  -7   4       2080.40       1656.05       104.86 o
  -2  -7   4       6317.73       6209.83       166.26 o
  -1  -7   4         43.34        -46.84        46.84 o
   0  -7   4      24225.97      23830.41       404.23 o
   1  -7   4      13315.74      12520.76       518.38 o
   2  -7   4       2069.71       1905.51       196.87 o
   3  -7   4       2039.56       1996.48       108.82 o
   4  -7   4         76.56          5.94        51.44 o
   5  -7   4       3307.27       3468.41       144.43 o
   6  -7   4      13203.09      12413.47       387.80 o
   7  -7   4       6507.02       6153.31       284.91 o
   8  -7   4       6461.91       6495.60       263.15 o
   9  -7   4       3867.92       4180.69       142.46 o
  10  -7   4       3306.48       3413.01       199.83 o
  11  -7   4        946.12        888.37       148.39 o
  12  -7   4        233.46         87.06       112.78 o
  13  -7   4         52.19        -63.31       100.91 o
 -10  -6   4       1327.46       1505.68       172.13 o
  -9  -6   4        403.20        387.80       122.67 o
  -8  -6   4         73.27         15.83        92.99 o
  -7  -6   4         65.78        -47.49        85.08 o
  -6  -6   4       2468.14       2678.97       122.67 o
  -5  -6   4       1071.86        973.45        81.12 o
  -4  -6   4       5419.87       5856.53       280.96 o
  -3  -6   4        260.24        290.85        61.34 o
  -2  -6   4       7032.27       7783.69       214.67 o
  -1  -6   4       1341.54       1347.10        67.15 o
   0  -6   4          0.15         -4.45        44.70 o
   1  -6   4       1223.94       1253.24        81.12 o
   2  -6   4      10995.95      10400.06       286.71 o
   3  -6   4      11530.11      10369.82       567.85 o
   4  -6   4       1372.71       1236.60        85.08 o
   5  -6   4      12493.89      12077.12       393.73 o
   6  -6   4       4331.84       4307.32       158.28 o
   7  -6   4        282.01        134.54        59.36 o
   8  -6   4        710.91        486.73        83.10 o
   9  -6   4       6655.40       7118.85       255.23 o
  10  -6   4        113.90        249.30        89.04 o
  11  -6   4       4095.24       4271.71       203.79 o
  12  -6   4         41.27         92.99        85.08 o
  13  -6   4         12.62         59.36        92.99 o
 -11  -5   4         52.57        100.91       112.78 o
 -10  -5   4       2306.81       1937.01       189.94 o
  -9  -5   4       1680.23       1523.49       172.13 o
  -8  -5   4       6548.65       6774.58       277.00 o
  -7  -5   4          2.58         35.61        65.29 o
  -6  -5   4       5896.56       6088.02       182.03 o
  -5  -5   4        445.66        241.38        67.27 o
  -4  -5   4       3405.12       3676.16       128.61 o
  -3  -5   4       4655.07       4794.04       140.48 o
  -2  -5   4      18211.03      18006.11       673.70 o
  -1  -5   4      47353.70      45464.42       574.57 o
   0  -5   4      37656.44      39086.46      1260.34 o
   1  -5   4         33.90        150.93        57.38 o
   2  -5   4       5258.72       4874.44       111.21 o
   3  -5   4       3012.40       2640.77       114.76 o
   4  -5   4         19.39        100.91        51.44 o
   5  -5   4       7690.27       7761.88       316.57 o
   6  -5   4       1033.44       1016.98        79.14 o
   7  -5   4       8012.87       7846.96       312.61 o
   8  -5   4       1948.25       2283.26       106.84 o
   9  -5   4       2857.90       2975.75       126.63 o
  10  -5   4       1930.49       1907.33       158.28 o
  11  -5   4        646.15        696.45       122.67 o
  12  -5   4        272.11        371.97       116.73 o
  13  -5   4         11.63         59.36        73.21 o
 -11  -4   4        307.45        294.81       112.78 o
 -10  -4   4       3314.96       3509.96       217.64 o
  -9  -4   4         38.29         57.38       100.91 o
  -8  -4   4       1973.26       2144.76       106.84 o
  -7  -4   4       2604.99       2789.77       116.73 o
  -6  -4   4      11107.86      12081.07       395.71 o
  -5  -4   4        156.80        112.78        53.42 o
  -4  -4   4        504.99        417.48        63.31 o
  -3  -4   4       5355.97       4728.75       174.11 o
  -2  -4   4         16.99          0.00        51.44 o
  -1  -4   4      10843.38      10546.36       613.35 o
   0  -4   4       2641.38       2222.41        98.93 o
   1  -4   4      91578.90      83409.03      2324.81 o
   2  -4   4        534.66        385.03        51.44 o
   3  -4   4      22348.53      21922.44       970.48 o
   4  -4   4       9749.91      10480.42       362.08 o
   5  -4   4       2970.36       3052.91       106.84 o
   6  -4   4       4652.61       4908.80       170.16 o
   7  -4   4       1616.22       1762.89       102.88 o
   8  -4   4          1.42        -17.81        67.27 o
   9  -4   4       2497.26       2362.40       106.84 o
  10  -4   4       6681.71       6301.71       235.45 o
  11  -4   4       2015.29       1885.57       176.09 o
  12  -4   4        845.85        993.24       126.63 o
  13  -4   4        241.77        120.69       122.67 o
 -12  -3   4         33.80         -3.96        73.21 o
 -11  -3   4          1.34         61.34        73.21 o
 -10  -3   4       1992.31       1557.12       187.96 o
  -9  -3   4       1167.48        821.10       130.58 o
  -8  -3   4        844.12        916.07        92.99 o
  -7  -3   4       9613.31       9605.90       344.27 o
  -6  -3   4       2775.58       2724.47       116.73 o
  -5  -3   4       2838.81       2720.52       118.71 o
  -4  -3   4       5103.81       5288.68       184.01 o
  -3  -3   4       1244.01        995.21        73.21 o
  -2  -3   4          4.57        -24.40        74.20 o
  -1  -3   4      43609.75      42217.73       950.70 o
   0  -3   4          0.92         -8.06        37.06 o
   1  -3   4         59.16         33.48        36.05 o
   2  -3   4       8123.58       8787.04       455.07 o
   3  -3   4       1147.85       1340.88       100.91 o
   4  -3   4      22446.96      23841.62       534.21 o
   5  -3   4      15139.29      14641.33       411.54 o
   6  -3   4       1251.78       1367.18        91.01 o
   7  -3   4        206.51        211.71        51.44 o
   8  -3   4       1841.53       2020.11        94.97 o
   9  -3   4        986.62        912.12        77.16 o
  10  -3   4        831.97        856.72       150.37 o
  11  -3   4        117.24         33.64        83.10 o
  12  -3   4       2353.25       2136.84       174.11 o
  13  -3   4        294.79        310.63        91.01 o
 -12  -2   4        582.44        639.07       144.43 o
 -11  -2   4        235.30        269.08        91.01 o
 -10  -2   4         92.64        -31.66        79.14 o
  -9  -2   4        506.47        510.47        79.14 o
  -8  -2   4       3691.87       3810.70       130.58 o
  -7  -2   4      27604.76      28360.64       554.00 o
  -6  -2   4        395.05        371.97        59.36 o
  -5  -2   4       8739.85       8234.76       362.08 o
  -4  -2   4         46.92         33.64        53.42 o
  -3  -2   4      29062.60      25139.55       563.89 o
  -2  -2   4         16.43        104.86        37.08 o
  -1  -2   4       8145.27       7355.70       740.97 o
   0  -2   4        793.10        777.29       181.04 o
   1  -2   4     123506.08     122962.06      2068.59 o
   2  -2   4      88757.68      89088.88      3104.36 o
   3  -2   4       4690.44       5132.47       137.51 o
   4  -2   4        343.14        397.69        53.42 o
   5  -2   4        110.94         -5.94        39.57 o
   6  -2   4        659.35        417.48        61.34 o
   7  -2   4       1254.31       1274.19        89.04 o
   8  -2   4        408.14        492.66        71.23 o
   9  -2   4        179.07        102.88        53.42 o
  10  -2   4       5454.75       5359.91       221.60 o
  11  -2   4        280.51        314.59        96.95 o
  12  -2   4        407.17        431.33       174.11 o
 -13  -1   4         94.71        166.20       126.63 o
 -12  -1   4          6.03        -15.83        89.04 o
 -11  -1   4        651.59        508.49       118.71 o
 -10  -1   4         11.54         43.53        65.29 o
  -9  -1   4        563.81        453.09        87.06 o
  -8  -1   4       1678.10       1751.02       102.88 o
  -7  -1   4       6691.25       7354.30       207.75 o
  -6  -1   4       3690.86       3755.30       132.56 o
  -5  -1   4      27832.68      25739.05       565.87 o
  -4  -1   4       8536.99       7419.59       217.64 o
  -3  -1   4       1940.51       1844.02        83.10 o
  -2  -1   4        415.87        463.65        77.16 o
  -1  -1   4       8414.15       7236.50       170.17 o
   0  -1   4      25032.69      24800.38       815.17 o
   1  -1   4        129.03        240.19        34.64 o
   2  -1   4       1447.99       1642.60        51.71 o
   3  -1   4          1.56        -27.78        31.80 o
   4  -1   4     102576.88     101695.88      1024.89 o
   5  -1   4       1350.85       1394.88        77.16 o
   6  -1   4       2416.36       2449.45        94.97 o
   7  -1   4         72.29        142.46        67.27 o
   8  -1   4         29.50        100.91        45.51 o
   9  -1   4        829.03        912.12        89.04 o
  10  -1   4        420.55        231.49       108.82 o
  11  -1   4        388.52        413.52       102.88 o
  12  -1   4        326.61        116.73       148.39 o
 -13   0   4       3422.27       3496.11       225.56 o
 -12   0   4         30.56        120.69       100.91 o
 -11   0   4         99.56        205.77        98.93 o
 -10   0   4        861.01        880.46        83.10 o
  -9   0   4       1348.82       1420.60        89.04 o
  -8   0   4        207.38        300.74        63.31 o
  -7   0   4       4620.99       4653.57       162.24 o
  -6   0   4      20937.17      20416.74       516.40 o
  -5   0   4        700.79        738.00        73.21 o
  -4   0   4       7126.92       6926.93       213.68 o
  -3   0   4      13231.57      12987.25       431.33 o
  -2   0   4      18261.64      17798.63       311.29 o
  -1   0   4      29948.26      30370.03       384.04 o
   0   0   4       6760.74       7192.69       219.15 o
   1   0   4       5983.45       5976.81       125.82 o
   2   0   4      10431.13      10668.37       249.66 o
   3   0   4       6035.94       6252.45       363.07 o
   4   0   4        644.90        890.35        81.12 o
   5   0   4       3107.08       3426.86       130.58 o
   6   0   4        323.99        257.21        55.40 o
   7   0   4      10095.16       9687.02       302.72 o
   8   0   4       2551.16       2647.31       108.82 o
   9   0   4       1151.61       1100.08       116.73 o
  10   0   4        951.21        961.58       128.61 o
  11   0   4        113.08         49.46       100.91 o
  12   0   4         13.35        -21.76        67.27 o
 -13   1   4       1024.46       1064.46       195.88 o
 -12   1   4       3881.07       4402.29       233.47 o
 -11   1   4       1484.94       1299.91       152.35 o
 -10   1   4       1214.43       1406.75        92.99 o
  -9   1   4       1076.63       1133.71        92.99 o
  -8   1   4         54.22         73.21        47.49 o
  -7   1   4       1164.79       1096.12        94.97 o
  -6   1   4      11043.91      11752.63       401.65 o
  -5   1   4       8332.19       8311.92       344.27 o
  -4   1   4      80732.30      80119.71       941.79 o
  -3   1   4      46803.51      46747.38       696.45 o
  -2   1   4      19134.70      19682.50       341.89 o
  -1   1   4       6199.09       5900.18       130.76 o
   0   1   4       4131.91       3664.75       215.66 o
   1   1   4       2704.27       2301.36       110.80 o
   2   1   4       3747.02       3439.08        78.59 o
   3   1   4      28730.66      30398.56       567.85 o
   4   1   4      21610.44      21390.19       472.88 o
   5   1   4      20154.14      19694.56       457.05 o
   6   1   4       1253.38       1365.20        85.08 o
   7   1   4        354.83        243.36        59.36 o
   8   1   4        216.28         61.34        51.44 o
   9   1   4        476.13        476.83       124.65 o
  10   1   4         23.16         25.72        81.12 o
  11   1   4        141.84         69.25       100.91 o
 -13   2   4        105.22         29.68        89.04 o
 -12   2   4        377.43        431.33       120.69 o
 -11   2   4        312.23        360.10       106.84 o
 -10   2   4       1508.14       1671.88       102.88 o
  -9   2   4       2361.06       2083.42       104.86 o
  -8   2   4       3056.42       2748.22       120.69 o
  -7   2   4       2814.07       2805.59       114.76 o
  -6   2   4       5088.81       5270.88       172.13 o
  -5   2   4        602.07        625.22        63.31 o
  -4   2   4       4556.77       4649.61       152.35 o
  -3   2   4       9680.00      10140.11       356.14 o
  -2   2   4      63378.30      60495.70       577.74 o
  -1   2   4      55395.26      53257.52       776.58 o
   0   2   4       5831.28       5507.49       127.87 o
   1   2   4       3186.12       3429.98        86.71 o
   2   2   4       3804.61       3759.44       163.23 o
   3   2   4         26.76         -8.19        34.68 o
   4   2   4        107.04        106.84        71.23 o
   5   2   4       2898.25       2611.70       108.82 o
   6   2   4       1498.32       1553.17        87.06 o
   7   2   4      18119.30      17959.37       371.97 o
   8   2   4        902.50        904.20       140.48 o
   9   2   4          1.31        104.86        69.25 o
  10   2   4          4.24         37.59        83.10 o
  11   2   4         17.88        118.71        87.06 o
 -14   3   4          5.37         81.12        85.08 o
 -13   3   4        459.78        383.84       118.71 o
 -12   3   4       9364.85       9967.97       348.23 o
 -11   3   4       1103.70       1050.61       150.37 o
 -10   3   4       7232.94       6675.65       261.17 o
  -9   3   4        565.20        607.42        75.19 o
  -8   3   4        196.13        280.96        61.34 o
  -7   3   4       1070.77        836.93        73.21 o
  -6   3   4       4350.77       4287.53       148.39 o
  -5   3   4       2308.64       2328.76       102.88 o
  -4   3   4        461.51        613.35        71.23 o
  -3   3   4      87851.04      88706.65      1013.02 o
  -2   3   4         90.87         78.11        34.23 o
  -1   3   4        130.44         28.06        66.28 o
   0   3   4        252.56        149.28        78.15 o
   1   3   4       3961.17       4054.39        98.93 o
   2   3   4        954.49        883.17       126.63 o
   3   3   4       3232.40       2746.23      1064.46 o
   4   3   4         50.44        -51.44        51.44 o
   5   3   4       1917.25       1824.23       108.82 o
   6   3   4       3746.24       3779.04       140.48 o
   7   3   4         44.69         45.51        75.19 o
   8   3   4       2271.49       2178.39       174.11 o
   9   3   4        169.68        144.43       124.65 o
  10   3   4        253.66          9.89       112.78 o
 -14   4   4        369.97        401.65       114.76 o
 -13   4   4         16.44        -37.59        57.38 o
 -12   4   4         77.05         53.42       100.91 o
 -11   4   4        503.65        589.61       106.84 o
 -10   4   4       2388.82       2441.54       122.67 o
  -9   4   4      25539.57      26297.01       486.73 o
  -8   4   4       1591.56       1551.19        89.04 o
  -7   4   4         35.03        -11.87        49.46 o
  -6   4   4        395.02        304.70        55.40 o
  -5   4   4       2752.36       2368.33        96.95 o
  -4   4   4       8376.47       9121.15       350.20 o
  -3   4   4      13522.75      14762.02       433.30 o
  -2   4   4         99.72         98.96        38.58 o
  -1   4   4      29370.09      28638.83       507.50 o
   0   4   4      28554.85      27195.85       403.48 o
   1   4   4       6196.89       6546.43       353.17 o
   2   4   4       1585.49       1654.37        65.71 o
   3   4   4        184.62        147.41       150.37 o
   4   4   4       3020.28       3153.82       122.67 o
   5   4   4        260.20        427.37        69.25 o
   6   4   4       6388.26       6107.81       221.60 o
   7   4   4        126.07        182.03        87.06 o
   8   4   4        913.58        791.42       142.46 o
   9   4   4        326.61        322.50       114.76 o
  10   4   4          0.69        -37.59        63.31 o
 -14   5   4         57.87         -9.89        71.23 o
 -13   5   4       2417.38       2028.02       197.86 o
 -12   5   4       1277.86       1347.40       154.33 o
 -11   5   4       2225.79       1990.43       164.22 o
 -10   5   4         77.08        203.79        75.19 o
  -9   5   4        141.38        146.41        57.38 o
  -8   5   4        921.46        969.49        75.19 o
  -7   5   4       3977.87       3935.35       130.58 o
  -6   5   4       6183.33       6620.25       306.68 o
  -5   5   4        361.80        403.63        57.38 o
  -4   5   4      13342.72      12823.03       407.58 o
  -3   5   4       6436.35       6816.13       314.59 o
  -2   5   4      10844.71      10660.05       523.33 o
  -1   5   4        156.21         96.65        41.25 o
   0   5   4       3853.81       3903.62       211.71 o
   1   5   4       7352.49       7403.90       459.03 o
   2   5   4       6492.53       6582.36       199.27 o
   3   5   4       2433.69       1962.57       791.42 o
   4   5   4        598.41        419.45        69.25 o
   5   5   4       1125.26        971.47       138.50 o
   6   5   4        206.96         85.08       118.71 o
   7   5   4        409.38        197.86       122.67 o
   8   5   4       1841.09       1646.16       209.73 o
   9   5   4        490.96        369.99       136.52 o
 -13   6   4         26.68         61.34        69.25 o
 -12   6   4        200.55        215.66        89.04 o
 -11   6   4       2508.44       2419.78       178.07 o
 -10   6   4       4464.27       4608.06       221.60 o
  -9   6   4      17281.61      17251.04       407.58 o
  -8   6   4       1597.15       1379.05        91.01 o
  -7   6   4        402.79        257.21        59.36 o
  -6   6   4       4057.19       4352.83       144.43 o
  -5   6   4        312.93        265.13        71.23 o
  -4   6   4       1676.77       1507.66        89.04 o
  -3   6   4          0.19          7.91        51.44 o
  -2   6   4      11087.89      11317.85       583.67 o
  -1   6   4        335.85        305.57        47.32 o
   0   6   4      18697.55      18652.51       320.97 o
   1   6   4         75.81          5.09        69.25 o
   2   6   4       3718.87       4000.82       143.45 o
   3   6   4        455.84        377.33       130.58 o
   4   6   4        146.22        176.09       136.52 o
   5   6   4        146.40         29.68       122.67 o
   6   6   4        118.33        213.68        92.99 o
   7   6   4        730.46        734.04       130.58 o
   8   6   4        148.07        -15.83       108.82 o
 -13   7   4        245.57        178.07       102.88 o
 -12   7   4         35.12        -53.42        73.21 o
 -11   7   4         55.39         39.57        67.27 o
 -10   7   4        596.80        637.10       124.65 o
  -9   7   4          4.84         37.59        91.01 o
  -8   7   4       6153.33       6192.89       239.41 o
  -7   7   4       1292.90       1224.73        87.06 o
  -6   7   4      20020.53      19421.52       435.28 o
  -5   7   4        406.09        601.48        71.23 o
  -4   7   4       2076.04       1978.56       102.88 o
  -3   7   4        212.41         83.10        75.19 o
  -2   7   4       3625.36       3435.53       164.22 o
  -1   7   4       2062.78       1744.58       163.23 o
   0   7   4       3086.07       2801.05        89.51 o
   1   7   4       5146.17       5222.61       116.73 o
   2   7   4       4594.55       4791.54       343.28 o
   3   7   4       2553.42       2157.24       794.39 o
   4   7   4          3.22         92.99        94.97 o
   5   7   4        625.71        593.57       184.01 o
   6   7   4        696.33        785.49       138.50 o
   7   7   4        578.33        326.46       134.54 o
 -13   8   4         86.80        106.84       106.84 o
 -12   8   4         95.24         98.93        92.99 o
 -11   8   4          0.25        -11.87        67.27 o
 -10   8   4       8027.66       7773.75       296.78 o
  -9   8   4         93.80         51.44        79.14 o
  -8   8   4        381.20        334.38       104.86 o
  -7   8   4        269.78         89.04        63.31 o
  -6   8   4        167.56        110.80        57.38 o
  -5   8   4        358.37        142.46        59.36 o
  -4   8   4       6195.15       6938.80       172.13 o
  -3   8   4        770.73        876.50        79.14 o
  -2   8   4        702.40        704.91        57.75 o
  -1   8   4       9001.90       9265.65       557.95 o
   0   8   4       1094.29        990.27        92.99 o
   1   8   4       2912.24       2983.77       386.81 o
   2   8   4       1400.42       1516.41       113.86 o
   3   8   4       1874.92       1550.71       346.25 o
   4   8   4         15.33        263.15        96.95 o
   5   8   4        950.97        866.61       148.39 o
   6   8   4         29.58        -39.57        92.99 o
 -12   9   4        181.77        182.03        91.01 o
 -11   9   4         61.08          5.94        77.16 o
 -10   9   4        409.06        338.33       110.80 o
  -9   9   4       2751.51       2995.54       185.98 o
  -8   9   4       4291.13       4285.56       225.56 o
  -7   9   4       6224.50       6669.72       290.85 o
  -6   9   4       4338.56       4275.66       221.60 o
  -5   9   4       2413.20       2299.08       164.22 o
  -4   9   4       2422.27       2208.07       164.22 o
  -3   9   4         83.92        152.35        81.12 o
  -2   9   4         37.29        -34.09        67.70 o
  -1   9   4        100.13         77.22       142.46 o
   0   9   4        808.85        873.81       100.70 o
   1   9   4       4954.07       5150.85       180.48 o
   2   9   4        276.81        324.33       105.47 o
   3   9   4        358.20         66.10       277.00 o
   4   9   4         72.50        122.67       110.80 o
 -11  10   4        533.16        664.80       140.48 o
 -10  10   4        900.79        635.12       144.43 o
  -9  10   4        249.13        263.15        83.10 o
  -8  10   4         73.23         81.12        98.93 o
  -7  10   4        351.83        243.36       116.73 o
  -6  10   4        288.40        255.23       108.82 o
  -5  10   4       5659.00       5834.77       316.57 o
  -4  10   4        541.57        500.58       120.69 o
  -3  10   4       2740.00       3050.94       235.45 o
  -2  10   4        799.11       1123.91       110.75 o
  -1  10   4        530.86        511.20       139.49 o
   0  10   4         21.15         67.00        76.50 o
   1  10   4        481.39        458.08       115.99 o
   2  10   4        557.59        655.07       109.10 o
   3  10   4        228.89        184.22       139.49 o
 -10  11   4        718.37        821.10       172.13 o
  -9  11   4        117.13         53.42       126.63 o
  -8  11   4         64.29        158.28        83.10 o
  -7  11   4       3022.70       3193.39       211.71 o
  -6  11   4        537.53        393.73       140.48 o
  -5  11   4         43.66        -98.93        98.93 o
  -4  11   4         86.21          0.00       104.86 o
  -3  11   4         42.61        237.43       102.88 o
  -2  11   4        694.94        611.58       153.34 o
  -1  11   4       1295.94       1479.60       238.42 o
   0  11   4        161.61         88.70       131.57 o
   1  11   4        109.29        105.36        82.69 o
  -8  12   4         16.81        -17.81        73.21 o
  -7  12   4          2.24        -25.72        77.16 o
  -6  12   4       3023.30       3509.96       257.21 o
  -5  12   4        817.87        684.58       170.16 o
  -4  12   4       1422.11        923.99       166.20 o
  -3  12   4          6.65        -65.29        92.99 o
  -2  12   4        207.74        243.85        89.37 o
  -1 -13   5         48.33         19.34        83.91 o
   1 -13   5        398.97        656.10       283.92 o
   2 -13   5        617.44        810.26       146.04 o
   3 -13   5          0.63          4.12       127.62 o
   4 -13   5       1364.56       1600.65       199.83 o
   5 -13   5        361.95        290.85       118.71 o
   6 -13   5       2664.70       2320.85       225.56 o
   7 -13   5         93.80        -41.55       104.86 o
  -2 -12   5        258.92         58.98       108.70 o
  -1 -12   5        298.98        407.58        93.24 o
   0 -12   5        636.58        778.64       113.30 o
   1 -12   5        104.12         46.93       101.37 o
   2 -12   5        151.86         29.40        87.84 o
   3 -12   5       4620.22       4745.58       737.01 o
   4 -12   5        675.14        544.10       148.39 o
   5 -12   5       2127.13       2231.81       195.88 o
   6 -12   5        868.91        504.53       144.43 o
   7 -12   5       1647.66       1557.12       199.83 o
   8 -12   5         17.76         -3.96        71.23 o
   9 -12   5        241.29        213.68       148.39 o
  -4 -11   5       2254.60       2307.00       245.34 o
  -3 -11   5        711.92        -35.76       417.48 o
  -2 -11   5       3968.67       4234.38       212.69 o
  -1 -11   5         60.61         91.57        88.16 o
   0 -11   5        408.57        390.18       103.45 o
   1 -11   5        293.49        363.07        90.32 o
   2 -11   5       1946.26       1812.36       417.48 o
   3 -11   5        464.80        290.65        97.56 o
   4 -11   5        401.02        257.21       116.73 o
   5 -11   5       2608.38       2783.83       178.07 o
   6 -11   5       1260.88        935.86       138.50 o
   7 -11   5       1724.24       1822.25       193.90 o
   8 -11   5        655.75        352.18       132.56 o
   9 -11   5       2162.32       2227.86       189.94 o
  10 -11   5        359.64        166.20       160.26 o
  11 -11   5        429.29        154.33       182.03 o
  -6 -10   5        453.98        461.00       128.61 o
  -5 -10   5       1112.33       1165.37       158.28 o
  -4 -10   5        589.04        591.59       140.48 o
  -3 -10   5         46.34        -77.16        94.97 o
  -2 -10   5          2.57         62.54        75.20 o
  -1 -10   5       5242.14       4983.39       211.71 o
   0 -10   5       3563.68       3704.03       188.95 o
   1 -10   5       1967.57       2080.31        85.03 o
   2 -10   5         57.70         82.99        51.71 o
   3 -10   5       1063.61       1325.03       154.33 o
   4 -10   5        234.33        134.54        65.29 o
   5 -10   5       8461.54       8761.05       286.89 o
   6 -10   5        537.81        393.73       122.67 o
   7 -10   5       1590.77       1365.20       160.26 o
   8 -10   5       3406.49       3193.39       199.83 o
   9 -10   5       3359.36       3838.40       229.51 o
  10 -10   5         75.06        -51.44        73.21 o
  11 -10   5          3.45        -65.29        65.29 o
  12 -10   5        288.43        -21.76        96.95 o
  -7  -9   5        795.44        775.59       142.46 o
  -6  -9   5         90.82         23.74       108.82 o
  -5  -9   5       1833.33       1464.13       162.24 o
  -4  -9   5        432.55        306.68       120.69 o
  -3  -9   5       4502.24       3541.62       277.00 o
  -2  -9   5        593.59        657.23        59.45 o
  -1  -9   5       1016.06        936.72       106.84 o
   0  -9   5          2.40         94.74        48.91 o
   1  -9   5        170.50        182.66        50.71 o
   2  -9   5       5213.31       4881.78       517.39 o
   3  -9   5       2441.72       2641.24       160.26 o
   4  -9   5       3182.46       3011.36       128.61 o
   5  -9   5       3881.59       3903.69       142.46 o
   6  -9   5        622.80        684.58        77.16 o
   7  -9   5         36.69         29.68        63.31 o
   8  -9   5       3896.98       3810.70       217.64 o
   9  -9   5        129.67         81.12        91.01 o
  10  -9   5        955.92        955.64       138.50 o
  11  -9   5        238.96        255.23       104.86 o
  12  -9   5         84.41          1.98        92.99 o
  -8  -8   5         52.49          1.98       128.61 o
  -7  -8   5        494.90        561.91       136.52 o
  -6  -8   5        215.15        191.92       116.73 o
  -5  -8   5          3.13         15.83       112.78 o
  -4  -8   5       2124.98       2271.38       114.76 o
  -3  -8   5       2828.81       2948.05       124.65 o
  -2  -8   5       8691.44       9033.07       325.47 o
  -1  -8   5      14044.77      13461.26       490.68 o
   0  -8   5        617.41        521.87        61.37 o
   1  -8   5       5106.26       4965.60       111.90 o
   2  -8   5       1919.11       1825.94        78.20 o
   3  -8   5        158.35        104.98        65.29 o
   4  -8   5        794.96        734.04       100.91 o
   5  -8   5       5325.78       5019.60       160.26 o
   6  -8   5       6189.61       5955.46       174.11 o
   7  -8   5       1820.49       1658.03       108.82 o
   8  -8   5       5240.59       5128.42       148.39 o
   9  -8   5       1489.87       1181.20       148.39 o
  10  -8   5         39.10        118.71        96.95 o
  11  -8   5        332.93        164.22        96.95 o
  12  -8   5        160.69         63.31        98.93 o
  -9  -7   5          2.92        -23.74        89.04 o
  -8  -7   5        150.31         77.16       100.91 o
  -7  -7   5       1701.57       1466.11       156.31 o
  -6  -7   5        206.79        231.49       110.80 o
  -5  -7   5        850.10        577.74        91.01 o
  -4  -7   5        161.44         81.12        63.31 o
  -3  -7   5        264.98        184.01        67.27 o
  -2  -7   5       2252.81       2201.75       104.86 o
  -1  -7   5       2836.13       2855.23       301.73 o
   0  -7   5      12169.36      11966.63       464.96 o
   1  -7   5       3269.83       2906.11        88.63 o
   2  -7   5      16706.31      15835.41       439.24 o
   3  -7   5       4856.26       4229.08       194.89 o
   4  -7   5        592.87        557.95        71.23 o
   5  -7   5        927.45        836.93        81.12 o
   6  -7   5         20.10         23.74        45.51 o
   7  -7   5        191.38        249.30        63.31 o
   8  -7   5       8218.99       8177.38       288.87 o
   9  -7   5       6536.68       6768.65       269.08 o
  10  -7   5       1187.05       1258.36       156.31 o
  11  -7   5       2211.28       2399.99       205.77 o
  12  -7   5        600.92        585.65       128.61 o
  13  -7   5        730.43        785.49       168.18 o
 -10  -6   5        205.12         77.16       122.67 o
  -9  -6   5        936.77       1064.46       182.03 o
  -8  -6   5       3212.80       3523.81       203.79 o
  -7  -6   5        813.53       1246.49       140.48 o
  -6  -6   5          6.06        -39.57        61.34 o
  -5  -6   5        946.24        872.54        77.16 o
  -4  -6   5       1183.89       1113.93        98.93 o
  -3  -6   5       1925.06       1984.49       130.58 o
  -2  -6   5      18263.96      18715.64       843.85 o
  -1  -6   5       1095.10        974.55        75.19 o
   0  -6   5       4958.52       5181.19       129.91 o
   1  -6   5       2996.53       3119.33        89.54 o
   2  -6   5        679.54        770.22        72.22 o
   3  -6   5      13078.55      13510.16       703.38 o
   4  -6   5        731.66        619.29        69.25 o
   5  -6   5       3776.43       3668.25       128.61 o
   6  -6   5        345.74        324.48        94.97 o
   7  -6   5       9674.93       9799.79       322.50 o
   8  -6   5       3741.90       3840.38       158.28 o
   9  -6   5         54.94        -27.70        89.04 o
  10  -6   5        110.80        174.11        94.97 o
  11  -6   5       3412.55       3060.83       229.51 o
  12  -6   5        226.83        178.07       136.52 o
  13  -6   5        520.23        302.72       168.18 o
 -11  -5   5          9.79        -61.34        61.34 o
 -10  -5   5        389.64        134.54       110.80 o
  -9  -5   5        203.18          3.96       122.67 o
  -8  -5   5       9638.85       9679.10       310.63 o
  -7  -5   5        434.75        292.83        65.29 o
  -6  -5   5       7922.33       8072.51       302.72 o
  -5  -5   5        770.92        567.85        77.16 o
  -4  -5   5       9399.74       9061.79       366.03 o
  -3  -5   5       2948.06       3193.39       124.65 o
  -2  -5   5       1470.96       1558.60        67.76 o
  -1  -5   5       1168.85       1159.06       111.79 o
   0  -5   5      21383.65      19689.62       667.76 o
   1  -5   5      90920.80      84899.12       930.91 o
   2  -5   5      17355.56      17901.10       354.49 o
   3  -5   5        882.13        987.39        70.24 o
   4  -5   5        874.29        993.24        91.01 o
   5  -5   5       3295.66       3120.19       120.69 o
   6  -5   5         79.72         92.99        53.42 o
   7  -5   5        551.90        728.11        73.21 o
   8  -5   5        193.49        292.83        71.23 o
   9  -5   5       7630.86       7500.71       253.26 o
  10  -5   5       2066.04       2194.22       156.31 o
  11  -5   5       2079.70       2200.16       172.13 o
  12  -5   5        313.15        356.14       122.67 o
  13  -5   5        279.75        126.63       116.73 o
 -11  -4   5         15.61          0.00        83.10 o
 -10  -4   5        397.99        472.88       106.84 o
  -9  -4   5       1959.20       2069.57       172.13 o
  -8  -4   5       7816.88       8252.56       300.74 o
  -7  -4   5        728.24        692.50        79.14 o
  -6  -4   5       5558.82       5737.82       211.71 o
  -5  -4   5      12293.16      11040.35       405.60 o
  -4  -4   5       5372.74       5142.27       182.03 o
  -3  -4   5          6.18        -21.76        49.46 o
  -2  -4   5        129.00         50.19        97.94 o
  -1  -4   5       1599.93       1235.63        60.16 o
   0  -4   5          2.32         -3.18        38.50 o
   1  -4   5      10447.56      10004.38       269.25 o
   2  -4   5         16.80         75.19        43.30 o
   3  -4   5      61726.66      59288.29      2797.68 o
   4  -4   5      10251.44      10824.69       379.88 o
   5  -4   5       6803.83       6962.54       300.74 o
   6  -4   5       2679.46       2601.80       104.86 o
   7  -4   5        303.76        336.35        59.36 o
   8  -4   5       1238.20       1260.34        89.04 o
   9  -4   5       1378.24       1200.98        87.06 o
  10  -4   5        164.96         23.74       124.65 o
  11  -4   5        510.47        645.01       102.88 o
  12  -4   5       3461.95       3118.21       213.68 o
  13  -4   5        144.15         25.72        75.19 o
 -12  -3   5         10.35        -25.72        71.23 o
 -11  -3   5         26.66        174.11       110.80 o
 -10  -3   5         12.59        -15.83        67.27 o
  -9  -3   5        358.64          3.96       114.76 o
  -8  -3   5       4157.51       4273.68       144.43 o
  -7  -3   5       7910.89       7985.46       300.74 o
  -6  -3   5       1031.55       1100.08        85.08 o
  -5  -3   5      21266.44      20114.02       490.68 o
  -4  -3   5       7328.35       7668.89       233.47 o
  -3  -3   5       2578.72       2008.24        92.99 o
  -2  -3   5        177.72        260.04        42.76 o
  -1  -3   5       9086.60       8630.91       220.65 o
   0  -3   5       3762.75       3954.23       106.84 o
   1  -3   5      30963.74      30419.03       428.08 o
   2  -3   5        529.45        501.45       159.27 o
   3  -3   5       1579.25       1777.15       475.84 o
   4  -3   5        578.20        753.83        77.16 o
   5  -3   5       1634.37       2051.76        91.01 o
   6  -3   5       9995.74       9827.50       328.44 o
   7  -3   5        688.49        654.90        69.25 o
   8  -3   5        348.50        324.48        65.29 o
   9  -3   5        132.91         29.68        67.27 o
  10  -3   5        908.97        848.80       114.76 o
  11  -3   5        359.87        532.23       106.84 o
  12  -3   5        217.81        182.03       126.63 o
 -12  -2   5        619.66        674.69       172.13 o
 -11  -2   5       1417.35       1474.03       166.20 o
 -10  -2   5       1258.26       1159.43       154.33 o
  -9  -2   5        484.71        445.18        69.25 o
  -8  -2   5       1082.56       1066.44        89.04 o
  -7  -2   5       3126.45       3076.66       146.41 o
  -6  -2   5        765.70        850.78       102.88 o
  -5  -2   5      43033.07      39298.11       714.26 o
  -4  -2   5       2340.85       1956.79        94.97 o
  -3  -2   5       7585.19       7223.71       219.62 o
  -2  -2   5        945.43        769.15       175.10 o
  -1  -2   5      34738.13      32374.20      1443.36 o
   0  -2   5        593.54        716.04        48.97 o
   1  -2   5      15108.93      15686.31       308.47 o
   2  -2   5      12355.20      13716.30       667.76 o
   3  -2   5      27746.10      27700.29       738.99 o
   4  -2   5      46499.46      46422.90       704.37 o
   5  -2   5        583.42        712.28        77.16 o
   6  -2   5         65.37        162.24        49.46 o
   7  -2   5          0.56         53.42        53.42 o
   8  -2   5        541.90        506.51        71.23 o
   9  -2   5        624.13        522.34        94.97 o
  10  -2   5         16.21         43.53        67.27 o
  11  -2   5       1050.37        977.41       122.67 o
  12  -2   5       2269.21       2249.62       191.92 o
 -13  -1   5        445.67        504.53       126.63 o
 -12  -1   5        243.74        344.27       138.50 o
 -11  -1   5        245.89        249.30        91.01 o
 -10  -1   5        192.15        162.24       132.56 o
  -9  -1   5          9.62         61.34        83.10 o
  -8  -1   5        209.62        158.28        67.27 o
  -7  -1   5       2093.68       2008.24       106.84 o
  -6  -1   5       3798.74       3757.28       126.63 o
  -5  -1   5      22688.93      21615.74       514.42 o
  -4  -1   5       1327.71       1202.96        79.14 o
  -3  -1   5      49260.79      45823.39       724.15 o
  -2  -1   5      20798.99      18871.89       423.41 o
  -1  -1   5       5913.21       5554.63       123.34 o
   0  -1   5        380.79        284.03        38.30 o
   1  -1   5       1504.43       1370.43        55.40 o
   2  -1   5       2297.69       2119.26        62.91 o
   3  -1   5          1.45         29.76        36.60 o
   4  -1   5        840.58        933.88        69.25 o
   5  -1   5       2915.14       3264.62       114.76 o
   6  -1   5      49492.34      47710.94       662.82 o
   7  -1   5       2663.67       2736.35       108.82 o
   8  -1   5          6.14        -47.49        61.34 o
   9  -1   5         34.29         65.29        67.27 o
  10  -1   5        113.29        213.68        85.08 o
  11  -1   5         17.04         59.36        87.06 o
  12  -1   5        134.52        166.20        96.95 o
 -13   0   5       4197.32       4285.56       263.15 o
 -12   0   5        688.30        745.92       128.61 o
 -11   0   5       4496.28       4948.37       221.60 o
 -10   0   5         10.05        -17.81        61.34 o
  -9   0   5        256.64        261.17        77.16 o
  -8   0   5       1322.22       1199.01        85.08 o
  -7   0   5       3817.26       3523.81       138.50 o
  -6   0   5       4899.09       4641.70       146.41 o
  -5   0   5       1872.68       1927.11        92.99 o
  -4   0   5      64222.55      67037.49       922.01 o
  -3   0   5         16.53         13.85        45.51 o
  -2   0   5       9848.15       9849.32       413.52 o
  -1   0   5        491.68        528.29        41.69 o
   0   0   5       4282.92       4043.71       135.53 o
   1   0   5       5374.89       5553.10       124.30 o
   2   0   5      14134.40      14243.74       305.69 o
   3   0   5       1368.57       1203.85       180.05 o
   4   0   5       9460.35       9669.21       334.38 o
   5   0   5       4971.85       4976.07       160.26 o
   6   0   5        821.32        775.59        75.19 o
   7   0   5        655.05        654.90        73.21 o
   8   0   5        347.27        354.16        61.34 o
   9   0   5       2183.99       2079.46       170.16 o
  10   0   5        130.05        184.01        85.08 o
  11   0   5        904.96        935.86       128.61 o
 -13   1   5         74.56          1.98       110.80 o
 -12   1   5        313.94        187.96       110.80 o
 -11   1   5        466.17        464.96       124.65 o
 -10   1   5       7664.10       8116.04       275.02 o
  -9   1   5        413.64        445.18        67.27 o
  -8   1   5        784.03        643.03        83.10 o
  -7   1   5       1138.24        959.60        91.01 o
  -6   1   5        801.36        888.37       106.84 o
  -5   1   5       6128.90       5494.45       152.35 o
  -4   1   5      18737.39      20408.82       514.42 o
  -3   1   5        517.31        498.60        59.36 o
  -2   1   5      82085.97      78782.20       914.09 o
  -1   1   5      40581.09      39139.74       910.14 o
   0   1   5      11822.66      12731.60       513.44 o
   1   1   5       2820.33       2794.82        73.52 o
   2   1   5       4167.00       3791.02        86.03 o
   3   1   5       1090.20        882.17       591.59 o
   4   1   5       1641.04       1751.02        89.04 o
   5   1   5      18332.62      17508.26       417.48 o
   6   1   5       3785.73       3652.42       118.71 o
   7   1   5       6658.32       6653.89       265.13 o
   8   1   5        459.12        267.11       104.86 o
   9   1   5          1.08        -65.29        65.29 o
  10   1   5        145.92         17.81        81.12 o
  11   1   5         42.92         35.61        85.08 o
 -13   2   5        236.11        219.62       110.80 o
 -12   2   5       6306.66       5902.04       284.91 o
 -11   2   5        318.70        310.63       104.86 o
 -10   2   5        778.33        732.07        81.12 o
  -9   2   5       1636.37       1747.07       102.88 o
  -8   2   5       1570.35       1766.85       114.76 o
  -7   2   5       6940.91       7631.30       312.61 o
  -6   2   5        743.12        696.45        98.93 o
  -5   2   5      19801.21      19623.33       492.66 o
  -4   2   5       6651.35       6932.87       324.48 o
  -3   2   5       2566.12       3145.91       122.67 o
  -2   2   5      13270.13      13277.79       293.64 o
  -1   2   5       8218.02       8091.03       187.22 o
   0   2   5      31036.35      30333.45       416.13 o
   1   2   5      14949.45      13656.54       845.83 o
   2   2   5      11764.60      12187.66       272.43 o
   3   2   5        393.21        231.32       124.65 o
   4   2   5       3870.35       4052.09       158.28 o
   5   2   5         40.86         41.55        57.38 o
   6   2   5        448.79        494.64        67.27 o
   7   2   5       1112.53       1244.51       120.69 o
   8   2   5       2923.74       3005.43       182.03 o
   9   2   5       3359.08       3529.75       211.71 o
  10   2   5        154.29         85.08        81.12 o
 -14   3   5         54.70         17.81        73.21 o
 -13   3   5        197.20         96.95       112.78 o
 -12   3   5        338.16        362.08       114.76 o
 -11   3   5       2971.24       2926.29       191.92 o
 -10   3   5      16616.44      16077.76       377.90 o
  -9   3   5       5592.63       5114.57       257.21 o
  -8   3   5       3194.90       3219.11       126.63 o
  -7   3   5        211.01         85.08        49.46 o
  -6   3   5        377.07        243.36        57.38 o
  -5   3   5       2900.90       3082.59       110.80 o
  -4   3   5       5499.06       5435.10       178.07 o
  -3   3   5      12596.20      11740.76       387.80 o
  -2   3   5       2207.52       1913.49       113.77 o
  -1   3   5      60804.61      59895.91       601.47 o
   0   3   5       1620.51       1910.18        69.91 o
   1   3   5         32.76         -2.24        35.65 o
   2   3   5        267.37        248.22        45.32 o
   3   3   5       2073.84       1801.97       839.90 o
   4   3   5       1269.69       1100.08        79.14 o
   5   3   5       4397.97       4202.46       132.56 o
   6   3   5       1167.57       1248.47        87.06 o
   7   3   5        294.98        158.28        94.97 o
   8   3   5       1126.55        896.29       160.26 o
   9   3   5         27.34        126.63       102.88 o
  10   3   5        423.15        373.95       138.50 o
 -14   4   5          0.35        -31.66        83.10 o
 -13   4   5        135.57        122.67       102.88 o
 -12   4   5        811.32        706.35       126.63 o
 -11   4   5        150.34          3.96       110.80 o
 -10   4   5        341.54        354.16        89.04 o
  -9   4   5       1045.42       1127.78        85.08 o
  -8   4   5         10.45          3.96        43.53 o
  -7   4   5      34206.65      34005.47       599.50 o
  -6   4   5         46.03         25.72        63.31 o
  -5   4   5       2096.41       2124.97        98.93 o
  -4   4   5        221.41        239.41        63.31 o
  -3   4   5       1643.85       1402.80        85.08 o
  -2   4   5       4223.43       3705.70        93.45 o
  -1   4   5      16156.22      16095.00       318.23 o
   0   4   5       4970.82       5292.98       129.13 o
   1   4   5      11134.76      11562.10       339.32 o
   2   4   5      23826.12      24006.75      1036.76 o
   3   4   5       1096.95        990.11       321.52 o
   4   4   5       1482.87       1624.40        94.97 o
   5   4   5        121.27        251.28        87.06 o
   6   4   5       1311.03       1238.58       130.58 o
   7   4   5         11.90        -69.25        69.25 o
   8   4   5       2746.48       2851.10       217.64 o
   9   4   5         48.82        184.01        85.08 o
 -14   5   5          4.21         39.57        77.16 o
 -13   5   5        174.54         96.95       116.73 o
 -12   5   5         21.45         15.83        79.14 o
 -11   5   5      12519.87      13365.16       356.14 o
 -10   5   5          2.67         53.42        83.10 o
  -9   5   5       3268.57       3209.22       122.67 o
  -8   5   5         55.59          3.96        51.44 o
  -7   5   5       1338.61       1183.18        83.10 o
  -6   5   5        579.43        494.64        65.29 o
  -5   5   5       2852.87       3163.71       134.54 o
  -4   5   5       4575.31       4277.64       154.33 o
  -3   5   5        653.25        617.31        69.25 o
  -2   5   5      35595.76      34742.45       440.59 o
  -1   5   5        986.97       1019.49        90.02 o
   0   5   5       3887.32       4008.24        98.57 o
   1   5   5         23.92         41.94        80.13 o
   2   5   5       1749.36       1858.69        76.24 o
   3   5   5        334.24        -33.29       232.48 o
   4   5   5        964.93       1022.91        85.08 o
   5   5   5        589.45        217.64       114.76 o
   6   5   5          1.23         59.36        94.97 o
   7   5   5        877.82        490.68       132.56 o
   8   5   5         60.85         49.46       104.86 o
 -13   6   5        128.51        191.92        94.97 o
 -12   6   5         45.57        -11.87        69.25 o
 -11   6   5         27.13          9.89        77.16 o
 -10   6   5       1525.40       1325.63       138.50 o
  -9   6   5       2942.95       2726.45       189.94 o
  -8   6   5      11272.96      11956.42       340.31 o
  -7   6   5      14310.41      13369.11       435.28 o
  -6   6   5       1947.28       1822.25        98.93 o
  -5   6   5        153.11        108.82        51.44 o
  -4   6   5       3031.72       3023.24       122.67 o
  -3   6   5         56.57        -13.85        45.51 o
  -2   6   5       2972.36       2932.73        86.71 o
  -1   6   5         50.29         60.75        51.26 o
   0   6   5       8288.00       8617.48       221.75 o
   1   6   5       3802.96       3837.72       140.48 o
   2   6   5       7514.09       7395.50       238.42 o
   3   6   5          4.90         50.19        70.24 o
   4   6   5        702.66        769.66       120.69 o
   5   6   5        165.22        170.16        87.06 o
   6   6   5         35.45        104.86       100.91 o
   7   6   5        326.13        340.31       118.71 o
 -13   7   5        999.78       1104.04       189.94 o
 -12   7   5         30.88        -37.59        69.25 o
 -11   7   5       1243.46       1072.38       180.05 o
 -10   7   5        259.00         59.36       100.91 o
  -9   7   5         42.02         31.66        85.08 o
  -8   7   5        172.04        233.47        92.99 o
  -7   7   5        221.04        211.71        69.25 o
  -6   7   5       4476.04       4416.14       146.41 o
  -5   7   5        263.70        203.79        77.16 o
  -4   7   5      14071.52      13659.96       373.95 o
  -3   7   5        105.31        160.26        81.12 o
  -2   7   5       3183.58       3036.72       130.58 o
  -1   7   5        344.47        303.49        46.73 o
   0   7   5       1560.97       1661.42        74.11 o
   1   7   5       1809.39       1797.79        73.99 o
   2   7   5       1149.79       1209.17       142.46 o
   3   7   5       4573.42       3340.33      2865.94 o
   4   7   5        840.51        698.43       146.41 o
   5   7   5        505.54         79.14       162.24 o
   6   7   5          0.50        -11.87        75.19 o
 -13   8   5         75.73        -47.49        81.12 o
 -12   8   5         24.34        102.88        83.10 o
 -11   8   5        402.56        399.67       104.86 o
 -10   8   5        179.56        116.73       100.91 o
  -9   8   5         40.57         87.06       104.86 o
  -8   8   5      15705.63      15771.08       389.78 o
  -7   8   5       1384.40       1003.13       132.56 o
  -6   8   5          2.84        -57.38        57.38 o
  -5   8   5        140.84        -11.87        55.40 o
  -4   8   5        852.34        836.93        81.12 o
  -3   8   5        498.46        508.49        73.21 o
  -2   8   5       3596.76       3725.28       151.36 o
  -1   8   5        160.00        144.26       137.51 o
   0   8   5        732.51        864.82       278.98 o
   1   8   5       7289.18       7256.71       783.51 o
   2   8   5         49.80         51.90       148.39 o
   3   8   5       1489.27       1219.90       372.96 o
   4   8   5        348.39        368.01       118.71 o
   5   8   5        788.16        985.32       211.71 o
 -12   9   5       1523.15       1341.46       178.07 o
 -11   9   5        531.26        225.56       154.33 o
 -10   9   5         14.77         89.04        81.12 o
  -9   9   5        300.96        318.55        89.04 o
  -8   9   5         39.50        -31.66        87.06 o
  -7   9   5       5782.54       6026.69       296.78 o
  -6   9   5       2925.46       3230.98       195.88 o
  -5   9   5      10229.19      10618.92       332.40 o
  -4   9   5        711.44        660.84       130.58 o
  -3   9   5        544.32        413.52       160.26 o
  -2   9   5       1525.33       1337.51       387.80 o
  -1   9   5         48.45         59.30       105.85 o
   0   9   5          1.62         28.10        77.42 o
   1   9   5        214.26        191.89        90.29 o
   2   9   5        916.36        890.81       116.51 o
   3   9   5       2837.11       2239.78      1182.19 o
   4   9   5        656.98        583.67       211.71 o
 -11  10   5        347.61        249.30       126.63 o
 -10  10   5        619.46        728.11       156.31 o
  -9  10   5         25.30         53.42        85.08 o
  -8  10   5       1305.92       1163.39       166.20 o
  -7  10   5       1383.23       1410.71       138.50 o
  -6  10   5        296.11         45.51       140.48 o
  -5  10   5        498.32        288.87       124.65 o
  -4  10   5        296.73        -81.12       110.80 o
  -3  10   5       3370.59       3810.70       239.41 o
  -2  10   5         10.26        -13.03        71.60 o
  -1  10   5        716.17        641.00       110.11 o
   0  10   5         60.57         13.45        88.90 o
   1  10   5        420.64        313.24       117.13 o
   2  10   5          0.92        -52.68        76.01 o
  -9  11   5        149.53         47.49        79.14 o
  -8  11   5       1268.60       1386.97       185.98 o
  -7  11   5        383.81        330.42       118.71 o
  -6  11   5         60.97         17.81        94.97 o
  -5  11   5       3207.38       3246.81       237.43 o
  -4  11   5       1147.35       1335.53       166.20 o
  -3  11   5        179.36         -1.98       154.33 o
  -2  11   5         21.77         32.80       120.69 o
  -1  11   5          0.03        123.76       135.53 o
   0  11   5        165.00        217.27       104.21 o
  -7  12   5          5.81         29.68        94.97 o
  -6  12   5         42.64         96.95        96.95 o
  -5  12   5         78.97        191.92       114.76 o
  -4  12   5       3125.62       3116.23       269.08 o
  -1 -13   6         29.14        118.71        84.63 o
   1 -13   6         70.45        152.54        96.95 o
   2 -13   6       2061.77       2222.97       683.59 o
   3 -13   6        466.48        305.96       161.25 o
   4 -13   6       1427.94       1685.73       201.81 o
   5 -13   6        441.17        332.40       138.50 o
   6 -13   6        534.09        358.12       122.67 o
   7 -13   6        856.96        684.58       162.24 o
  -2 -12   6          6.39        -20.97        97.05 o
  -1 -12   6          7.23         42.71        90.91 o
   0 -12   6         20.34        -77.96        77.96 o
   1 -12   6        790.94        604.12       233.47 o
   2 -12   6        379.21        218.16        91.01 o
   3 -12   6        207.56        137.59       178.07 o
   4 -12   6        914.17        844.84       158.28 o
   5 -12   6       4559.06       4400.31       243.36 o
   6 -12   6        213.16         -3.96       130.58 o
   7 -12   6       2828.00       2829.34       227.53 o
   8 -12   6         47.08         15.83        85.08 o
   9 -12   6        597.17        643.03       193.90 o
  -4 -11   6          6.77         41.55       124.65 o
  -3 -11   6       1480.23        862.81       622.26 o
  -2 -11   6       2712.96       2888.02       165.43 o
  -1 -11   6       1953.22       1578.91       141.96 o
   0 -11   6       4087.90       4595.09       175.48 o
   1 -11   6         21.14         68.91        78.91 o
   2 -11   6        265.16        231.95       152.35 o
   3 -11   6         59.41         -1.67        70.83 o
   4 -11   6       3081.59       3171.63       209.73 o
   5 -11   6        985.04        886.39       140.48 o
   6 -11   6        783.70        670.73       134.54 o
   7 -11   6       3797.19       3860.17       227.53 o
   8 -11   6         74.49         49.46       112.78 o
   9 -11   6        567.01        761.74       162.24 o
  10 -11   6        783.35        360.10       142.46 o
  11 -11   6        366.48        565.87       130.58 o
  -6 -10   6        120.48        142.46       132.56 o
  -5 -10   6        394.41        474.85       184.01 o
  -4 -10   6        355.19        407.58       124.65 o
  -3 -10   6       1632.07       1535.36       187.96 o
  -2 -10   6        663.31        631.00       122.65 o
  -1 -10   6        701.61        864.09       116.93 o
   0 -10   6       1160.52       1198.76        93.98 o
   1 -10   6       2989.75       3000.52       168.18 o
   2 -10   6       2521.18       2537.16        92.05 o
   3 -10   6        629.43        573.18        64.36 o
   4 -10   6         14.63         -5.94        49.46 o
   5 -10   6        350.60         75.19        71.23 o
   6 -10   6         89.98         65.29        85.08 o
   7 -10   6       3160.62       3446.65       237.43 o
   8 -10   6       2950.02       2554.32       195.88 o
   9 -10   6        211.07        -41.55       110.80 o
  10 -10   6       1786.65       1056.55       184.01 o
  11 -10   6        804.29        793.40       197.86 o
  -7  -9   6         12.91         41.55        98.93 o
  -6  -9   6        715.06        508.49       144.43 o
  -5  -9   6        132.92         77.16       118.71 o
  -4  -9   6        375.21        162.24       108.82 o
  -3  -9   6       2616.90       2673.03       180.05 o
  -2  -9   6        168.72        254.65        91.01 o
  -1  -9   6       7939.75       8300.50       393.73 o
   0  -9   6       1144.35       1244.20       150.37 o
   1  -9   6       1017.37        900.85       345.26 o
   2  -9   6       1474.12       1422.34       196.87 o
   3  -9   6       1475.70       1266.49       230.50 o
   4  -9   6        479.50        516.40        79.14 o
   5  -9   6        797.58        795.38        83.10 o
   6  -9   6       2132.23       2231.81       112.78 o
   7  -9   6       2558.18       2821.42       207.75 o
   8  -9   6        690.81        611.37       116.73 o
   9  -9   6        361.81        462.98       108.82 o
  10  -9   6       2631.94       2977.73       213.68 o
  11  -9   6         71.20        -33.64        85.08 o
  12  -9   6        208.97          7.91       104.86 o
  -8  -8   6        201.70        253.26       106.84 o
  -7  -8   6       1143.68       1448.30       158.28 o
  -6  -8   6          8.00         81.12        91.01 o
  -5  -8   6        374.48        459.03       118.71 o
  -4  -8   6          1.18         35.61        55.40 o
  -3  -8   6          8.53         17.81        85.08 o
  -2  -8   6       3757.77       3872.47       103.50 o
  -1  -8   6       2847.30       2891.92       180.05 o
   0  -8   6      23110.12      23172.64       790.43 o
   1  -8   6      11842.85      12092.68       277.71 o
   2  -8   6       1780.58       1781.02       162.24 o
   3  -8   6       1665.15       1448.95       120.69 o
   4  -8   6        351.99        290.85        59.36 o
   5  -8   6          8.21        -53.42        71.23 o
   6  -8   6        420.67        364.05        73.21 o
   7  -8   6       2210.98       2136.84       116.73 o
   8  -8   6       2805.84       2783.83       185.98 o
   9  -8   6       1920.02       1565.04       162.24 o
  10  -8   6       3218.61       3070.72       205.77 o
  11  -8   6        446.00        569.82       122.67 o
  12  -8   6          9.30        -31.66        71.23 o
  -9  -7   6       1595.01       1685.73       189.94 o
  -8  -7   6       1136.10        840.89       160.26 o
  -7  -7   6          3.02         85.08       108.82 o
  -6  -7   6       2074.67       2326.78       185.98 o
  -5  -7   6       1689.69       1705.52       102.88 o
  -4  -7   6        636.89        514.42        75.19 o
  -3  -7   6          3.05        -27.70        63.31 o
  -2  -7   6         34.44         69.74        50.03 o
  -1  -7   6       1422.87       1278.26        83.10 o
   0  -7   6       4574.64       4336.81       125.64 o
   1  -7   6       4027.91       4021.67       298.76 o
   2  -7   6      14833.29      14139.38       399.67 o
   3  -7   6      10040.73       9483.20       257.38 o
   4  -7   6       7812.41       7874.66       338.33 o
   5  -7   6       2166.83       2269.41       106.84 o
   6  -7   6          2.79          7.91        43.53 o
   7  -7   6        891.63        910.14        85.08 o
   8  -7   6          0.08         21.76        53.42 o
   9  -7   6        219.87         67.27       132.56 o
  10  -7   6       1459.67       1632.31       201.81 o
  11  -7   6       3660.28       4085.72       227.53 o
  12  -7   6         48.87         23.74        79.14 o
 -10  -6   6         59.49         19.79        92.99 o
  -9  -6   6       1717.41       1790.59       209.73 o
  -8  -6   6        804.15        850.78       132.56 o
  -7  -6   6       1192.07       1218.79       140.48 o
  -6  -6   6       8283.27       8472.18       308.65 o
  -5  -6   6        806.10        793.40        81.12 o
  -4  -6   6         80.77        132.56        57.38 o
  -3  -6   6       2776.37       2684.90       130.58 o
  -2  -6   6         31.97          8.90        51.20 o
  -1  -6   6       7447.17       7258.35       175.78 o
   0  -6   6      21059.10      21189.91       383.34 o
   1  -6   6        603.66        547.49        53.74 o
   2  -6   6       8663.56       8379.46       366.03 o
   3  -6   6       7890.88       7626.17       370.98 o
   4  -6   6        340.54        538.17        69.25 o
   5  -6   6       9069.91       9728.57       344.27 o
   6  -6   6        695.54        631.16        69.25 o
   7  -6   6          5.06         96.95        59.36 o
   8  -6   6         23.52        102.88        69.25 o
   9  -6   6       8031.02       8163.53       267.11 o
  10  -6   6       1551.23       1497.77       148.39 o
  11  -6   6         22.21        -15.83        69.25 o
  12  -6   6         48.94         69.25        81.12 o
 -11  -5   6        392.52        476.83       118.71 o
 -10  -5   6        965.86        896.29       150.37 o
  -9  -5   6          0.51        -47.49        67.27 o
  -8  -5   6        264.42        -61.34       112.78 o
  -7  -5   6        288.87        245.34        65.29 o
  -6  -5   6      17186.87      17187.73       417.48 o
  -5  -5   6        252.98         96.95        63.31 o
  -4  -5   6       2651.82       2401.97       114.76 o
  -3  -5   6       1700.61       1628.35        98.93 o
  -2  -5   6      12974.57      12526.87       306.31 o
  -1  -5   6       5015.61       5653.27       197.86 o
   0  -5   6       1722.38       1811.24       116.73 o
   1  -5   6       1972.13       1737.34        97.94 o
   2  -5   6      16965.30      16666.17       683.59 o
   3  -5   6      78218.77      75708.62      3049.95 o
   4  -5   6       5369.81       5282.75       172.13 o
   5  -5   6         96.32        140.48        83.10 o
   6  -5   6         64.84        -57.38        57.38 o
   7  -5   6        759.35        898.27        75.19 o
   8  -5   6       1497.48       1509.64        91.01 o
   9  -5   6        383.05        524.32       100.91 o
  10  -5   6        404.51        346.25        85.08 o
  11  -5   6       3751.98       3913.59       217.64 o
  12  -5   6        951.75        947.73       152.35 o
 -11  -4   6         58.03         65.29        92.99 o
 -10  -4   6          1.67         19.79        75.19 o
  -9  -4   6         29.56         39.57        85.08 o
  -8  -4   6       2113.67       2101.23       118.71 o
  -7  -4   6       8041.36       8015.14       322.50 o
  -6  -4   6      10650.96      10446.78       364.05 o
  -5  -4   6       1121.44       1210.88        87.06 o
  -4  -4   6       3182.04       2977.73       120.69 o
  -3  -4   6      23290.32      21245.75       565.87 o
  -2  -4   6        450.01        248.08        85.08 o
  -1  -4   6       3730.28       3223.41       116.73 o
   0  -4   6         20.85         11.73        38.45 o
   1  -4   6         78.20         55.12        39.41 o
   2  -4   6        875.54        948.16        56.55 o
   3  -4   6       5309.61       5177.79       492.66 o
   4  -4   6        479.67        546.08        63.31 o
   5  -4   6      23654.00      24053.32       524.32 o
   6  -4   6       9336.50       9091.47       312.61 o
   7  -4   6        288.76        221.60        57.38 o
   8  -4   6        523.47        579.72        87.06 o
   9  -4   6        151.23         19.79        75.19 o
  10  -4   6        535.33        356.14       118.71 o
  11  -4   6         31.94        -53.42        69.25 o
  12  -4   6        180.02        318.55        98.93 o
 -12  -3   6       3034.12       3227.03       243.36 o
 -11  -3   6         16.16         13.85        85.08 o
 -10  -3   6          3.28         49.46        71.23 o
  -9  -3   6        732.93        601.48       122.67 o
  -8  -3   6        822.03        931.90        83.10 o
  -7  -3   6       4012.51       4048.13       138.50 o
  -6  -3   6       6195.11       5884.23       184.01 o
  -5  -3   6      17329.04      17045.27       476.83 o
  -4  -3   6          8.25         25.72        51.44 o
  -3  -3   6      32518.32      30246.21       629.18 o
  -2  -3   6       2835.79       2668.01        76.80 o
  -1  -3   6       5930.92       5052.95       146.41 o
   0  -3   6       2228.67       2379.12       143.45 o
   1  -3   6       6917.56       6843.45       229.51 o
   2  -3   6       6940.19       6493.19       356.14 o
   3  -3   6      19854.01      19776.19       351.76 o
   4  -3   6       1037.35       1076.34        96.95 o
   5  -3   6        499.95        581.70        65.29 o
   6  -3   6       3999.11       4125.29       126.63 o
   7  -3   6        572.88        605.44        77.16 o
   8  -3   6       2884.94       3124.14       124.65 o
   9  -3   6         25.00         21.76        85.08 o
  10  -3   6        607.90        433.30       148.39 o
  11  -3   6         43.58        116.73       116.73 o
  12  -3   6        824.35        530.25       152.35 o
 -12  -2   6        338.19        300.74       126.63 o
 -11  -2   6       1577.08       1559.10       156.31 o
 -10  -2   6         15.73        -47.49        79.14 o
  -9  -2   6       1387.45       1307.83        91.01 o
  -8  -2   6       1918.04       1842.04       100.91 o
  -7  -2   6       5598.51       5534.03       180.05 o
  -6  -2   6        675.75        684.58        89.04 o
  -5  -2   6      11592.63      10973.08       389.78 o
  -4  -2   6         13.46         75.19        53.42 o
  -3  -2   6      39257.45      36868.44       722.17 o
  -2  -2   6      24439.81      23603.62       399.34 o
  -1  -2   6       2130.15       2029.17        67.84 o
   0  -2   6       1905.10       1889.93        65.76 o
   1  -2   6      21910.69      22529.36       363.75 o
   2  -2   6        171.98        254.55        40.83 o
   3  -2   6       4899.88       5147.66       141.47 o
   4  -2   6      21590.64      21684.99       486.73 o
   5  -2   6       5144.28       5575.58       176.09 o
   6  -2   6      21431.58      21198.27       447.15 o
   7  -2   6        499.94        575.76        85.08 o
   8  -2   6        160.78         75.19        57.38 o
   9  -2   6        269.76        237.43        98.93 o
  10  -2   6        373.83        227.53        92.99 o
  11  -2   6         90.51         53.42        81.12 o
  12  -2   6         80.84         39.57        92.99 o
 -13  -1   6       2975.64       3169.65       245.34 o
 -12  -1   6        434.91        763.72       172.13 o
 -11  -1   6        785.68        834.95       130.58 o
 -10  -1   6        531.86        207.75       166.20 o
  -9  -1   6         66.41         37.59        67.27 o
  -8  -1   6        550.32        601.48        77.16 o
  -7  -1   6       2247.95       1994.39       114.76 o
  -6  -1   6       8228.96       7694.61       239.41 o
  -5  -1   6       1976.71       1901.39        96.95 o
  -4  -1   6       9161.19       9150.83       358.12 o
  -3  -1   6      28125.79      27046.88       581.70 o
  -2  -1   6       1999.99       2117.94        67.58 o
  -1  -1   6       7579.47       6575.67       151.56 o
   0  -1   6       4888.11       4268.30       101.97 o
   1  -1   6       8330.63       8775.84       248.33 o
   2  -1   6       8691.34       8804.97       312.61 o
   3  -1   6       3259.85       2867.59      1094.14 o
   4  -1   6        113.76        255.23        53.42 o
   5  -1   6         25.52         21.76        43.53 o
   6  -1   6         29.28        -13.85        45.51 o
   7  -1   6       3999.12       3798.83       124.65 o
   8  -1   6       8437.97       8094.28       253.26 o
   9  -1   6        894.68       1115.91       106.84 o
  10  -1   6        185.17        108.82        96.95 o
  11  -1   6        199.09        249.30        92.99 o
 -13   0   6        132.57        213.68       112.78 o
 -12   0   6        479.30        484.75       114.76 o
 -11   0   6       4911.43       4970.14       259.19 o
 -10   0   6       2023.09       1925.14       156.31 o
  -9   0   6      10507.46      10084.71       322.50 o
  -8   0   6        295.78        227.53        69.25 o
  -7   0   6        575.54        550.04        85.08 o
  -6   0   6       3418.80       3403.12       136.52 o
  -5   0   6       7385.13       6349.19       312.61 o
  -4   0   6      27735.82      26247.54       587.63 o
  -3   0   6         38.16         31.66        45.51 o
  -2   0   6      38242.54      36563.85       474.72 o
  -1   0   6        306.15        403.16        41.35 o
   0   0   6      17396.46      17377.71       326.46 o
   1   0   6       2374.98       2652.04        92.00 o
   2   0   6       6023.07       6287.29       141.87 o
   3   0   6       2440.96       2329.29       269.08 o
   4   0   6      14468.36      15155.75       393.73 o
   5   0   6       6154.69       6309.62       257.21 o
   6   0   6       3304.04       3416.97       124.65 o
   7   0   6       2271.52       2067.59       104.86 o
   8   0   6          1.04         11.87        75.19 o
   9   0   6        305.95        187.96       102.88 o
  10   0   6          0.26         15.83        89.04 o
  11   0   6        356.57        302.72       162.24 o
 -13   1   6       1119.25        840.89       148.39 o
 -12   1   6        157.87         55.40       118.71 o
 -11   1   6         97.64         25.72        83.10 o
 -10   1   6        228.37        223.58       102.88 o
  -9   1   6         38.57        108.82        51.44 o
  -8   1   6      11277.76      10674.32       364.05 o
  -7   1   6          0.34          3.96        69.25 o
  -6   1   6         76.31        144.43        57.38 o
  -5   1   6       1724.18       1632.31        87.06 o
  -4   1   6       4256.36       4821.75       160.26 o
  -3   1   6       7511.82       6707.31       255.23 o
  -2   1   6      20585.07      18988.92      1737.17 o
  -1   1   6       2453.64       2596.19        71.80 o
   0   1   6      19331.33      19165.12       344.17 o
   1   1   6      24920.00      24416.40       491.67 o
   2   1   6        744.27        757.66        52.45 o
   3   1   6        779.01        489.60       483.76 o
   4   1   6        381.73        542.12        77.16 o
   5   1   6        623.94        769.66        91.01 o
   6   1   6       1537.34       1584.82        91.01 o
   7   1   6      10833.54      10417.11       278.98 o
   8   1   6        107.35         33.64        87.06 o
   9   1   6       1755.59       1836.10       166.20 o
  10   1   6        184.17         13.85       104.86 o
 -13   2   6         90.28        193.90       118.71 o
 -12   2   6       6894.77       6626.19       290.85 o
 -11   2   6        200.44         96.95        87.06 o
 -10   2   6      10329.72       9756.27       300.74 o
  -9   2   6        211.60        241.38        61.34 o
  -8   2   6        947.21        882.44        81.12 o
  -7   2   6       4498.04       4542.77       160.26 o
  -6   2   6        535.97        419.45        69.25 o
  -5   2   6       6483.53       6254.22       197.86 o
  -4   2   6       3296.78       3381.35       142.46 o
  -3   2   6      55775.38      54345.04       827.04 o
  -2   2   6       3653.73       4101.29       105.45 o
  -1   2   6       3168.47       3217.50       132.56 o
   0   2   6       7315.55       7328.69       241.26 o
   1   2   6       3585.24       3350.09        82.40 o
   2   2   6       7936.70       8093.09       259.19 o
   3   2   6        503.07        402.59       185.98 o
   4   2   6       3690.32       3874.02       128.61 o
   5   2   6        416.89        470.90        61.34 o
   6   2   6       2182.69       2257.53       104.86 o
   7   2   6        420.32        354.16       108.82 o
   8   2   6        130.64         41.55       110.80 o
   9   2   6        771.99        827.04       144.43 o
  10   2   6       1308.19       1260.34       164.22 o
 -13   3   6          4.10         25.72        81.12 o
 -12   3   6         29.58        128.61        85.08 o
 -11   3   6        217.79        241.38        92.99 o
 -10   3   6        950.04       1133.71       144.43 o
  -9   3   6      13962.18      14225.83       369.99 o
  -8   3   6      16698.73      16849.40       411.54 o
  -7   3   6       7451.68       7510.60       320.53 o
  -6   3   6       1101.87        892.33        79.14 o
  -5   3   6       1699.52       1675.84        94.97 o
  -4   3   6       2641.38       2386.14        98.93 o
  -3   3   6       4399.43       4665.44       156.31 o
  -2   3   6       8573.24       8580.95       177.97 o
  -1   3   6      26225.68      24562.88       393.13 o
   0   3   6      20510.54      20464.88       345.56 o
   1   3   6      25383.25      24684.00      1034.79 o
   2   3   6         21.34          3.96        39.17 o
   3   3   6          1.12        -30.61        44.51 o
   4   3   6        124.78          3.96        55.40 o
   5   3   6        526.21        417.48        67.27 o
   6   3   6       1102.34        929.92       140.48 o
   7   3   6       1881.39       1709.47       156.31 o
   8   3   6       1485.52       1096.12       162.24 o
   9   3   6         13.42        -69.25        69.25 o
 -13   4   6          0.39         63.31        83.10 o
 -12   4   6        731.63        654.90       146.41 o
 -11   4   6       1182.95       1145.58       138.50 o
 -10   4   6        478.28        403.63       116.73 o
  -9   4   6        867.96        767.68        79.14 o
  -8   4   6          6.94         65.29        61.34 o
  -7   4   6       1032.26        931.90        77.16 o
  -6   4   6        341.74        354.16        61.34 o
  -5   4   6      19530.51      19467.03       490.68 o
  -4   4   6         72.26         87.06        51.44 o
  -3   4   6       7077.04       6428.33       235.45 o
  -2   4   6       1838.12       1711.47        72.22 o
  -1   4   6       1646.94       1627.48        69.24 o
   0   4   6       4057.64       3937.00       238.42 o
   1   4   6       4741.67       4554.93       102.10 o
   2   4   6       3252.35       3218.91        87.43 o
   3   4   6       1458.05       1351.67       216.65 o
   4   4   6       4183.98       4319.19       138.50 o
   5   4   6        222.12        184.01       106.84 o
   6   4   6        301.96        277.00        89.04 o
   7   4   6         17.22         11.87        83.10 o
   8   4   6        502.87        569.82       122.67 o
   9   4   6        194.12         59.36       106.84 o
 -13   5   6        216.96         89.04       104.86 o
 -12   5   6          0.07         -5.94        59.36 o
 -11   5   6          3.92         39.57        79.14 o
 -10   5   6        214.30        102.88       102.88 o
  -9   5   6      20676.84      20369.25       407.58 o
  -8   5   6       2056.19       2144.76       104.86 o
  -7   5   6       3568.67       3276.49       122.67 o
  -6   5   6        587.70        619.29        67.27 o
  -5   5   6       2551.57       2538.49       110.80 o
  -4   5   6       2392.82       2324.81       106.84 o
  -3   5   6        980.73       1011.04        81.12 o
  -2   5   6        511.05        377.62       168.18 o
  -1   5   6        703.14        643.70        54.51 o
   0   5   6      28015.77      28249.23       384.74 o
   1   5   6        100.28        120.03        41.69 o
   2   5   6        959.42        963.56        65.71 o
   3   5   6         10.83         24.27        39.10 o
   4   5   6        350.26        615.33       126.63 o
   5   5   6          0.64         67.27       102.88 o
   6   5   6         11.07        124.65        94.97 o
   7   5   6         57.50         13.85        79.14 o
   8   5   6         19.24         53.42        81.12 o
 -13   6   6       1101.37        908.16       178.07 o
 -12   6   6        449.00        550.04       152.35 o
 -11   6   6          4.55          7.91        59.36 o
 -10   6   6        205.67        191.92        98.93 o
  -9   6   6          3.12         17.81        81.12 o
  -8   6   6       1433.71       1272.21        91.01 o
  -7   6   6       1864.06       1851.93       102.88 o
  -6   6   6      22881.86      23060.09       482.77 o
  -5   6   6       4984.28       4784.15       146.41 o
  -4   6   6        974.04        815.17        79.14 o
  -3   6   6       1370.76       1123.82        89.04 o
  -2   6   6       2497.27       2534.14        94.97 o
  -1   6   6         16.88         40.70        43.92 o
   0   6   6       1237.69       1183.68        67.76 o
   1   6   6        138.14        113.83        47.32 o
   2   6   6       6348.27       6926.29       178.37 o
   3   6   6       6219.99       6095.63       654.90 o
   4   6   6       1047.37       1044.68       136.52 o
   5   6   6         45.01        118.71        91.01 o
   6   6   6        406.83        334.38       130.58 o
   7   6   6         64.33         67.27        91.01 o
 -13   7   6         51.34         27.70        94.97 o
 -12   7   6        528.17        453.09       124.65 o
 -11   7   6        272.89        223.58       136.52 o
 -10   7   6       1230.48       1236.60       144.43 o
  -9   7   6       2028.90       2041.87       170.16 o
  -8   7   6       2551.49       2554.32       174.11 o
  -7   7   6        572.97        702.39        77.16 o
  -6   7   6        131.03        187.96        51.44 o
  -5   7   6        432.41        534.21        73.21 o
  -4   7   6       1972.84       1996.36       110.80 o
  -3   7   6          4.92        -13.85        55.40 o
  -2   7   6       6175.66       6278.69       225.56 o
  -1   7   6          6.53        -11.96        63.31 o
   0   7   6       2650.14       2567.56       132.71 o
   1   7   6         71.73        144.43       102.88 o
   2   7   6       1175.18       1381.63       116.83 o
   3   7   6       1475.07        583.27       654.90 o
   4   7   6        271.39        395.71       122.67 o
   5   7   6       1581.98       1076.34       182.03 o
   6   7   6         78.51         47.49       106.84 o
 -12   8   6       1691.61       1703.54       185.98 o
 -11   8   6         84.87         47.49        83.10 o
 -10   8   6          6.86          9.89        75.19 o
  -9   8   6        871.79        453.09       116.73 o
  -8   8   6        783.57        615.33       120.69 o
  -7   8   6       1546.14       1113.93       166.20 o
  -6   8   6      13848.64      13531.36       369.99 o
  -5   8   6       3351.69       3498.09       223.58 o
  -4   8   6         34.04         33.64        91.01 o
  -3   8   6        395.30        385.82       158.28 o
  -2   8   6        256.78        295.99       131.57 o
  -1   8   6         81.49         16.67        75.03 o
   0   8   6       1411.14       1412.12       128.35 o
   1   8   6       1096.20        998.23       225.56 o
   2   8   6         52.74        233.77        87.45 o
   3   8   6       3281.39       2728.65       418.46 o
   4   8   6          0.10        136.52       114.76 o
 -11   9   6        365.93        449.13       126.63 o
 -10   9   6        293.01        187.96       112.78 o
  -9   9   6        108.78        106.84        69.25 o
  -8   9   6         15.66         55.40        85.08 o
  -7   9   6        577.75        348.23       138.50 o
  -6   9   6        142.66        150.37       104.86 o
  -5   9   6       5877.86       5763.54       263.15 o
  -4   9   6       1501.34       1679.80       170.16 o
  -3   9   6       8232.31       8674.00       308.65 o
  -2   9   6          0.80         55.66        71.00 o
  -1   9   6          3.07        -35.23        88.89 o
   0   9   6        398.58        303.38       108.37 o
   1   9   6         30.14        102.62       118.71 o
   2   9   6         15.20         -6.68        95.07 o
   3   9   6        255.07         12.62       122.67 o
 -10  10   6        357.73        191.92       189.94 o
  -9  10   6        254.16        191.92       100.91 o
  -8  10   6        252.83        142.46       112.78 o
  -7  10   6        843.00        694.47       132.56 o
  -6  10   6        618.55        284.91       126.63 o
  -5  10   6       1104.46       1262.32       156.31 o
  -4  10   6       1000.02        830.99       142.46 o
  -3  10   6        394.60        318.55       114.76 o
  -2  10   6        622.55        395.43       119.28 o
  -1  10   6       1590.09       1872.80       142.80 o
   0  10   6          4.97         28.69        94.86 o
   1  10   6         74.51         99.13        76.16 o
  -8  11   6         19.85         13.85        67.27 o
  -7  11   6        171.16        261.17        98.93 o
  -6  11   6       1672.84       1954.81       187.96 o
  -5  11   6        870.26        868.59       160.26 o
  -4  11   6        516.88        544.10       134.54 o
  -3  11   6       1205.54       1349.38       176.09 o
  -2  11   6       1232.07       1327.58       134.35 o
  -1  11   6        321.03        318.08       101.37 o
  -1 -13   7          0.57        -17.57        87.61 o
   1 -13   7          5.76        -78.98        92.09 o
   2 -13   7        482.71        151.01       278.98 o
   3 -13   7         48.97        -69.50       103.87 o
   4 -13   7       2114.58       2158.61       199.83 o
   5 -13   7        143.27        207.75       112.78 o
   6 -13   7       1150.37       1319.70       180.05 o
   7 -13   7       1638.75       2063.64       203.79 o
  -2 -12   7       4783.70       4872.92       211.54 o
  -1 -12   7        132.41        230.63       110.17 o
   0 -12   7        615.36        569.77       105.07 o
   1 -12   7        464.60        406.61       102.02 o
   2 -12   7        653.90        745.68       127.62 o
   3 -12   7        704.32        561.11       115.75 o
   4 -12   7          0.35         96.95        83.10 o
   5 -12   7        821.28        593.57       140.48 o
   6 -12   7        946.87        680.62       154.33 o
   7 -12   7       3592.07       3199.33       243.36 o
   8 -12   7        101.33         21.76       108.82 o
   9 -12   7       2753.55       2987.62       233.47 o
  -4 -11   7          1.14        243.36       108.82 o
  -3 -11   7       2046.02       1284.54      1062.49 o
  -2 -11   7        160.71        194.65       103.03 o
  -1 -11   7       5138.45       5384.60       290.85 o
   0 -11   7       2392.74       2936.03       562.90 o
   1 -11   7       2176.06       2164.47       193.90 o
   2 -11   7       1008.82       1034.25       344.27 o
   3 -11   7        211.78        268.77       239.41 o
   4 -11   7          3.02         75.19       114.76 o
   5 -11   7        282.00        318.55       104.86 o
   6 -11   7        912.60        728.11       150.37 o
   7 -11   7        717.77       1181.20       172.13 o
   8 -11   7        757.08        639.07       197.86 o
   9 -11   7       3088.28       3007.41       237.43 o
  10 -11   7          5.79        -23.74        79.14 o
  -6 -10   7        288.39        239.41       130.58 o
  -5 -10   7        141.27        148.39        96.95 o
  -4 -10   7         98.32         39.57       106.84 o
  -3 -10   7        773.61        862.65       156.31 o
  -2 -10   7       1138.55        792.97       121.68 o
  -1 -10   7       2718.22       2682.67       139.16 o
   0 -10   7       1068.33       1217.36       117.30 o
   1 -10   7        984.24        834.48        66.44 o
   2 -10   7       4510.14       4609.90       132.56 o
   3 -10   7        344.93        326.22        96.95 o
   4 -10   7        671.24        676.67        79.14 o
   5 -10   7        698.78        231.49       102.88 o
   6 -10   7         53.78         85.08        87.06 o
   7 -10   7       1589.46       1695.62       176.09 o
   8 -10   7          0.65        -53.42        65.29 o
   9 -10   7       1078.20       1177.24       207.75 o
  10 -10   7       2265.96       2188.28       207.75 o
  11 -10   7          0.21        -51.44        83.10 o
  -7  -9   7       1358.90       1444.35       184.01 o
  -6  -9   7         16.92        144.43       148.39 o
  -5  -9   7        100.88         -1.98        96.95 o
  -4  -9   7       2131.74       2611.70       205.77 o
  -3  -9   7         13.77         87.06       104.86 o
  -2  -9   7        771.96        616.30        69.36 o
  -1  -9   7       5508.00       5577.14       147.33 o
   0  -9   7          9.33          3.46        48.95 o
   1  -9   7       9453.35       9790.85       747.89 o
   2  -9   7       1186.26       1102.56       393.73 o
   3  -9   7        879.89        817.77       294.81 o
   4  -9   7       1960.61       2231.81       142.46 o
   5  -9   7       3748.41       4024.39       140.48 o
   6  -9   7         34.32         13.85        49.46 o
   7  -9   7        673.68        690.52       128.61 o
   8  -9   7       3278.56       3025.21       205.77 o
   9  -9   7        889.01       1074.36       144.43 o
  10  -9   7        398.46        294.81       106.84 o
  11  -9   7        239.91        201.81       126.63 o
  -8  -8   7          1.47        -49.46        89.04 o
  -7  -8   7       3132.71       3347.72       245.34 o
  -6  -8   7         36.08         11.87       102.88 o
  -5  -8   7        271.45        280.96        94.97 o
  -4  -8   7         96.36         89.04        53.42 o
  -3  -8   7        298.19        449.13        71.23 o
  -2  -8   7        465.87        417.74       201.81 o
  -1  -8   7        348.07        398.10        79.14 o
   0  -8   7        228.23        257.10        57.95 o
   1  -8   7       1122.00       1019.75        94.97 o
   2  -8   7      30165.66      30457.18      1123.82 o
   3  -8   7       4973.41       4934.18       308.66 o
   4  -8   7        778.33       1102.06       116.73 o
   5  -8   7         65.75         19.79        65.29 o
   6  -8   7          9.43          1.98        49.46 o
   7  -8   7        193.83         47.49        65.29 o
   8  -8   7       1693.07       1745.09       148.39 o
   9  -8   7         56.62         67.27        87.06 o
  10  -8   7       1638.98       1414.67       172.13 o
  11  -8   7       1251.61       1102.06       166.20 o
  12  -8   7       1186.64       1003.13       152.35 o
  -9  -7   7       1112.59        708.32       152.35 o
  -8  -7   7       1140.35       1102.06       154.33 o
  -7  -7   7       1531.79       1018.96       148.39 o
  -6  -7   7       1121.30       1224.73       148.39 o
  -5  -7   7        115.29        -49.46        49.46 o
  -4  -7   7       5237.60       5359.91       174.11 o
  -3  -7   7        192.29         33.64        73.21 o
  -2  -7   7       5835.84       5905.55       231.49 o
  -1  -7   7         90.81         26.91        48.91 o
   0  -7   7        955.85        890.21        76.40 o
   1  -7   7        917.65        805.08        74.20 o
   2  -7   7       4823.50       4773.06       126.63 o
   3  -7   7       2492.59       2465.14       191.92 o
   4  -7   7       7088.58       7265.26       312.61 o
   5  -7   7      13726.73      13541.25       381.86 o
   6  -7   7         83.91         37.59        71.23 o
   7  -7   7       2619.08       2477.15       114.76 o
   8  -7   7        581.36        524.32       118.71 o
   9  -7   7        181.65         15.83        98.93 o
  10  -7   7         15.96        -15.83        87.06 o
  11  -7   7        564.34        666.77       132.56 o
  12  -7   7        146.03        215.66        96.95 o
 -10  -6   7        533.22        694.47       128.61 o
  -9  -6   7          2.29         -7.91        65.29 o
  -8  -6   7       1137.19       1260.34       148.39 o
  -7  -6   7       2488.80       2617.63       189.94 o
  -6  -6   7       2434.99       2277.32       122.67 o
  -5  -6   7        498.03        437.26        71.23 o
  -4  -6   7      12675.41      12178.02       383.84 o
  -3  -6   7        193.03        314.59        75.19 o
  -2  -6   7        209.57         66.20        48.73 o
  -1  -6   7       5281.32       5093.97       252.27 o
   0  -6   7       3960.13       3879.20       153.34 o
   1  -6   7      12426.05      12097.01       813.19 o
   2  -6   7      21168.31      20706.61       606.43 o
   3  -6   7        102.44        111.11        46.45 o
   4  -6   7       2844.94       2764.04       116.73 o
   5  -6   7       1886.25       1913.27       106.84 o
   6  -6   7         95.10         71.23        61.34 o
   7  -6   7       3440.41       3840.38       134.54 o
   8  -6   7        892.18        668.75        75.19 o
   9  -6   7        508.88        399.67       126.63 o
  10  -6   7        112.38         11.87        89.04 o
  11  -6   7       3340.50       3124.14       211.71 o
  12  -6   7        397.91        449.13       126.63 o
 -11  -5   7          0.02          7.91        85.08 o
 -10  -5   7        221.76        253.26       100.91 o
  -9  -5   7        283.50        128.61       106.84 o
  -8  -5   7       2916.87       2841.21       189.94 o
  -7  -5   7         18.39        -45.51        45.51 o
  -6  -5   7        134.91         37.59        73.21 o
  -5  -5   7        185.13        124.65        61.34 o
  -4  -5   7      12962.57      12458.98       401.65 o
  -3  -5   7       1227.66       1028.85        92.99 o
  -2  -5   7        934.63        912.98        59.35 o
  -1  -5   7       3049.81       3006.38        88.14 o
   0  -5   7       3171.50       2866.23       129.60 o
   1  -5   7       4695.70       4993.57       115.72 o
   2  -5   7        542.04        563.92       173.12 o
   3  -5   7       8557.73       8381.92       194.45 o
   4  -5   7        751.31        720.19        77.16 o
   5  -5   7      37853.84      39557.30       625.22 o
   6  -5   7       1136.87       1102.06        81.12 o
   7  -5   7         32.05         43.53        59.36 o
   8  -5   7         92.89        138.50        57.38 o
   9  -5   7         19.68        -21.76        63.31 o
  10  -5   7         73.24         83.10        87.06 o
  11  -5   7        408.28        328.44       154.33 o
  12  -5   7        688.60        583.67       120.69 o
 -11  -4   7          1.41         -5.94        79.14 o
 -10  -4   7        282.46        326.46       112.78 o
  -9  -4   7        167.33         69.25       122.67 o
  -8  -4   7       1509.75       1836.10       144.43 o
  -7  -4   7        272.45        304.70        67.27 o
  -6  -4   7       2083.91       1911.29       106.84 o
  -5  -4   7      14230.84      14324.76       461.00 o
  -4  -4   7      17487.42      17138.27       496.62 o
  -3  -4   7       1920.85       1891.50       134.54 o
  -2  -4   7       4578.21       3987.91       130.58 o
  -1  -4   7      20368.98      19470.85      1262.32 o
   0  -4   7        430.47        297.55        75.19 o
   1  -4   7      20770.86      19748.29       376.95 o
   2  -4   7         13.36          7.56        41.83 o
   3  -4   7        209.35        264.08        44.60 o
   4  -4   7        390.54        474.85        67.27 o
   5  -4   7       2125.49       2316.89       104.86 o
   6  -4   7       2469.24       2663.14       110.80 o
   7  -4   7       7207.42       7777.71       278.98 o
   8  -4   7       3048.38       3232.96       116.73 o
   9  -4   7        282.94        330.42        92.99 o
  10  -4   7        797.15        767.68       150.37 o
  11  -4   7        393.74        417.48       108.82 o
  12  -4   7         55.35         41.55        92.99 o
 -12  -3   7       1192.91       1353.33       178.07 o
 -11  -3   7       2435.76       2243.68       199.83 o
 -10  -3   7       4399.04       4331.06       261.17 o
  -9  -3   7          3.44        -65.29        65.29 o
  -8  -3   7        131.59        124.65        69.25 o
  -7  -3   7       1173.71       1054.57        92.99 o
  -6  -3   7       4930.73       4851.42       156.31 o
  -5  -3   7      19416.71      17981.13       492.66 o
  -4  -3   7        238.88         75.19        55.40 o
  -3  -3   7      13766.54      13111.90       425.39 o
  -2  -3   7        725.28        598.06        53.11 o
  -1  -3   7      38501.54      38017.52      1436.43 o
   0  -3   7        569.79        663.05        53.11 o
   1  -3   7       3309.43       3036.90        83.23 o
   2  -3   7         87.61        131.66        42.24 o
   3  -3   7      23486.26      24113.99      1120.85 o
   4  -3   7      13078.97      13103.99       407.58 o
   5  -3   7       6472.52       6236.41       275.02 o
   6  -3   7       1033.60       1082.27        81.12 o
   7  -3   7        110.87         81.12        53.42 o
   8  -3   7        514.82        591.59        67.27 o
   9  -3   7       1121.81        894.31       120.69 o
  10  -3   7        150.62         23.74       108.82 o
  11  -3   7         77.07        138.50        92.99 o
  12  -3   7        805.34       1323.66       150.37 o
 -12  -2   7         42.47         39.57        98.93 o
 -11  -2   7        155.70         94.97       118.71 o
 -10  -2   7          6.13        -23.74        61.34 o
  -9  -2   7       1838.22       1693.65       164.22 o
  -8  -2   7        325.55        366.03        69.25 o
  -7  -2   7        158.96         92.99        51.44 o
  -6  -2   7       3612.46       3581.19       130.58 o
  -5  -2   7       7982.75       7453.23       211.71 o
  -4  -2   7        614.72        569.82        67.27 o
  -3  -2   7       7085.22       6578.70       334.38 o
  -2  -2   7        928.46        678.67       122.67 o
  -1  -2   7       6931.01       6239.56       171.36 o
   0  -2   7      10319.10       9745.86       495.63 o
   1  -2   7        875.77        848.28        82.11 o
   2  -2   7       2396.27       2561.56        76.91 o
   3  -2   7       3202.64       2932.78       249.30 o
   4  -2   7        125.01        158.28        71.23 o
   5  -2   7       1096.06        848.80        87.06 o
   6  -2   7      11146.01      11481.57       326.46 o
   7  -2   7          1.37        -43.53        43.53 o
   8  -2   7       3981.51       4020.43       189.94 o
   9  -2   7         76.08         27.70        85.08 o
  10  -2   7         20.40         67.27        85.08 o
  11  -2   7         12.91        -37.59        73.21 o
 -13  -1   7        993.63        688.54       184.01 o
 -12  -1   7          2.78        124.65        94.97 o
 -11  -1   7       8389.22       8406.89       312.61 o
 -10  -1   7         61.03        110.80        92.99 o
  -9  -1   7       1795.74       1614.50        96.95 o
  -8  -1   7       1909.78       1701.56       106.84 o
  -7  -1   7         90.98         59.36        77.16 o
  -6  -1   7       1651.17       1574.93        94.97 o
  -5  -1   7      12908.68      13246.44       405.60 o
  -4  -1   7      21997.21      22719.78       579.72 o
  -3  -1   7        348.66        237.43        57.38 o
  -2  -1   7      12628.18      12960.29       309.87 o
  -1  -1   7      21135.85      21234.92       374.66 o
   0  -1   7          0.38         -0.99        37.77 o
   1  -1   7       3440.51       3053.84        78.81 o
   2  -1   7       3396.36       3411.93        95.96 o
   3  -1   7       7155.71       7734.18       334.38 o
   4  -1   7       7524.21       7943.91       296.78 o
   5  -1   7       1740.19       1844.02        94.97 o
   6  -1   7        985.57       1038.74        98.93 o
   7  -1   7         54.74          3.96        49.46 o
   8  -1   7         20.10         29.68        87.06 o
   9  -1   7       1815.29       1840.06       158.28 o
  10  -1   7        639.88        579.72       132.56 o
  11  -1   7        116.42         53.42        83.10 o
 -13   0   7        163.88        154.33       110.80 o
 -12   0   7        305.96        373.95        96.95 o
 -11   0   7        832.05        906.18       152.35 o
 -10   0   7       2357.56       2362.40       182.03 o
  -9   0   7       4410.66       4107.49       146.41 o
  -8   0   7       6936.30       6505.50       282.93 o
  -7   0   7       9927.29       9956.10       364.05 o
  -6   0   7          1.07        -29.68        49.46 o
  -5   0   7       4232.13       4188.61       154.33 o
  -4   0   7       1318.69       1329.59        81.12 o
  -3   0   7      12977.82      13155.43       453.09 o
  -2   0   7      50838.23      48883.59       555.34 o
  -1   0   7      11763.85      11933.47       300.71 o
   0   0   7      16581.16      17369.02       329.86 o
   1   0   7       2392.00       2558.60        76.91 o
   2   0   7      10029.00      10086.54       296.78 o
   3   0   7         43.97        -11.48        37.55 o
   4   0   7       4963.89       5073.02       174.11 o
   5   0   7       2787.64       2754.15       112.78 o
   6   0   7       6551.07       6620.25       245.34 o
   7   0   7       6855.71       6952.65       239.41 o
   8   0   7        457.76        275.02       100.91 o
   9   0   7        662.93        518.38       118.71 o
  10   0   7          3.41         -5.94        63.31 o
 -13   1   7        120.69        132.56       120.69 o
 -12   1   7       3386.92       2991.58       227.53 o
 -11   1   7       1304.19       1163.39       138.50 o
 -10   1   7        413.62        330.42       110.80 o
  -9   1   7        271.49        178.07        59.36 o
  -8   1   7         94.44         27.70        81.12 o
  -7   1   7        527.30        364.05        63.31 o
  -6   1   7       8724.08       9000.46       342.29 o
  -5   1   7        239.46        142.46        51.44 o
  -4   1   7       3666.77       3731.56       136.52 o
  -3   1   7       6087.89       5937.65       189.94 o
  -2   1   7       8147.95       8407.45       186.33 o
  -1   1   7      12785.13      12995.22       454.08 o
   0   1   7      15538.33      15184.94       320.38 o
   1   1   7       2528.36       2327.43       116.73 o
   2   1   7       2412.02       2671.54        95.96 o
   3   1   7       7844.81       8021.07       312.61 o
   4   1   7         45.15        116.73        51.44 o
   5   1   7       1015.18       1076.34        81.12 o
   6   1   7        172.88        245.34        63.31 o
   7   1   7         95.81        221.60       100.91 o
   8   1   7        982.16        979.39       128.61 o
   9   1   7       6238.44       5917.87       280.96 o
  10   1   7         68.13        332.40        98.93 o
 -13   2   7        277.38        195.88       136.52 o
 -12   2   7         28.25         13.85        89.04 o
 -11   2   7        168.88        184.01       144.43 o
 -10   2   7      16479.11      16554.59       395.71 o
  -9   2   7       1980.00       2237.75       120.69 o
  -8   2   7      11853.22      11958.40       350.20 o
  -7   2   7         68.22         15.83        63.31 o
  -6   2   7       1259.43       1412.69        98.93 o
  -5   2   7       6269.07       6307.64       195.88 o
  -4   2   7        333.93        387.80        61.34 o
  -3   2   7        607.57        563.89        69.25 o
  -2   2   7       3122.22       2844.78        78.31 o
  -1   2   7      72130.44      68633.80      1583.83 o
   0   2   7        755.70        861.29        57.16 o
   1   2   7        432.77        361.10        64.30 o
   2   2   7       2649.35       2358.96        76.91 o
   3   2   7       1106.30        924.54       218.63 o
   4   2   7        911.65       1076.34       106.84 o
   5   2   7        444.70        300.74        59.36 o
   6   2   7        237.37        128.61       104.86 o
   7   2   7       1645.82       1456.22       164.22 o
   8   2   7       2029.46       1873.69       185.98 o
   9   2   7         85.72         85.08        98.93 o
 -13   3   7         42.84         49.46        85.08 o
 -12   3   7         43.55        158.28        94.97 o
 -11   3   7         76.75         81.12        87.06 o
 -10   3   7         31.17        104.86        81.12 o
  -9   3   7         24.20         69.25        51.44 o
  -8   3   7       1929.73       2140.80       110.80 o
  -7   3   7      31306.08      31773.65       567.85 o
  -6   3   7       5031.28       5082.91       166.20 o
  -5   3   7       1364.29       1274.19        81.12 o
  -4   3   7        706.46        724.15        71.23 o
  -3   3   7        977.54        759.77        71.23 o
  -2   3   7       1049.36        710.88       165.21 o
  -1   3   7       3659.78       3598.16        92.97 o
   0   3   7       1428.82       1495.06        70.39 o
   1   3   7      17134.58      17323.74       313.05 o
   2   3   7      16302.83      16340.51       600.49 o
   3   3   7       5157.65       5029.49       154.33 o
   4   3   7          0.05         65.29        49.46 o
   5   3   7        246.89         91.01        83.10 o
   6   3   7        114.56        110.80       106.84 o
   7   3   7        237.49        150.37        94.97 o
   8   3   7        744.90        419.45       124.65 o
   9   3   7        404.58        385.82       116.73 o
 -13   4   7        178.98        269.08       166.20 o
 -12   4   7        316.34        275.02       154.33 o
 -11   4   7        554.59        829.02       120.69 o
 -10   4   7       1696.56       1618.46       156.31 o
  -9   4   7       7174.13       7239.54       253.26 o
  -8   4   7         27.00        -43.53        57.38 o
  -7   4   7        924.53        939.81        79.14 o
  -6   4   7        448.61        459.03        59.36 o
  -5   4   7        368.94        310.63        63.31 o
  -4   4   7       2967.68       2967.84       122.67 o
  -3   4   7       6088.01       5848.62       170.16 o
  -2   4   7         28.47         47.09        39.51 o
  -1   4   7      11653.12      11930.26       360.10 o
   0   4   7       1488.91       1279.69        67.76 o
   1   4   7         91.83         92.00        41.90 o
   2   4   7       2294.60       2343.06        78.96 o
   3   4   7       2021.26       1764.45       229.51 o
   4   4   7       1217.53        943.77       136.52 o
   5   4   7         37.15         67.27       116.73 o
   6   4   7       1071.71       1214.83       136.52 o
   7   4   7         74.35         73.21        87.06 o
   8   4   7        283.05         85.08       138.50 o
 -13   5   7       1961.00       1628.35       187.96 o
 -12   5   7         11.72         -7.91        65.29 o
 -11   5   7        165.13        168.18       114.76 o
 -10   5   7         14.22        104.86        81.12 o
  -9   5   7        276.19        261.17        91.01 o
  -8   5   7       1836.83       1673.86        98.93 o
  -7   5   7      27211.52      27240.78       512.45 o
  -6   5   7       7531.34       7154.46       294.81 o
  -5   5   7        859.95        775.59        75.19 o
  -4   5   7       2061.28       1942.94       102.88 o
  -3   5   7        518.96        544.10        67.27 o
  -2   5   7       1949.07       1703.54        71.96 o
  -1   5   7          5.26         10.93        61.34 o
   0   5   7       1664.45       1658.01        74.84 o
   1   5   7          4.75        -22.75        40.57 o
   2   5   7      13333.48      13937.33       593.57 o
   3   5   7        103.23         75.47        75.10 o
   4   5   7        435.27        423.41       128.61 o
   5   5   7          1.02        -37.59        85.08 o
   6   5   7         26.26         65.29        91.01 o
   7   5   7          1.69         15.83        73.21 o
 -13   6   7       2103.79       1938.99       217.64 o
 -12   6   7        268.89        263.15       114.76 o
 -11   6   7         28.67         83.10        87.06 o
 -10   6   7         36.39        -13.85        67.27 o
  -9   6   7        118.46         49.46       100.91 o
  -8   6   7          2.45        -27.70        73.21 o
  -7   6   7        208.07         -3.96        79.14 o
  -6   6   7       1478.88       1224.73        92.99 o
  -5   6   7        909.60        977.41        81.12 o
  -4   6   7      18665.29      18076.10       409.56 o
  -3   6   7        307.83        158.28        65.29 o
  -2   6   7        162.42        143.86       110.80 o
  -1   6   7         55.82         89.80        43.30 o
   0   6   7       2057.70       2296.13        89.78 o
   1   6   7         49.10          1.98        78.35 o
   2   6   7       1330.33       1280.12       102.02 o
   3   6   7        946.76        711.50       472.88 o
   4   6   7       1430.16       1513.60       176.09 o
   5   6   7       1977.55       2132.89       180.05 o
   6   6   7         12.37         96.95        96.95 o
 -12   7   7        140.70        189.94        94.97 o
 -11   7   7          8.62        -21.76        73.21 o
 -10   7   7         38.02        122.67        94.97 o
  -9   7   7        526.56        607.42       104.86 o
  -8   7   7       4142.30       4275.66       213.68 o
  -7   7   7       1195.85       1090.19       132.56 o
  -6   7   7       2672.48       2619.61       193.90 o
  -5   7   7       1703.36       1766.85       158.28 o
  -4   7   7         77.39         67.27        53.42 o
  -3   7   7        132.78        140.48        59.36 o
  -2   7   7        446.43        417.24       185.98 o
  -1   7   7         89.28        101.39        83.67 o
   0   7   7        730.07        653.30       147.40 o
   1   7   7        847.03        797.53        99.44 o
   2   7   7       1317.74       1503.94       122.52 o
   3   7   7         56.83        163.66        81.12 o
   4   7   7        511.33        381.86       174.11 o
   5   7   7        609.12        364.05       142.46 o
 -12   8   7       2657.10       2995.54       235.45 o
 -11   8   7        393.90        277.00       156.31 o
 -10   8   7       1155.59        854.74       170.16 o
  -9   8   7         21.12          0.00        79.14 o
  -8   8   7          6.09        -27.70        53.42 o
  -7   8   7       1055.43       1086.23       156.31 o
  -6   8   7        886.87        900.24       142.46 o
  -5   8   7       3858.07       3500.07       205.77 o
  -4   8   7       8502.12       8685.87       290.85 o
  -3   8   7       4217.29       4261.81       223.58 o
  -2   8   7        342.35        251.53        85.01 o
  -1   8   7        282.05        226.22       151.36 o
   0   8   7          0.86        -20.12        72.64 o
   1   8   7          0.62          0.37        70.64 o
   2   8   7        331.30        354.41       103.87 o
   3   8   7        880.05        489.66       500.58 o
   4   8   7        101.84        199.83       114.76 o
 -11   9   7         75.94        148.39       100.91 o
 -10   9   7       1906.61       2022.09       180.05 o
  -9   9   7        636.14        524.32       122.67 o
  -8   9   7        183.95        389.78       100.91 o
  -7   9   7        146.78        158.28        92.99 o
  -6   9   7        162.11        146.41       108.82 o
  -5   9   7        340.98        356.14       102.88 o
  -4   9   7        361.47        526.30       128.61 o
  -3   9   7       3583.09       3927.44       237.43 o
  -2   9   7        571.05        765.25       213.68 o
  -1   9   7       4284.99       4197.47       397.69 o
   0   9   7         11.65         -1.77        72.77 o
   1   9   7        228.33        151.38       156.31 o
   2   9   7         51.01         -8.54        86.03 o
  -9  10   7        275.10        241.38       124.65 o
  -8  10   7        613.85        522.34       126.63 o
  -7  10   7         29.93         55.40        94.97 o
  -6  10   7        126.24        -21.76        67.27 o
  -5  10   7       1667.83       1367.18       215.66 o
  -4  10   7          1.28         -7.91        71.23 o
  -3  10   7        545.46        375.93       148.39 o
  -2  10   7        994.39        912.74       124.93 o
  -1  10   7        198.68        162.29       105.64 o
   0  10   7        677.40        687.50       126.49 o
  -7  11   7         19.79         29.68        75.19 o
  -6  11   7         57.54         39.57        87.06 o
  -5  11   7         37.20        164.22        91.01 o
  -4  11   7       1673.17       1753.00       189.94 o
  -1 -13   8        237.89        194.14       244.35 o
   1 -13   8        485.08        307.16       237.43 o
   2 -13   8        139.75        -38.34        89.04 o
   3 -13   8         19.43         90.10        88.05 o
   4 -13   8        133.07        205.77       118.71 o
   5 -13   8        309.44        292.83       130.58 o
   6 -13   8       1603.75       1446.33       189.94 o
   7 -13   8          0.44        -45.51        85.08 o
  -2 -12   8        722.39        616.85       562.90 o
  -1 -12   8        159.34        170.14       100.91 o
   0 -12   8       3975.21       4410.45       276.01 o
   1 -12   8         81.61        -14.76       119.70 o
   2 -12   8        361.09        567.48       112.78 o
   3 -12   8       1252.98       1054.19       129.71 o
   4 -12   8        726.10        931.90       148.39 o
   5 -12   8          0.31         81.12        96.95 o
   6 -12   8          0.18         -3.96        79.14 o
   7 -12   8       1444.49       1068.42       174.11 o
   8 -12   8        663.12        728.11       203.79 o
   9 -12   8       1226.40       1020.94       209.73 o
  -4 -11   8        216.82        172.13       116.73 o
  -3 -11   8        568.43        250.01       175.10 o
  -2 -11   8         10.13         89.04       100.73 o
  -1 -11   8        504.12        539.67       101.23 o
   0 -11   8         82.95         49.46        89.02 o
   1 -11   8       5221.61       5129.14       649.96 o
   2 -11   8        888.50        867.85       455.07 o
   3 -11   8       2903.60       2794.81       148.39 o
   4 -11   8         87.15        197.86        91.01 o
   5 -11   8        993.16       1232.64       148.39 o
   6 -11   8          0.40        -63.31        83.10 o
   7 -11   8        895.84       1272.21       142.46 o
   8 -11   8          0.11         29.68        87.06 o
   9 -11   8       1309.24       1299.91       168.18 o
  10 -11   8        748.20        858.69       150.37 o
  -6 -10   8        174.17        185.98       128.61 o
  -5 -10   8       1219.47       1582.85       211.71 o
  -4 -10   8         14.38        -45.51       114.76 o
  -3 -10   8         22.37         85.08        83.10 o
  -2 -10   8         60.85        139.97        81.76 o
  -1 -10   8       2310.57       2146.12       178.07 o
   0 -10   8       1453.16       1227.51       124.95 o
   1 -10   8        921.49        767.32       101.08 o
   2 -10   8       1472.75       1310.12       112.06 o
   3 -10   8        552.57        659.03        95.14 o
   4 -10   8       7375.92       7336.49       290.85 o
   5 -10   8         26.60         75.19        92.99 o
   6 -10   8        717.39        633.14       116.73 o
   7 -10   8         18.54        -17.81       110.80 o
   8 -10   8        102.55         -1.98        85.08 o
   9 -10   8        790.59        563.89       154.33 o
  10 -10   8         95.31          1.98        91.01 o
  11 -10   8        239.26        255.23       120.69 o
  -7  -9   8        934.02        736.02       154.33 o
  -6  -9   8        512.15        557.95       180.05 o
  -5  -9   8       1451.34        967.51       176.09 o
  -4  -9   8          1.26         13.85        91.01 o
  -3  -9   8        624.76        -19.79       176.09 o
  -2  -9   8       5089.58       5067.81       193.13 o
  -1  -9   8        138.25         56.90        49.53 o
   0  -9   8       3571.66       3932.60       142.46 o
   1  -9   8       5240.56       5327.23       325.47 o
   2  -9   8        190.47        159.02        84.09 o
   3  -9   8       6882.44       6790.68       587.63 o
   4  -9   8        843.07        955.64        89.04 o
   5  -9   8        120.75        154.33        67.27 o
   6  -9   8        174.10        215.66        98.93 o
   7  -9   8       3252.59       3418.95       211.71 o
   8  -9   8         12.89        -51.44        79.14 o
   9  -9   8        575.13        585.65       126.63 o
  10  -9   8       2915.30       2514.75       217.64 o
  11  -9   8        380.73        338.33       142.46 o
  -8  -8   8        282.42        112.78       142.46 o
  -7  -8   8        448.37        360.10       128.61 o
  -6  -8   8        214.03        132.56       104.86 o
  -5  -8   8       3061.27       3280.45       203.79 o
  -4  -8   8          6.73        -61.34       102.88 o
  -3  -8   8         66.54         21.76        63.31 o
  -2  -8   8        957.56        732.04        67.58 o
  -1  -8   8         61.95         95.86        46.48 o
   0  -8   8       2667.71       2907.47       169.17 o
   1  -8   8         98.68         98.68        51.05 o
   2  -8   8        267.84        268.21        56.34 o
   3  -8   8       1069.50       1015.72       162.24 o
   4  -8   8      18033.29      18446.09       453.09 o
   5  -8   8       2689.56       2564.21       120.69 o
   6  -8   8        256.50         92.99        59.36 o
   7  -8   8        198.63         39.57        81.12 o
   8  -8   8          0.29        -41.55        59.36 o
   9  -8   8         20.06        -21.76        75.19 o
  10  -8   8        649.54        411.54       162.24 o
  11  -8   8        671.55        468.92       150.37 o
  -9  -7   8        380.83        -25.72       124.65 o
  -8  -7   8          7.66         35.61       100.91 o
  -7  -7   8       1722.05       1377.08       162.24 o
  -6  -7   8       3833.23       4380.53       237.43 o
  -5  -7   8       4000.91       3678.14       211.71 o
  -4  -7   8       1624.16       1689.69       106.84 o
  -3  -7   8         63.70         85.08        59.36 o
  -2  -7   8       7464.52       7341.93       572.79 o
  -1  -7   8        478.12        541.09       208.74 o
   0  -7   8      13006.70      12646.75       850.78 o
   1  -7   8         47.08          0.84        46.11 o
   2  -7   8       1312.28       1072.75        99.92 o
   3  -7   8        882.51        861.56        63.65 o
   4  -7   8       4348.27       4376.57       148.39 o
   5  -7   8        161.49        294.81        75.19 o
   6  -7   8       2208.23       2217.96       110.80 o
   7  -7   8       3854.50       4147.06       132.56 o
   8  -7   8         93.08         19.79        79.14 o
   9  -7   8       1742.15       1917.22       166.20 o
  10  -7   8        368.61        526.30       112.78 o
  11  -7   8          0.43         85.08        87.06 o
 -10  -6   8          0.71         13.85        83.10 o
  -9  -6   8         13.09         45.51        73.21 o
  -8  -6   8        937.48        838.91       128.61 o
  -7  -6   8         53.29        124.65       102.88 o
  -6  -6   8       4468.21       4331.06       148.39 o
  -5  -6   8       1620.77       1614.50        98.93 o
  -4  -6   8       5961.62       5480.60       180.05 o
  -3  -6   8         60.05        152.35        61.34 o
  -2  -6   8      10927.86      10322.13       390.77 o
  -1  -6   8        103.29        115.60        48.68 o
   0  -6   8        358.89        261.48        53.42 o
   1  -6   8       4294.93       4286.63       105.07 o
   2  -6   8       8244.63       8250.97       263.10 o
   3  -6   8      22107.78      20333.65       993.24 o
   4  -6   8      10062.33      10355.77       352.18 o
   5  -6   8       1077.70       1088.21       106.84 o
   6  -6   8        579.95        581.70        87.06 o
   7  -6   8        654.93        583.67        73.21 o
   8  -6   8          1.21        -21.76        73.21 o
   9  -6   8        836.98        660.84       140.48 o
  10  -6   8        136.64        -37.59        81.12 o
  11  -6   8       1160.44       1347.40       146.41 o
 -11  -5   8         17.94        -39.57        89.04 o
 -10  -5   8         48.74         -7.91        89.04 o
  -9  -5   8         64.08         -7.91        98.93 o
  -8  -5   8         53.79        -65.29        65.29 o
  -7  -5   8        312.34         -7.91        98.93 o
  -6  -5   8       5911.57       5860.49       168.18 o
  -5  -5   8        400.47        207.75        79.14 o
  -4  -5   8        116.38         15.83        65.29 o
  -3  -5   8       3977.68       3725.62       138.50 o
  -2  -5   8       7022.66       6756.98       342.29 o
  -1  -5   8       1567.99       1457.80       223.58 o
   0  -5   8        775.71        731.38       100.91 o
   1  -5   8        308.82        290.18        52.34 o
   2  -5   8         37.63         -9.27        39.41 o
   3  -5   8       8663.86       9370.04       793.40 o
   4  -5   8         44.51         29.68        55.40 o
   5  -5   8      13375.22      13731.19       375.93 o
   6  -5   8        973.22       1109.97        83.10 o
   7  -5   8      12336.48      12599.46       320.53 o
   8  -5   8         62.18          5.94        65.29 o
   9  -5   8        166.86        146.41        87.06 o
  10  -5   8          1.36          7.91        83.10 o
  11  -5   8          0.83        -47.49        73.21 o
 -11  -4   8          3.59         87.06        89.04 o
 -10  -4   8        939.97       1145.58       142.46 o
  -9  -4   8         78.55         43.53        96.95 o
  -8  -4   8        186.51        261.17        91.01 o
  -7  -4   8        117.79        164.22        67.27 o
  -6  -4   8       8497.29       8913.40       342.29 o
  -5  -4   8       7344.97       6699.40       326.46 o
  -4  -4   8        733.90        597.52        79.14 o
  -3  -4   8      21129.53      21208.16       554.00 o
  -2  -4   8      14503.62      14079.53       613.35 o
  -1  -4   8       2593.72       2452.79        81.76 o
   0  -4   8        943.90        959.48       136.52 o
   1  -4   8       9447.07       9835.62       276.75 o
   2  -4   8       1566.84       1432.49        67.15 o
   3  -4   8      29304.78      28888.72       440.23 o
   4  -4   8       1422.87       1487.88        96.95 o
   5  -4   8       2757.98       2756.13       114.76 o
   6  -4   8          0.75        -19.79        43.53 o
   7  -4   8        670.09        366.03       104.86 o
   8  -4   8       1699.90       1590.76       160.26 o
   9  -4   8        462.89        235.45       122.67 o
  10  -4   8        392.04        304.70       118.71 o
  11  -4   8         92.06        -73.21        91.01 o
 -12  -3   8        139.69        126.63       124.65 o
 -11  -3   8         53.20        100.91       146.41 o
 -10  -3   8        615.60        597.52       182.03 o
  -9  -3   8       5820.55       5795.20       257.21 o
  -8  -3   8       4235.87       4392.40       146.41 o
  -7  -3   8        290.60        130.58        61.34 o
  -6  -3   8       1313.08       1274.19       100.91 o
  -5  -3   8       1138.85        927.94        87.06 o
  -4  -3   8       2079.28       1984.49       104.86 o
  -3  -3   8      36464.25      34575.29       732.07 o
  -2  -3   8         35.23        -52.52        53.42 o
  -1  -3   8       6164.54       5987.94       139.98 o
   0  -3   8       1588.66       1856.27        78.15 o
   1  -3   8      23733.04      23888.82       392.53 o
   2  -3   8          2.69         40.29        40.28 o
   3  -3   8       4610.53       4407.60       474.85 o
   4  -3   8        258.23        366.03        65.29 o
   5  -3   8       7292.69       7150.51       265.13 o
   6  -3   8      12252.00      11570.60       316.57 o
   7  -3   8       1810.41       1770.81       100.91 o
   8  -3   8        242.78        391.75       102.88 o
   9  -3   8          4.58          9.89        89.04 o
  10  -3   8         22.82        -63.31        63.31 o
  11  -3   8        106.42        118.71        89.04 o
 -12  -2   8       1347.67       1347.40       172.13 o
 -11  -2   8       2400.83       2186.31       195.88 o
 -10  -2   8         45.68         91.01        92.99 o
  -9  -2   8        161.04         29.68       100.91 o
  -8  -2   8        181.78         83.10        61.34 o
  -7  -2   8        256.56        193.90        59.36 o
  -6  -2   8       1300.36       1226.71        89.04 o
  -5  -2   8       1785.71       1669.90        98.93 o
  -4  -2   8       5828.58       5575.58       195.88 o
  -3  -2   8      17304.76      17510.23       520.36 o
  -2  -2   8       2189.31       2103.85       177.08 o
  -1  -2   8       9523.30       9672.37       441.22 o
   0  -2   8       3424.04       2965.50       267.11 o
   1  -2   8         66.75         82.39        38.87 o
   2  -2   8        286.07        268.19        43.92 o
   3  -2   8        572.61        360.08       199.83 o
   4  -2   8        527.71        569.82        71.23 o
   5  -2   8        887.94        781.53        83.10 o
   6  -2   8        226.57        199.83        57.38 o
   7  -2   8       1606.31       1723.32       122.67 o
   8  -2   8       6315.48       6566.83       237.43 o
   9  -2   8        456.61        411.54       128.61 o
  10  -2   8        566.85        320.53       134.54 o
  11  -2   8          0.68         11.87        71.23 o
 -13  -1   8         16.38         -1.98        67.27 o
 -12  -1   8        119.67         47.49        92.99 o
 -11  -1   8       4034.16       4174.76       267.11 o
 -10  -1   8       1191.89        991.26       144.43 o
  -9  -1   8       9189.40       8883.72       298.76 o
  -8  -1   8        114.49        187.96        94.97 o
  -7  -1   8        958.21        838.91        79.14 o
  -6  -1   8       3003.71       2862.97       122.67 o
  -5  -1   8       1273.86       1016.98        81.12 o
  -4  -1   8        194.26        140.48        59.36 o
  -3  -1   8      10988.82      11127.41       401.65 o
  -2  -1   8      44615.25      44807.97       737.01 o
  -1  -1   8       5854.87       6239.10       146.58 o
   0  -1   8       9142.55       9565.65       408.57 o
   1  -1   8       9598.82      10242.62       270.58 o
   2  -1   8         26.20         -3.96        56.39 o
   3  -1   8       1622.79       1305.61       485.74 o
   4  -1   8        653.93        595.55        77.16 o
   5  -1   8        313.77        346.25        65.29 o
   6  -1   8       5884.52       5725.95       241.38 o
   7  -1   8       1514.87       1477.98       144.43 o
   8  -1   8        114.35        178.07        79.14 o
   9  -1   8         77.49         96.95       106.84 o
  10  -1   8         91.92        158.28        91.01 o
 -13   0   8        328.31        241.38       146.41 o
 -12   0   8          0.07         37.59        79.14 o
 -11   0   8         36.61        -11.87        63.31 o
 -10   0   8        553.42        613.35       128.61 o
  -9   0   8        227.58        229.51        73.21 o
  -8   0   8       8047.69       7935.99       288.87 o
  -7   0   8        477.29        383.84        67.27 o
  -6   0   8       2973.86       2874.84       128.61 o
  -5   0   8       8582.96       9550.50       342.29 o
  -4   0   8        173.24        144.43        55.40 o
  -3   0   8       6320.48       5500.39       193.90 o
  -2   0   8       3075.51       3206.16        87.43 o
  -1   0   8      11411.12      12006.50       398.68 o
   0   0   8      27560.55      27079.57       400.12 o
   1   0   8      23913.01      24204.99      1061.50 o
   2   0   8       6898.54       7367.09       225.94 o
   3   0   8        355.66        231.49        56.55 o
   4   0   8       2618.93       2582.02       112.78 o
   5   0   8        353.20        132.56        57.38 o
   6   0   8        984.30       1169.33        81.12 o
   7   0   8       2645.88       2516.73       178.07 o
   8   0   8       1690.63       1347.40       168.18 o
   9   0   8       1949.83       1693.65       174.11 o
  10   0   8         24.55        -39.57        69.25 o
 -13   1   8         80.34         15.83        69.25 o
 -12   1   8        499.87        544.10       106.84 o
 -11   1   8        906.27        902.22       134.54 o
 -10   1   8       9041.63       8899.55       320.53 o
  -9   1   8        872.11        927.94        85.08 o
  -8   1   8       3531.92       3458.52       136.52 o
  -7   1   8       1005.39        961.58        85.08 o
  -6   1   8        490.02        567.85        89.04 o
  -5   1   8       2480.21       2158.61       136.52 o
  -4   1   8       2953.13       2999.49       116.73 o
  -3   1   8       1502.11       1440.39        89.04 o
  -2   1   8      12494.96      12222.58       288.33 o
  -1   1   8       2839.74       2816.69        81.11 o
   0   1   8       8460.94       8964.58       251.10 o
   1   1   8       2308.53       2258.55       146.41 o
   2   1   8       4660.84       4731.56       108.42 o
   3   1   8       2807.08       2398.58       563.89 o
   4   1   8        186.88        128.61        57.38 o
   5   1   8        707.59        577.74        79.14 o
   6   1   8        498.71        415.50       116.73 o
   7   1   8       1559.97       1295.96       174.11 o
   8   1   8         44.99        -31.66       110.80 o
   9   1   8        123.32         37.59        98.93 o
 -13   2   8          0.30        -39.57        61.34 o
 -12   2   8          3.04        -49.46        57.38 o
 -11   2   8         79.85        136.52       102.88 o
 -10   2   8         72.66         89.04       104.86 o
  -9   2   8        271.15        239.41        61.34 o
  -8   2   8      21426.34      22294.39       470.90 o
  -7   2   8       7037.61       7564.03       300.74 o
  -6   2   8       9599.80      10205.40       360.10 o
  -5   2   8         63.43         19.79        87.06 o
  -4   2   8       1024.87       1022.91        94.97 o
  -3   2   8       5975.85       6527.26       306.68 o
  -2   2   8        971.34        911.20        59.35 o
  -1   2   8       1627.23       1636.46        70.64 o
   0   2   8       1075.74        882.81        58.76 o
   1   2   8      39246.48      38745.91       644.02 o
   2   2   8        155.13        159.74        49.46 o
   3   2   8        389.57        294.50       168.18 o
   4   2   8        993.30        977.41        85.08 o
   5   2   8        742.03        781.53       116.73 o
   6   2   8        224.38        191.92       102.88 o
   7   2   8        394.12        375.93        94.97 o
   8   2   8        324.12        395.71       108.82 o
   9   2   8       1010.24       1003.13       142.46 o
 -13   3   8        116.32        160.26       104.86 o
 -12   3   8        292.15        284.91       132.56 o
 -11   3   8        248.80        249.30        94.97 o
 -10   3   8        931.35        793.40       130.58 o
  -9   3   8         59.48         41.55        87.06 o
  -8   3   8        196.88        263.15        73.21 o
  -7   3   8        202.80        158.28        57.38 o
  -6   3   8       1201.19       1276.17        89.04 o
  -5   3   8      33246.93      32422.62       585.65 o
  -4   3   8         37.86         23.74        47.49 o
  -3   3   8         92.59         -7.91        57.38 o
  -2   3   8       1337.75       1128.21       322.50 o
  -1   3   8         10.19        -12.45        46.50 o
   0   3   8       2327.04       2053.51       200.82 o
   1   3   8       3462.04       3469.04        94.43 o
   2   3   8         28.22         53.19        48.25 o
   3   3   8       8869.24       8846.13       280.96 o
   4   3   8       8150.01       8685.87       294.81 o
   5   3   8        491.18        389.78       116.73 o
   6   3   8         18.36         43.53        98.93 o
   7   3   8        183.95         39.57       116.73 o
   8   3   8         25.99         -7.91        85.08 o
 -13   4   8        829.45        779.55       148.39 o
 -12   4   8        367.12        391.75       110.80 o
 -11   4   8        238.99        290.85       100.91 o
 -10   4   8        221.69         96.95       128.61 o
  -9   4   8       6888.85       7451.25       267.11 o
  -8   4   8        806.55        563.89        71.23 o
  -7   4   8      14378.14      13758.89       368.01 o
  -6   4   8        798.74        765.70        69.25 o
  -5   4   8        416.35        278.98        94.97 o
  -4   4   8        920.56       1066.44        81.12 o
  -3   4   8         30.16         19.79        55.40 o
  -2   4   8       3304.57       3139.93       110.80 o
  -1   4   8        184.91        175.00       110.80 o
   0   4   8       4559.99       4408.04       109.82 o
   1   4   8       5678.27       5618.67       138.29 o
   2   4   8        698.66        686.88        57.16 o
   3   4   8          4.06        116.22       152.35 o
   4   4   8        997.85       1303.87       128.61 o
   5   4   8        617.41        393.73       146.41 o
   6   4   8        272.61        162.24       146.41 o
   7   4   8         14.81        -61.34        61.34 o
 -13   5   8       2092.67       2540.47       209.73 o
 -12   5   8        116.29        -29.68        81.12 o
 -11   5   8       1126.73        989.28       138.50 o
 -10   5   8         55.22         13.85        73.21 o
  -9   5   8        314.86        223.58        98.93 o
  -8   5   8         28.28        -23.74        75.19 o
  -7   5   8        291.72         92.99        61.34 o
  -6   5   8       5742.30       5759.58       282.93 o
  -5   5   8      25233.40      24520.26       488.70 o
  -4   5   8       7632.05       7504.67       282.93 o
  -3   5   8          0.81        -53.42        53.42 o
  -2   5   8        674.59        486.40        58.37 o
  -1   5   8         43.64         89.04        43.37 o
   0   5   8       2787.02       2514.34        84.63 o
   1   5   8         37.14        134.77        45.51 o
   2   5   8       1252.14       1278.91       100.47 o
   3   5   8        575.48         44.08       277.00 o
   4   5   8       6045.29       5668.57       318.55 o
   5   5   8         18.28         -3.96       122.67 o
   6   5   8        174.07        144.43       126.63 o
 -12   6   8          1.37         33.64        91.01 o
 -11   6   8       3145.93       3035.11       215.66 o
 -10   6   8        269.08        407.58        96.95 o
  -9   6   8       1008.13       1129.76       132.56 o
  -8   6   8        131.11        176.09        91.01 o
  -7   6   8        130.65        142.46        79.14 o
  -6   6   8        268.92        205.77       106.84 o
  -5   6   8        389.45        377.90        67.27 o
  -4   6   8        986.48        732.07        81.12 o
  -3   6   8        342.60        514.42        71.23 o
  -2   6   8      10279.04       9980.04       219.60 o
  -1   6   8          0.03         30.08        74.93 o
   0   6   8       1367.26       1253.45       103.27 o
   1   6   8         32.30        107.40        68.99 o
   2   6   8        355.87        482.47        89.24 o
   3   6   8          9.64         63.86        74.00 o
   4   6   8        736.67        872.54       140.48 o
   5   6   8        828.76        797.36       144.43 o
 -12   7   8       3881.38       3913.59       269.08 o
 -11   7   8        544.93        613.35       140.48 o
 -10   7   8         96.67        102.88       104.86 o
  -9   7   8         67.11        154.33        87.06 o
  -8   7   8        177.67        112.78       106.84 o
  -7   7   8        124.18        120.69        71.23 o
  -6   7   8       9263.52      10678.28       340.31 o
  -5   7   8          9.29         96.95        79.14 o
  -4   7   8       1373.09       1315.74       142.46 o
  -3   7   8       2143.80       1958.77       166.20 o
  -2   7   8         78.50        174.74        74.54 o
  -1   7   8        113.06        297.21       118.71 o
   0   7   8        299.36        272.85        87.03 o
   1   7   8          1.85          7.04        65.56 o
   2   7   8         11.28        -51.66       107.83 o
   3   7   8       1508.93        614.35       971.47 o
   4   7   8        235.48        231.49       122.67 o
 -11   8   8        107.76        136.52       114.76 o
 -10   8   8       1913.24       2144.76       197.86 o
  -9   8   8       1227.38       1288.04       172.13 o
  -8   8   8        362.10        393.73       110.80 o
  -7   8   8        165.69        -37.59        79.14 o
  -6   8   8         29.68         15.83        85.08 o
  -5   8   8       1675.26       1679.80       178.07 o
  -4   8   8        696.05        585.65       138.50 o
  -3   8   8       4317.55       3899.74       219.62 o
  -2   8   8       3149.12       3377.06       250.29 o
  -1   8   8       1889.45       1625.15       131.49 o
   0   8   8        655.75        623.53       113.86 o
   1   8   8         89.08        -25.64        70.56 o
   2   8   8          8.50         52.49        83.23 o
   3   8   8          3.95        220.65       170.16 o
 -10   9   8          9.57        -47.49        69.25 o
  -9   9   8         11.13         53.42        81.12 o
  -8   9   8       1255.68        945.75       142.46 o
  -7   9   8        358.69        417.48       138.50 o
  -6   9   8        403.34        461.00       120.69 o
  -5   9   8       1202.57        937.84       154.33 o
  -4   9   8        266.22        310.63       180.05 o
  -3   9   8        124.20        126.63       122.67 o
  -2   9   8        190.14        142.28       152.35 o
  -1   9   8       2032.69       2101.61       277.99 o
   0   9   8         41.47        138.44        92.21 o
   1   9   8        824.06        738.63       273.04 o
  -8  10   8         29.83         43.53        89.04 o
  -7  10   8        124.55        -75.19        75.19 o
  -6  10   8        435.71        516.40       128.61 o
  -5  10   8        136.37         43.53       114.76 o
  -4  10   8        281.42         91.01       110.80 o
  -3  10   8       2181.71       2479.13       225.56 o
  -2  10   8        597.38        657.62       105.29 o
  -1 -13   9        364.05        246.73       170.16 o
   1 -13   9        185.27        132.47       174.11 o
   2 -13   9         79.43         49.59       101.24 o
   3 -13   9        809.12        781.94       498.60 o
   4 -13   9          6.08        126.63        96.95 o
   5 -13   9          3.46        -79.14        79.14 o
   6 -13   9          2.82         19.79        79.14 o
   7 -13   9        616.42         85.08       180.05 o
  -2 -12   9         19.50         95.44        90.29 o
  -1 -12   9         95.71         67.05        86.43 o
   0 -12   9       1166.49        915.00       129.13 o
   1 -12   9       1377.37       1268.26       136.14 o
   2 -12   9       4753.20       5153.98       199.83 o
   3 -12   9        111.85         26.59       107.05 o
   4 -12   9        902.66        842.87       154.33 o
   5 -12   9        982.49        787.47       172.13 o
   6 -12   9       1280.17       1319.70       185.98 o
   7 -12   9         97.32          1.98        98.93 o
   8 -12   9         75.79         19.79       104.86 o
  -4 -11   9        151.40         77.16       134.54 o
  -3 -11   9          4.15        -88.75       118.71 o
  -2 -11   9       1412.56       1362.84       134.33 o
  -1 -11   9       2268.87       2477.25       291.84 o
   0 -11   9        240.74        125.61        86.20 o
   1 -11   9          4.20         67.54        89.04 o
   2 -11   9        330.25        220.89        94.06 o
   3 -11   9       6344.79       6432.66       266.12 o
   4 -11   9        416.53        488.70       120.69 o
   5 -11   9        613.23        763.72       146.41 o
   6 -11   9         75.87        116.73       106.84 o
   7 -11   9       1232.43       1388.95       185.98 o
   8 -11   9          0.25        116.73        75.19 o
   9 -11   9        666.41        646.99       158.28 o
  -6 -10   9        805.96        807.25       189.94 o
  -5 -10   9        868.85       1009.06       168.18 o
  -4 -10   9        217.88        170.16       102.88 o
  -3 -10   9       1947.69       1596.70       178.07 o
  -2 -10   9          3.37         55.46        94.76 o
  -1 -10   9       1258.40       1223.72       114.02 o
   0 -10   9         49.87         98.93        85.61 o
   1 -10   9       3352.91       3215.74       161.22 o
   2 -10   9        388.31        338.33        98.43 o
   3 -10   9        490.64        540.24       110.29 o
   4 -10   9        165.86        180.05       104.86 o
   5 -10   9         62.88        170.16        89.04 o
   6 -10   9       3594.39       3440.71       219.62 o
   7 -10   9        198.34         51.44       136.52 o
   8 -10   9        756.77        623.25       124.65 o
   9 -10   9        400.84        207.75       116.73 o
  10 -10   9        300.36        -27.70       110.80 o
  -7  -9   9        100.85         67.27       126.63 o
  -6  -9   9        280.66        235.45       114.76 o
  -5  -9   9       1096.09       1141.63       160.26 o
  -4  -9   9        136.38          9.89       136.52 o
  -3  -9   9       1256.72       1292.00       162.24 o
  -2  -9   9         59.21        120.74        87.34 o
  -1  -9   9        122.92        156.82       121.68 o
   0  -9   9       4428.00       4820.86       121.68 o
   1  -9   9        936.68        884.96       344.27 o
   2  -9   9       7776.31       8041.06       211.71 o
   3  -9   9       2873.49       2741.27       274.03 o
   4  -9   9        471.12        548.06        85.08 o
   5  -9   9       1660.29       1371.14       162.24 o
   6  -9   9       1048.54       1145.58       136.52 o
   7  -9   9         22.56         33.64        91.01 o
   8  -9   9        312.19        271.06       154.33 o
   9  -9   9       1217.34       1495.79       154.33 o
  10  -9   9        371.59        643.03       172.13 o
  -8  -8   9         29.21         79.14        94.97 o
  -7  -8   9       2250.87       2516.73       225.56 o
  -6  -8   9       1505.98       1436.43       168.18 o
  -5  -8   9         60.90        116.73       120.69 o
  -4  -8   9       1590.48       1531.40       158.28 o
  -3  -8   9        186.22        239.41        69.25 o
  -2  -8   9         47.04          2.15        48.25 o
  -1  -8   9          0.33         15.25        54.09 o
   0  -8   9        158.88         73.11       102.88 o
   1  -8   9        477.78        582.51        61.37 o
   2  -8   9       2840.27       3149.77        95.83 o
   3  -8   9         28.62         46.92        99.92 o
   4  -8   9       1361.30       1416.65        98.93 o
   5  -8   9       2384.92       2427.69       120.69 o
   6  -8   9       6498.05       6634.10       255.23 o
   7  -8   9         30.12        120.69        92.99 o
   8  -8   9        153.58         63.31       100.91 o
   9  -8   9          2.07        -45.51        83.10 o
  10  -8   9         23.63        -21.76        75.19 o
  11  -8   9         13.48         15.83        81.12 o
  -9  -7   9        219.22        100.91       116.73 o
  -8  -7   9        217.31        150.37       102.88 o
  -7  -7   9       2039.49       1828.19       180.05 o
  -6  -7   9       1543.40       1147.56       160.26 o
  -5  -7   9       2082.38       2065.61       180.05 o
  -4  -7   9       5168.08       5508.30       166.20 o
  -3  -7   9       1856.52       1505.68       106.84 o
  -2  -7   9       2256.65       2089.96        83.94 o
  -1  -7   9       1021.75        898.63        67.84 o
   0  -7   9       5786.37       5606.98       196.87 o
   1  -7   9         27.06         62.99       112.78 o
   2  -7   9      12203.37      11758.57       271.37 o
   3  -7   9        826.05        818.89       138.50 o
   4  -7   9       4408.62       4190.58       154.33 o
   5  -7   9         52.72        100.91        57.38 o
   6  -7   9        685.59        597.52        71.23 o
   7  -7   9        190.77        239.41        94.97 o
   8  -7   9         90.65         79.14        77.16 o
   9  -7   9       1147.79       1305.85       154.33 o
  10  -7   9         38.94         59.36        85.08 o
  11  -7   9       1662.29       1428.52       191.92 o
 -10  -6   9        983.89       1165.37       168.18 o
  -9  -6   9        717.87        702.39       124.65 o
  -8  -6   9         87.65        120.69        92.99 o
  -7  -6   9          9.11        -39.57        75.19 o
  -6  -6   9       3571.60       3515.90       201.81 o
  -5  -6   9         18.02        -61.34        61.34 o
  -4  -6   9      14560.57      14403.90       399.67 o
  -3  -6   9        338.89         51.44        67.27 o
  -2  -6   9       1226.10        958.70       188.95 o
  -1  -6   9         47.86        -33.76        45.51 o
   0  -6   9       9611.57       9047.28       261.31 o
   1  -6   9         10.02         18.67       104.86 o
   2  -6   9        575.06        521.59        54.51 o
   3  -6   9       1368.00       1169.24       121.68 o
   4  -6   9       3687.34       3693.97       136.52 o
   5  -6   9      27717.04      28253.80       508.49 o
   6  -6   9       2542.76       2427.69       114.76 o
   7  -6   9        141.46        100.91        91.01 o
   8  -6   9        253.86        247.32        96.95 o
   9  -6   9        100.97         96.95       116.73 o
  10  -6   9        114.57         59.36        85.08 o
  11  -6   9         44.56        114.76        85.08 o
 -11  -5   9        132.49        -29.68        91.01 o
 -10  -5   9         33.76         51.44        83.10 o
  -9  -5   9         37.02         19.79        77.16 o
  -8  -5   9        215.27        160.26        83.10 o
  -7  -5   9          8.63        -51.44        61.34 o
  -6  -5   9        179.08         98.93        63.31 o
  -5  -5   9       1833.37       1614.50       102.88 o
  -4  -5   9      15131.45      14692.77       443.20 o
  -3  -5   9        328.84        209.73        65.29 o
  -2  -5   9        241.31        200.25        59.82 o
  -1  -5   9       8840.75       8793.88       367.02 o
   0  -5   9        138.25        135.41        44.70 o
   1  -5   9        374.78        344.21        52.34 o
   2  -5   9       2304.28       2276.57       201.81 o
   3  -5   9          2.48        -23.09       109.81 o
   4  -5   9         48.77         96.95        67.27 o
   5  -5   9       5217.90       6040.54       267.11 o
   6  -5   9       1615.17       1612.52        92.99 o
   7  -5   9       5183.14       5140.29       219.62 o
   8  -5   9       1859.07       1774.77       156.31 o
   9  -5   9       2360.11       2109.14       182.03 o
  10  -5   9        152.21        108.82       104.86 o
  11  -5   9        293.60        280.96       106.84 o
 -11  -4   9         83.69          1.98        92.99 o
 -10  -4   9       4176.41       4594.21       296.78 o
  -9  -4   9         41.09         49.46        81.12 o
  -8  -4   9        982.87        977.41       130.58 o
  -7  -4   9         31.08         17.81        67.27 o
  -6  -4   9        159.14        166.20        67.27 o
  -5  -4   9         23.90         59.36        69.25 o
  -4  -4   9      11490.19      11256.01       395.71 o
  -3  -4   9      15941.16      15571.25       459.03 o
  -2  -4   9          9.34         -2.59        45.07 o
  -1  -4   9      24391.29      25484.64      1385.98 o
   0  -4   9       8407.17       7944.04       244.82 o
   1  -4   9          4.84         39.24        62.32 o
   2  -4   9        142.96        291.66        54.35 o
   3  -4   9       1754.29       1755.89        72.59 o
   4  -4   9         29.05        -55.40        55.40 o
   5  -4   9      16456.66      16576.36       405.60 o
   6  -4   9       1846.80       1766.85        96.95 o
   7  -4   9       1100.03        583.67       132.56 o
   8  -4   9        601.97        369.99       120.69 o
   9  -4   9         47.73        -53.42        77.16 o
  10  -4   9       1552.20       1477.98       166.20 o
  11  -4   9          0.02         45.51        89.04 o
 -12  -3   9        425.80        249.30       162.24 o
 -11  -3   9        724.33        544.10       158.28 o
 -10  -3   9        217.66        152.35       116.73 o
  -9  -3   9       1556.41       1195.05       172.13 o
  -8  -3   9         76.25        108.82        83.10 o
  -7  -3   9       6415.65       6099.89       174.11 o
  -6  -3   9       2386.33       2117.06       112.78 o
  -5  -3   9       2398.90       2556.30       116.73 o
  -4  -3   9       3103.96       3029.17       126.63 o
  -3  -3   9       2095.33       2198.18       114.76 o
  -2  -3   9       2626.16       2627.01        83.80 o
  -1  -3   9      38574.66      39096.64       499.74 o
   0  -3   9      11236.71      11021.17       348.23 o
   1  -3   9       1691.56       1837.50       119.70 o
   2  -3   9        435.02        503.50        53.16 o
   3  -3   9       7278.26       7362.19       228.03 o
   4  -3   9         44.82        122.67        59.36 o
   5  -3   9       2707.76       2736.35       126.63 o
   6  -3   9        847.15        961.58        83.10 o
   7  -3   9       2479.41       2477.15       170.16 o
   8  -3   9       8565.68       8495.93       284.91 o
   9  -3   9          1.29        -65.29        65.29 o
  10  -3   9        205.00        150.37        94.97 o
 -12  -2   9        187.68         98.93       108.82 o
 -11  -2   9       4807.23       4786.13       288.87 o
 -10  -2   9        741.33        704.37       154.33 o
  -9  -2   9       4634.73       4683.25       269.08 o
  -8  -2   9        150.33        124.65        61.34 o
  -7  -2   9          4.43          3.96        49.46 o
  -6  -2   9        387.99        429.35        75.19 o
  -5  -2   9        555.25        411.54        65.29 o
  -4  -2   9        204.61        162.24        69.25 o
  -3  -2   9       5522.37       5708.14       294.81 o
  -2  -2   9       8290.39       8533.33       306.68 o
  -1  -2   9      19603.73      19804.46       479.80 o
   0  -2   9        264.68        201.71        53.42 o
   1  -2   9       2115.84       1961.93       160.26 o
   2  -2   9       1594.71       1639.28        76.81 o
   3  -2   9        454.55        320.04        59.36 o
   4  -2   9        458.03        500.58        69.25 o
   5  -2   9         19.77        -41.55        41.55 o
   6  -2   9        248.99        142.46        65.29 o
   7  -2   9          0.52        -37.59        79.14 o
   8  -2   9        562.78        464.96       112.78 o
   9  -2   9        983.30        925.96       154.33 o
  10  -2   9       1591.33       1539.32       207.75 o
 -12  -1   9        113.84         69.25        92.99 o
 -11  -1   9         37.71        100.91       108.82 o
 -10  -1   9         89.78        -29.68        75.19 o
  -9  -1   9       5863.21       5361.89       243.36 o
  -8  -1   9       4833.40       4772.28       156.31 o
  -7  -1   9      10088.24      10175.72       366.03 o
  -6  -1   9        108.20         25.72        61.34 o
  -5  -1   9        230.49         27.70        55.40 o
  -4  -1   9       5099.82       4890.99       193.90 o
  -3  -1   9        608.08        488.70        67.27 o
  -2  -1   9       3409.00       3516.99       163.23 o
  -1  -1   9       8481.92       8716.76       203.80 o
   0  -1   9      33523.30      33660.68       454.46 o
   1  -1   9       3232.36       3344.54        87.43 o
   2  -1   9       6247.03       6259.45       203.53 o
   3  -1   9       4743.56       4323.17       380.87 o
   4  -1   9         33.27         47.49        53.42 o
   5  -1   9       1212.02       1284.08        87.06 o
   6  -1   9        867.13        692.50       126.63 o
   7  -1   9        247.64        253.26        92.99 o
   8  -1   9       1294.05       1191.09       142.46 o
   9  -1   9        573.10        728.11       160.26 o
  10  -1   9         73.82        223.58        98.93 o
 -13   0   9        103.55         96.95        92.99 o
 -12   0   9        272.35        197.86       126.63 o
 -11   0   9       2404.24       2087.38       195.88 o
 -10   0   9        230.43        203.79        94.97 o
  -9   0   9          3.29        -59.36        81.12 o
  -8   0   9        664.88        698.43        89.04 o
  -7   0   9          8.51          0.00        61.34 o
  -6   0   9      11728.73      11275.80       366.03 o
  -5   0   9       1444.13       1543.27       100.91 o
  -4   0   9         61.54        164.22        67.27 o
  -3   0   9       4011.51       4281.60       148.39 o
  -2   0   9       1625.24       1810.06        76.91 o
  -1   0   9       4209.13       3817.12       133.55 o
   0   0   9       1335.83       1294.81        84.09 o
   1   0   9       1081.68       1114.10        60.85 o
   2   0   9      11069.28      10925.66       248.31 o
   3   0   9      12915.28      12898.23       263.15 o
   4   0   9         23.00         59.36        51.44 o
   5   0   9          0.42        -41.55        41.55 o
   6   0   9        566.66        466.94        98.93 o
   7   0   9         28.22        178.07        73.21 o
   8   0   9        312.61        231.49       130.58 o
   9   0   9        942.47        848.80       148.39 o
 -13   1   9        266.00        278.98       142.46 o
 -12   1   9        154.42        108.82        83.10 o
 -11   1   9         95.43        257.21        87.06 o
 -10   1   9       3670.83       3798.83       209.73 o
  -9   1   9         94.20         73.21        92.99 o
  -8   1   9      16511.35      17314.36       403.63 o
  -7   1   9         86.65        118.71        61.34 o
  -6   1   9       4109.61       3949.20       172.13 o
  -5   1   9       2498.26       2326.78       114.76 o
  -4   1   9        530.29        526.30       100.91 o
  -3   1   9       3058.03       2829.34       116.73 o
  -2   1   9        183.66         67.21        45.51 o
  -1   1   9       6756.00       6635.89       535.20 o
   0   1   9       4984.53       5094.04       130.58 o
   1   1   9       7860.95       8144.24       172.84 o
   2   1   9       2704.98       2552.87        83.94 o
   3   1   9       1021.26        935.86        81.12 o
   4   1   9        907.65        947.73        83.10 o
   5   1   9       1162.71       1293.98       134.54 o
   6   1   9        581.18        526.30       122.67 o
   7   1   9         41.94         75.19        91.01 o
   8   1   9        264.51         85.08       130.58 o
   9   1   9        792.53        461.00       162.24 o
 -13   2   9         72.94         11.87        87.06 o
 -12   2   9        269.20        249.30       126.63 o
 -11   2   9         65.27         -9.89        69.25 o
 -10   2   9          3.12         23.74        75.19 o
  -9   2   9        373.43        360.10       104.86 o
  -8   2   9         13.17          1.98        51.44 o
  -7   2   9       3628.96       3864.12       140.48 o
  -6   2   9      19109.27      18776.51       470.90 o
  -5   2   9      14444.28      14463.26       395.71 o
  -4   2   9       4143.56       4317.21       166.20 o
  -3   2   9        201.42        255.23        67.27 o
  -2   2   9         51.18        -10.23        57.38 o
  -1   2   9       4249.03       3950.20       151.36 o
   0   2   9         41.91         51.24        60.35 o
   1   2   9       3785.31       3678.24        93.74 o
   2   2   9       1142.79       1168.19        85.08 o
   3   2   9      22278.46      21079.91       708.32 o
   4   2   9        842.65        599.50       116.73 o
   5   2   9         22.34         69.25       116.73 o
   6   2   9        857.05        702.39       124.65 o
   7   2   9        520.55        470.90       126.63 o
   8   2   9         92.29        191.92        98.93 o
 -13   3   9         88.16         71.23       108.82 o
 -12   3   9        985.98       1086.23       156.31 o
 -11   3   9         17.40        -63.31        63.31 o
 -10   3   9        343.72        344.27       106.84 o
  -9   3   9       2887.40       2758.11       187.96 o
  -8   3   9       1097.52       1022.91        83.10 o
  -7   3   9        586.89        478.81       104.86 o
  -6   3   9        407.29        354.16        85.08 o
  -5   3   9        154.95        110.80        59.36 o
  -4   3   9         22.04         43.53        69.25 o
  -3   3   9      23339.64      23275.75       496.62 o
  -2   3   9          6.81         35.82        39.93 o
  -1   3   9       2996.85       3045.86       143.45 o
   0   3   9       2168.26       2071.90        79.71 o
   1   3   9        726.51        590.09        63.31 o
   2   3   9        981.02       1000.80        64.95 o
   3   3   9       1788.38        813.55       984.33 o
   4   3   9        504.28        423.41       108.82 o
   5   3   9       1214.29        967.51       140.48 o
   6   3   9       2143.49       2455.39       193.90 o
   7   3   9        190.51         63.31        94.97 o
 -13   4   9       2401.92       2380.20       219.62 o
 -12   4   9        992.95       1256.38       164.22 o
 -11   4   9       1019.91       1341.46       156.31 o
 -10   4   9        123.85        142.46        94.97 o
  -9   4   9        115.29         81.12        81.12 o
  -8   4   9        300.91        104.86        98.93 o
  -7   4   9      17678.92      18760.68       401.65 o
  -6   4   9         83.77        102.88        59.36 o
  -5   4   9      10332.04      10322.13       358.12 o
  -4   4   9       1287.70       1341.46       102.88 o
  -3   4   9       1891.88       1822.25       106.84 o
  -2   4   9       1440.66       1427.71        86.07 o
  -1   4   9        638.91        540.36        53.74 o
   0   4   9        829.32        783.39        60.11 o
   1   4   9         25.07         54.04        83.10 o
   2   4   9       6783.16       6785.50       181.73 o
   3   4   9       2053.64       1626.51       346.25 o
   4   4   9        187.06       -100.91       108.82 o
   5   4   9          3.84        182.03        79.14 o
   6   4   9        261.11        257.21       106.84 o
 -12   5   9        375.27        174.11       128.61 o
 -11   5   9       2981.90       3157.78       223.58 o
 -10   5   9       1076.65       1084.25       146.41 o
  -9   5   9         23.58         -3.96        65.29 o
  -8   5   9        119.99         67.27        98.93 o
  -7   5   9          9.79         57.38        69.25 o
  -6   5   9        145.13        -59.36       110.80 o
  -5   5   9        169.18        172.13        59.36 o
  -4   5   9       6978.44       7033.77       259.19 o
  -3   5   9      11247.89      11481.57       330.42 o
  -2   5   9       4450.23       4010.56       184.01 o
  -1   5   9        452.84        442.23        54.41 o
   0   5   9         68.16         80.44        76.61 o
   1   5   9          3.99         98.74        76.13 o
   2   5   9        645.38        724.39       103.93 o
   3   5   9        206.91        -68.74        68.74 o
   4   5   9       1862.43       2320.85       223.58 o
   5   5   9        873.44        898.27       142.46 o
   6   5   9       1094.00       1240.56       178.07 o
 -12   6   9        441.76        302.72       138.50 o
 -11   6   9        438.23        476.83       136.52 o
 -10   6   9          2.48         27.70        94.97 o
  -9   6   9       1685.02       1537.34       176.09 o
  -8   6   9         11.68        -15.83        61.34 o
  -7   6   9       1796.75       1842.04       154.33 o
  -6   6   9       3792.47       4052.09       207.75 o
  -5   6   9        471.50        316.57       100.91 o
  -4   6   9          3.37        -37.59        75.19 o
  -3   6   9        310.57        409.56       112.78 o
  -2   6   9        390.03        524.22       142.46 o
  -1   6   9         54.40        -28.92        80.59 o
   0   6   9       3370.24       3679.99       153.82 o
   1   6   9         50.92          4.53       122.67 o
   2   6   9       1153.19       1312.19       107.48 o
   3   6   9        147.35        101.94        87.84 o
   4   6   9         53.19        229.51       114.76 o
 -11   7   9        405.76        484.75       164.22 o
 -10   7   9       4127.50       4115.40       247.32 o
  -9   7   9        151.24        118.71        87.06 o
  -8   7   9        229.61        275.02       112.78 o
  -7   7   9        153.22        142.46        83.10 o
  -6   7   9        271.06        273.04        94.97 o
  -5   7   9        623.63        769.66       118.71 o
  -4   7   9      11062.93      11410.34       340.31 o
  -3   7   9       1178.83       1282.11       162.24 o
  -2   7   9        214.64        180.89        81.41 o
  -1   7   9        988.80       1113.77       120.54 o
   0   7   9         56.84         15.50        83.94 o
   1   7   9          0.17         18.27        74.58 o
   2   7   9        158.35        173.43        78.85 o
   3   7   9         11.04        -50.24        80.13 o
 -10   8   9       1660.99       1818.29       185.98 o
  -9   8   9        116.98        -71.23        71.23 o
  -8   8   9       1084.43       1092.16       152.35 o
  -7   8   9       1834.10       1499.75       174.11 o
  -6   8   9         14.92        -57.38        83.10 o
  -5   8   9        853.20        846.82       124.65 o
  -4   8   9          0.34        -11.87        89.04 o
  -3   8   9       1592.86       1911.29       201.81 o
  -2   8   9        260.81        332.87        85.01 o
  -1   8   9       2419.14       2230.05       209.73 o
   0   8   9        794.13        912.43       175.10 o
   1   8   9        437.88        325.02       108.42 o
  -9   9   9         21.64          9.89        85.08 o
  -8   9   9         51.64        -69.25        69.25 o
  -7   9   9          0.83         69.25        94.97 o
  -6   9   9        826.74        652.92       130.58 o
  -5   9   9          8.15         33.64        92.99 o
  -4   9   9        302.75        334.38       104.86 o
  -3   9   9       1119.27       1020.94       189.94 o
  -2   9   9        429.62        458.44       114.89 o
  -1   9   9         58.62        177.32       101.73 o
  -1 -13  10         31.20        159.16       154.33 o
   1 -13  10         37.24        -29.68       126.63 o
   2 -13  10        211.87        226.82       209.73 o
   3 -13  10         12.63        -36.29        85.26 o
   4 -13  10          4.48         79.14        91.01 o
   5 -13  10        723.20        508.49       199.83 o
   6 -13  10         52.79         87.06       120.69 o
  -2 -12  10         12.35        122.45        80.00 o
  -1 -12  10       1465.77       1601.71       151.56 o
   0 -12  10         84.71        158.23       107.29 o
   1 -12  10       1181.94       1301.17       147.59 o
   2 -12  10        199.04        188.71       104.05 o
   3 -12  10       1256.57        926.65       154.30 o
   4 -12  10       2648.32       2724.47       227.53 o
   5 -12  10         28.05          5.94        92.99 o
   6 -12  10         77.92         -7.91        94.97 o
   7 -12  10        292.24        130.58       136.52 o
   8 -12  10        328.85        148.39       172.13 o
  -4 -11  10         84.92         71.23       144.43 o
  -3 -11  10        317.04         56.00       119.70 o
  -2 -11  10        305.27        333.17        94.60 o
  -1 -11  10         97.69        188.80       119.70 o
   0 -11  10       2515.68       2651.36       152.42 o
   1 -11  10       3286.33       3492.18       167.87 o
   2 -11  10        275.16        485.11       302.72 o
   3 -11  10         23.69        -42.92        90.13 o
   4 -11  10       2156.61       2314.91       211.71 o
   5 -11  10       2686.56       2261.49       187.96 o
   6 -11  10          0.71        138.50       120.69 o
   7 -11  10         94.69        118.71       126.63 o
   8 -11  10        160.95        152.35       102.88 o
   9 -11  10       1089.66        789.44       168.18 o
  -6 -10  10       1353.15       1703.54       207.75 o
  -5 -10  10       1674.05       1842.04       199.83 o
  -4 -10  10        310.36        245.34       132.56 o
  -3 -10  10        752.60        801.32       150.37 o
  -2 -10  10        760.61        531.51       106.20 o
  -1 -10  10       2832.64       2990.89       176.09 o
   0 -10  10         17.46        -11.58        84.14 o
   1 -10  10       2777.89       2713.44       147.20 o
   2 -10  10        150.22         94.03       165.21 o
   3 -10  10       6522.30       6611.15       257.21 o
   4 -10  10        165.24         63.31       150.37 o
   5 -10  10          4.67         94.97        87.06 o
   6 -10  10        202.88        -49.46       122.67 o
   7 -10  10        123.74          7.91        87.06 o
   8 -10  10       1176.53        884.42       170.16 o
   9 -10  10         24.91        -29.68        71.23 o
  -7  -9  10       2172.23       1889.52       273.04 o
  -6  -9  10         37.93        -31.66       110.80 o
  -5  -9  10       1421.81       1622.42       185.98 o
  -4  -9  10         39.85          3.96       114.76 o
  -3  -9  10        431.21        318.55       136.52 o
  -2  -9  10         14.00        -15.43        96.47 o
  -1  -9  10       1390.57       1720.46       144.43 o
   0  -9  10        690.02        892.63       157.30 o
   1  -9  10        251.21        148.92       180.05 o
   2  -9  10       3017.80       2976.22       431.33 o
   3  -9  10       1536.23       1423.85       220.61 o
   4  -9  10       9673.56      10060.96       320.53 o
   5  -9  10        708.92       1100.08       170.16 o
   6  -9  10        707.43        860.67       120.69 o
   7  -9  10        539.53        734.04       128.61 o
   8  -9  10        255.29        184.01       112.78 o
   9  -9  10         38.06         -1.98        98.93 o
  10  -9  10         10.93        -27.70        69.25 o
  -8  -8  10         57.48         29.68        94.97 o
  -7  -8  10        506.00        304.70       122.67 o
  -6  -8  10        151.29        174.11       122.67 o
  -5  -8  10       2849.82       2928.27       199.83 o
  -4  -8  10       2158.93       2528.60       184.01 o
  -3  -8  10        347.72        330.42       124.65 o
  -2  -8  10       2178.91       2164.94       414.51 o
  -1  -8  10          7.58         45.71        47.51 o
   0  -8  10        559.07        470.27        72.22 o
   1  -8  10         56.71        134.23        47.89 o
   2  -8  10          5.25        -19.40        45.91 o
   3  -8  10       1018.57        982.26        68.38 o
   4  -8  10       3354.01       3488.20       132.56 o
   5  -8  10         51.30         55.40        92.99 o
   6  -8  10        170.88         96.95       132.56 o
   7  -8  10       3081.57       3312.11       219.62 o
   8  -8  10       1034.75        680.62       138.50 o
   9  -8  10         24.30         31.66       102.88 o
  10  -8  10        140.08        -17.81        83.10 o
  -9  -7  10        335.07        245.34       116.73 o
  -8  -7  10        610.72        340.31       126.63 o
  -7  -7  10         85.12         43.53        96.95 o
  -6  -7  10         59.33        -61.34        73.21 o
  -5  -7  10       2971.93       3128.10       221.60 o
  -4  -7  10       3056.07       3223.07       199.83 o
  -3  -7  10        290.49         45.51        71.23 o
  -2  -7  10       7785.66       8039.81       234.62 o
  -1  -7  10       1037.37        891.00        79.14 o
   0  -7  10       1475.71       1594.88       209.73 o
   1  -7  10       2278.72       2324.83       324.48 o
   2  -7  10        876.20        827.10       195.88 o
   3  -7  10        934.22       1068.59        71.19 o
   4  -7  10       6836.52       6873.51       267.11 o
   5  -7  10        743.50        789.44        83.10 o
   6  -7  10       1670.45       2028.02       162.24 o
   7  -7  10        260.56        328.44       120.69 o
   8  -7  10        365.33        403.63       100.91 o
   9  -7  10        594.52        648.97       122.67 o
  10  -7  10        422.36        182.03       124.65 o
 -10  -6  10         36.08         25.72       102.88 o
  -9  -6  10         15.46        -17.81        98.93 o
  -8  -6  10       1050.91       1070.40       136.52 o
  -7  -6  10        432.98        821.10       172.13 o
  -6  -6  10       1205.85       1088.21       150.37 o
  -5  -6  10         61.21         67.27        55.40 o
  -4  -6  10       6284.26       5765.52       267.11 o
  -3  -6  10         44.51         39.57        63.31 o
  -2  -6  10      15692.83      15793.15       504.53 o
  -1  -6  10       3746.07       3808.66       300.74 o
   0  -6  10         24.40        -51.38        51.82 o
   1  -6  10        149.79        144.54        52.67 o
   2  -6  10       4409.26       4466.68       281.94 o
   3  -6  10          2.23        -42.30        42.30 o
   4  -6  10       1521.63       1764.87       110.80 o
   5  -6  10        732.79        395.71        75.19 o
   6  -6  10        892.07        971.47       126.63 o
   7  -6  10      14479.28      15005.38       358.12 o
   8  -6  10         82.64        -15.83        69.25 o
   9  -6  10        388.29        265.13       122.67 o
  10  -6  10         23.78        -23.74        83.10 o
 -10  -5  10       2599.72       2696.77       229.51 o
  -9  -5  10         87.87        138.50       110.80 o
  -8  -5  10         49.83         81.12        67.27 o
  -7  -5  10         48.06        112.78        94.97 o
  -6  -5  10       1086.34       1003.13       138.50 o
  -5  -5  10          2.21         67.27        63.31 o
  -4  -5  10       2872.51       2599.82       130.58 o
  -3  -5  10       8276.59       8121.98       223.58 o
  -2  -5  10      13083.71      12865.67       290.96 o
  -1  -5  10       1364.14       1179.02       116.73 o
   0  -5  10        589.91        500.58        58.76 o
   1  -5  10      10462.46      10468.91       257.24 o
   2  -5  10        110.34         46.27        45.32 o
   3  -5  10        723.22        668.04        57.98 o
   4  -5  10        735.29        751.85        75.19 o
   5  -5  10       1932.55       1826.21       102.88 o
   6  -5  10         18.83        -39.57        89.04 o
   7  -5  10       2462.09       2663.14       184.01 o
   8  -5  10       1095.39       1284.08       144.43 o
   9  -5  10       1503.75       1525.47       172.13 o
  10  -5  10       1079.07       1133.71       144.43 o
 -11  -4  10         69.08        -15.83        79.14 o
 -10  -4  10       1059.79       1005.11       152.35 o
  -9  -4  10       1300.31       1062.49       182.03 o
  -8  -4  10       4996.58       5251.09       247.32 o
  -7  -4  10          6.39         -1.98        91.01 o
  -6  -4  10         71.06        148.39        53.42 o
  -5  -4  10       1069.53       1070.40        94.97 o
  -4  -4  10         29.44         73.21        81.12 o
  -3  -4  10       2665.51       2295.13       112.78 o
  -2  -4  10       5303.15       5442.00       126.49 o
  -1  -4  10      17870.40      18663.55       346.25 o
   0  -4  10       1035.57        955.65       124.65 o
   1  -4  10      14937.27      15108.37       318.40 o
   2  -4  10       3573.81       3464.19       116.73 o
   3  -4  10         49.58        110.49        44.70 o
   4  -4  10         98.27        152.35        65.29 o
   5  -4  10         45.90         17.81        59.36 o
   6  -4  10       3016.88       2835.27       193.90 o
   7  -4  10       6397.85       6669.72       273.04 o
   8  -4  10       1791.67       1834.12       158.28 o
   9  -4  10         82.20         35.61        98.93 o
  10  -4  10         10.01        -67.27        67.27 o
 -11  -3  10        563.86        466.94       130.58 o
 -10  -3  10       1040.44        955.64       178.07 o
  -9  -3  10       1318.79       1450.28       168.18 o
  -8  -3  10        122.51        120.69       140.48 o
  -7  -3  10       1344.94       1305.85       100.91 o
  -6  -3  10        977.70        834.95        85.08 o
  -5  -3  10       2432.37       2192.24       120.69 o
  -4  -3  10       6249.87       5793.22       185.98 o
  -3  -3  10       5671.41       5607.23       172.13 o
  -2  -3  10       3823.06       3919.97       100.62 o
  -1  -3  10       2743.46       2734.05        89.51 o
   0  -3  10          9.51        109.81        44.77 o
   1  -3  10      17714.25      18260.42       401.65 o
   2  -3  10       7799.27       8239.25       750.86 o
   3  -3  10        872.60        803.22       292.83 o
   4  -3  10        238.14        346.25        67.27 o
   5  -3  10       2526.59       2496.94       112.78 o
   6  -3  10        818.21        684.58       108.82 o
   7  -3  10        845.40        829.02       130.58 o
   8  -3  10        683.36        674.69       134.54 o
   9  -3  10        152.84        180.05        92.99 o
  10  -3  10       3415.33       3559.43       253.26 o
 -12  -2  10         54.42         -7.91        81.12 o
 -11  -2  10         86.38         67.27        92.99 o
 -10  -2  10          2.89          1.98        87.06 o
  -9  -2  10      10347.23      10225.19       330.42 o
  -8  -2  10       1088.87       1297.93       142.46 o
  -7  -2  10       7385.95       7486.86       278.98 o
  -6  -2  10       1635.15       1650.12       104.86 o
  -5  -2  10         68.61        106.84        61.34 o
  -4  -2  10       2035.59       1980.54       112.78 o
  -3  -2  10       2769.72       2655.22       138.50 o
  -2  -2  10       4423.54       4276.94       113.25 o
  -1  -2  10       3834.03       4262.84       103.53 o
   0  -2  10      13526.73      14118.36       427.37 o
   1  -2  10      13025.58      13141.11       639.07 o
   2  -2  10        164.00        207.01        60.35 o
   3  -2  10        696.64        650.79        58.56 o
   4  -2  10        655.04        704.37        77.16 o
   5  -2  10       1325.34       1040.72        92.99 o
   6  -2  10        347.39        144.43       110.80 o
   7  -2  10          2.65         53.42       104.86 o
   8  -2  10       1270.12       1060.51       170.16 o
   9  -2  10         65.57         -9.89        92.99 o
  10  -2  10        214.34        100.91       100.91 o
 -12  -1  10          0.47        -11.87        51.44 o
 -11  -1  10        312.37        197.86       148.39 o
 -10  -1  10        561.69        427.37       124.65 o
  -9  -1  10        156.01        -79.14        79.14 o
  -8  -1  10        894.96        916.07       122.67 o
  -7  -1  10       5800.31       6137.49       172.13 o
  -6  -1  10       7473.22       7819.26       318.55 o
  -5  -1  10       5178.74       5253.07       158.28 o
  -4  -1  10        203.77        172.13        61.34 o
  -3  -1  10        315.27        132.56        61.34 o
  -2  -1  10        859.20        818.96        59.72 o
  -1  -1  10       1001.56        937.90        61.37 o
   0  -1  10       5949.79       6138.47       180.05 o
   1  -1  10        100.27        141.74        42.52 o
   2  -1  10      16992.96      17231.82       785.49 o
   3  -1  10       1361.37       1107.04       439.24 o
   4  -1  10       2730.43       2748.22       116.73 o
   5  -1  10        513.34        462.98        96.95 o
   6  -1  10        194.46        251.28        89.04 o
   7  -1  10        764.72        813.19       120.69 o
   8  -1  10        261.89        318.55       100.91 o
   9  -1  10        538.70        263.15       174.11 o
 -12   0  10         99.35         23.74        96.95 o
 -11   0  10        312.81        300.74       170.16 o
 -10   0  10       3132.99       3500.07       231.49 o
  -9   0  10       2298.87       2217.96       176.09 o
  -8   0  10        790.05        563.89       128.61 o
  -7   0  10        153.32        193.90        59.36 o
  -6   0  10       1255.68       1131.73        92.99 o
  -5   0  10         30.52         -7.91        49.46 o
  -4   0  10       8106.76       8102.19       332.40 o
  -3   0  10       3167.98       3025.21       126.63 o
  -2   0  10       1534.01       1623.11        75.20 o
  -1   0  10       5652.85       5468.08       125.89 o
   0   0  10       1998.66       2184.06       119.70 o
   1   0  10       3851.17       4001.73       100.02 o
   2   0  10        333.39        323.64        82.11 o
   3   0  10          1.76          8.41        41.35 o
   4   0  10       1567.98       1458.20        94.97 o
   5   0  10       3085.53       3246.81       201.81 o
   6   0  10         21.50          3.96        73.21 o
   7   0  10         30.65         43.53        83.10 o
   8   0  10        130.54        154.33       122.67 o
   9   0  10         20.69        -13.85        77.16 o
 -12   1  10        756.05        811.21       138.50 o
 -11   1  10         65.95         41.55        85.08 o
 -10   1  10        151.32        174.11       104.86 o
  -9   1  10        232.72        243.36        91.01 o
  -8   1  10       8288.32       8818.43       286.89 o
  -7   1  10        799.96        702.39        81.12 o
  -6   1  10      16251.46      17219.39       427.37 o
  -5   1  10         44.31         65.29        55.40 o
  -4   1  10       5016.61       5399.48       180.05 o
  -3   1  10       4924.75       5195.69       158.28 o
  -2   1  10        407.64        314.44       223.58 o
  -1   1  10        594.86        579.36        87.06 o
   0   1  10       2943.28       2859.16        94.97 o
   1   1  10      11893.66      11606.00       252.66 o
   2   1  10        382.72        440.75        85.08 o
   3   1  10       3663.60       2893.55       827.04 o
   4   1  10        987.97       1007.09       120.69 o
   5   1  10        146.25        235.45        87.06 o
   6   1  10          1.67        195.88        83.10 o
   7   1  10         25.00        -13.85        79.14 o
   8   1  10         43.15         71.23       110.80 o
 -12   2  10       2242.81       2471.22       207.75 o
 -11   2  10          1.04         17.81        75.19 o
 -10   2  10         16.62          9.89        73.21 o
  -9   2  10         96.71         51.44        92.99 o
  -8   2  10          7.79         61.34        73.21 o
  -7   2  10        423.35        342.29        65.29 o
  -6   2  10        115.33         51.44        51.44 o
  -5   2  10       5831.71       5144.25       162.24 o
  -4   2  10       7252.50       7033.77       292.83 o
  -3   2  10      10539.91      10864.26       377.90 o
  -2   2  10       1206.53       1273.63        74.20 o
  -1   2  10        610.39        661.91       146.41 o
   0   2  10         63.01         71.26        47.53 o
   1   2  10       1094.85       1063.04        62.91 o
   2   2  10         57.38         55.72        42.52 o
   3   2  10       2318.71       1975.72       441.22 o
   4   2  10       2856.11       3116.23       225.56 o
   5   2  10       4425.09       5104.68       263.15 o
   6   2  10        329.68          0.00       174.11 o
   7   2  10          5.89          1.98        85.08 o
 -12   3  10       2362.17       2103.21       215.66 o
 -11   3  10        227.26        496.62        96.95 o
 -10   3  10       1169.55       1127.78       158.28 o
  -9   3  10         90.37        -11.87        61.34 o
  -8   3  10       1492.27       1636.27       164.22 o
  -7   3  10       8769.84       9619.75       292.83 o
  -6   3  10        536.03        490.68        73.21 o
  -5   3  10       1576.92       1525.47       100.91 o
  -4   3  10        115.95        112.78        57.38 o
  -3   3  10       1115.57       1169.33        91.01 o
  -2   3  10       1068.05        934.12       210.72 o
  -1   3  10      15555.41      15433.83       275.52 o
   0   3  10         47.37         41.49        48.91 o
   1   3  10       5496.82       5526.48       131.36 o
   2   3  10       2791.59       2917.16       145.92 o
   3   3  10        633.70         39.02       304.70 o
   4   3  10        227.70        346.25       110.80 o
   5   3  10        556.58         51.44       142.46 o
   6   3  10        477.26        464.96       128.61 o
   7   3  10         50.80        -13.85        89.04 o
 -12   4  10        407.56        645.01       172.13 o
 -11   4  10       4244.22       4087.70       271.06 o
 -10   4  10        333.74        441.22       108.82 o
  -9   4  10        186.97        470.90        98.93 o
  -8   4  10         62.58        108.82        81.12 o
  -7   4  10        231.86        330.42       100.91 o
  -6   4  10        616.99        637.10       124.65 o
  -5   4  10      22857.44      23133.29       461.00 o
  -4   4  10       3775.56       3731.56       138.50 o
  -3   4  10       5997.51       5658.67       166.20 o
  -2   4  10       2297.78       2306.71        81.76 o
  -1   4  10        419.36        413.82       195.88 o
   0   4  10        384.69        441.72       139.49 o
   1   4  10        248.06        227.93        71.75 o
   2   4  10         17.32        113.16        77.49 o
   3   4  10         21.02        -34.60        78.30 o
   4   4  10       5608.90       5557.77       265.13 o
   5   4  10         90.32         25.72       124.65 o
   6   4  10         80.51        156.31       100.91 o
 -12   5  10         44.43          9.89        81.12 o
 -11   5  10       1308.16       1258.36       197.86 o
 -10   5  10         10.33        -13.85        85.08 o
  -9   5  10       1465.93       1349.38       162.24 o
  -8   5  10        823.46        668.75       140.48 o
  -7   5  10        318.66        108.82        92.99 o
  -6   5  10        715.93        753.83       128.61 o
  -5   5  10         23.85         61.34        83.10 o
  -4   5  10        336.22        282.93        91.01 o
  -3   5  10          3.37        -65.29        85.08 o
  -2   5  10       5724.57       5964.68       524.32 o
  -1   5  10       3439.10       3978.19       161.84 o
   0   5  10       1015.78       1080.57       171.15 o
   1   5  10        150.97        295.79        83.94 o
   2   5  10         25.42        -23.58        92.99 o
   3   5  10          0.40        -11.70        78.81 o
   4   5  10        151.94        -98.93        98.93 o
   5   5  10        172.25         53.42       132.56 o
 -11   6  10       3293.09       3207.24       241.38 o
 -10   6  10       1012.60       1183.18       172.13 o
  -9   6  10        422.81        554.00       104.86 o
  -8   6  10          4.54         11.87        83.10 o
  -7   6  10       1317.35       1290.02       142.46 o
  -6   6  10       1134.98        983.34       152.35 o
  -5   6  10       1508.99       1725.30       158.28 o
  -4   6  10       4278.99       4716.88       257.21 o
  -3   6  10       1262.50       1262.32       195.88 o
  -2   6  10        209.54        117.06       140.48 o
  -1   6  10        290.87        365.46       123.66 o
   0   6  10        156.85        246.53        88.11 o
   1   6  10         25.71         38.26        74.67 o
   2   6  10        841.09        863.74       145.42 o
   3   6  10        148.63        -74.90       171.15 o
 -10   7  10       3539.56       3856.21       280.96 o
  -9   7  10         25.00        150.37       114.76 o
  -8   7  10       2065.92       1845.99       191.92 o
  -7   7  10         54.24         21.76        92.99 o
  -6   7  10         13.24        -41.55        96.95 o
  -5   7  10        137.84        185.98       110.80 o
  -4   7  10        422.20        453.09       114.76 o
  -3   7  10       1113.40       1282.11       146.41 o
  -2   7  10       5471.27       5634.72       193.58 o
  -1   7  10       2195.23       2209.33       140.79 o
   0   7  10          2.94        -88.17        88.17 o
   1   7  10        377.30        418.45       105.03 o
   2   7  10          3.51        106.75        86.95 o
  -9   8  10         64.94        -61.34        61.34 o
  -8   8  10       1287.04       1264.30       178.07 o
  -7   8  10          0.01         29.68        87.06 o
  -6   8  10        121.78         11.87       110.80 o
  -5   8  10        216.05        150.37       152.35 o
  -4   8  10        114.10        -21.76        96.95 o
  -3   8  10        682.18        411.54       132.56 o
  -2   8  10         11.30        -78.41        78.41 o
  -1   8  10        708.44        856.59       139.57 o
   0   8  10         35.29         -6.39        86.76 o
  -7   9  10         33.64        -13.85        79.14 o
  -6   9  10         51.03        -19.79        85.08 o
  -5   9  10          8.48        -71.23        71.23 o
  -4   9  10        500.34        542.12       130.58 o
  -3   9  10        352.19        464.96       144.43 o
   1 -13  11         96.33         16.05       111.24 o
   2 -13  11       2238.88       2319.22       494.64 o
   3 -13  11          2.42        -11.33        84.46 o
   4 -13  11         25.59          7.91       106.84 o
   5 -13  11         71.81         45.51        96.95 o
  -2 -12  11         47.34        -63.78        94.06 o
  -1 -12  11        154.83        185.85        81.73 o
   0 -12  11        197.63         45.86       102.65 o
   1 -12  11       1889.06       1987.12       150.39 o
   2 -12  11         66.75         91.46        96.21 o
   3 -12  11       2338.83       2630.73       173.81 o
   4 -12  11          0.35         61.34       118.71 o
   5 -12  11       1040.62        979.39       152.35 o
   6 -12  11        721.32        643.03       150.37 o
   7 -12  11          2.15        -79.14        81.12 o
  -4 -11  11        229.92        346.25       120.69 o
  -3 -11  11        647.99        -85.16       435.28 o
  -2 -11  11          1.98         49.25       103.66 o
  -1 -11  11        127.31        281.94        86.71 o
   0 -11  11          3.86        171.33       145.42 o
   1 -11  11        341.83        360.62       108.82 o
   2 -11  11        915.02        751.44       248.31 o
   3 -11  11       3335.96       3168.64       305.69 o
   4 -11  11        183.85        263.15       108.82 o
   5 -11  11        376.91        561.91       154.33 o
   6 -11  11       3709.65       3982.84       251.28 o
   7 -11  11        317.19        237.43       114.76 o
   8 -11  11         39.98          7.91        65.29 o
  -6 -10  11         48.73         55.40       124.65 o
  -5 -10  11        915.93        743.94       150.37 o
  -4 -10  11        715.96        730.09       168.18 o
  -3 -10  11       2396.30       2453.41       217.64 o
  -2 -10  11         80.29        201.59        99.92 o
  -1 -10  11         98.25        -11.44        91.58 o
   0 -10  11       2249.40       2252.24       162.95 o
   1 -10  11        554.69        439.11       109.57 o
   2 -10  11         14.63         59.36        79.85 o
   3 -10  11       2416.17       2601.91       353.17 o
   4 -10  11       1715.16       1691.67       201.81 o
   5 -10  11       4218.53       4481.43       269.08 o
   6 -10  11        283.17        104.86       108.82 o
   7 -10  11         20.52        -31.66        83.10 o
   8 -10  11        438.11        334.38       108.82 o
   9 -10  11        246.30        -67.27       114.76 o
  -7  -9  11         84.52         27.70       102.88 o
  -6  -9  11         32.64         -3.96       100.91 o
  -5  -9  11       3946.98       4164.86       243.36 o
  -4  -9  11         67.34         63.31       120.69 o
  -3  -9  11       2594.44       2653.25       245.34 o
  -2  -9  11       1529.55       1765.78       137.80 o
  -1  -9  11        146.72        196.41        90.23 o
   0  -9  11         36.10         18.23        89.37 o
   1  -9  11          1.40         42.24        88.42 o
   2  -9  11        202.60        126.46        94.76 o
   3  -9  11        314.90        126.76       106.00 o
   4  -9  11       2371.90       2465.28       203.79 o
   5  -9  11        176.37         73.21       118.71 o
   6  -9  11       7693.47       7939.95       298.76 o
   7  -9  11          0.86         65.29        91.01 o
   8  -9  11        449.51        300.74       118.71 o
   9  -9  11         35.09        -11.87        83.10 o
  -8  -8  11         18.82        -37.59        77.16 o
  -7  -8  11        113.58         27.70       116.73 o
  -6  -8  11        118.64         19.79       140.48 o
  -5  -8  11       1220.82       1258.36       162.24 o
  -4  -8  11        574.50        514.42       140.48 o
  -3  -8  11       2911.09       2740.30       193.90 o
  -2  -8  11       3724.64       4085.99       163.53 o
  -1  -8  11        403.54        336.86        93.63 o
   0  -8  11       3157.29       3574.73       102.10 o
   1  -8  11        181.37        196.50        50.71 o
   2  -8  11       2358.75       2408.82        84.43 o
   3  -8  11        115.49        128.49       189.94 o
   4  -8  11        215.12        241.38        91.01 o
   5  -8  11       1035.46       1115.91       154.33 o
   6  -8  11       1908.95       1950.86       176.09 o
   7  -8  11          1.39          9.89        85.08 o
   8  -8  11         18.94        -29.68        81.12 o
   9  -8  11       1627.54       1470.07       174.11 o
  -9  -7  11        723.54        668.75       178.07 o
  -8  -7  11        249.41        154.33       102.88 o
  -7  -7  11         89.52         69.25        92.99 o
  -6  -7  11       1059.52        763.72       148.39 o
  -5  -7  11         86.50        -98.93       100.91 o
  -4  -7  11        868.00        880.46       128.61 o
  -3  -7  11       1611.15       1381.03       182.03 o
  -2  -7  11       1163.93       1287.46        83.10 o
  -1  -7  11          0.08         -6.29        46.85 o
   0  -7  11       8161.88       8502.06       221.59 o
   1  -7  11         40.77         76.30        71.23 o
   2  -7  11        948.91        791.51       114.76 o
   3  -7  11       1376.05       1479.85        76.16 o
   4  -7  11         19.29         43.53       112.78 o
   5  -7  11       2958.32       3227.03       213.68 o
   6  -7  11       3624.84       3462.48       197.86 o
   7  -7  11        664.45        670.73       138.50 o
   8  -7  11         66.86        176.09        85.08 o
   9  -7  11        326.82         67.27       132.56 o
  10  -7  11         33.98        -43.53        69.25 o
  -9  -6  11         17.57         -5.94        94.97 o
  -8  -6  11         94.82        182.03       106.84 o
  -7  -6  11       1378.55       1240.56       162.24 o
  -6  -6  11        392.29        445.18       128.61 o
  -5  -6  11       1506.81       1284.08       146.41 o
  -4  -6  11       1838.75       1762.89       106.84 o
  -3  -6  11        265.17        391.75        73.21 o
  -2  -6  11       4947.25       4739.43       140.48 o
  -1  -6  11        170.62        153.57        92.99 o
   0  -6  11       7082.18       7177.52       164.96 o
   1  -6  11       4079.79       4460.34       108.37 o
   2  -6  11       2534.92       2429.23        88.11 o
   3  -6  11        267.81        248.59        54.08 o
   4  -6  11       1682.85       1758.94       100.91 o
   5  -6  11        794.81        730.09       118.71 o
   6  -6  11        183.68         98.93       102.88 o
   7  -6  11         19.23          3.96        94.97 o
   8  -6  11         27.02        -63.31        89.04 o
   9  -6  11       4092.91       4325.13       271.06 o
  10  -6  11         12.34        -47.49        81.12 o
 -10  -5  11       2704.17       3005.43       239.41 o
  -9  -5  11        108.54        -37.59       124.65 o
  -8  -5  11       2730.04       3320.02       227.53 o
  -7  -5  11         82.98          7.91        91.01 o
  -6  -5  11          0.14        -21.76        69.25 o
  -5  -5  11       1123.31        993.24        85.08 o
  -4  -5  11       3542.32       3486.22       138.50 o
  -3  -5  11       2768.86       2710.62       126.63 o
  -2  -5  11       1108.09       1177.21       126.63 o
  -1  -5  11      10270.79      10455.60       286.89 o
   0  -5  11       9578.00       9406.39       238.39 o
   1  -5  11       3423.69       3426.67        97.81 o
   2  -5  11         49.52        119.57        48.13 o
   3  -5  11       3287.52       3568.68        97.90 o
   4  -5  11       1003.00        981.36        83.10 o
   5  -5  11       2144.18       2344.59       168.18 o
   6  -5  11         56.79        104.86       134.54 o
   7  -5  11       1491.01       1452.26       158.28 o
   8  -5  11          0.20         53.42        89.04 o
   9  -5  11       1081.40        639.07       162.24 o
  10  -5  11        781.42        514.42       148.39 o
 -11  -4  11         63.67        189.94       102.88 o
 -10  -4  11          3.02        -73.21        73.21 o
  -9  -4  11          0.32        116.73        87.06 o
  -8  -4  11       1021.47        751.85       150.37 o
  -7  -4  11       3519.61       3104.36       209.73 o
  -6  -4  11       3184.55       3331.89       215.66 o
  -5  -4  11        119.97        100.91        61.34 o
  -4  -4  11        319.15        219.62        63.31 o
  -3  -4  11       3305.47       3426.86       136.52 o
  -2  -4  11          1.39        -24.48        44.70 o
  -1  -4  11       4334.77       4382.97       106.30 o
   0  -4  11        196.23        175.43        52.12 o
   1  -4  11      10272.71      10745.43       390.77 o
   2  -4  11       1340.09       1328.72       127.62 o
   3  -4  11       7730.69       7854.81       932.89 o
   4  -4  11       1025.57        860.67        81.12 o
   5  -4  11        794.75       1005.11       136.52 o
   6  -4  11         18.04         29.68        75.19 o
   7  -4  11        104.47        -92.99        92.99 o
   8  -4  11       2014.48       1853.91       180.05 o
   9  -4  11       1091.92        961.58       152.35 o
 -11  -3  11        921.68        973.45       150.37 o
 -10  -3  11       2581.50       2105.19       213.68 o
  -9  -3  11       3131.82       2896.61       227.53 o
  -8  -3  11       1452.54       1578.89       160.26 o
  -7  -3  11       3243.11       3157.78       195.88 o
  -6  -3  11        451.19        468.92       112.78 o
  -5  -3  11       3065.31       3015.32       132.56 o
  -4  -3  11       5763.81       5814.98       185.98 o
  -3  -3  11         81.58         92.99        57.38 o
  -2  -3  11       6651.57       7242.02       227.93 o
  -1  -3  11       9768.01      10606.04       274.70 o
   0  -3  11       1452.06       1490.33        70.64 o
   1  -3  11        860.66        817.31        62.96 o
   2  -3  11        564.09        567.40        79.14 o
   3  -3  11       4219.20       4370.21       299.75 o
   4  -3  11       5053.64       5383.65       225.56 o
   5  -3  11       1250.02       1206.92       124.65 o
   6  -3  11         16.74         94.97       102.88 o
   7  -3  11        112.29        182.03       120.69 o
   8  -3  11        805.48        589.61       120.69 o
   9  -3  11        100.32         13.85        87.06 o
 -11  -2  11        307.77        197.86       134.54 o
 -10  -2  11        343.30        472.88       138.50 o
  -9  -2  11        664.71        949.71       146.41 o
  -8  -2  11        686.32        686.56       118.71 o
  -7  -2  11      13447.46      13418.58       352.18 o
  -6  -2  11         13.61        112.78        87.06 o
  -5  -2  11       6394.52       6719.18       277.00 o
  -4  -2  11       1638.16       1586.80       104.86 o
  -3  -2  11        198.02        263.15        65.29 o
  -2  -2  11        943.78        702.92       220.61 o
  -1  -2  11       6893.18       6845.49       170.89 o
   0  -2  11      11034.99      11171.92       499.59 o
   1  -2  11         34.89         68.73        42.52 o
   2  -2  11       9190.30       9571.48       241.93 o
   3  -2  11       2744.88       2569.20        88.63 o
   4  -2  11        257.73        184.01        63.31 o
   5  -2  11        131.01         91.01        96.95 o
   6  -2  11        379.20        284.91       148.39 o
   7  -2  11        182.65        176.09        92.99 o
   8  -2  11       1104.42        854.74       142.46 o
   9  -2  11        134.14        -23.74        85.08 o
 -12  -1  11         69.19         57.38       110.80 o
 -11  -1  11         63.38        -61.34        69.25 o
 -10  -1  11          6.06        118.71        91.01 o
  -9  -1  11        615.03        591.59       128.61 o
  -8  -1  11        882.67        765.70       136.52 o
  -7  -1  11         80.79         -5.94       108.82 o
  -6  -1  11       1707.02       1549.21       100.91 o
  -5  -1  11        742.51        779.55       106.84 o
  -4  -1  11       8951.20       8933.19       324.48 o
  -3  -1  11       3610.99       3723.65       150.37 o
  -2  -1  11        621.51        698.52        62.73 o
  -1  -1  11       1024.11       1039.30       149.38 o
   0  -1  11         58.68         48.21        56.90 o
   1  -1  11        156.78        149.04        48.73 o
   2  -1  11       4265.79       4253.38       102.10 o
   3  -1  11        831.15        714.85       352.18 o
   4  -1  11       3980.12       4418.12       231.49 o
   5  -1  11       1045.97       1202.96       130.58 o
   6  -1  11        814.41        708.32       130.58 o
   7  -1  11        428.18        700.41       162.24 o
   8  -1  11         85.45        -53.42        73.21 o
 -12   0  11         24.41        -23.74        75.19 o
 -11   0  11         50.53         98.93        87.06 o
 -10   0  11          3.71        -33.64        49.46 o
  -9   0  11       1190.65       1078.31       146.41 o
  -8   0  11      12759.81      13113.88       360.10 o
  -7   0  11       1832.75       1624.40       172.13 o
  -6   0  11       1425.25       1446.33       116.73 o
  -5   0  11          2.34        -45.51        45.51 o
  -4   0  11       3862.60       4123.31       154.33 o
  -3   0  11        562.20        466.94        75.19 o
  -2   0  11       3313.33       3311.01        98.86 o
  -1   0  11       1155.43       1080.39        64.17 o
   0   0  11       3535.73       3599.43       188.95 o
   1   0  11       6411.14       6359.89       125.21 o
   2   0  11       3002.77       2785.68       135.53 o
   3   0  11       2268.28       1962.56       187.96 o
   4   0  11        180.39        280.96        98.93 o
   5   0  11         34.78        -79.14        81.12 o
   6   0  11          0.05         21.76        87.06 o
   7   0  11        435.08        423.41       122.67 o
   8   0  11         32.29        146.41       124.65 o
 -12   1  11       1124.14        953.66       166.20 o
 -11   1  11         12.52        -39.57        55.40 o
 -10   1  11        474.93        439.24       106.84 o
  -9   1  11        229.48        225.56        89.04 o
  -8   1  11        282.43        326.46        87.06 o
  -7   1  11          8.29          5.94        79.14 o
  -6   1  11      14485.81      15579.16       395.71 o
  -5   1  11       4916.82       4970.14       152.35 o
  -4   1  11       7083.83       7219.76       322.50 o
  -3   1  11         13.93         69.25        59.36 o
  -2   1  11        834.34        591.24       174.11 o
  -1   1  11       4318.33       4387.32       106.84 o
   0   1  11        432.55        415.44        54.35 o
   1   1  11        159.72         74.54        53.42 o
   2   1  11        819.01        800.04       105.85 o
   3   1  11       8903.31       9823.54       318.55 o
   4   1  11          0.03        -31.66       106.84 o
   5   1  11       1400.42       1155.48       170.16 o
   6   1  11        144.19        233.47        98.93 o
   7   1  11        149.31         43.53        94.97 o
 -12   2  11        120.16        302.72       120.69 o
 -11   2  11          1.77         33.64        77.16 o
 -10   2  11        641.51        856.72       126.63 o
  -9   2  11         42.48        -55.40        55.40 o
  -8   2  11        537.46        530.25       112.78 o
  -7   2  11         52.20        -65.29        65.29 o
  -6   2  11         71.94         63.31        67.27 o
  -5   2  11       1152.62       1216.81        94.97 o
  -4   2  11          0.33        -89.04        89.04 o
  -3   2  11       8581.84       8489.99       306.68 o
  -2   2  11        866.69        780.47        59.35 o
  -1   2  11       1836.70       1874.86        79.42 o
   0   2  11         33.43         37.91        48.25 o
   1   2  11        473.76        339.99       199.83 o
   2   2  11          1.01        -23.41       115.75 o
   3   2  11        274.27        328.65       125.64 o
   4   2  11          0.36        -11.87       114.76 o
   5   2  11       1057.84       1199.01       152.35 o
   6   2  11       1923.03       2134.86       199.83 o
 -12   3  11       2487.47       2576.08       237.43 o
 -11   3  11       1295.05       1359.27       197.86 o
 -10   3  11       1974.91       1895.46       199.83 o
  -9   3  11          0.40         -7.91        63.31 o
  -8   3  11        453.26        476.83       102.88 o
  -7   3  11        821.88        397.69       140.48 o
  -6   3  11       1577.40       1557.12       160.26 o
  -5   3  11      12489.19      12328.39       324.48 o
  -4   3  11        798.88        902.22        77.16 o
  -3   3  11       2485.35       2336.68       114.76 o
  -2   3  11        166.02        116.35        46.73 o
  -1   3  11        493.34        369.34        83.02 o
   0   3  11        878.45        896.81       107.05 o
   1   3  11       1931.09       2110.29       128.69 o
   2   3  11        195.45        131.84       134.54 o
   3   3  11       2243.65        852.23      1190.10 o
   4   3  11       1654.58       1705.52       164.22 o
   5   3  11         18.23        -33.64       102.88 o
   6   3  11         69.66        108.82       160.26 o
 -11   4  11       3340.73       3389.27       249.30 o
 -10   4  11         48.98         11.87        79.14 o
  -9   4  11       2447.27       2388.12       203.79 o
  -8   4  11        146.43        144.43       130.58 o
  -7   4  11        367.19        429.35       150.37 o
  -6   4  11         11.88          5.94        75.19 o
  -5   4  11        451.19        490.68       106.84 o
  -4   4  11        914.86       1102.06       136.52 o
  -3   4  11      11396.58      11946.53       342.29 o
  -2   4  11       6651.82       6684.60       196.26 o
  -1   4  11       1936.12       1640.90       329.43 o
   0   4  11        594.79        597.34        99.07 o
   1   4  11        109.59        136.98        84.78 o
   2   4  11        103.42         78.23        74.93 o
   3   4  11         17.15        -31.90        68.51 o
   4   4  11        124.01        140.48       118.71 o
   5   4  11         22.54        -69.25        69.25 o
 -11   5  11       2420.36       2669.07       221.60 o
 -10   5  11         60.37         -1.98        89.04 o
  -9   5  11       1704.08       1582.85       184.01 o
  -8   5  11         40.18         43.53        89.04 o
  -7   5  11        351.75          7.91       106.84 o
  -6   5  11          5.63        106.84        96.95 o
  -5   5  11        863.03        694.47       132.56 o
  -4   5  11        984.70        971.47       184.01 o
  -3   5  11         20.29        -81.12       104.86 o
  -2   5  11          5.50          5.81        78.30 o
  -1   5  11         14.02         23.93       181.04 o
   0   5  11       4080.17       4476.51       182.03 o
   1   5  11        248.07        347.46        91.57 o
   2   5  11         42.28        -72.15        81.12 o
   3   5  11          2.67        -70.83        70.83 o
   4   5  11        315.00        124.65       124.65 o
 -10   6  11       3892.97       4657.52       265.13 o
  -9   6  11       1518.53       1448.30       176.09 o
  -8   6  11        835.68        834.95       160.26 o
  -7   6  11        359.06        354.16       102.88 o
  -6   6  11          1.63        -37.59        79.14 o
  -5   6  11       1055.37        730.09       170.16 o
  -4   6  11       2647.69       2827.36       205.77 o
  -3   6  11        483.62        277.00       162.24 o
  -2   6  11       3949.00       4229.61       183.08 o
  -1   6  11       1485.16       1429.13       127.29 o
   0   6  11         53.61         15.27       106.84 o
   1   6  11         46.98        -22.94        89.04 o
   2   6  11         21.91        -37.23        90.32 o
  -9   7  11        350.71         79.14       132.56 o
  -8   7  11       2359.93       2109.14       205.77 o
  -7   7  11        782.06       1042.70       168.18 o
  -6   7  11        904.00        654.90       148.39 o
  -5   7  11        134.06          5.94        92.99 o
  -4   7  11         14.46        -49.46        79.14 o
  -3   7  11        149.38        328.44       110.80 o
  -2   7  11        145.88         16.49        90.79 o
  -1   7  11       1332.81       1672.08       171.15 o
   0   7  11       1887.39       2245.29       159.42 o
  -7   8  11          0.50         -7.91        87.06 o
  -6   8  11        770.99        724.15       136.52 o
  -5   8  11          0.40        -25.72        83.10 o
  -4   8  11         37.40        100.91        85.08 o
  -3   8  11         24.85        -55.40        96.95 o
  -2   8  11          9.85        -30.38        85.90 o
  -2 -12  12        160.33        198.19       180.05 o
  -1 -12  12         10.17       -102.88       102.88 o
   0 -12  12         48.71         -7.36        87.23 o
   1 -12  12          9.90        -11.98        86.76 o
   2 -12  12         92.82         82.19       115.75 o
   3 -12  12        641.90        210.18       220.61 o
   4 -12  12          2.72        116.73       120.69 o
   5 -12  12       1873.56       1588.78       199.83 o
   6 -12  12        145.16         59.36       118.71 o
  -4 -11  12        624.86        646.99       174.11 o
  -3 -11  12       1476.96        755.55       900.24 o
  -2 -11  12        205.80         78.82       107.35 o
  -1 -11  12        974.11       1334.85       138.48 o
   0 -11  12        201.16         93.50       126.63 o
   1 -11  12         25.67        -82.42       129.60 o
   2 -11  12        259.62        283.60        99.45 o
   3 -11  12        643.09        553.07       297.77 o
   4 -11  12        973.07        904.20       182.03 o
   5 -11  12       1761.42       1891.50       180.05 o
   6 -11  12        102.16          9.89       134.54 o
   7 -11  12         72.56         -5.94        98.93 o
  -5 -10  12        139.86        180.05       110.80 o
  -4 -10  12        146.01        310.63       152.35 o
  -3 -10  12       1192.86        981.36       162.24 o
  -2 -10  12        130.67         33.11        93.98 o
  -1 -10  12       2124.22       2215.74       151.27 o
   0 -10  12        170.66        216.28        87.61 o
   1 -10  12          1.71         57.88       100.85 o
   2 -10  12       3012.24       3281.30       215.66 o
   3 -10  12        386.80        210.12        94.43 o
   4 -10  12        794.42        739.98       150.37 o
   5 -10  12       1568.62       1646.16       176.09 o
   6 -10  12       1436.07        985.32       164.22 o
   7 -10  12       1184.66       1335.53       219.62 o
   8 -10  12        127.68        -43.53        87.06 o
  -6  -9  12          3.16        -85.08        85.08 o
  -5  -9  12       1112.26       1098.10       187.96 o
  -4  -9  12        411.12        413.52       144.43 o
  -3  -9  12       4573.17       4222.24       271.06 o
  -2  -9  12        118.01         61.81        91.23 o
  -1  -9  12       2535.58       2725.64       363.07 o
   0  -9  12       2445.42       2670.32       148.60 o
   1  -9  12        260.79        222.87        99.92 o
   2  -9  12         29.42        -13.09        73.67 o
   3  -9  12        168.33        181.47       101.67 o
   4  -9  12        100.23         11.87       110.80 o
   5  -9  12        189.35        122.67       102.88 o
   6  -9  12        386.23        312.61       126.63 o
   7  -9  12        171.60        130.58       118.71 o
   8  -9  12       3920.74       3729.58       237.43 o
  -7  -8  12        130.29         75.19       112.78 o
  -6  -8  12        234.26        407.58       134.54 o
  -5  -8  12        451.15        494.64       150.37 o
  -4  -8  12         47.00        100.91       108.82 o
  -3  -8  12       1157.25       1137.67       178.07 o
  -2  -8  12       1883.63       1708.41       201.81 o
  -1  -8  12       3075.30       3431.29       169.71 o
   0  -8  12       3898.20       4142.58       165.75 o
   1  -8  12          2.96        -26.44        79.39 o
   2  -8  12       3759.65       4069.36       161.37 o
   3  -8  12        578.29        699.02       199.83 o
   4  -8  12       3794.33       4426.03       249.30 o
   5  -8  12         36.73        -75.19        75.19 o
   6  -8  12        748.53        478.81       132.56 o
   7  -8  12         36.31        -17.81        87.06 o
   8  -8  12       1106.98       1131.73       164.22 o
   9  -8  12          3.97        124.65        83.10 o
  -8  -7  12        401.14        407.58       195.88 o
  -7  -7  12        265.29         61.34       124.65 o
  -6  -7  12        155.70        130.58       112.78 o
  -5  -7  12         19.20        -55.40        85.08 o
  -4  -7  12       1330.52       1266.28       172.13 o
  -3  -7  12          1.96         51.44       110.80 o
  -2  -7  12       1865.84       1844.71       129.60 o
  -1  -7  12        168.91        142.78        86.03 o
   0  -7  12       1625.11       1812.53       100.91 o
   1  -7  12        137.28        115.77        71.31 o
   2  -7  12       2606.59       2924.98       177.08 o
   3  -7  12         39.61         -7.01        81.26 o
   4  -7  12          0.76         73.21        87.06 o
   5  -7  12        223.60        174.11       108.82 o
   6  -7  12        236.40        178.07        91.01 o
   7  -7  12       1972.20       2121.01       189.94 o
   8  -7  12        723.49        530.25       187.96 o
   9  -7  12        764.08        631.16       191.92 o
  -9  -6  12        444.90        466.94       150.37 o
  -8  -6  12        405.97        366.03       126.63 o
  -7  -6  12          0.97        100.91        96.95 o
  -6  -6  12         12.11        -31.66        81.12 o
  -5  -6  12       1445.80       1195.05       150.37 o
  -4  -6  12        277.78        199.83       122.67 o
  -3  -6  12        839.60       1086.23       132.56 o
  -2  -6  12       2267.62       1968.77        85.83 o
  -1  -6  12         22.79         46.20        49.53 o
   0  -6  12       3903.58       3735.06       212.69 o
   1  -6  12        554.32        673.01       158.28 o
   2  -6  12       1107.70       1129.77        67.11 o
   3  -6  12       1089.14       1088.63       162.24 o
   4  -6  12       2380.76       2453.41       211.71 o
   5  -6  12         18.83        -71.23        71.23 o
   6  -6  12         54.73        -15.83        79.14 o
   7  -6  12        413.26        187.96       138.50 o
   8  -6  12        139.95        116.73        89.04 o
   9  -6  12         11.01         -1.98       102.88 o
 -10  -5  12          3.94         67.27       122.67 o
  -9  -5  12        104.61         -3.96       102.88 o
  -8  -5  12       3128.62       3591.08       239.41 o
  -7  -5  12         55.30        -77.16        77.16 o
  -6  -5  12       3255.66       3413.01       243.36 o
  -5  -5  12          2.83         45.51        92.99 o
  -4  -5  12        637.43        639.07       134.54 o
  -3  -5  12        647.59        514.42        91.01 o
  -2  -5  12       9093.61       9482.26       251.56 o
  -1  -5  12       3579.78       3437.59       106.84 o
   0  -5  12         24.80         72.66        85.08 o
   1  -5  12       7099.61       7465.64       164.30 o
   2  -5  12       3277.88       3135.93        96.95 o
   3  -5  12       3387.67       3542.58       216.65 o
   4  -5  12         26.79        128.61        85.08 o
   5  -5  12       2003.81       2253.58       170.16 o
   6  -5  12         91.82         23.74        96.95 o
   7  -5  12       2463.16       2584.00       195.88 o
   8  -5  12        240.17        249.30       114.76 o
   9  -5  12        487.37        140.48       154.33 o
 -10  -4  12       1364.65       1808.40       217.64 o
  -9  -4  12        587.71        534.21       138.50 o
  -8  -4  12         87.24         39.57        98.93 o
  -7  -4  12        203.10        102.88       142.46 o
  -6  -4  12         33.95         -5.94        81.12 o
  -5  -4  12       6614.89       6562.88       257.21 o
  -4  -4  12       1342.56       1252.43        96.95 o
  -3  -4  12        240.74        180.05        65.29 o
  -2  -4  12        394.84        155.74       129.60 o
  -1  -4  12       2503.08       2572.62        90.91 o
   0  -4  12          6.30         48.09        45.45 o
   1  -4  12       6228.22       6431.27       286.89 o
   2  -4  12       1687.19       1771.24       122.67 o
   3  -4  12       1840.67       1854.67       133.55 o
   4  -4  12       1554.97       1515.58       150.37 o
   5  -4  12       1349.77       1092.16       148.39 o
   6  -4  12       1149.30        890.35       152.35 o
   7  -4  12        147.94         89.04        96.95 o
   8  -4  12         26.57        120.69        77.16 o
   9  -4  12         12.85         63.31        91.01 o
 -11  -3  12        274.26        128.61       114.76 o
 -10  -3  12         94.35         33.64        89.04 o
  -9  -3  12       4181.58       4313.26       245.34 o
  -8  -3  12       1885.15       1927.11       184.01 o
  -7  -3  12       3505.67       3525.79       211.71 o
  -6  -3  12        646.14        732.07       128.61 o
  -5  -3  12       2993.24       2736.35       128.61 o
  -4  -3  12        129.98        166.20        63.31 o
  -3  -3  12        344.90        227.53        67.27 o
  -2  -3  12       2157.78       2285.65        92.99 o
  -1  -3  12       1729.70       1698.81       157.30 o
   0  -3  12      11932.93      12762.92       272.05 o
   1  -3  12       8865.21       9176.67       232.41 o
   2  -3  12        119.57        115.75        47.57 o
   3  -3  12         24.23          9.77        44.68 o
   4  -3  12       1214.49       1202.96       142.46 o
   5  -3  12         11.41        -59.36        85.08 o
   6  -3  12        370.42        385.82       126.63 o
   7  -3  12        554.27        441.22       110.80 o
   8  -3  12        246.85        318.55       114.76 o
 -11  -2  12        199.73        247.32       168.18 o
 -10  -2  12         43.81        142.46        91.01 o
  -9  -2  12        871.00        836.93       140.48 o
  -8  -2  12        334.79        538.17       122.67 o
  -7  -2  12       2307.69       2332.72       182.03 o
  -6  -2  12       3979.39       4105.51       247.32 o
  -5  -2  12       8862.18       8852.07       310.63 o
  -4  -2  12         17.36        -51.44        51.44 o
  -3  -2  12       2710.12       2981.69       128.61 o
  -2  -2  12       3205.66       3044.95       222.59 o
  -1  -2  12        859.32        832.14        64.30 o
   0  -2  12       1090.44       1137.72        68.51 o
   1  -2  12       6184.82       5974.49       143.06 o
   2  -2  12      12375.40      13156.42       435.28 o
   3  -2  12        329.59        195.28        85.01 o
   4  -2  12       4642.96       4766.35       221.60 o
   5  -2  12        761.73        641.05       124.65 o
   6  -2  12          6.91        -63.31        63.31 o
   7  -2  12         71.12         11.87        92.99 o
   8  -2  12         18.51         37.59        75.19 o
 -11  -1  12        634.73        694.47       124.65 o
 -10  -1  12          4.76         47.49        81.12 o
  -9  -1  12       1260.83       1319.70       144.43 o
  -8  -1  12        261.09        148.39       138.50 o
  -7  -1  12       1662.28       1792.57       162.24 o
  -6  -1  12       1873.51       2016.15       166.20 o
  -5  -1  12         29.33        128.61        65.29 o
  -4  -1  12       1933.31       1938.99       116.73 o
  -3  -1  12         30.49         59.36        57.38 o
  -2  -1  12       3967.27       4122.72       105.62 o
  -1  -1  12        512.18        444.95       164.22 o
   0  -1  12        819.29        823.19        61.51 o
   1  -1  12       1671.86       1660.82        72.71 o
   2  -1  12        209.55        264.85        67.27 o
   3  -1  12          8.87         69.70        72.25 o
   4  -1  12       1516.29       1661.99       168.18 o
   5  -1  12       1044.11        914.09       136.52 o
   6  -1  12        508.54        619.29       118.71 o
   7  -1  12        166.20        146.41       100.91 o
   8  -1  12         65.65         83.10        98.93 o
 -11   0  12       1091.27       1175.26       174.11 o
 -10   0  12          0.27         21.76        69.25 o
  -9   0  12          2.91        -19.79        57.38 o
  -8   0  12         84.47         51.44        85.08 o
  -7   0  12       1034.79       1529.43       144.43 o
  -6   0  12      16894.45      18418.39       423.41 o
  -5   0  12        319.32        445.18        85.08 o
  -4   0  12       2148.04       2231.81       120.69 o
  -3   0  12          6.47        -25.72        53.42 o
  -2   0  12       4325.18       4352.09       106.30 o
  -1   0  12        210.97        185.25        47.32 o
   0   0  12        605.26        660.03        58.76 o
   1   0  12         59.37         78.65        55.40 o
   2   0  12       2106.42       2117.34       124.93 o
   3   0  12       3303.11       2753.61       417.48 o
   4   0  12       1350.47       1084.25       160.26 o
   5   0  12        300.40        156.31       114.76 o
   6   0  12         85.07        249.30       112.78 o
   7   0  12        117.44         92.99       144.43 o
 -11   1  12        167.81        178.07       118.71 o
 -10   1  12        638.05        611.37       130.58 o
  -9   1  12          6.94        -17.81        71.23 o
  -8   1  12        158.41        150.37        89.04 o
  -7   1  12        157.81        245.34        85.08 o
  -6   1  12        504.61        496.62       114.76 o
  -5   1  12        278.72        148.39        96.95 o
  -4   1  12      11476.06      11709.10       330.42 o
  -3   1  12       9499.67      10144.06       306.68 o
  -2   1  12        647.60        517.85       190.93 o
  -1   1  12         92.67         84.26        45.51 o
   0   1  12        255.22        104.53       103.87 o
   1   1  12       1945.48       2144.66       127.89 o
   2   1  12         11.58         -5.18        80.04 o
   3   1  12        132.83         89.18       106.84 o
   4   1  12         66.42        -39.57       104.86 o
   5   1  12       4864.26       5173.93       261.17 o
   6   1  12        134.30        225.56       118.71 o
 -11   2  12          5.48         35.61        81.12 o
 -10   2  12         61.41         83.10        96.95 o
  -9   2  12         70.32        146.41        92.99 o
  -8   2  12         12.15         55.40        85.08 o
  -7   2  12        749.84        943.77       168.18 o
  -6   2  12       2367.38       2593.89       191.92 o
  -5   2  12        583.77        599.50       126.63 o
  -4   2  12          0.29         33.64       104.86 o
  -3   2  12        504.93        565.87       126.63 o
  -2   2  12          0.82         55.30        81.76 o
  -1   2  12       3547.28       3704.13       165.57 o
   0   2  12         28.54         14.67       107.83 o
   1   2  12         45.48         56.20        65.71 o
   2   2  12         81.09         32.08        73.56 o
   3   2  12        991.17        724.68       184.01 o
   4   2  12         30.43        -25.72       112.78 o
   5   2  12        104.72         37.59       102.88 o
   6   2  12         47.35         -1.98        92.99 o
 -11   3  12       1976.64       1917.22       215.66 o
 -10   3  12       1097.38       1048.64       164.22 o
  -9   3  12       2734.79       2756.13       201.81 o
  -8   3  12       1036.85       1015.00       136.52 o
  -7   3  12          1.58         87.06        89.04 o
  -6   3  12        401.63        496.62       160.26 o
  -5   3  12       2370.32       2281.28       174.11 o
  -4   3  12        807.28        931.90       142.46 o
  -3   3  12      11578.10      12025.67       348.23 o
  -2   3  12       1037.78        783.39       115.36 o
  -1   3  12        860.40        796.57        98.63 o
   0   3  12        142.62         13.39        93.32 o
   1   3  12        219.26        276.95       172.13 o
   2   3  12        444.03        346.16       107.83 o
   3   3  12        239.27         37.76       168.18 o
   4   3  12        447.91        393.73       130.58 o
   5   3  12        786.42        504.53       156.31 o
 -11   4  12          0.74        180.05       104.86 o
 -10   4  12        369.30        354.16       170.16 o
  -9   4  12       3293.62       3100.40       227.53 o
  -8   4  12        750.21        836.93       140.48 o
  -7   4  12        800.97        710.30       130.58 o
  -6   4  12         50.37         92.99       114.76 o
  -5   4  12          2.71         19.79        69.25 o
  -4   4  12        227.67        189.94       122.67 o
  -3   4  12        474.10        375.93       140.48 o
  -2   4  12       1406.70       1172.37       117.39 o
  -1   4  12       5178.97       5867.09       195.88 o
   0   4  12       3809.21       3728.32       165.02 o
   1   4  12          0.02        111.08        79.14 o
   2   4  12         71.64         27.64        95.01 o
   3   4  12          1.08        -90.30       111.79 o
   4   4  12          1.32        130.58       116.73 o
 -10   5  12        724.65        633.14       148.39 o
  -9   5  12       2799.50       3191.41       241.38 o
  -8   5  12          8.74        -73.21        73.21 o
  -7   5  12       1266.50       1258.36       172.13 o
  -6   5  12         51.28         53.42       110.80 o
  -5   5  12        195.59        187.96        98.93 o
  -4   5  12        663.35        708.32       128.61 o
  -3   5  12         48.82         -3.96       104.86 o
  -2   5  12       1165.62        935.35       117.47 o
  -1   5  12          0.27        -43.85        81.11 o
   0   5  12          2.00         78.39        88.87 o
   1   5  12        122.97        141.96        95.14 o
   2   5  12       1647.18       1949.41       158.28 o
  -9   6  12        936.56        799.34       180.05 o
  -8   6  12       5340.48       5824.87       294.81 o
  -7   6  12        500.75        621.27       130.58 o
  -6   6  12        297.80        164.22       144.43 o
  -5   6  12         37.30         53.42        94.97 o
  -4   6  12         17.15        136.52       100.91 o
  -3   6  12        489.01        429.35       140.48 o
  -2   6  12       2585.49       2468.00       161.37 o
  -1   6  12         12.02        -77.01        77.01 o
   0   6  12       1622.06       1452.86       159.27 o
   1   6  12        759.47        608.04       190.93 o
  -8   7  12        324.46        296.78       142.46 o
  -7   7  12         99.69        231.49       112.78 o
  -6   7  12       1773.86       1964.71       199.83 o
  -5   7  12        668.91        692.50       140.48 o
  -4   7  12          0.76        100.91       102.88 o
  -3   7  12        242.20        364.05       122.67 o
  -2   7  12         27.35        -24.25        84.18 o
  -1 -12  13        474.91        545.97       120.53 o
   0 -12  13         60.87         84.30        96.50 o
   1 -12  13         15.19         61.73       115.75 o
   2 -12  13        253.51        151.27       111.90 o
   3 -12  13         84.05        -15.17        94.86 o
   4 -12  13         65.88        -23.74       130.58 o
  -3 -11  13        246.58         15.42       211.71 o
  -2 -11  13        276.40        418.46       103.53 o
  -1 -11  13       1217.86       1587.83       219.62 o
   0 -11  13        139.09        125.48        89.51 o
   1 -11  13       1398.31       1265.36       154.82 o
   2 -11  13        313.63        487.90       247.32 o
   3 -11  13        473.58        559.98       281.94 o
   4 -11  13        488.77        528.27       140.48 o
   5 -11  13       1102.61        518.38       205.77 o
   6 -11  13         35.73         55.40       122.67 o
  -5 -10  13       1595.61       1968.66       213.68 o
  -4 -10  13          6.04        -81.12        96.95 o
  -3 -10  13        115.56        134.54       134.54 o
  -2 -10  13        146.12        -87.00        87.00 o
  -1 -10  13       1112.02       1068.17       171.15 o
   0 -10  13         25.45         73.74        92.61 o
   1 -10  13        770.94       1305.23       123.09 o
   2 -10  13        152.06        373.62       165.21 o
   3 -10  13         74.12         43.13        97.34 o
   4 -10  13       1487.92       1432.48       197.86 o
   5 -10  13         38.34        -85.08        85.08 o
   6 -10  13       1432.51       1272.21       174.11 o
   7 -10  13        336.73        255.23       144.43 o
  -6  -9  13        242.84        150.37       116.73 o
  -5  -9  13          0.89         -7.91        96.95 o
  -4  -9  13          0.22         69.25       124.65 o
  -3  -9  13       2445.60       1893.48       199.83 o
  -2  -9  13       1847.78       1851.88       138.17 o
  -1  -9  13       2834.46       3036.26       167.89 o
   0  -9  13        680.66        757.06       121.68 o
   1  -9  13        671.48        429.51       378.89 o
   2  -9  13        943.89       1012.44       237.43 o
   3  -9  13        418.20        233.81       117.85 o
   4  -9  13         58.72        -11.87        85.08 o
   5  -9  13        215.85         92.99       104.86 o
   6  -9  13        779.66        510.47       130.58 o
   7  -9  13         62.86        -15.83        92.99 o
  -7  -8  13       1628.02       1798.51       203.79 o
  -6  -8  13          5.44         55.40       108.82 o
  -5  -8  13        850.85       1015.00       154.33 o
  -4  -8  13        696.85        957.62       154.33 o
  -3  -8  13       1291.82       1236.60       158.28 o
  -2  -8  13        924.65        876.50       376.92 o
  -1  -8  13         96.90         99.35       108.82 o
   0  -8  13       1890.49       2121.93       144.19 o
   1  -8  13       1613.32       1892.82       138.32 o
   2  -8  13       2248.93       2324.67       179.06 o
   3  -8  13         14.45          8.15        81.41 o
   4  -8  13       1719.94       2028.02       172.13 o
   5  -8  13         81.52         17.81        89.04 o
   6  -8  13       2203.13       2328.76       201.81 o
   7  -8  13        393.74        690.52       134.54 o
   8  -8  13        637.80        548.06       199.83 o
  -8  -7  13         16.46         67.27        92.99 o
  -7  -7  13          8.24        -49.46        94.97 o
  -6  -7  13        343.49        482.77       130.58 o
  -5  -7  13        173.29        106.84       118.71 o
  -4  -7  13         49.57          7.91       126.63 o
  -3  -7  13        288.31        308.65       134.54 o
  -2  -7  13       3253.02       3296.83       337.34 o
  -1  -7  13        320.89        385.89       144.43 o
   0  -7  13       2417.03       2679.84       221.60 o
   1  -7  13        608.93        723.70       103.20 o
   2  -7  13        329.76        213.06       115.89 o
   3  -7  13         83.50        102.23        81.76 o
   4  -7  13        534.24        512.45       116.73 o
   5  -7  13         41.09        -23.74        85.08 o
   6  -7  13        138.41         81.12       100.91 o
   7  -7  13        210.16        247.32       106.84 o
   8  -7  13          0.14         61.34        85.08 o
  -8  -6  13       2021.83       2221.92       233.47 o
  -7  -6  13        361.67        407.58       124.65 o
  -6  -6  13        160.75         94.97       116.73 o
  -5  -6  13         33.30        -79.14        87.06 o
  -4  -6  13        334.16        245.34       114.76 o
  -3  -6  13        875.80       1092.16       168.18 o
  -2  -6  13       1122.56       1202.82       404.62 o
  -1  -6  13       2107.57       2424.58       128.01 o
   0  -6  13       4151.83       4453.36       162.29 o
   1  -6  13        270.72        212.83       159.27 o
   2  -6  13        891.60        795.07       135.53 o
   3  -6  13       1175.81       1152.98       122.62 o
   4  -6  13        176.15        423.41       104.86 o
   5  -6  13         68.64         59.36       100.91 o
   6  -6  13       1295.19       1147.56       166.20 o
   7  -6  13        118.31        -19.79        83.10 o
   8  -6  13          2.51        144.43        81.12 o
  -9  -5  13        588.96        787.47       207.75 o
  -8  -5  13        386.88        441.22       122.67 o
  -7  -5  13       1561.95       1303.87       170.16 o
  -6  -5  13       1781.56       1877.65       197.86 o
  -5  -5  13          7.31        178.07        91.01 o
  -4  -5  13       1170.65       1307.83       172.13 o
  -3  -5  13        208.04        -69.25       126.63 o
  -2  -5  13       1195.34       1366.39       114.91 o
  -1  -5  13        346.18        258.78       104.86 o
   0  -5  13       7413.39       7767.99       293.82 o
   1  -5  13       5621.76       5632.18       383.84 o
   2  -5  13        931.58        781.18       381.86 o
   3  -5  13       2969.58       3281.30       247.32 o
   4  -5  13       1445.51       1559.10       168.18 o
   5  -5  13        916.00       1111.95       142.46 o
   6  -5  13         79.82         69.25       118.71 o
   7  -5  13        224.27        108.82       134.54 o
   8  -5  13         66.57        162.24        81.12 o
 -10  -4  13        658.67        567.85       168.18 o
  -9  -4  13        497.27        492.66       132.56 o
  -8  -4  13       1636.11       1891.50       199.83 o
  -7  -4  13        948.93       1011.04       154.33 o
  -6  -4  13         35.76        162.24        94.97 o
  -5  -4  13         29.01         23.74       112.78 o
  -4  -4  13        539.82        520.36       116.73 o
  -3  -4  13       3125.68       3533.70       235.45 o
  -2  -4  13        387.97        343.89       171.15 o
  -1  -4  13        656.37        598.52        98.93 o
   0  -4  13        684.81        601.20        86.07 o
   1  -4  13       2956.38       2876.24       160.26 o
   2  -4  13         81.23        107.61        80.24 o
   3  -4  13       2428.99       2635.58       135.69 o
   4  -4  13       1593.82       1800.49       168.18 o
   5  -4  13         44.62         73.21       108.82 o
   6  -4  13        183.62        180.05       148.39 o
   7  -4  13        338.36        195.88       120.69 o
   8  -4  13        332.24         83.10       126.63 o
 -10  -3  13         14.60          5.94        83.10 o
  -9  -3  13        260.85        -15.83       118.71 o
  -8  -3  13         50.03        110.80        91.01 o
  -7  -3  13       6808.04       7443.33       302.72 o
  -6  -3  13        761.44        728.11       132.56 o
  -5  -3  13       6120.48       6946.72       292.83 o
  -4  -3  13          2.58        -43.53        98.93 o
  -3  -3  13       1402.88       1416.65       104.86 o
  -2  -3  13        503.68        529.66        61.51 o
  -1  -3  13          5.95        -21.45        81.12 o
   0  -3  13        334.89        320.54        79.14 o
   1  -3  13       2881.39       3077.60       295.79 o
   2  -3  13      10231.00      10521.51       231.29 o
   3  -3  13       3564.76       3016.27       613.35 o
   4  -3  13          3.28        -85.08        92.99 o
   5  -3  13        113.93        120.69       126.63 o
   6  -3  13        831.06        821.10       132.56 o
   7  -3  13         79.15        -21.76        79.14 o
 -10  -2  13          3.14        -67.27        67.27 o
  -9  -2  13         30.57        158.28        92.99 o
  -8  -2  13        180.80        182.03       132.56 o
  -7  -2  13        943.78       1349.38       150.37 o
  -6  -2  13        147.70        215.66        94.97 o
  -5  -2  13       3299.87       3225.05       201.81 o
  -4  -2  13      11328.14      11964.34       338.33 o
  -3  -2  13       2617.10       2528.60       120.69 o
  -2  -2  13        127.80        110.80        47.57 o
  -1  -2  13        149.10         97.01        62.32 o
   0  -2  13        319.67        376.86        53.85 o
   1  -2  13        481.53        585.82       112.91 o
   2  -2  13         56.09         46.49        78.81 o
   3  -2  13       1416.73        919.17       138.57 o
   4  -2  13       7573.10       7740.12       288.87 o
   5  -2  13       1466.05       1276.17       174.11 o
   6  -2  13       1166.84       1007.09       168.18 o
   7  -2  13        167.41         45.51       102.88 o
 -11  -1  13        170.21        168.18        94.97 o
 -10  -1  13        461.43        399.67       144.43 o
  -9  -1  13         83.21         29.68        85.08 o
  -8  -1  13        549.64        601.48       170.16 o
  -7  -1  13       3919.73       3660.33       217.64 o
  -6  -1  13        907.92        552.02       146.41 o
  -5  -1  13        992.27       1155.48       138.50 o
  -4  -1  13       2422.65       2516.73       209.73 o
  -3  -1  13         28.23        -39.57       108.82 o
  -2  -1  13       2063.85       2093.56       137.51 o
  -1  -1  13        761.88        743.04        93.45 o
   0  -1  13        660.54        637.55       201.81 o
   1  -1  13        447.40        517.07        87.31 o
   2  -1  13       3071.67       2799.54       139.82 o
   3  -1  13        496.75        314.20       208.74 o
   4  -1  13         37.43         27.70       116.73 o
   5  -1  13          0.72         92.99        87.06 o
   6  -1  13        498.18        536.19       136.52 o
   7  -1  13       1044.41        852.76       156.31 o
 -11   0  13        814.79        866.61       164.22 o
 -10   0  13       1903.73       2522.66       201.81 o
  -9   0  13        390.58        150.37       134.54 o
  -8   0  13        110.39          7.91        94.97 o
  -7   0  13          2.12        -43.53        43.53 o
  -6   0  13       1460.74       1895.46       158.28 o
  -5   0  13        119.69        104.86        98.93 o
  -4   0  13      13098.14      13561.03       366.03 o
  -3   0  13         27.16         19.79       102.88 o
  -2   0  13       2239.78       2233.05       255.23 o
  -1   0  13        317.75        268.29        96.95 o
   0   0  13       1548.90       1612.23       108.10 o
   1   0  13         74.43         49.48        81.27 o
   2   0  13          4.49         40.30        99.92 o
   3   0  13       1120.52        890.65       104.48 o
   4   0  13       1037.21       1307.83       148.39 o
   5   0  13       2075.59       2124.97       231.49 o
   6   0  13        339.19        227.53       132.56 o
 -11   1  13         45.93         63.31       100.91 o
 -10   1  13       1432.13       1602.63       189.94 o
  -9   1  13         64.25         -9.89        73.21 o
  -8   1  13          7.28         15.83        69.25 o
  -7   1  13        150.65         45.51       102.88 o
  -6   1  13         13.36         49.46       108.82 o
  -5   1  13          0.34          7.91        89.04 o
  -4   1  13        818.86        678.65       132.56 o
  -3   1  13        541.07        480.79       130.58 o
  -2   1  13       4162.36       4014.49       157.28 o
  -1   1  13       5514.97       6010.79       481.78 o
   0   1  13         49.48         32.52        76.80 o
   1   1  13        155.42         90.16       131.57 o
   2   1  13          1.24        -70.03        74.11 o
   3   1  13        204.80        -47.76       180.05 o
   4   1  13         61.78         11.87        92.99 o
   5   1  13        159.27        -83.10        92.99 o
 -10   2  13       3044.55       3323.98       233.47 o
  -9   2  13          0.69         35.61        89.04 o
  -8   2  13         65.28         17.81        81.12 o
  -7   2  13         90.26        110.80        85.08 o
  -6   2  13        544.22        552.02       124.65 o
  -5   2  13       4024.25       4732.71       265.13 o
  -4   2  13       1893.46       1952.84       189.94 o
  -3   2  13        650.26        819.12       144.43 o
  -2   2  13         23.26         -4.56        67.87 o
  -1   2  13        697.32        621.94       110.29 o
   0   2  13         18.68        -81.98        81.98 o
   1   2  13       2001.41       2121.31       153.72 o
   2   2  13         49.56         56.12        83.19 o
   3   2  13        229.33        130.80       165.21 o
   4   2  13        243.16         87.06       136.52 o
 -10   3  13       1545.46       1468.09       187.96 o
  -9   3  13       2804.29       2963.88       225.56 o
  -8   3  13         19.23         89.04        94.97 o
  -7   3  13       1116.17       1054.57       156.31 o
  -6   3  13        396.59        427.37       106.84 o
  -5   3  13          7.31         49.46        77.16 o
  -4   3  13        410.60        288.87       174.11 o
  -3   3  13       4534.61       4259.83       249.30 o
  -2   3  13        199.65        135.82        84.56 o
  -1   3  13       5217.74       5677.24       211.54 o
   0   3  13        758.59       1048.13       120.72 o
   1   3  13         59.80         -0.80        84.22 o
   2   3  13         35.10         11.49        82.72 o
   3   3  13         21.78         31.54        82.81 o
 -10   4  13        251.35        395.71       134.54 o
  -9   4  13          0.39         79.14       106.84 o
  -8   4  13        316.82        435.28       128.61 o
  -7   4  13       1728.70       1847.97       187.96 o
  -6   4  13       1105.73       1297.93       154.33 o
  -5   4  13        123.42        215.66        96.95 o
  -4   4  13        535.53        504.53       132.56 o
  -3   4  13          7.42          3.96       100.91 o
  -2   4  13         25.51         49.86       102.07 o
  -1   4  13        325.95        284.26       114.91 o
   0   4  13       1234.58       1238.49       128.46 o
   1   4  13       1244.93       1248.13       125.16 o
   2   4  13       1169.68       1384.01       168.18 o
  -9   5  13       3440.96       3098.42       265.13 o
  -8   5  13       1692.51       1115.91       199.83 o
  -7   5  13       1942.73       2006.26       221.60 o
  -6   5  13         10.36        142.46        92.99 o
  -5   5  13       1066.03       1131.73       156.31 o
  -4   5  13          1.42         73.21        96.95 o
  -3   5  13        726.83        650.95       152.35 o
  -2   5  13       1478.98       1412.67       228.52 o
  -1   5  13         23.24        -32.82        94.36 o
   0   5  13        883.18       1024.61       125.08 o
   1   5  13          1.43        -74.03       130.58 o
  -7   6  13        228.76         53.42       104.86 o
  -6   6  13       4518.15       4578.38       277.00 o
  -5   6  13          2.92         47.49       102.88 o
  -4   6  13          4.90        130.58        85.08 o
  -3   6  13          4.00        -35.61        89.04 o
  -2   6  13         13.22        -17.03        88.04 o
  -1   6  13        400.64        451.79       112.46 o
  -2 -11  14         83.16         35.28       100.30 o
  -1 -11  14        285.56         95.64       149.21 o
   0 -11  14        229.31        236.54       152.35 o
   1 -11  14       1343.40       1720.94       379.88 o
   2 -11  14        157.92         39.38        97.41 o
   3 -11  14        940.49        871.88       131.15 o
   4 -11  14         94.37         11.87        96.95 o
  -4 -10  14         35.71         29.68       110.80 o
  -3 -10  14       2559.94       2675.01       269.08 o
  -2 -10  14          6.25        -30.09        91.68 o
  -1 -10  14        454.84        429.04       120.72 o
   0 -10  14       1012.14       1096.77       253.26 o
   1 -10  14        204.68         26.65        92.52 o
   2 -10  14         37.71         54.86        83.60 o
   3 -10  14        470.76        587.47       223.58 o
   4 -10  14         65.99          9.89       104.86 o
   5 -10  14        314.87         31.66       126.63 o
   6 -10  14        985.93        969.49       170.16 o
  -5  -9  14        129.12         31.66        89.04 o
  -4  -9  14        390.68        488.70       142.46 o
  -3  -9  14        345.37        241.38       146.41 o
  -2  -9  14        382.16        442.43       106.75 o
  -1  -9  14       2475.38       2458.91       302.72 o
   0  -9  14       2223.76       2447.11       261.17 o
   1  -9  14       1132.72       1141.45       147.20 o
   2  -9  14        771.05        915.19       285.90 o
   3  -9  14          4.99         26.84       107.83 o
   4  -9  14        360.89        184.01       166.20 o
   5  -9  14        102.40         -3.96        94.97 o
   6  -9  14        428.35        231.49       126.63 o
  -6  -8  14        540.20        437.26       168.18 o
  -5  -8  14        856.59        967.51       168.18 o
  -4  -8  14        155.49        324.48       110.80 o
  -3  -8  14       1471.06       1569.00       178.07 o
  -2  -8  14        916.97        704.95       289.86 o
  -1  -8  14       1448.13       1899.81       143.40 o
   0  -8  14       2853.54       3150.51       182.49 o
   1  -8  14         74.18         64.17       158.28 o
   2  -8  14       1932.28       2171.85       148.76 o
   3  -8  14         30.40         19.45        66.03 o
   4  -8  14        735.93        813.19       142.46 o
   5  -8  14         54.96        -71.23        71.23 o
   6  -8  14       1105.20        755.81       182.03 o
   7  -8  14          4.16          3.96        75.19 o
  -7  -7  14          3.35        -83.10        83.10 o
  -6  -7  14          1.54        154.33       108.82 o
  -5  -7  14        351.26         83.10       108.82 o
  -4  -7  14        451.89        464.96       138.50 o
  -3  -7  14          4.98        -85.08        85.08 o
  -2  -7  14        166.02        113.86        92.09 o
  -1  -7  14        133.58        248.25        92.61 o
   0  -7  14       5240.78       5570.74       463.97 o
   1  -7  14        189.81         80.22        97.94 o
   2  -7  14       2822.82       3041.90       332.40 o
   3  -7  14       1509.68       1688.10       146.89 o
   4  -7  14         31.51          1.98       108.82 o
   5  -7  14         86.24        112.78        89.04 o
   6  -7  14         90.24         73.21       112.78 o
   7  -7  14         70.41        -67.27        94.97 o
  -8  -6  14       1254.71       1418.63       180.05 o
  -7  -6  14        335.39        265.13       142.46 o
  -6  -6  14       2698.21       3052.91       225.56 o
  -5  -6  14        324.18        320.53       120.69 o
  -4  -6  14         11.11        116.73       130.58 o
  -3  -6  14          3.79        -11.87       110.80 o
  -2  -6  14        849.94        687.08       380.87 o
  -1  -6  14          8.21         68.71        83.91 o
   0  -6  14        637.66        749.36       116.76 o
   1  -6  14       3691.68       3983.32       165.43 o
   2  -6  14       2361.33       2344.31       135.17 o
   3  -6  14        415.54        450.65       107.56 o
   4  -6  14        915.69        846.82       144.43 o
   5  -6  14        409.15        211.71       132.56 o
   6  -6  14          0.23        110.80       102.88 o
   7  -6  14         52.95         -5.94        75.19 o
  -8  -5  14        289.10        336.35       108.82 o
  -7  -5  14        194.84         61.34       148.39 o
  -6  -5  14        281.57        314.59       118.71 o
  -5  -5  14       2898.20       3096.44       241.38 o
  -4  -5  14       1047.30       1141.63       172.13 o
  -3  -5  14         68.65         79.14        98.93 o
  -2  -5  14        102.92        145.85       111.79 o
  -1  -5  14          8.82          2.05        98.93 o
   0  -5  14       1235.89       1495.52       197.86 o
   1  -5  14         10.16        -12.23        79.71 o
   2  -5  14       1300.70       1140.85       131.57 o
   3  -5  14       2814.81       3023.32       164.33 o
   4  -5  14       1036.60       1400.82       162.24 o
   5  -5  14       1492.06       1400.82       170.16 o
   6  -5  14        233.45        205.77       108.82 o
   7  -5  14          0.88        -51.44        51.44 o
  -9  -4  14        127.65        110.80       106.84 o
  -8  -4  14       1797.53       1796.53       237.43 o
  -7  -4  14       1102.29       1125.80       156.31 o
  -6  -4  14       1863.87       2010.21       205.77 o
  -5  -4  14       2071.50       1919.20       189.94 o
  -4  -4  14        141.29         57.38        96.95 o
  -3  -4  14        445.70        597.52       134.54 o
  -2  -4  14       2696.25       2954.37       154.64 o
  -1  -4  14         58.42         80.71        84.56 o
   0  -4  14        515.14        441.35        98.27 o
   1  -4  14       1763.52       1740.37       312.61 o
   2  -4  14        374.62        321.43        97.90 o
   3  -4  14       1610.55       1627.39       120.96 o
   4  -4  14        144.28         35.61       100.91 o
   5  -4  14        860.08        832.97       164.22 o
   6  -4  14       1455.14       1278.15       193.90 o
   7  -4  14         18.88        104.86       102.88 o
  -9  -3  14        129.94        114.76       114.76 o
  -8  -3  14        234.06        -21.76       104.86 o
  -7  -3  14         17.10        118.71        92.99 o
  -6  -3  14        139.64        -53.42       100.91 o
  -5  -3  14       7049.13       7451.25       338.33 o
  -4  -3  14         33.79         67.27       124.65 o
  -3  -3  14       3805.06       3875.99       223.58 o
  -2  -3  14         33.82        188.60        78.31 o
  -1  -3  14        144.91        -27.00        81.95 o
   0  -3  14        264.04        142.23        92.31 o
   1  -3  14        308.99        253.84        97.23 o
   2  -3  14        367.64        344.95        78.91 o
   3  -3  14        499.00        529.35       149.38 o
   4  -3  14       6364.05       6713.25       286.89 o
   5  -3  14        876.98       1034.79       160.26 o
   6  -3  14          1.69         49.46       122.67 o
 -10  -2  14          1.17        -71.23        71.23 o
  -9  -2  14         66.55         33.64        91.01 o
  -8  -2  14         38.70        102.88       116.73 o
  -7  -2  14        316.00        176.09       118.71 o
  -6  -2  14        352.41        342.29       114.76 o
  -5  -2  14       1547.78       1303.87       168.18 o
  -4  -2  14         11.75        134.54       120.69 o
  -3  -2  14       1364.03       1689.69       180.05 o
  -2  -2  14      10191.82      10791.60       243.77 o
  -1  -2  14        452.78        353.89       125.64 o
   0  -2  14        327.56        288.02       117.12 o
   1  -2  14          1.40        -25.80        86.91 o
   2  -2  14         43.17         70.24        69.58 o
   3  -2  14         53.59         -7.70        81.98 o
   4  -2  14         32.54        128.61        89.04 o
   5  -2  14         20.85        -43.53        96.95 o
   6  -2  14       1896.28       1776.74       185.98 o
 -10  -1  14        107.68          5.94       108.82 o
  -9  -1  14         12.70        -27.70        87.06 o
  -8  -1  14        692.25        736.02       146.41 o
  -7  -1  14         22.78         55.40        91.01 o
  -6  -1  14       2882.84       3232.96       237.43 o
  -5  -1  14       2829.19       2833.29       207.75 o
  -4  -1  14       2267.44       2033.96       172.13 o
  -3  -1  14       1116.60        803.29       158.28 o
  -2  -1  14       3328.03       3508.82       156.69 o
  -1  -1  14          6.98        -15.88        73.44 o
   0  -1  14       1587.97       1831.28       133.56 o
   1  -1  14       1204.79       1182.60       110.90 o
   2  -1  14        167.73        114.11       135.53 o
   3  -1  14        942.15       1077.16       243.36 o
   4  -1  14       1307.44        927.94       187.96 o
   5  -1  14         28.22        172.13       148.39 o
   6  -1  14        125.72        187.96       118.71 o
 -10   0  14        872.38        880.46       180.05 o
  -9   0  14        214.98         87.06       130.58 o
  -8   0  14       1514.91       1654.07       174.11 o
  -7   0  14         14.49        -15.83        69.25 o
  -6   0  14        205.01        205.77        89.04 o
  -5   0  14         44.25        134.54        81.12 o
  -4   0  14       1034.02       1153.50       152.35 o
  -3   0  14        485.54        641.05       128.61 o
  -2   0  14       9315.96       9499.29       229.44 o
  -1   0  14        232.55        339.40        78.31 o
   0   0  14        563.57        560.42       107.29 o
   1   0  14        187.21        119.14       100.21 o
   2   0  14        122.56         49.39        92.52 o
   3   0  14         58.48         94.12        75.98 o
   4   0  14          2.56         77.16       104.86 o
   5   0  14        807.01        706.35       164.22 o
 -10   1  14        178.46        162.24       112.78 o
  -9   1  14          1.33         89.04        91.01 o
  -8   1  14       1189.56       1351.35       185.98 o
  -7   1  14        168.41         17.81        94.97 o
  -6   1  14        704.71        563.89       150.37 o
  -5   1  14        282.54        -89.04        89.04 o
  -4   1  14         57.35        -29.68        87.06 o
  -3   1  14        243.49        237.43       100.91 o
  -2   1  14        753.23        444.28       198.85 o
  -1   1  14        716.83        656.64       107.88 o
   0   1  14        957.63        899.76       151.36 o
   1   1  14       3182.73       3428.83       162.22 o
   2   1  14          5.42        -36.60        78.35 o
   3   1  14        486.91        162.50       196.87 o
   4   1  14         34.71         -9.89        98.93 o
 -10   2  14       1932.51       1840.06       241.38 o
  -9   2  14       1533.74       1685.73       187.96 o
  -8   2  14       2587.25       2520.68       245.34 o
  -7   2  14         56.18        -19.79        81.12 o
  -6   2  14        181.32        257.21       104.86 o
  -5   2  14         11.42          3.96        92.99 o
  -4   2  14        928.95       1062.49       154.33 o
  -3   2  14       6105.05       6808.22       316.57 o
  -2   2  14        202.43        102.37        87.48 o
  -1   2  14        592.06        603.03       176.09 o
   0   2  14          7.84        -50.24        78.41 o
   1   2  14        624.88        603.58        99.21 o
   2   2  14        110.43        241.27       116.47 o
   3   2  14        644.96        381.94       113.76 o
  -9   3  14        783.22        637.10       154.33 o
  -8   3  14        314.36        221.60       112.78 o
  -7   3  14       2212.58       1994.39       205.77 o
  -6   3  14          0.46        -15.83        77.16 o
  -5   3  14        252.57        239.41       110.80 o
  -4   3  14        138.00         73.21       104.86 o
  -3   3  14        161.72          7.91       120.69 o
  -2   3  14       1107.99        837.96       654.90 o
  -1   3  14       2807.24       3165.91       170.41 o
   0   3  14        457.20        352.81       183.02 o
   1   3  14       1398.35       1295.14       142.46 o
   2   3  14        473.20        537.21       122.02 o
  -8   4  14         49.62        -33.64       100.91 o
  -7   4  14          1.36         37.59        92.99 o
  -6   4  14         56.42        -43.53        92.99 o
  -5   4  14        685.77        591.59       146.41 o
  -4   4  14        386.34        528.27       124.65 o
  -3   4  14        568.71        870.57       178.07 o
  -2   4  14       1455.58       1293.32       143.11 o
  -1   4  14         53.34        105.02       103.50 o
   0   4  14         28.97         45.12       103.27 o
  -7   5  14       1366.25        825.06       172.13 o
  -6   5  14       1383.91       1100.08       189.94 o
  -5   5  14        606.31        520.36       164.22 o
  -4   5  14          4.11         41.55       104.86 o
  -3   5  14        320.59        462.98       138.50 o
  -2   5  14         39.05        162.23        82.53 o
   1 -11  15        400.13        173.31       117.47 o
  -2 -10  15         15.59         57.42        92.40 o
  -1 -10  15       3066.04       3385.82       218.04 o
   0 -10  15          6.51        106.32       100.62 o
   1 -10  15        247.70         90.11       107.48 o
   2 -10  15       1740.00       1775.24       156.91 o
   3 -10  15          1.77        -15.21        91.06 o
   4 -10  15          5.63        -87.06        92.99 o
  -4  -9  15        172.30        245.34       142.46 o
  -3  -9  15         19.06        -31.66       118.71 o
  -2  -9  15         14.63        -39.74        74.76 o
  -1  -9  15        200.97        302.69       101.87 o
   0  -9  15        646.74        555.99       118.89 o
   1  -9  15        904.64        848.15       139.57 o
   2  -9  15       2845.17       3065.63       192.69 o
   3  -9  15        804.90        655.16       188.95 o
   4  -9  15        926.37       1371.14       209.73 o
   5  -9  15        160.13        273.04       120.69 o
  -5  -8  15        242.26         65.29       148.39 o
  -4  -8  15        449.23        405.60       140.48 o
  -3  -8  15        414.75        387.80       144.43 o
  -2  -8  15        585.29        568.69       389.78 o
  -1  -8  15        790.18        687.55       111.08 o
   0  -8  15        165.08         27.70       132.56 o
   1  -8  15        465.08        199.65       103.45 o
   2  -8  15       1948.23       2064.10       207.75 o
   3  -8  15        853.31        953.44       256.22 o
   4  -8  15        889.83        542.12       187.96 o
   5  -8  15          8.11        -35.61        89.04 o
   6  -8  15         70.94        -33.64        83.10 o
  -6  -7  15       1130.50       1036.76       193.90 o
  -5  -7  15         12.48        122.67        92.99 o
  -4  -7  15        100.67         11.87       112.78 o
  -3  -7  15       1531.83       1808.40       187.96 o
  -2  -7  15         14.64        -11.57        87.06 o
  -1  -7  15        194.41        218.26       146.41 o
   0  -7  15        530.57        634.16       171.15 o
   1  -7  15        134.22         81.93       103.88 o
   2  -7  15       5005.43       5083.76       212.47 o
   3  -7  15         12.30         28.62       106.84 o
   4  -7  15        793.74       1013.02       146.41 o
   5  -7  15       1004.91       1157.46       158.28 o
   6  -7  15        250.96        184.01       108.82 o
  -7  -6  15          0.69          1.98        89.04 o
  -6  -6  15       2185.96       2599.82       245.34 o
  -5  -6  15          0.02        164.22       118.71 o
  -4  -6  15       2922.76       3292.32       217.64 o
  -3  -6  15          0.48         91.01       108.82 o
  -2  -6  15        129.72         75.19        98.06 o
  -1  -6  15         61.18        215.21        85.83 o
   0  -6  15        448.82        385.01       230.50 o
   1  -6  15        108.10         52.26        90.67 o
   2  -6  15        169.48        198.54        79.04 o
   3  -6  15       3543.91       3667.74       281.94 o
   4  -6  15        805.68        712.28       182.03 o
   5  -6  15        537.93        320.53       128.61 o
   6  -6  15         67.13         65.29        87.06 o
  -8  -5  15        867.49        892.33       150.37 o
  -7  -5  15         98.40         -9.89       120.69 o
  -6  -5  15        518.75        389.78       138.50 o
  -5  -5  15          7.21        -53.42        98.93 o
  -4  -5  15        103.25         61.34       122.67 o
  -3  -5  15       3778.03       3593.06       277.00 o
  -2  -5  15         64.50         21.44        90.17 o
  -1  -5  15         24.21        -77.37        79.42 o
   0  -5  15          0.38         23.99        90.02 o
   1  -5  15        222.31         33.94       116.73 o
   2  -5  15        443.62        371.42       294.81 o
   3  -5  15         27.76        -43.42       104.86 o
   4  -5  15          0.18         57.38        91.01 o
   5  -5  15       1121.23       1070.40       223.58 o
   6  -5  15        785.07       1135.69       154.33 o
  -8  -4  15        133.88         55.40       112.78 o
  -7  -4  15       1415.90       1555.15       229.51 o
  -6  -4  15        848.95        864.63       152.35 o
  -5  -4  15       1631.88       1535.36       172.13 o
  -4  -4  15       2262.02       2388.12       213.68 o
  -3  -4  15       2213.29       2045.83       205.77 o
  -2  -4  15        188.72        130.45       123.66 o
  -1  -4  15        165.51        344.16        83.91 o
   0  -4  15       2173.82       2403.69       160.26 o
   1  -4  15        207.55         90.98       158.28 o
   2  -4  15       1373.35       1766.94       136.90 o
   3  -4  15       1314.90       1280.79       243.36 o
   4  -4  15          3.94         45.51       102.88 o
   5  -4  15       1011.57       1016.98       160.26 o
   6  -4  15        103.52         -9.89       100.91 o
  -9  -3  15        294.41        261.17       132.56 o
  -8  -3  15          7.91        -11.87        67.27 o
  -7  -3  15        216.87         25.72        89.04 o
  -6  -3  15        305.06        138.50       108.82 o
  -5  -3  15         54.06        102.88        94.97 o
  -4  -3  15       1389.65       1286.06       176.09 o
  -3  -3  15       5300.05       6070.21       304.70 o
  -2  -3  15        200.67        224.57        90.94 o
  -1  -3  15       1145.85       1128.36       116.10 o
   0  -3  15        122.97        177.08        83.94 o
   1  -3  15          3.45         38.31        92.97 o
   2  -3  15        147.72        -45.54       105.85 o
   3  -3  15        138.34        172.49        92.21 o
   4  -3  15        847.83        979.39       156.31 o
   5  -3  15         11.01        -96.95        96.95 o
  -9  -2  15        560.21        476.83       217.64 o
  -8  -2  15        217.91        255.23       100.91 o
  -7  -2  15        378.24        447.15       154.33 o
  -6  -2  15        241.87        288.87       132.56 o
  -5  -2  15        953.97       1295.96       162.24 o
  -4  -2  15       1344.23       1137.67       174.11 o
  -3  -2  15        637.51        532.23       195.88 o
  -2  -2  15        196.87        -10.41       103.50 o
  -1  -2  15          0.16        110.06        83.63 o
   0  -2  15       4814.41       5217.26       184.61 o
   1  -2  15          0.04        -34.99        79.71 o
   2  -2  15        564.34        637.74        99.97 o
   3  -2  15         29.23        -93.98        93.98 o
   4  -2  15        327.44        187.96       108.82 o
   5  -2  15         15.07         63.31        89.04 o
  -9  -1  15       2687.44       3124.14       251.28 o
  -8  -1  15        204.11         83.10       112.78 o
  -7  -1  15         36.97        -17.81        79.14 o
  -6  -1  15       1309.82       1325.63       176.09 o
  -5  -1  15        567.60        809.23       134.54 o
  -4  -1  15       7012.83       8076.47       338.33 o
  -3  -1  15        343.60        255.23       134.54 o
  -2  -1  15       2148.30       2033.55       139.82 o
  -1  -1  15        101.57        162.24        75.51 o
   0  -1  15       1819.17       1792.77       143.36 o
   1  -1  15          5.87        105.95       100.91 o
   2  -1  15        523.64        473.06       111.67 o
   3  -1  15        694.04        301.26       346.25 o
   4  -1  15        264.67        437.26       124.65 o
  -9   0  15        460.27        -57.38       134.54 o
  -8   0  15       1123.76       1183.18       162.24 o
  -7   0  15         13.45          5.94        83.10 o
  -6   0  15        547.64        567.85       120.69 o
  -5   0  15         13.10        -23.74        71.23 o
  -4   0  15       1090.42       1050.61       170.16 o
  -3   0  15         27.54         81.12       124.65 o
  -2   0  15       1056.87       1243.17       133.34 o
  -1   0  15       2161.29       2736.94       138.42 o
   0   0  15       2408.81       2464.21       270.07 o
   1   0  15        341.37        530.28       111.79 o
   2   0  15         27.08         -0.85        80.24 o
   3   0  15         36.89        -48.97        75.19 o
   4   0  15         39.44        -49.46        94.97 o
  -9   1  15        146.32        -43.53       100.91 o
  -8   1  15        419.16        375.93       142.46 o
  -7   1  15          9.78        -43.53        69.25 o
  -6   1  15        366.39        211.71       124.65 o
  -5   1  15          0.57        -57.38        57.38 o
  -4   1  15        993.62       1074.36       166.20 o
  -3   1  15        747.24        605.44       150.37 o
  -2   1  15         87.03         58.20        85.35 o
  -1   1  15        498.88        351.80       106.97 o
   0   1  15        718.28        967.35       181.04 o
   1   1  15        460.97        332.96       103.86 o
   2   1  15         36.20        215.76        94.60 o
   3   1  15        463.58        247.73       291.84 o
  -8   2  15        905.45        925.96       164.22 o
  -7   2  15       1511.59       1343.44       195.88 o
  -6   2  15       2112.39       2388.12       223.58 o
  -5   2  15         21.49         69.25        96.95 o
  -4   2  15        466.19        389.78       184.01 o
  -3   2  15         21.55        322.50        94.97 o
  -2   2  15        474.57        277.84        92.21 o
  -1   2  15       4397.79       4723.30       191.61 o
   0   2  15         57.27        -33.05       109.81 o
   1   2  15        401.92        315.08        98.93 o
  -7   3  15        925.30        769.66       191.92 o
  -6   3  15         15.21        -27.70        92.99 o
  -5   3  15        829.39        302.72       148.39 o
  -4   3  15         12.02          0.00       102.88 o
  -3   3  15         57.14         69.25       100.91 o
  -2   3  15        139.11         69.50       109.23 o
  -1   3  15        138.72        160.43       100.47 o
   0   3  15        406.00        466.99       103.88 o
  -6   4  15         50.41         -3.96       120.69 o
  -5   4  15          6.64        -23.74       108.82 o
  -4   4  15          4.18         83.10       104.86 o
  -3   4  15        126.17         23.74       110.80 o
  -2   4  15          2.03        -75.07        93.98 o
  -2  -9  16        232.16        187.30       119.56 o
  -1  -9  16         65.08        153.66        93.61 o
   0  -9  16         14.63         85.26        92.21 o
   1  -9  16          4.89         33.82       121.68 o
   2  -9  16        806.50        740.17       132.63 o
   3  -9  16        189.78        221.64       107.83 o
  -4  -8  16       1318.65       1808.40       209.73 o
  -3  -8  16          6.33        257.21       114.76 o
  -2  -8  16        283.71        169.17       100.70 o
  -1  -8  16         32.11         39.79       100.27 o
   0  -8  16       1040.94       1052.59       144.46 o
   1  -8  16        319.70        158.00       113.96 o
   2  -8  16         76.79        -58.69        89.85 o
   3  -8  16          9.89        -23.74        86.71 o
   4  -8  16        628.69        429.35       152.35 o
  -5  -7  16        555.50        637.10       142.46 o
  -4  -7  16       1533.86       1814.34       209.73 o
  -3  -7  16         62.33        273.04       112.78 o
  -2  -7  16        294.25        245.96       112.78 o
  -1  -7  16       1867.58       1997.83       146.20 o
   0  -7  16        222.74        122.25       122.02 o
   1  -7  16        456.34        607.66       231.49 o
   2  -7  16        848.87        632.33       158.28 o
   3  -7  16         51.66        -22.06        83.67 o
   4  -7  16       1384.45       1351.35       182.03 o
  -6  -6  16         33.69        -45.51       112.78 o
  -5  -6  16        381.62        201.81       174.11 o
  -4  -6  16        861.82       1082.27       184.01 o
  -3  -6  16        198.01        122.67       182.03 o
  -2  -6  16       1598.06       1462.61       163.23 o
  -1  -6  16          3.53        -81.04        84.63 o
   0  -6  16        340.67        251.52       101.23 o
   1  -6  16        159.11         39.77        77.64 o
   2  -6  16        558.73        635.49       277.99 o
   3  -6  16       1053.85       1272.07       227.53 o
   4  -6  16         51.25        -83.10        98.93 o
  -7  -5  16        197.98        -37.59       134.54 o
  -6  -5  16       1205.18       1499.75       213.68 o
  -5  -5  16         94.20        170.16       114.76 o
  -4  -5  16        355.77        231.49       144.43 o
  -3  -5  16         36.32          3.96       118.71 o
  -2  -5  16        172.15        172.99        80.57 o
  -1  -5  16       2143.34       2257.63       165.21 o
   0  -5  16          3.19        125.17        86.07 o
   1  -5  16        104.45         25.08       165.21 o
   2  -5  16         11.17         19.99        82.51 o
   3  -5  16        809.57        501.08       128.14 o
   4  -5  16        124.21         87.06       136.52 o
  -7  -4  16        905.95        914.09       187.96 o
  -6  -4  16        172.72        280.96       120.69 o
  -5  -4  16       3195.15       3391.25       255.23 o
  -4  -4  16        131.02        106.84       126.63 o
  -3  -4  16       1553.97       1462.15       166.20 o
  -2  -4  16        809.33        625.76       213.68 o
  -1  -4  16       2217.54       2423.10       171.25 o
   0  -4  16        311.70        338.45        91.63 o
   1  -4  16         97.89         -2.15        93.50 o
   2  -4  16       1292.57       1375.72       156.31 o
   3  -4  16        377.59        282.50       114.73 o
   4  -4  16       1044.08       1094.14       193.90 o
  -7  -3  16         15.05        106.84        94.97 o
  -6  -3  16          9.81        -69.25        69.25 o
  -5  -3  16        640.45        433.30       144.43 o
  -4  -3  16        177.94         91.01       126.63 o
  -3  -3  16         56.74         51.44        98.93 o
  -2  -3  16       2831.62       2975.39       164.79 o
  -1  -3  16       1421.23       1872.21       138.32 o
   0  -3  16         50.93         42.38       128.61 o
   1  -3  16        409.66        396.31       269.08 o
   2  -3  16        169.03         57.83       102.49 o
   3  -3  16        254.61        -56.39       107.89 o
   4  -3  16        128.85         29.68       102.88 o
  -8  -2  16        219.58         89.04       128.61 o
  -7  -2  16        222.07         65.29       110.80 o
  -6  -2  16         67.78        -61.34        61.34 o
  -5  -2  16       1300.21       1776.74       164.22 o
  -4  -2  16        778.30       1068.42       148.39 o
  -3  -2  16        403.19        383.84       134.54 o
  -2  -2  16        934.13        843.60       218.63 o
  -1  -2  16        628.76        716.41       132.10 o
   0  -2  16        175.94         90.94        89.84 o
   1  -2  16        146.35         94.65       104.86 o
   2  -2  16       1285.19       1525.95       161.25 o
   3  -2  16          2.15         96.65        80.82 o
  -8  -1  16       1582.53       1058.53       195.88 o
  -7  -1  16       1205.77        722.17       158.28 o
  -6  -1  16         73.11         19.79        89.04 o
  -5  -1  16         26.25        -15.83       106.84 o
  -4  -1  16        473.48        607.42       136.52 o
  -3  -1  16        410.59        168.18       124.65 o
  -2  -1  16       7221.81       8611.20       422.42 o
  -1  -1  16        189.50        305.05       189.94 o
   0  -1  16        737.68        810.30       112.91 o
   1  -1  16          3.70         14.14        84.63 o
   2  -1  16        587.58        831.66       114.35 o
   3  -1  16         20.16        -57.59        76.61 o
  -7   0  16          9.80         55.40        98.93 o
  -6   0  16        428.05        162.24       136.52 o
  -5   0  16        222.53         96.95        91.01 o
  -4   0  16          6.92        164.22       106.84 o
  -3   0  16         60.87         35.61       142.46 o
  -2   0  16       1192.98       1035.15       124.90 o
  -1   0  16          1.69        -21.04        86.91 o
   0   0  16        482.08        734.43       212.69 o
   1   0  16       1663.57       1500.85       222.59 o
   2   0  16        246.77        202.82       109.81 o
  -7   1  16         12.16        -81.12        81.12 o
  -6   1  16        140.25        110.80       106.84 o
  -5   1  16         26.03         21.76        89.04 o
  -4   1  16         44.70         47.49        96.95 o
  -3   1  16          1.92         59.36       110.80 o
  -2   1  16        975.53        903.95       150.37 o
  -1   1  16       1193.13       1295.34       136.27 o
   0   1  16         33.18         20.94        89.84 o
   1   1  16        492.39        208.81       107.89 o
  -6   2  16         87.24        -83.10        87.06 o
  -5   2  16        933.13        664.80       164.22 o
  -4   2  16        611.45        443.20       209.73 o
  -3   2  16          2.55        -35.61       100.91 o
  -2   2  16        139.74        166.61        95.01 o
  -1   2  16        103.86        -66.28        66.28 o
  -2  -8  17        960.15       1350.17       517.39 o
  -1  -8  17        143.86        190.54       143.45 o
   0  -8  17          2.73         57.64        95.10 o
   1  -8  17          0.01         25.16        92.00 o
  -3  -7  17        173.91         73.21       120.69 o
  -2  -7  17        969.20       1038.94       128.35 o
  -1  -7  17        150.60        -14.42        97.23 o
   0  -7  17        121.64        278.36        98.39 o
   1  -7  17        703.72        396.17       217.64 o
   2  -7  17        445.34        190.77       328.44 o
  -4  -6  17         70.32         -7.91       116.73 o
  -3  -6  17        850.87       1011.04       193.90 o
  -2  -6  17        404.26         71.81       209.73 o
  -1  -6  17        190.97         96.58       113.53 o
   0  -6  17        503.86        629.19       123.53 o
   1  -6  17          2.18         50.96        85.03 o
   2  -6  17        859.66        907.70       185.98 o
  -5  -5  17        417.59         43.53       174.11 o
  -4  -5  17        955.25        870.57       172.13 o
  -3  -5  17        524.42        273.04       154.33 o
  -2  -5  17        145.65        327.64        95.78 o
  -1  -5  17          0.35         37.29        78.96 o
   0  -5  17        464.59        548.20       186.97 o
   1  -5  17        970.68        865.90       120.10 o
   2  -5  17         52.04        -58.72        58.72 o
   3  -5  17        727.22        607.42       162.24 o
  -6  -4  17          5.91         41.55        83.10 o
  -5  -4  17        309.82         91.01       112.78 o
  -4  -4  17         39.66         51.44       134.54 o
  -3  -4  17       3240.43       3395.20       249.30 o
  -2  -4  17         83.56          6.56       111.08 o
  -1  -4  17        902.71       1063.53       176.09 o
   0  -4  17         26.40        120.96        96.32 o
   1  -4  17        501.63        651.55       122.49 o
   2  -4  17         90.35        180.25        87.37 o
  -6  -3  17         28.08         37.59       114.76 o
  -5  -3  17         25.23         47.49       104.86 o
  -4  -3  17         16.68         -9.89        81.12 o
  -3  -3  17       1058.44        759.77       150.37 o
  -2  -3  17        188.47        215.87        91.63 o
  -1  -3  17         69.94         37.75        79.16 o
   0  -3  17       2265.18       2372.07       205.77 o
   1  -3  17        145.92         86.52       146.41 o
   2  -3  17          6.27         33.49        96.50 o
  -6  -2  17        226.08        140.48       114.76 o
  -5  -2  17         16.14        243.36       102.88 o
  -4  -2  17         58.03        -37.59        92.99 o
  -3  -2  17        951.96        710.30       187.96 o
  -2  -2  17       1392.57       1286.63       193.90 o
  -1  -2  17        274.66        -62.38       129.01 o
   0  -2  17        692.13        817.80       170.16 o
   1  -2  17        309.68        167.08       101.73 o
  -6  -1  17        938.83        722.17       166.20 o
  -5  -1  17        243.69         27.70       112.78 o
  -4  -1  17          1.60        -37.59        94.97 o
  -3  -1  17         33.46         77.16       102.88 o
  -2  -1  17        109.15        141.31       134.54 o
  -1  -1  17          1.08         44.36        80.82 o
   0  -1  17       3899.77       4406.67       353.17 o
  -5   0  17        236.54        180.05       138.50 o
  -4   0  17         91.32        176.09       110.80 o
  -3   0  17         17.19         57.38       108.82 o
  -2   0  17         65.66        122.28       156.31 o
  -1   0  17         96.05        234.74        94.37 o
  -2  -4  18         14.66        -10.82        95.83 o
  -1  -4  18       2122.63       2177.39       455.07 o
                                                
