# Supplementary material for: Coordination of bis­(pyrazol-1-yl)amine to palladium(II): influence of the co-ligands and counter-ions on the mol­ecular and crystal structures
Source: Acta Crystallogr E Crystallogr Commun. 2015 Jan 1;71(Pt 1):22–7. doi: 10.1107/S205698901402595X (PMC4331852; doi:10.1107/S205698901402595X)
Supplement: Supplementary file 5 [file e-71-00022-4sup5.hkl]

#
# h,k,l, Fc-squared, Fo-squared, sigma(Fo-squared), status flag
#
data_4
_shelx_title ' a6 in P2(1)/c'
_shelx_refln_list_code          4
_shelx_F_calc_maximum      177.97
_exptl_crystal_F_000       960.00
_reflns_d_resolution_high  0.8032

loop_
 _space_group_symop_operation_xyz
 'x, y, z'
 '-x, y+1/2, -z+1/2'
 '-x, -y, -z'
 'x, -y-1/2, z-1/2'

_cell_length_a     8.1322
_cell_length_b    22.8510
_cell_length_c    11.3720
_cell_angle_alpha  90.000
_cell_angle_beta  109.026
_cell_angle_gamma  90.000

_shelx_F_squared_multiplier     1.000

loop_
 _refln_index_h
 _refln_index_k
 _refln_index_l
 _refln_F_squared_calc
 _refln_F_squared_meas
 _refln_F_squared_sigma
 _refln_observed_status
   1   0   0      10487.92      11144.85      1184.68 o
   2   0   0        675.51        864.28       131.50 o
   3   0   0      24661.01      24455.16      1813.25 o
   4   0   0      14946.25      16134.45      1839.85 o
   5   0   0        788.10        823.64        23.59 o
   6   0   0       1563.93       1667.49       137.52 o
   7   0   0        927.99        993.99        98.71 o
   8   0   0        369.69        459.46        14.08 o
   9   0   0        136.47        109.40        14.22 o
   1   1   0       9706.36       9424.57      1008.68 o
   2   1   0       9796.33       9604.44       869.15 o
   3   1   0        397.00        408.12        21.44 o
   4   1   0       1051.63       1076.18        75.78 o
   5   1   0       3417.81       3601.43       193.23 o
   6   1   0        693.23        690.64        13.34 o
   7   1   0        194.59        189.95         6.13 o
   8   1   0        484.02        488.01        10.06 o
   9   1   0        637.86        645.74        10.02 o
   0   2   0      11309.30      10082.43        47.85 o
   1   2   0       5638.94       5239.62       309.85 o
   2   2   0       1519.50       1399.58       119.79 o
   3   2   0       3051.77       3070.63        42.69 o
   4   2   0       2282.52       2338.91       144.89 o
   5   2   0       1119.28       1226.94       103.06 o
   6   2   0        646.21        612.74        55.71 o
   7   2   0        428.92        406.64        18.57 o
   8   2   0          3.62         10.18         3.90 o
   9   2   0         32.51         37.44         7.32 o
   1   3   0       1916.45       2077.35       185.04 o
   2   3   0        240.27        265.00        32.46 o
   3   3   0         50.61         48.13         2.65 o
   4   3   0        789.96        892.94        34.13 o
   5   3   0        122.14        159.37        21.58 o
   6   3   0         13.74         19.47         4.02 o
   7   3   0         40.27         31.83         4.81 o
   8   3   0         20.23         18.66         3.90 o
   9   3   0         20.73         25.48         6.75 o
   0   4   0      22538.06      21195.46        98.71 o
   1   4   0       1244.46       1307.84        19.86 o
   2   4   0        320.39        396.47        11.38 o
   3   4   0       6048.40       5840.46        65.92 o
   4   4   0       4129.58       4726.78       121.30 o
   5   4   0          1.39          5.58         2.95 o
   6   4   0        474.96        463.65        51.36 o
   7   4   0         80.12         64.00        12.21 o
   8   4   0        639.70        610.95        14.14 o
   9   4   0          5.47          7.42         6.50 o
   1   5   0      12637.81      11890.50       846.89 o
   2   5   0      10405.36       9198.41       278.90 o
   3   5   0       4678.84       5060.45       250.79 o
   4   5   0        774.35        785.16        72.11 o
   5   5   0       6304.12       6459.84       572.85 o
   6   5   0       1493.60       1569.46        34.73 o
   7   5   0         29.27         35.40         4.33 o
   8   5   0        372.96        376.58        22.59 o
   9   5   0        581.33        552.31        13.72 o
   0   6   0      16372.25      15959.84       106.41 o
   1   6   0       7356.91       6866.42        51.39 o
   2   6   0       1406.52       1637.85       143.88 o
   3   6   0      11879.76      11281.30       331.60 o
   4   6   0       5469.23       5247.56       300.48 o
   5   6   0       1158.98       1090.21        35.41 o
   6   6   0       1590.10       1551.13       128.99 o
   7   6   0       1395.24       1407.88        32.29 o
   8   6   0        430.66        453.58        12.19 o
   9   6   0          3.58         12.21         6.48 o
   1   7   0       1479.25       1313.83        55.04 o
   2   7   0      10018.49      10058.57       712.38 o
   3   7   0        993.53        965.07        33.80 o
   4   7   0       1153.30       1307.20        39.48 o
   5   7   0       3773.01       3795.92       211.97 o
   6   7   0       1510.10       1444.58        32.35 o
   7   7   0          4.65         10.92         4.10 o
   8   7   0        450.44        466.55        14.89 o
   9   7   0        343.17        337.15        13.89 o
   0   8   0        390.49        493.21        24.43 o
   1   8   0       3402.97       3402.16       112.09 o
   2   8   0        111.72        140.90        15.39 o
   3   8   0        503.32        447.09        19.07 o
   4   8   0        367.73        358.26        19.57 o
   5   8   0         27.43         21.81         4.02 o
   6   8   0          6.51         19.41         9.54 o
   7   8   0        327.88        316.42         7.81 o
   8   8   0         42.88         53.73         6.72 o
   9   8   0          1.83          0.71         8.37 o
   1   9   0       1351.21       1428.84        86.83 o
   2   9   0         45.74         56.99         2.71 o
   3   9   0       1116.33       1183.35        46.01 o
   4   9   0         43.02         45.30         3.86 o
   5   9   0        215.02        198.74         8.03 o
   6   9   0         33.46         31.40         4.24 o
   7   9   0         50.20         64.13         5.14 o
   8   9   0         67.41         57.51         6.50 o
   9   9   0         23.62         16.23         7.10 o
   0  10   0         54.34         14.72         2.68 o
   1  10   0         58.48         42.47         5.69 o
   2  10   0        324.62        340.10         8.87 o
   3  10   0       4149.35       4296.79        60.67 o
   4  10   0       1188.48       1195.04        70.44 o
   5  10   0        313.97        291.25         7.45 o
   6  10   0       1005.89        982.59        79.64 o
   7  10   0       1436.61       1424.95        22.06 o
   8  10   0        351.03        317.71        13.38 o
   1  11   0       1644.74       1430.45        32.87 o
   2  11   0       9125.00       8753.89       448.21 o
   3  11   0       1119.31       1265.82        40.15 o
   4  11   0          1.29          7.72         4.02 o
   5  11   0       2210.51       2447.55       121.46 o
   6  11   0       1648.56       1739.55        30.19 o
   7  11   0        167.88        201.58         6.72 o
   8  11   0        294.91        359.24        30.95 o
   0  12   0      11944.64      11964.61       132.84 o
   1  12   0       1281.24       1225.72        36.97 o
   2  12   0       1746.10       1935.59       168.31 o
   3  12   0       6155.62       6243.73        77.79 o
   4  12   0       2766.42       2826.53       197.42 o
   5  12   0          1.50          7.22         5.69 o
   6  12   0        657.70        733.81        34.97 o
   7  12   0       2227.27       2244.10        40.15 o
   8  12   0        187.34        205.91        18.91 o
   1  13   0         74.53         30.92         4.52 o
   2  13   0       1685.83       1760.68       135.52 o
   3  13   0        175.24        166.02        18.57 o
   4  13   0        309.58        324.90         8.23 o
   5  13   0        342.54        371.53         9.22 o
   6  13   0        458.45        436.18        11.21 o
   7  13   0          2.26         13.77         4.24 o
   8  13   0        300.37        341.09        11.05 o
   0  14   0         22.26         32.12         4.02 o
   1  14   0        165.05        143.72         4.95 o
   2  14   0         71.01         84.49         7.70 o
   3  14   0          6.98          6.60         2.65 o
   4  14   0        149.44        169.21         7.03 o
   5  14   0          9.36          6.36         6.69 o
   6  14   0        195.33        204.63        10.04 o
   7  14   0         35.02         49.43         6.52 o
   8  14   0          0.04         -1.03         5.30 o
   1  15   0        406.94        389.15        17.40 o
   2  15   0        671.85        694.24        35.47 o
   3  15   0        108.12         87.26         4.57 o
   4  15   0         73.64         76.74         5.19 o
   5  15   0        166.26        170.06         5.66 o
   6  15   0        454.78        421.25        14.89 o
   7  15   0         68.64         57.93         6.57 o
   8  15   0         38.35         52.41         7.19 o
   0  16   0       2708.01       2656.46        71.94 o
   1  16   0       1415.60       1338.97        49.69 o
   2  16   0         36.87         37.71         4.02 o
   3  16   0       1927.92       1852.18        63.41 o
   4  16   0       1634.41       1676.47        41.49 o
   5  16   0          0.30          0.23         3.42 o
   6  16   0         85.46        124.40        16.40 o
   7  16   0        459.05        481.62        11.67 o
   1  17   0       2688.01       2667.73       195.75 o
   2  17   0       4464.78       4418.68       205.12 o
   3  17   0        726.14        677.71        25.93 o
   4  17   0        302.83        313.72         7.33 o
   5  17   0        849.66        989.08        48.69 o
   6  17   0        813.31        911.79        33.80 o
   7  17   0          1.82          9.69         5.95 o
   0  18   0       1571.53       1583.70        51.53 o
   1  18   0        883.08        783.29        14.75 o
   2  18   0        335.90        322.58        27.44 o
   3  18   0       2270.68       2439.76        37.33 o
   4  18   0        909.32        965.88        37.31 o
   5  18   0          3.44         -4.68         9.70 o
   6  18   0        448.22        502.15        24.93 o
   7  18   0        364.07        413.75        12.88 o
   1  19   0       1216.45       1053.24        29.69 o
   2  19   0        810.68        849.84        24.84 o
   3  19   0          7.88          2.48         3.53 o
   4  19   0        100.18        106.00         5.08 o
   5  19   0        503.82        488.25        13.33 o
   6  19   0         26.64         37.81         5.92 o
   7  19   0         41.87         37.92         6.61 o
   0  20   0         25.46         32.79         5.02 o
   1  20   0        160.36        143.12        23.09 o
   2  20   0         26.69         17.79         4.02 o
   3  20   0         24.00         20.26         6.86 o
   4  20   0         95.39         94.13         5.52 o
   5  20   0         42.24         45.90         8.37 o
   6  20   0         75.51         71.91         6.72 o
   1  21   0          9.98         -3.55         3.55 o
   2  21   0        219.83        229.77         6.61 o
   3  21   0         96.51         76.38        12.88 o
   4  21   0         17.03          9.54         3.42 o
   5  21   0         46.35         47.39         6.03 o
   6  21   0        128.64        127.74         7.56 o
   0  22   0       1127.53       1018.55        31.79 o
   1  22   0        840.02        862.29        30.11 o
   2  22   0          1.07         -3.76         3.76 o
   3  22   0        752.51        768.11        16.62 o
   4  22   0        400.18        406.17        10.76 o
   5  22   0        166.17        140.05         8.14 o
   6  22   0         40.59         38.28         6.38 o
   1  23   0        608.87        507.94        22.42 o
   2  23   0        827.94        872.68        17.63 o
   3  23   0         92.18         68.32         7.36 o
   4  23   0         17.33         18.37         5.43 o
   5  23   0        439.69        473.02        12.42 o
   0  24   0        950.33       1071.08        26.43 o
   1  24   0        112.16         90.50         5.19 o
   2  24   0         48.59         39.76         7.03 o
   3  24   0        488.82        561.08        12.64 o
   4  24   0        173.13        181.92         8.16 o
   5  24   0          6.27         -3.64         6.69 o
   1  25   0         66.37         67.61         6.14 o
   2  25   0         14.84         24.83         4.95 o
   3  25   0         15.81         12.24         5.66 o
   4  25   0         18.49         25.27         6.87 o
   0  26   0          1.73         -1.67         7.03 o
   1  26   0         15.32          4.35         7.19 o
   2  26   0          1.11          7.35         7.86 o
   3  26   0          4.89          4.83         7.86 o
   1  27   0         67.90         55.75         6.38 o
   2  27   0         81.54         86.67        14.56 o
   3  27   0         21.22          3.92         6.00 o
   0  28   0        379.45        355.02        16.73 o
   1  28   0         64.66         71.96        18.24 o
  -9   1   1        303.45        325.14        12.65 o
  -8   1   1         34.14         43.59         6.86 o
  -7   1   1          4.67          7.02         2.66 o
  -6   1   1        628.94        700.16        48.30 o
  -5   1   1       2979.86       2896.00       164.45 o
  -4   1   1        503.18        489.86        23.81 o
  -3   1   1        752.35        792.04        56.70 o
  -2   1   1       9929.84       8392.56       635.15 o
  -1   1   1      21585.52      20116.94      1586.74 o
   0   1   1         10.24          7.21         1.00 o
   1   1   1       2285.14       2250.97       251.29 o
   2   1   1       3869.62       3619.17       323.06 o
   3   1   1       2013.82       2374.35       200.53 o
   4   1   1        610.08        611.47        38.88 o
   5   1   1        789.46        794.17        74.71 o
   6   1   1        661.24        737.61        28.40 o
   7   1   1          4.38          8.45         2.54 o
   8   1   1        269.93        281.74         9.03 o
   9   1   1        115.21        120.72         5.92 o
  -9   2   1         35.46         37.30         7.86 o
  -8   2   1       1101.08       1058.18        19.37 o
  -7   2   1        514.69        507.39        56.05 o
  -6   2   1       1168.21       1120.56        33.20 o
  -5   2   1        896.05        985.94        59.89 o
  -4   2   1       5342.69       5040.83       118.95 o
  -3   2   1      15696.97      14733.07       154.76 o
  -2   2   1         56.21         70.94         2.13 o
  -1   2   1      10338.49       9367.97       537.55 o
   1   2   1         86.80        107.96         6.36 o
   2   2   1       1604.25       1661.27       156.43 o
   3   2   1      12690.02      13246.74      1053.52 o
   4   2   1       9052.68       9963.25       548.59 o
   5   2   1         49.72         72.49        11.38 o
   6   2   1       2498.39       2555.52       154.09 o
   7   2   1        602.31        607.68        25.76 o
   8   2   1        459.69        463.47        16.73 o
   9   2   1         58.51         66.68        17.73 o
  -9   3   1        848.51        881.85        19.07 o
  -8   3   1        227.27        241.72        27.27 o
  -7   3   1          0.74          7.03         4.50 o
  -6   3   1       2714.93       2682.56       121.63 o
  -5   3   1       6115.21       6168.07       250.12 o
  -4   3   1       1680.51       1755.21        73.95 o
  -3   3   1       7760.72       7309.40       351.34 o
  -2   3   1       9223.67       9045.59       767.09 o
  -1   3   1      22998.95      23555.66      2572.64 o
   0   3   1        128.87         99.78         2.48 o
   1   3   1      14953.42      15840.89      1506.24 o
   2   3   1      11592.56      11666.76       406.55 o
   3   3   1       5110.78       5483.97       557.46 o
   4   3   1       1627.77       1835.35       110.09 o
   5   3   1       5293.86       5547.33       455.07 o
   6   3   1       1971.61       1816.11        36.75 o
   7   3   1         34.29         40.39         4.33 o
   8   3   1        870.38        875.68        16.23 o
   9   3   1        489.01        477.75        13.57 o
  -9   4   1        138.09        145.68         9.17 o
  -8   4   1        259.87        282.93        18.40 o
  -7   4   1       2520.77       2554.21        36.45 o
  -6   4   1       1034.00        987.63        37.48 o
  -5   4   1        834.96        894.03        21.17 o
  -4   4   1       6155.16       5951.69        67.21 o
  -3   4   1       4328.25       3533.25        56.88 o
  -2   4   1       1037.99        984.30        20.82 o
  -1   4   1      30292.47      28890.48       938.58 o
   0   4   1      22965.91      22435.05       148.90 o
   1   4   1        318.61        377.59        19.74 o
   2   4   1        261.43        252.00         6.86 o
   3   4   1      11001.23      10544.42       273.71 o
   4   4   1       3236.24       3123.39        53.76 o
   5   4   1        402.98        378.45        10.85 o
   6   4   1        677.52        640.24        40.32 o
   7   4   1        312.14        359.16         9.09 o
   8   4   1        409.07        394.21        15.73 o
   9   4   1          3.28         -3.00         7.05 o
  -9   5   1         44.16         50.07         7.70 o
  -8   5   1        193.45        217.08         6.34 o
  -7   5   1          1.12         14.39         6.02 o
  -6   5   1        275.18        349.04        26.77 o
  -5   5   1        367.74        372.20        11.62 o
  -4   5   1        213.08        234.54        18.91 o
  -3   5   1       1986.09       1996.50       101.39 o
  -2   5   1       7496.58       6855.74       467.45 o
  -1   5   1       1998.16       2179.64       199.26 o
   0   5   1       2597.58       2916.11       189.22 o
   1   5   1      25230.47      26095.83      1629.54 o
   2   5   1       7921.50       7500.53       234.73 o
   3   5   1          0.50          8.55         4.18 o
   4   5   1        158.49        156.65         4.57 o
   5   5   1       1085.21       1051.87       119.12 o
   6   5   1        525.70        559.54        14.04 o
   7   5   1          1.46          5.37         6.36 o
   8   5   1         77.03         68.53         4.71 o
   9   5   1         88.55         97.19         7.86 o
  -9   6   1         40.37         37.65         7.80 o
  -8   6   1        220.81        233.68         6.43 o
  -7   6   1         45.96         37.55         4.48 o
  -6   6   1         51.23         73.85         6.69 o
  -5   6   1        191.18        191.99         6.38 o
  -4   6   1        661.08        671.87        20.22 o
  -3   6   1         32.53         57.91         4.85 o
  -2   6   1        545.92        434.06        11.09 o
  -1   6   1       3324.04       3049.17        39.15 o
   0   6   1      14039.30      14089.79       166.30 o
   1   6   1       1823.42       1668.43        27.74 o
   2   6   1       1042.72       1086.25        26.15 o
   3   6   1        443.24        483.69        13.05 o
   4   6   1          2.11          4.06         2.41 o
   5   6   1          1.68          5.03         3.42 o
   6   6   1        231.35        219.30         6.74 o
   7   6   1         32.45         38.07         4.33 o
   8   6   1        115.57        113.29         8.00 o
   9   6   1          8.36         15.63         7.47 o
  -9   7   1        246.68        255.82         9.95 o
  -8   7   1         47.86         65.92         8.20 o
  -7   7   1         16.65         34.44         4.66 o
  -6   7   1       1501.07       1657.81        35.25 o
  -5   7   1        583.36        581.33        82.15 o
  -4   7   1        465.72        505.72        43.50 o
  -3   7   1         38.24         12.06         2.09 o
  -2   7   1       2191.81       2176.28       158.77 o
  -1   7   1       8316.19       8097.56       591.59 o
   0   7   1      10226.96      10114.57       578.04 o
   1   7   1      13309.60      13701.75       428.30 o
   2   7   1       7085.36       6703.90        92.18 o
   3   7   1       1862.05       2039.94        97.87 o
   4   7   1        503.84        514.30        22.42 o
   5   7   1       3677.03       3915.15       162.95 o
   6   7   1        198.01        231.99         6.72 o
   7   7   1         61.11         72.47         9.87 o
   8   7   1        266.42        254.23        11.88 o
   9   7   1        318.05        310.60        11.82 o
  -9   8   1          0.00          7.04         5.62 o
  -8   8   1        583.46        528.00        25.93 o
  -7   8   1       2312.54       2124.73        30.19 o
  -6   8   1       1126.92       1082.55        80.14 o
  -5   8   1       1518.95       1473.31        37.30 o
  -4   8   1       7412.14       6842.30       231.05 o
  -3   8   1       6405.28       6195.82       130.00 o
  -2   8   1        782.61        836.87        46.85 o
  -1   8   1       1411.58       1379.49        74.79 o
   0   8   1       7329.51       6562.14        93.02 o
   1   8   1       3650.71       3297.19        42.07 o
   2   8   1        930.90        850.21        56.38 o
   3   8   1       7997.27       7735.25       218.16 o
   4   8   1       1833.41       1696.10       107.91 o
   5   8   1        455.21        522.86        12.24 o
   6   8   1        706.90        697.22        55.38 o
   7   8   1       1027.09        979.60        42.33 o
   8   8   1        668.89        626.85        27.10 o
  -9   9   1        303.77        287.70        11.21 o
  -8   9   1        652.60        692.04        44.67 o
  -7   9   1         31.13         39.03         8.37 o
  -6   9   1       1527.19       1443.67        81.48 o
  -5   9   1       2474.35       2408.47       180.35 o
  -4   9   1       1239.31       1398.95        40.82 o
  -3   9   1       1538.08       1751.69        55.71 o
  -2   9   1       4929.82       4724.50       293.28 o
  -1   9   1       2117.05       1894.35        82.65 o
   0   9   1        344.84        314.90         9.00 o
   1   9   1       6719.35       6589.03       323.23 o
   2   9   1       7689.18       7454.56       131.17 o
   3   9   1       1539.27       1633.37       119.12 o
   4   9   1        948.11        817.02        20.48 o
   5   9   1       3818.61       3900.95       264.84 o
   6   9   1       2238.66       2178.87        59.73 o
   7   9   1         18.44         27.18         4.42 o
   8   9   1        501.54        514.96        19.41 o
  -9  10   1          7.01         10.61         6.61 o
  -8  10   1        157.13        171.71         8.34 o
  -7  10   1        688.01        733.51        17.85 o
  -6  10   1        232.38        296.22        26.27 o
  -5  10   1         39.15         31.38         5.35 o
  -4  10   1       1775.73       1777.90        69.43 o
  -3  10   1       3655.99       3330.71        52.03 o
  -2  10   1         25.04         12.57         2.48 o
  -1  10   1       6049.19       5716.59       213.15 o
   0  10   1       6796.01       6099.63        60.98 o
   1  10   1       6792.67       6478.73        64.98 o
   2  10   1        433.42        422.72        11.90 o
   3  10   1       3079.99       2712.67        49.78 o
   4  10   1       2461.94       2378.75        54.37 o
   5  10   1         72.52         78.04         5.02 o
   6  10   1        484.57        535.39        23.26 o
   7  10   1       1149.98       1193.17        18.96 o
   8  10   1         36.27         45.19         7.53 o
  -9  11   1         27.25         23.35        16.73 o
  -8  11   1        100.17        125.79         7.80 o
  -7  11   1         40.20         42.64         4.57 o
  -6  11   1         16.92         29.13         5.35 o
  -5  11   1        706.63        741.11        20.04 o
  -4  11   1         87.06        103.48        12.55 o
  -3  11   1        175.49        225.63        12.38 o
  -2  11   1       1410.95       1388.83        85.83 o
  -1  11   1       1203.08       1167.79       116.78 o
   0  11   1        194.11        183.70         6.36 o
   1  11   1         26.29         12.85         7.86 o
   2  11   1       1084.92        972.36        31.29 o
   3  11   1          1.08         -1.24         2.33 o
   4  11   1        313.75        326.72        10.71 o
   5  11   1         21.31         20.79         3.76 o
   6  11   1        257.11        303.18         7.81 o
   7  11   1        107.81        105.34        10.87 o
   8  11   1        144.75        122.54         8.19 o
  -8  12   1        119.55        132.16        10.04 o
  -7  12   1        222.08        219.76         6.38 o
  -6  12   1        128.54        129.97         5.43 o
  -5  12   1        434.97        396.13        30.78 o
  -4  12   1        715.77        678.25        25.60 o
  -3  12   1       1518.79       1561.31        39.74 o
  -2  12   1        356.78        380.78         8.70 o
  -1  12   1       1498.90       1271.97        72.94 o
   0  12   1       1387.84       1389.28        33.48 o
   1  12   1         32.17         22.50         2.60 o
   2  12   1          7.67         22.59        16.90 o
   3  12   1         17.51          7.25         3.68 o
   4  12   1         92.91         94.68         5.02 o
   5  12   1         31.31         17.22         4.26 o
   6  12   1          1.44          8.27         4.10 o
   7  12   1         26.57         25.25         3.94 o
   8  12   1         95.81         92.69         7.62 o
  -8  13   1        165.77        200.95         8.72 o
  -7  13   1        121.57        142.60         5.62 o
  -6  13   1        558.17        600.61        17.47 o
  -5  13   1        951.81       1033.11        54.04 o
  -4  13   1        256.54        224.18        26.60 o
  -3  13   1       1292.69       1223.66        73.28 o
  -2  13   1       5759.74       5617.30       184.70 o
  -1  13   1       1182.38       1164.77        50.86 o
   0  13   1        523.10        469.21        19.74 o
   1  13   1       2125.15       2176.64        68.09 o
   2  13   1       2821.27       2971.40        69.60 o
   3  13   1       1022.73       1108.44        34.25 o
   4  13   1        166.28        168.47         5.53 o
   5  13   1       1022.19       1163.08        58.56 o
   6  13   1       1486.87       1514.63        23.53 o
   7  13   1         14.14         32.24         5.71 o
   8  13   1         86.16         81.62         8.00 o
  -8  14   1        444.96        446.46        12.41 o
  -7  14   1        896.53        924.29        15.19 o
  -6  14   1        263.79        265.10        22.75 o
  -5  14   1        166.43        148.01         8.70 o
  -4  14   1       4274.72       4080.11        86.66 o
  -3  14   1       4850.76       4651.61        65.65 o
  -2  14   1         90.81         64.88         4.85 o
  -1  14   1       3971.94       3817.25       113.77 o
   0  14   1       3235.15       3026.37        53.34 o
   1  14   1       1131.08        998.31        80.47 o
   2  14   1        922.96        940.14        25.03 o
   3  14   1       2566.99       2528.72        51.86 o
   4  14   1       1624.31       1542.58        58.72 o
   5  14   1         44.53         33.67         4.52 o
   6  14   1        771.12        854.49        20.75 o
   7  14   1       1037.23        971.03        15.59 o
   8  14   1         83.38         67.83         7.77 o
  -8  15   1        170.43        209.87         9.38 o
  -7  15   1          0.27         20.94        14.39 o
  -6  15   1        679.70        721.63        42.83 o
  -5  15   1       1829.87       1948.89       123.64 o
  -4  15   1        366.01        388.59        48.35 o
  -3  15   1        179.15        157.79         5.56 o
  -2  15   1       4816.28       5065.54       126.65 o
  -1  15   1       1570.98       1535.52        63.58 o
   0  15   1         24.53         16.14         2.95 o
   1  15   1        933.82        847.66        74.28 o
   2  15   1       2485.77       2557.53        47.54 o
   3  15   1        752.87        806.29        22.51 o
   4  15   1        752.83        821.16        24.34 o
   5  15   1        777.76        868.30        20.69 o
   6  15   1        869.19        858.45        16.24 o
   7  15   1          8.01          4.55         5.62 o
  -8  16   1         42.61         59.43        10.37 o
  -7  16   1        405.29        463.18        11.43 o
  -6  16   1        137.02        171.66        17.07 o
  -5  16   1          9.90          9.37         3.79 o
  -4  16   1       1240.23       1276.48        72.11 o
  -3  16   1       1149.77       1117.22        30.50 o
  -2  16   1        268.09        262.33         9.03 o
  -1  16   1       1164.88       1001.07        89.84 o
   0  16   1       2153.72       1865.90        42.11 o
   1  16   1        638.08        602.01        26.27 o
   2  16   1         76.55         62.58         5.52 o
   3  16   1       1403.26       1375.52        31.87 o
   4  16   1        244.94        248.04         6.69 o
   5  16   1         11.70          2.70         3.38 o
   6  16   1        481.39        520.35        28.27 o
   7  16   1        185.31        204.17        16.90 o
  -7  17   1         28.24          7.36         6.03 o
  -6  17   1          4.09          3.85         3.08 o
  -5  17   1         20.40         17.08         4.52 o
  -4  17   1        244.54        223.87        15.06 o
  -3  17   1         81.26         78.30         4.50 o
  -2  17   1         10.12         12.27         3.31 o
  -1  17   1        205.66        178.18        12.38 o
   0  17   1        302.26        307.91        10.54 o
   1  17   1        123.90        103.32         4.95 o
   2  17   1         43.39         36.87         4.00 o
   3  17   1        101.49         79.73         4.71 o
   4  17   1         36.79         51.19         4.18 o
   5  17   1        111.12        106.95         4.81 o
   6  17   1         71.44         78.21         6.61 o
   7  17   1         67.44         75.95         7.07 o
  -7  18   1         63.94         61.67         7.67 o
  -6  18   1          2.73          0.00         5.35 o
  -5  18   1         16.38          8.90         3.53 o
  -4  18   1        706.50        755.92        20.58 o
  -3  18   1         52.54         37.52         4.00 o
  -2  18   1         61.95          4.81        12.55 o
  -1  18   1        452.75        361.38        13.38 o
   0  18   1        609.08        520.47        18.91 o
   1  18   1        432.61        388.50        19.74 o
   2  18   1         63.87         45.74        15.39 o
   3  18   1        496.10        477.16        11.59 o
   4  18   1        101.57         96.24        10.71 o
   5  18   1        165.10        179.56         5.90 o
   6  18   1          4.12          5.29         5.71 o
   7  18   1        147.85        141.06        10.87 o
  -7  19   1         25.66         24.89        18.24 o
  -6  19   1        531.71        580.59        40.49 o
  -5  19   1        381.80        408.08        25.43 o
  -4  19   1          6.85         -2.72         3.42 o
  -3  19   1        210.90        178.29         6.14 o
  -2  19   1       2341.56       2472.53        49.86 o
  -1  19   1        876.22        767.42        18.33 o
   0  19   1         22.01         -3.10         7.53 o
   1  19   1       1551.30       1539.03        32.89 o
   2  19   1       1909.34       1866.60        77.46 o
   3  19   1        447.12        405.59        10.17 o
   4  19   1        275.64        239.04         6.38 o
   5  19   1        437.17        429.43        21.92 o
   6  19   1        373.21        385.53        19.24 o
  -7  20   1        414.93        435.33        16.06 o
  -6  20   1        200.21        215.68        33.29 o
  -5  20   1        133.20        113.89         5.19 o
  -4  20   1       1046.50       1025.95        41.49 o
  -3  20   1        889.52        872.12        45.51 o
  -2  20   1          4.12         -6.69         6.69 o
  -1  20   1        639.82        581.93        12.72 o
   0  20   1       1516.52       1457.79        28.86 o
   1  20   1        634.89        541.73        18.07 o
   2  20   1        297.92        270.00        13.55 o
   3  20   1       1163.09       1170.37        41.16 o
   4  20   1        317.04        311.52         7.10 o
   5  20   1         31.21         13.58         9.54 o
   6  20   1        154.37        150.53         8.61 o
  -6  21   1        195.10        216.03        20.08 o
  -5  21   1        289.38        362.57        12.21 o
  -4  21   1        165.42        188.25        14.56 o
  -3  21   1        317.80        272.76        10.37 o
  -2  21   1        965.40       1048.55       102.06 o
  -1  21   1        672.34        600.11        20.58 o
   0  21   1         29.11          8.87         4.33 o
   1  21   1       1099.90       1072.61        26.60 o
   2  21   1        946.68        985.27        21.50 o
   3  21   1         84.26         72.32         7.03 o
   4  21   1        107.71        124.82        10.04 o
   5  21   1        765.11        783.96        25.93 o
   6  21   1         88.31         92.72         8.03 o
  -6  22   1        170.18        177.70        21.75 o
  -5  22   1          5.03         -3.51         4.98 o
  -4  22   1         81.90         79.09         4.61 o
  -3  22   1        341.22        376.20         9.37 o
  -2  22   1         21.42         20.49         4.02 o
  -1  22   1         41.81         44.03         4.02 o
   0  22   1        386.40        373.90         8.14 o
   1  22   1         41.68         27.44         6.36 o
   2  22   1         34.38         28.06         6.69 o
   3  22   1        128.09        147.72        10.37 o
   4  22   1         62.97         59.03         6.72 o
   5  22   1         16.44         13.27        12.05 o
  -5  23   1         14.53         12.50         6.34 o
  -4  23   1          3.50          3.74        12.05 o
  -3  23   1          2.72         -4.52         4.52 o
  -2  23   1          0.09         -3.83         4.52 o
  -1  23   1          3.92          0.68         4.85 o
   0  23   1        170.37        114.87        38.81 o
   1  23   1          1.18         -2.09         3.19 o
   2  23   1         35.94         24.02         5.86 o
   3  23   1         35.49         20.90         3.42 o
   4  23   1         25.64         14.46         5.86 o
   5  23   1          1.13          1.95        13.05 o
  -5  24   1         80.03         56.61         8.37 o
  -4  24   1         50.04         34.02         6.36 o
  -3  24   1        195.65        166.53        21.25 o
  -2  24   1          0.62         -4.02         4.02 o
  -1  24   1        192.41        152.72         5.66 o
   0  24   1        253.55        223.11         6.50 o
   1  24   1        141.28        123.99        24.76 o
   2  24   1         11.38          1.04         3.51 o
   3  24   1        132.00        123.54        11.71 o
   4  24   1        199.05        175.92         8.75 o
  -4  25   1         38.67         25.61         6.14 o
  -3  25   1        127.59         66.22         7.32 o
  -2  25   1        280.14        294.04         9.70 o
  -1  25   1        284.86        278.57         9.69 o
   0  25   1          2.08         -5.93         6.69 o
   1  25   1        340.83        336.74        10.53 o
   2  25   1        481.78        493.47        17.40 o
   3  25   1        102.91         91.87         7.56 o
   4  25   1          5.97          7.46         6.42 o
  -4  26   1        163.35        142.45        10.37 o
  -3  26   1        217.16        213.95         9.86 o
  -2  26   1         12.96          0.84         5.21 o
  -1  26   1        146.40        111.51        11.54 o
   0  26   1        535.48        552.78        15.89 o
   1  26   1         58.55         39.90        18.74 o
   2  26   1          7.93        -11.88        11.88 o
   3  26   1        288.87        330.45        14.22 o
  -3  27   1         21.90         25.48         5.90 o
  -2  27   1        156.95        167.44         9.11 o
  -1  27   1        143.06        151.06         8.16 o
   0  27   1         14.22         -1.51         7.70 o
   1  27   1        102.91        139.71         7.92 o
   2  27   1        187.34        229.95        12.21 o
  -1  28   1          2.79         -1.91         4.95 o
   0  28   1         46.24         44.56        19.24 o
   1  28   1          0.81         -6.68         6.68 o
  -9   0   2          1.14         16.01         5.90 o
  -8   0   2       1433.78       1392.90        48.18 o
  -7   0   2       1607.16       1558.87        30.98 o
  -6   0   2        986.97       1106.30        96.37 o
  -5   0   2       3733.97       3434.41       190.39 o
  -4   0   2       1267.04        850.23        49.19 o
  -3   0   2       2159.58       1706.83       101.22 o
  -2   0   2      19851.95      19014.74       816.45 o
  -1   0   2      11144.72      13393.88       770.60 o
   0   0   2       3302.27       3639.30       250.79 o
   1   0   2      15932.09      18035.13      2264.80 o
   2   0   2        539.04        512.45        76.12 o
   3   0   2      31673.20      34917.65      4134.59 o
   4   0   2       6954.99       7182.05       834.85 o
   5   0   2        159.77        140.83        19.07 o
   6   0   2       1634.52       1629.11       135.85 o
   7   0   2       1326.43       1413.24       133.51 o
   8   0   2        721.71        749.97        14.67 o
   9   0   2         11.00         21.12         6.74 o
  -9   1   2        415.30        420.72        18.69 o
  -8   1   2        314.10        316.47        20.38 o
  -7   1   2        107.45        114.17        12.34 o
  -6   1   2       4122.53       4137.82       163.00 o
  -5   1   2       6040.99       5818.00       274.42 o
  -4   1   2        649.44        613.16        27.20 o
  -3   1   2       1721.88       1667.69       146.68 o
  -2   1   2       2503.42       2383.64       192.85 o
  -1   1   2      25294.96      27454.27      1663.29 o
   0   1   2         99.92         75.60         4.31 o
   1   1   2       3149.83       3086.31       204.05 o
   2   1   2      16062.51      16117.61      1195.05 o
   3   1   2       1010.78        972.75        65.97 o
   4   1   2       1613.68       1602.99        99.06 o
   5   1   2       5307.78       5395.30       275.92 o
   6   1   2       1432.94       1449.92        52.79 o
   7   1   2          6.83         20.73         3.32 o
   8   1   2        554.47        554.12        17.34 o
   9   1   2        377.54        361.64        15.21 o
  -9   2   2          8.36          9.52         5.79 o
  -8   2   2        302.37        261.08        18.24 o
  -7   2   2        443.45        415.35        11.88 o
  -6   2   2        102.95         65.94         4.50 o
  -5   2   2        257.50        257.35         6.99 o
  -4   2   2       1839.90       1632.64        81.48 o
  -3   2   2       2031.94       1708.90        55.55 o
  -2   2   2      16704.66      16556.77        77.86 o
  -1   2   2       2140.01       1851.87       104.57 o
   0   2   2         98.01         66.21        12.55 o
   1   2   2       1785.56       2374.81       253.13 o
   2   2   2       1526.12       1620.27       156.93 o
   3   2   2       5076.75       5489.32       519.81 o
   4   2   2       1875.69       2040.92       122.30 o
   5   2   2          3.22         10.58         6.69 o
   6   2   2          1.49          9.11         7.03 o
   7   2   2        266.65        256.85        22.08 o
   8   2   2        198.57        193.01        10.37 o
  -9   3   2         23.60         20.86         7.36 o
  -8   3   2         78.63         68.15         6.02 o
  -7   3   2         38.78         35.99         4.26 o
  -6   3   2        260.29        277.64         7.32 o
  -5   3   2         26.05         38.29         3.29 o
  -4   3   2        324.22        379.18        19.57 o
  -3   3   2        780.46        783.65        63.91 o
  -2   3   2       2552.79       2793.45       262.17 o
  -1   3   2       1331.69       1611.07       114.60 o
   0   3   2       2929.30       3248.77        70.60 o
   1   3   2          3.17          5.70         3.18 o
   2   3   2       2318.23       2546.16       278.56 o
   3   3   2        183.78        170.38         9.37 o
   4   3   2        833.35        988.76        65.75 o
   5   3   2         69.81         52.88         4.37 o
   6   3   2         32.73         37.89         5.52 o
   7   3   2          6.78         18.00        11.71 o
   8   3   2          0.03          4.76         6.10 o
  -9   4   2         17.59         27.69         6.59 o
  -8   4   2        246.90        213.25        19.24 o
  -7   4   2        619.45        585.68        15.66 o
  -6   4   2        569.37        518.77        13.13 o
  -5   4   2       1472.43       1316.17        37.82 o
  -4   4   2         24.70         15.68         6.02 o
  -3   4   2       7029.12       6718.34       299.98 o
  -2   4   2       1005.79       1040.15        61.07 o
  -1   4   2       2869.42       3301.99       120.96 o
   0   4   2        131.93        200.07        23.09 o
   1   4   2        463.55        426.22        16.73 o
   2   4   2        470.06        478.95        19.07 o
   3   4   2       2070.40       2189.95       148.57 o
   4   4   2       1684.06       1745.39        43.54 o
   5   4   2        232.73        261.95        21.92 o
   6   4   2       1127.37       1125.00        75.96 o
   7   4   2        754.06        736.55        19.07 o
   8   4   2        111.35        101.71        10.54 o
  -9   5   2        650.70        695.26        25.10 o
  -8   5   2        352.68        358.63         9.66 o
  -7   5   2        183.04        199.87        12.55 o
  -6   5   2       2902.08       2946.16        64.41 o
  -5   5   2       3057.77       2843.55       178.51 o
  -4   5   2       1452.42       1331.23       137.69 o
  -3   5   2       1003.72        938.70        79.80 o
  -2   5   2      23012.44      22613.44      2082.60 o
  -1   5   2      19076.43      18894.54      1769.41 o
   0   5   2       2552.52       2596.43       111.26 o
   1   5   2       8583.94       8960.94       573.52 o
   2   5   2      20486.58      21342.88      1559.11 o
   3   5   2        542.12        589.91        59.89 o
   4   5   2       1549.13       1596.86        81.48 o
   5   5   2       6087.17       6471.54       413.24 o
   6   5   2        818.05        854.09        40.82 o
   7   5   2         14.61         26.95         7.70 o
   8   5   2        678.38        684.66        18.40 o
  -9   6   2         20.65         24.20         7.64 o
  -8   6   2        609.67        687.88        64.75 o
  -7   6   2       1703.49       1751.16        46.01 o
  -6   6   2       1039.44       1026.18        29.00 o
  -5   6   2        724.08        681.85        38.48 o
  -4   6   2       6624.42       5964.03       107.24 o
  -3   6   2      11200.43      10361.85       373.09 o
  -2   6   2         36.32         38.18         7.70 o
  -1   6   2      14412.53      14167.61       786.16 o
   1   6   2        886.30        823.60        22.23 o
   2   6   2       1050.11        918.16        33.46 o
   3   6   2       7020.78       6554.83        74.12 o
   4   6   2       5585.18       5435.15       203.27 o
   5   6   2        172.78        182.70         6.27 o
   6   6   2        194.44        195.77        11.54 o
   7   6   2       1763.84       1727.59        24.01 o
   8   6   2        434.90        500.48        24.09 o
  -9   7   2        261.86        291.54        20.58 o
  -8   7   2        711.24        744.53        31.12 o
  -7   7   2        245.56        251.45         6.57 o
  -6   7   2        917.80        912.10        46.51 o
  -5   7   2       2711.03       2829.65       192.90 o
  -4   7   2       1169.70       1344.39        78.63 o
  -3   7   2       1880.66       1898.46       113.43 o
  -2   7   2      11471.65      11336.12       819.96 o
  -1   7   2       5008.07       5541.56       401.70 o
   0   7   2        759.59        759.19        84.15 o
   1   7   2       8453.25       8308.61       375.77 o
   2   7   2       2728.09       2708.02       152.25 o
   3   7   2         65.19         67.10         3.38 o
   4   7   2        769.56        864.47        32.12 o
   5   7   2       2279.99       2438.89       263.00 o
   6   7   2        691.74        711.74        20.93 o
   7   7   2        180.98        201.33         6.61 o
   8   7   2        351.07        371.20        21.41 o
  -9   8   2         78.35         85.71        15.89 o
  -8   8   2         12.54         20.40         3.90 o
  -7   8   2         53.69         40.29         7.03 o
  -6   8   2        241.33        242.64        16.90 o
  -5   8   2        126.16        161.86        20.91 o
  -4   8   2        599.30        567.40        29.11 o
  -3   8   2         47.86         80.59        25.93 o
  -2   8   2        724.91        707.99        30.28 o
  -1   8   2       2062.64       2167.55       105.90 o
   0   8   2        437.79        415.00        13.05 o
   1   8   2        413.66        488.86        12.77 o
   2   8   2       1245.97       1224.13        31.74 o
   3   8   2        860.53        829.31        23.55 o
   4   8   2        860.97        848.90        41.16 o
   5   8   2        307.23        297.75        17.40 o
   6   8   2         58.72         62.45         4.66 o
   7   8   2        165.90        149.78         5.76 o
   8   8   2         25.85         28.55        12.55 o
  -9   9   2         14.62         14.11        11.54 o
  -8   9   2          1.19          7.77         8.87 o
  -7   9   2         57.25         59.89         4.33 o
  -6   9   2         68.64         80.90         4.48 o
  -5   9   2         57.82         62.14         8.70 o
  -4   9   2          5.84          9.03         4.02 o
  -3   9   2        140.47        165.87         4.26 o
  -2   9   2          6.93         12.56         5.52 o
  -1   9   2        783.62        884.35        85.16 o
   0   9   2         37.50         47.44         9.70 o
   1   9   2        184.84        191.91        20.41 o
   2   9   2       3292.99       3672.25       193.24 o
   3   9   2         49.95         56.06         4.02 o
   4   9   2         73.41         63.50         4.18 o
   5   9   2        465.67        454.71        21.08 o
   6   9   2        143.07        129.95         5.56 o
   7   9   2        108.04         94.50         4.81 o
   8   9   2         59.20         49.23         7.32 o
  -9  10   2         12.13         12.20         6.97 o
  -8  10   2        606.90        566.68        12.43 o
  -7  10   2        630.07        619.14        25.26 o
  -6  10   2        232.19        232.81         6.27 o
  -5  10   2       1450.24       1369.08        35.19 o
  -4  10   2       5763.10       5671.86       357.36 o
  -3  10   2       5572.07       5568.08       216.32 o
  -2  10   2        202.67        171.90         5.08 o
  -1  10   2       2797.71       2923.83        44.52 o
   0  10   2       7134.39       7134.26        90.68 o
   1  10   2         12.83          4.38         2.48 o
   2  10   2          0.43          0.00         2.84 o
   3  10   2        509.73        462.97        12.72 o
   4  10   2        976.40       1071.37        68.76 o
   5  10   2         78.67         72.92         6.19 o
   6  10   2        123.74        151.18         7.36 o
   7  10   2        263.59        253.68         6.48 o
   8  10   2        190.43        168.24        10.29 o
  -9  11   2        161.02        150.48         8.03 o
  -8  11   2        404.86        496.35        66.59 o
  -7  11   2         10.74         20.53         4.00 o
  -6  11   2        926.84       1036.37        24.09 o
  -5  11   2       3303.03       3573.05       213.15 o
  -4  11   2        818.47        912.03       115.27 o
  -3  11   2       3319.95       3535.18       152.58 o
  -2  11   2      12401.83      12522.94       800.55 o
  -1  11   2       5205.52       5333.93       239.41 o
   0  11   2         79.53         80.39         4.52 o
   1  11   2      11530.80      12162.73       344.15 o
   2  11   2       9252.49       9409.90       519.81 o
   3  11   2       1694.95       1837.25        43.64 o
   4  11   2        996.77       1052.99       101.22 o
   5  11   2       2015.41       2206.61        36.05 o
   6  11   2       1392.75       1439.06        24.44 o
   7  11   2         12.22          6.93         5.62 o
   8  11   2        270.91        282.04        32.12 o
  -9  12   2          0.01         10.78         5.79 o
  -8  12   2        567.52        567.06        12.24 o
  -7  12   2        884.66        883.50        16.75 o
  -6  12   2        401.60        378.43        25.26 o
  -5  12   2        659.00        621.18        24.76 o
  -4  12   2       5463.95       5360.56       198.42 o
  -3  12   2       6151.64       6142.04       300.14 o
  -2  12   2         44.34         16.22         2.95 o
  -1  12   2       3467.42       3125.28       122.80 o
   0  12   2       4469.91       3790.44        56.13 o
   1  12   2       3777.08       3701.38        57.42 o
   2  12   2        779.09        857.99        20.09 o
   3  12   2       3601.08       3460.87        56.16 o
   4  12   2       1194.55       1183.73        30.08 o
   5  12   2          1.81          2.19         3.86 o
   6  12   2       1159.06       1162.00        21.88 o
   7  12   2        556.41        555.28        12.38 o
   8  12   2         57.43         69.04         8.51 o
  -8  13   2        167.36        189.96        15.73 o
  -7  13   2         21.49         35.23         4.14 o
  -6  13   2        256.99        232.31         6.36 o
  -5  13   2       2647.64       2598.26       111.26 o
  -4  13   2        233.54        218.26        17.73 o
  -3  13   2         81.43         58.03         6.19 o
  -2  13   2       4365.28       4210.17       291.95 o
  -1  13   2       3968.85       4159.94       243.09 o
   0  13   2          4.24         13.71        11.04 o
   1  13   2       2850.69       2914.50        53.83 o
   2  13   2       3170.38       3183.42       144.55 o
   3  13   2        267.63        240.85         7.32 o
   4  13   2        527.73        567.02        14.30 o
   5  13   2        860.12        844.57        35.80 o
   6  13   2        439.26        427.36        21.92 o
   7  13   2         80.69         84.02        12.88 o
  -8  14   2          0.03          2.13         6.03 o
  -7  14   2         69.84         74.08         6.02 o
  -6  14   2         23.93         32.56         6.02 o
  -5  14   2        144.07        152.42        12.38 o
  -4  14   2         15.99          6.60         2.95 o
  -3  14   2        666.54        664.76        18.74 o
  -2  14   2          9.52          2.17         2.84 o
  -1  14   2         28.50         12.94         2.60 o
   0  14   2         15.02          6.53         9.70 o
   1  14   2         15.42          2.56         2.71 o
   2  14   2         59.70         57.20         4.00 o
   3  14   2        213.41        202.81         5.66 o
   4  14   2         12.12         12.54         3.38 o
   5  14   2        164.92        177.61         6.00 o
   6  14   2        164.43        155.89         5.79 o
   7  14   2         41.67         37.97         7.53 o
  -8  15   2          1.69         -1.61         5.79 o
  -7  15   2         35.29         50.81         4.37 o
  -6  15   2        121.01        102.83        15.56 o
  -5  15   2        291.15        278.66        10.54 o
  -4  15   2          7.35         -1.81         3.19 o
  -3  15   2        818.78        826.02        22.38 o
  -2  15   2        721.84        689.67        66.09 o
  -1  15   2         77.60         70.70         3.79 o
   0  15   2        233.74        195.77        21.25 o
   1  15   2        395.09        361.10        10.72 o
   2  15   2        260.50        278.38         8.24 o
   3  15   2         87.23         82.01         4.48 o
   4  15   2        224.31        206.76         6.14 o
   5  15   2         39.83         37.20         8.53 o
   6  15   2        179.48        158.50         6.52 o
   7  15   2         26.68         30.94         8.20 o
  -8  16   2        206.11        191.59        10.04 o
  -7  16   2        452.83        457.42        18.74 o
  -6  16   2         33.84         28.86         7.19 o
  -5  16   2        621.96        585.99        14.42 o
  -4  16   2       1165.82       1190.05        49.86 o
  -3  16   2       1059.74       1032.56        37.64 o
  -2  16   2        126.79         99.38         7.03 o
  -1  16   2        744.76        635.73        38.81 o
   0  16   2       1239.55       1192.34        37.48 o
   1  16   2        899.67        944.45        30.26 o
   2  16   2        113.49         75.78        12.38 o
   3  16   2        486.66        494.20        22.08 o
   4  16   2        510.81        516.77        13.80 o
   5  16   2        434.51        431.25        10.93 o
   6  16   2        226.28        238.00        10.33 o
   7  16   2        479.44        476.48        12.62 o
  -8  17   2        129.59        132.49         9.20 o
  -7  17   2        123.92        143.60        13.89 o
  -6  17   2        361.74        373.65        17.90 o
  -5  17   2       1387.71       1622.39        85.99 o
  -4  17   2          3.25         -7.86         7.86 o
  -3  17   2        682.29        667.41        14.20 o
  -2  17   2       4354.34       4604.64       246.27 o
  -1  17   2       1025.00        954.34        30.05 o
   0  17   2         46.61         37.80         3.90 o
   1  17   2       2729.19       2848.05        46.25 o
   2  17   2       3641.08       3806.72        84.15 o
   3  17   2        336.07        355.09        14.22 o
   4  17   2        419.48        458.49        10.62 o
   5  17   2       1123.43       1217.11        30.62 o
   6  17   2        586.62        646.54        13.83 o
   7  17   2          0.71         10.61         6.50 o
  -7  18   2        486.04        550.83        12.58 o
  -6  18   2        147.43        151.68         5.32 o
  -5  18   2        138.07        149.72         5.79 o
  -4  18   2       1075.14       1171.47        50.53 o
  -3  18   2       1392.40       1358.47        28.63 o
  -2  18   2        254.31        263.34         9.37 o
  -1  18   2        199.17        173.73         5.43 o
   0  18   2       2416.49       2312.50        59.06 o
   1  18   2        295.28        301.37        16.40 o
   2  18   2        193.31        190.69        14.56 o
   3  18   2        751.12        813.47        36.81 o
   4  18   2        400.22        420.23        30.28 o
   5  18   2          1.37         -3.53         3.53 o
   6  18   2        257.92        262.88        17.23 o
  -7  19   2          1.22         11.28         5.32 o
  -6  19   2        101.24        115.76         8.87 o
  -5  19   2         52.11         66.79         4.37 o
  -4  19   2         90.51         83.89         8.70 o
  -3  19   2        256.97        220.19        11.54 o
  -2  19   2        157.15        129.37        11.71 o
  -1  19   2        114.34        105.09        10.54 o
   0  19   2         40.03         20.69         7.36 o
   1  19   2        366.95        356.76        22.59 o
   2  19   2        486.96        481.16        17.40 o
   3  19   2         22.09         16.86         3.86 o
   4  19   2        174.25        220.52        11.88 o
   5  19   2        330.31        357.33        11.04 o
   6  19   2         18.22         17.00         9.20 o
  -7  20   2          0.29          1.36         5.76 o
  -6  20   2         78.72         96.92         7.77 o
  -5  20   2          1.76          2.87         3.29 o
  -4  20   2         28.88         19.12         3.55 o
  -3  20   2          0.06         -2.95         2.95 o
  -2  20   2        133.89        101.63         8.03 o
  -1  20   2         15.44         12.55         3.19 o
   0  20   2          0.01         -3.70         3.70 o
   1  20   2          3.14         -2.99         3.19 o
   2  20   2         61.21         57.46         4.57 o
   3  20   2         16.13         17.03         3.53 o
   4  20   2          3.35         -3.53         3.53 o
   5  20   2        103.61         93.71         7.70 o
   6  20   2         16.82         15.57         6.75 o
  -6  21   2         52.55         49.23         8.53 o
  -5  21   2        128.61        128.26         7.19 o
  -4  21   2          5.26         -3.76         3.76 o
  -3  21   2          6.20          2.75         3.05 o
  -2  21   2        298.05        284.57         7.81 o
  -1  21   2        180.47        150.73        18.40 o
   0  21   2         42.20         22.71         4.02 o
   1  21   2        290.17        298.84        24.26 o
   2  21   2        257.45        224.66         6.57 o
   3  21   2         50.85         38.06         8.53 o
   4  21   2          6.74         -5.54         5.54 o
   5  21   2        150.34        157.24         8.38 o
  -6  22   2         27.86         25.54         6.52 o
  -5  22   2         76.51         54.09        13.05 o
  -4  22   2        512.62        504.21        11.83 o
  -3  22   2        236.49        212.38         6.38 o
  -2  22   2         23.68        -10.47        12.55 o
  -1  22   2        626.17        596.13        13.31 o
   0  22   2       1137.68       1100.34        24.43 o
   1  22   2         78.53         52.50        15.39 o
   2  22   2         71.35         44.18        16.23 o
   3  22   2        487.83        488.78        36.64 o
   4  22   2        554.57        577.50        13.38 o
   5  22   2         17.69          5.85         6.19 o
  -5  23   2        203.42        245.65        12.21 o
  -4  23   2        181.20        151.21         8.40 o
  -3  23   2        236.17        220.38        16.56 o
  -2  23   2        552.28        549.32        15.06 o
  -1  23   2        469.63        431.64        23.76 o
   0  23   2          0.22         -4.35         4.35 o
   1  23   2        636.37        649.94        15.85 o
   2  23   2        767.91        764.28        15.25 o
   3  23   2        122.07        123.90         7.67 o
   4  23   2        188.28        194.81         9.43 o
   5  23   2        421.91        474.14        17.07 o
  -5  24   2         56.91         61.30        11.71 o
  -4  24   2        245.82        242.03        17.57 o
  -3  24   2        200.26        204.08        22.59 o
  -2  24   2          7.69          9.72         3.19 o
  -1  24   2        277.89        238.82         7.70 o
   0  24   2        533.59        539.74        13.25 o
   1  24   2         62.05         53.56         6.02 o
   2  24   2         35.19         19.38         5.56 o
   3  24   2        425.29        486.98        16.23 o
   4  24   2        234.05        256.76        17.23 o
  -4  25   2         15.85          7.15         5.32 o
  -3  25   2          0.18          2.83         6.36 o
  -2  25   2         53.00         50.21         6.24 o
  -1  25   2         53.34         62.89         6.27 o
   0  25   2         48.91         45.87         5.90 o
   1  25   2         15.99         29.91        10.37 o
   2  25   2         84.36         95.93         7.33 o
   3  25   2          5.97          2.89         5.76 o
  -4  26   2         18.49         -6.45        11.38 o
  -3  26   2          7.55         -0.20         5.62 o
  -2  26   2          0.84          1.98         5.62 o
  -1  26   2          0.09         -4.37         4.37 o
   0  26   2         14.30          7.92         4.85 o
   1  26   2          9.06         -1.84         4.50 o
   2  26   2          2.99         -1.51         5.21 o
   3  26   2          3.90         -0.88         5.14 o
  -3  27   2         84.85         74.42         7.38 o
  -2  27   2        102.57         94.16         7.90 o
  -1  27   2         57.42         60.54        22.92 o
   0  27   2          0.14         -3.54         6.86 o
   1  27   2         71.50         66.92         7.70 o
   2  27   2         94.09         79.68         7.38 o
  -1  28   2        128.75        104.90        20.91 o
   0  28   2        250.60        268.33        11.38 o
 -10   1   3         17.90         16.12         5.70 o
  -9   1   3        195.28        223.72        11.69 o
  -8   1   3         97.73        116.02         5.89 o
  -7   1   3          0.08         17.75         5.17 o
  -6   1   3       2171.75       2116.23        89.45 o
  -5   1   3        172.56        121.45         9.46 o
  -4   1   3        193.77        230.13         7.80 o
  -3   1   3        439.25        367.04        31.21 o
  -2   1   3       9614.30       9061.57       547.64 o
  -1   1   3       1008.03       1004.20        39.07 o
   0   1   3        952.26       1092.28        47.25 o
   1   1   3      18695.65      20264.15      1240.98 o
   2   1   3      10549.86      10337.37       673.50 o
   3   1   3        165.64        209.25        15.02 o
   4   1   3        795.32        677.69        60.47 o
   5   1   3       2680.56       2752.48       187.54 o
   6   1   3         85.02        108.98         3.80 o
   7   1   3         29.28         42.99         3.34 o
   8   1   3        238.51        229.03         9.03 o
 -10   2   3        155.86        157.80        23.42 o
  -9   2   3         37.61         52.97         6.61 o
  -8   2   3        497.92        523.01        33.46 o
  -7   2   3       3561.98       3259.63       131.33 o
  -6   2   3        274.67        242.36         7.19 o
  -5   2   3       2012.36       1777.06       136.35 o
  -4   2   3        588.26        440.66        11.93 o
  -3   2   3       2864.75       2422.70        38.91 o
  -2   2   3        179.46        180.05         7.03 o
  -1   2   3         53.13         31.17         2.84 o
   0   2   3       2085.24       1849.64       105.90 o
   1   2   3       3895.99       4284.45       325.74 o
   2   2   3        326.17        255.75        21.41 o
   3   2   3      13692.17      14946.66      1142.19 o
   4   2   3       2135.60       2161.99       149.24 o
   5   2   3       1037.08       1155.54        42.66 o
   6   2   3       1142.00       1135.77        47.01 o
   7   2   3       2031.55       1998.59       179.35 o
   8   2   3        328.15        316.99        11.09 o
  -9   3   3        676.63        699.98        13.24 o
  -8   3   3        511.80        522.76        15.18 o
  -7   3   3         82.84         86.15         5.14 o
  -6   3   3       4932.30       4785.80       237.91 o
  -5   3   3       2758.66       2430.07       189.05 o
  -4   3   3        423.17        546.28        29.95 o
  -3   3   3       3353.40       3456.30       299.14 o
  -2   3   3      30372.16      33552.39      1973.35 o
  -1   3   3       3268.03       3222.11       262.17 o
   0   3   3       6057.74       7035.69        55.79 o
   1   3   3      10980.48      11515.34      1167.62 o
   2   3   3      15984.68      15346.07       998.14 o
   3   3   3        694.61        758.21        84.32 o
   4   3   3       2692.35       2646.71       197.92 o
   5   3   3       6025.52       5936.60       483.68 o
   6   3   3        916.53        920.99        24.12 o
   7   3   3          4.62         26.61         4.73 o
   8   3   3        772.55        783.70        20.41 o
  -9   4   3          6.12         17.93         5.62 o
  -8   4   3        652.71        634.53        31.96 o
  -7   4   3        618.41        642.69        13.86 o
  -6   4   3       1588.03       1519.51        37.46 o
  -5   4   3         81.72         74.55         3.90 o
  -4   4   3       3670.49       3571.14       195.58 o
  -3   4   3       4591.24       4259.66        87.67 o
  -2   4   3         52.31         57.83        11.71 o
  -1   4   3       2681.24       2777.31        81.31 o
   0   4   3      15012.58      15053.65       222.85 o
   1   4   3        625.91        542.63        28.78 o
   2   4   3       1535.57       1604.98        34.74 o
   3   4   3       6576.20       6825.66       306.67 o
   4   4   3       3046.65       3347.79       245.77 o
   5   4   3         56.93         60.63         5.86 o
   6   4   3       1236.95       1209.15        26.62 o
   7   4   3       1596.49       1580.78        98.88 o
   8   4   3        223.83        236.07        10.76 o
  -9   5   3         92.05        101.36         7.30 o
  -8   5   3        157.04        175.22        13.72 o
  -7   5   3        112.92        132.91         6.52 o
  -6   5   3        127.16        154.93        14.39 o
  -5   5   3       1541.83       1492.66       183.20 o
  -4   5   3        202.51        197.98        24.43 o
  -3   5   3         64.60         73.53         2.95 o
  -2   5   3       5338.26       5092.13       380.45 o
  -1   5   3       4674.97       4933.23       340.97 o
   0   5   3         63.92         47.52        10.04 o
   1   5   3       1498.28       1524.61        43.16 o
   2   5   3        422.90        382.21        27.61 o
   3   5   3       1014.77       1092.60        34.41 o
   4   5   3        645.02        721.02        25.76 o
   5   5   3        239.90        257.76        26.77 o
   6   5   3        240.74        245.15        19.41 o
   7   5   3        110.55        104.24        11.71 o
   8   5   3         95.10         91.80         8.28 o
  -9   6   3         14.71         14.43        13.89 o
  -8   6   3          0.16          1.49         4.68 o
  -7   6   3        146.20        152.95         5.43 o
  -6   6   3        173.67        123.70         6.86 o
  -5   6   3       1211.39       1257.21        36.63 o
  -4   6   3          7.13          0.52         3.18 o
  -3   6   3        914.49       1063.88       128.66 o
  -2   6   3       1132.06       1090.87        27.10 o
  -1   6   3       9102.19       9649.91       332.60 o
   0   6   3         92.86        144.36         3.53 o
   1   6   3       4242.69       4413.92       143.88 o
   2   6   3       1510.46       1828.26        57.55 o
   3   6   3        200.99        215.02         8.87 o
   4   6   3        182.76        180.99         7.70 o
   5   6   3         29.82         43.65        12.55 o
   6   6   3         11.14         10.00         5.69 o
   7   6   3          3.41          3.44         6.52 o
   8   6   3          1.51          5.59         7.29 o
  -9   7   3        278.64        308.38        28.11 o
  -8   7   3        110.62        120.46         5.29 o
  -7   7   3         26.80         56.60         4.14 o
  -6   7   3       2112.59       2231.66       142.04 o
  -5   7   3       2001.03       1966.21       210.97 o
  -4   7   3        193.90        196.29        18.57 o
  -3   7   3       5318.33       5359.38       376.27 o
  -2   7   3      10283.75      10153.45       691.97 o
  -1   7   3       1626.59       1755.26       160.95 o
   0   7   3        897.71        953.54        31.29 o
   1   7   3       1943.88       1962.84        42.16 o
   2   7   3       7438.19       7841.97       265.18 o
   3   7   3        124.39        142.87        11.88 o
   4   7   3        817.45        883.41        24.62 o
   5   7   3        823.73        986.51        91.35 o
   6   7   3        564.49        565.98        18.44 o
   7   7   3          3.45          7.99         3.53 o
   8   7   3        227.71        212.34        15.89 o
  -9   8   3          0.02          6.97         6.14 o
  -8   8   3        627.30        611.74        36.81 o
  -7   8   3        491.14        493.55        12.87 o
  -6   8   3        529.65        442.57        25.60 o
  -5   8   3       1192.77       1272.74        63.24 o
  -4   8   3       9522.38       8552.16       420.94 o
  -3   8   3       8575.88       7938.96       458.92 o
  -2   8   3        215.81        221.72        15.22 o
  -1   8   3       8859.05       8127.30       282.41 o
   0   8   3      17281.38      16960.02       189.39 o
   1   8   3        282.11        288.14         7.92 o
   2   8   3        201.30        195.08         5.69 o
   3   8   3       6520.55       6159.87        78.70 o
   4   8   3       3610.83       3534.70        56.02 o
   5   8   3          2.84         -1.00         4.02 o
   6   8   3        851.93        796.53        49.69 o
   7   8   3        748.57        685.37        13.80 o
   8   8   3        188.32        202.53        10.17 o
  -9   9   3        573.32        606.15        27.61 o
  -8   9   3        379.13        387.77        30.11 o
  -7   9   3         96.96         79.11         4.61 o
  -6   9   3       2017.93       2003.44       145.05 o
  -5   9   3       7542.76       7395.44       701.17 o
  -4   9   3        271.78        342.49        35.47 o
  -3   9   3       3811.90       3754.60       307.84 o
  -2   9   3      21261.74      21854.83      1539.03 o
  -1   9   3       2684.60       2634.47       244.93 o
   0   9   3        638.12        558.86        48.69 o
   1   9   3       7291.81       7735.17       293.79 o
   2   9   3       3093.56       3358.38       127.32 o
   3   9   3        221.18        222.91         9.70 o
   4   9   3       1742.78       1832.15        79.47 o
   5   9   3       1328.08       1317.99        50.69 o
   6   9   3        361.46        326.29        25.60 o
   7   9   3         35.36         43.51        14.22 o
   8   9   3        349.39        353.73        13.38 o
  -9  10   3         21.17         34.30        14.39 o
  -8  10   3        245.69        280.36         9.37 o
  -7  10   3        770.04        770.99        17.74 o
  -6  10   3        411.66        447.45        36.97 o
  -5  10   3        151.77        120.15        15.73 o
  -4  10   3       4603.44       4370.98       291.44 o
  -3  10   3       1528.28       1430.64        36.49 o
  -2  10   3         23.61         21.67         8.20 o
  -1  10   3       3259.89       2875.19       154.25 o
   0  10   3      11284.35      10515.21        87.74 o
   1  10   3        833.72       1025.29        31.81 o
   2  10   3        385.15        434.73        12.66 o
   3  10   3       3108.35       2944.17        82.82 o
   4  10   3        680.07        691.45        16.90 o
   5  10   3         46.56         49.96         4.24 o
   6  10   3        776.64        753.95        17.09 o
   7  10   3        273.09        288.17        10.53 o
   8  10   3         86.01         91.77         9.03 o
  -9  11   3         28.21         28.06         5.79 o
  -8  11   3        102.67        139.62        14.56 o
  -7  11   3         13.33         25.05         4.02 o
  -6  11   3          0.15         -1.41         3.29 o
  -5  11   3        744.58        833.77        64.24 o
  -4  11   3        148.15        167.11        28.61 o
  -3  11   3        382.78        375.65        32.96 o
  -2  11   3       1264.48       1216.28        63.07 o
  -1  11   3        256.40        244.07        18.74 o
   0  11   3        417.49        427.94        50.02 o
   1  11   3       4028.88       4012.57        60.98 o
   2  11   3        191.31        165.81         6.19 o
   3  11   3         21.64         24.06         3.53 o
   4  11   3        188.19        216.84        10.54 o
   5  11   3        230.96        214.74        13.55 o
   6  11   3         55.87         41.39         4.24 o
   7  11   3         18.01          5.98         7.53 o
  -9  12   3          9.81          5.98         6.03 o
  -8  12   3        135.15        142.72        10.71 o
  -7  12   3          0.13         -0.51         4.68 o
  -6  12   3         68.15         48.34         4.37 o
  -5  12   3        286.82        294.39        20.24 o
  -4  12   3        593.67        595.72        52.03 o
  -3  12   3          6.78          6.75         9.37 o
  -2  12   3         13.87          3.03         2.71 o
  -1  12   3       1527.87       1433.99        71.94 o
   0  12   3       3130.28       2849.85        52.10 o
   1  12   3        532.50        527.83        12.77 o
   2  12   3        293.16        291.91         6.83 o
   3  12   3        350.67        305.57         9.54 o
   4  12   3        186.92        196.55         6.00 o
   5  12   3         70.49         75.73        10.04 o
   6  12   3          0.28         -4.68         4.68 o
   7  12   3         65.44         69.19         9.03 o
  -8  13   3         60.68         81.02        13.22 o
  -7  13   3         48.04         68.66         4.52 o
  -6  13   3        779.13        896.52        29.61 o
  -5  13   3       1598.67       1635.43       153.42 o
  -4  13   3          4.02          1.04         7.36 o
  -3  13   3        445.20        420.93        12.48 o
  -2  13   3       4835.39       5119.14       343.81 o
  -1  13   3       2642.00       2772.83       134.85 o
   0  13   3        213.06        222.13        20.75 o
   1  13   3       7959.79       8369.35       305.00 o
   2  13   3       1798.94       1851.54        41.12 o
   3  13   3         51.32         59.89         4.10 o
   4  13   3        480.55        502.16        26.43 o
   5  13   3        931.99        963.41        33.13 o
   6  13   3        259.58        266.58        16.23 o
   7  13   3          0.81          3.40         5.26 o
  -8  14   3        419.85        380.52        10.98 o
  -7  14   3        662.80        665.81        14.22 o
  -6  14   3         28.53         29.48         5.35 o
  -5  14   3        876.25        836.79        24.93 o
  -4  14   3       2307.14       2217.39       126.65 o
  -3  14   3       2118.56       2148.92       100.38 o
  -2  14   3         10.82         -3.05         3.05 o
  -1  14   3       1237.32       1128.81        67.59 o
   0  14   3       6084.35       5858.26        75.39 o
   1  14   3       1208.22       1227.23        54.88 o
   2  14   3        197.16        165.75         5.62 o
   3  14   3       2031.60       2020.09        38.35 o
   4  14   3        840.02        826.37        52.37 o
   5  14   3        344.50        334.84         8.37 o
   6  14   3        382.96        403.82        19.24 o
   7  14   3        410.25        398.36        11.80 o
  -8  15   3        300.89        342.83        32.46 o
  -7  15   3         84.58        102.82         4.71 o
  -6  15   3        371.74        342.30        30.95 o
  -5  15   3       1920.62       2107.29       230.04 o
  -4  15   3        163.30        171.53        17.23 o
  -3  15   3        939.92        972.97        62.24 o
  -2  15   3       3120.95       3118.14       199.76 o
  -1  15   3       1435.17       1453.96       148.90 o
   0  15   3         82.12         79.32        14.22 o
   1  15   3       5463.55       5558.41        69.18 o
   2  15   3       1377.86       1464.42        33.96 o
   3  15   3        132.46        114.36         5.19 o
   4  15   3        539.98        551.07        16.56 o
   5  15   3       1704.72       1788.31        23.97 o
   6  15   3        306.52        347.63        49.86 o
   7  15   3         63.45         74.74         7.32 o
  -8  16   3         47.50         23.81         6.81 o
  -7  16   3        116.23        125.81        25.26 o
  -6  16   3         80.05        105.49         5.19 o
  -5  16   3         69.70         78.23        10.87 o
  -4  16   3        642.45        655.79        68.76 o
  -3  16   3        874.55        858.46        26.37 o
  -2  16   3          2.38          2.66         2.81 o
  -1  16   3        889.39        827.89        40.32 o
   0  16   3       2164.61       2134.55        42.28 o
   1  16   3        847.72        822.52        20.83 o
   2  16   3         50.33         55.95         4.48 o
   3  16   3        406.19        390.03         9.69 o
   4  16   3        423.39        452.79         9.93 o
   5  16   3          2.19          7.69         7.03 o
   6  16   3        164.13        187.67         9.24 o
  -8  17   3         46.94         59.58         7.09 o
  -7  17   3         25.42         30.97         8.37 o
  -6  17   3         21.09         26.86         3.35 o
  -5  17   3          4.61         11.04         3.55 o
  -4  17   3         34.02         27.68         3.94 o
  -3  17   3         16.57         15.92         6.19 o
  -2  17   3         10.71         11.54         2.95 o
  -1  17   3        135.61        113.13        16.90 o
   0  17   3         21.64         27.77         7.03 o
   1  17   3         80.15         65.12         7.70 o
   2  17   3        110.49         84.43         5.35 o
   3  17   3          5.01         10.26         3.53 o
   4  17   3         47.21         64.55         5.35 o
   5  17   3          9.38          6.65         3.38 o
   6  17   3          0.07         -2.55         5.08 o
  -7  18   3         72.46         72.13         7.05 o
  -6  18   3          7.11          2.31         3.19 o
  -5  18   3         91.71         63.32         5.86 o
  -4  18   3         53.21         61.56         4.14 o
  -3  18   3        487.15        546.77        13.77 o
  -2  18   3          5.78          3.52         3.19 o
  -1  18   3         96.81         72.06         8.37 o
   0  18   3        282.94        286.58        17.07 o
   1  18   3        181.40        163.60         6.15 o
   2  18   3          0.82          0.80         5.19 o
   3  18   3        111.39        120.08         5.43 o
   4  18   3        341.42        361.44         7.92 o
   5  18   3         92.19         57.34         9.70 o
   6  18   3         61.44         47.88        10.37 o
  -7  19   3        121.60        157.25        10.87 o
  -6  19   3        131.44        115.25         6.98 o
  -5  19   3        618.31        637.16        14.77 o
  -4  19   3          1.21         -1.40         3.19 o
  -3  19   3        701.81        686.16        20.68 o
  -2  19   3        831.18        875.02        41.16 o
  -1  19   3        248.39        255.81        18.07 o
   0  19   3         33.45         15.63         7.70 o
   1  19   3       1804.67       1870.98        47.18 o
   2  19   3        853.80        858.99        21.15 o
   3  19   3        140.51        143.76         5.53 o
   4  19   3        226.91        247.09         6.72 o
   5  19   3        689.74        708.20        14.39 o
   6  19   3        385.68        372.83        11.71 o
  -7  20   3        209.78        228.08         9.67 o
  -6  20   3         77.78         67.83         6.72 o
  -5  20   3         47.55         18.59         4.85 o
  -4  20   3        789.25        810.50        53.54 o
  -3  20   3        700.37        683.24        18.96 o
  -2  20   3         12.66          2.82         6.02 o
  -1  20   3        512.90        500.39        21.41 o
   0  20   3       1536.52       1612.99        28.24 o
   1  20   3        202.42        199.44         6.50 o
   2  20   3          6.07         -4.21         4.85 o
   3  20   3        945.62       1042.48        28.11 o
   4  20   3        833.59        861.43        14.41 o
   5  20   3          4.48         -6.37         6.37 o
  -6  21   3        257.19        288.85        19.74 o
  -5  21   3        341.02        413.54        17.07 o
  -4  21   3         14.60         13.15         3.42 o
  -3  21   3        177.90        161.15         5.68 o
  -2  21   3        687.15        756.79        75.29 o
  -1  21   3        195.00        208.58        15.89 o
   0  21   3         38.45         30.25         4.10 o
   1  21   3        384.56        485.23        16.21 o
   2  21   3        763.58        792.44        22.42 o
   3  21   3         20.03         20.32         3.76 o
   4  21   3        285.37        328.79        10.48 o
   5  21   3        330.56        383.49        20.91 o
  -6  22   3         21.08         30.11         6.51 o
  -5  22   3          1.03          1.95         5.14 o
  -4  22   3        121.12        107.48         6.36 o
  -3  22   3        105.53         94.69         4.85 o
  -2  22   3         76.28         56.68         4.61 o
  -1  22   3        202.07        167.37         5.53 o
   0  22   3        345.35        344.75         8.40 o
   1  22   3         76.40         75.05         8.37 o
   2  22   3          1.29         -2.95         2.95 o
   3  22   3        289.87        294.90         9.56 o
   4  22   3         81.03         97.33         7.53 o
   5  22   3         18.30          2.63         6.27 o
  -5  23   3          1.87          8.95         5.79 o
  -4  23   3         54.49         42.30        13.22 o
  -3  23   3         43.72         53.03         3.90 o
  -2  23   3         26.38         15.34         3.55 o
  -1  23   3          5.95          5.97         2.81 o
   0  23   3          4.65         -0.79         3.35 o
   1  23   3         18.97         15.94         3.31 o
   2  23   3          3.42          3.43         8.70 o
   3  23   3         70.59         58.94         6.67 o
   4  23   3          7.98         16.05         6.14 o
  -5  24   3         29.51          9.67        13.89 o
  -4  24   3        298.94        331.27        31.79 o
  -3  24   3         11.50         -0.33         5.69 o
  -2  24   3          2.55         -5.35         5.35 o
  -1  24   3         45.45         31.07         3.66 o
   0  24   3        282.61        273.37         8.37 o
   1  24   3          5.03          2.57         5.51 o
   2  24   3          2.65          2.50         6.69 o
   3  24   3        197.48        190.68        10.37 o
   4  24   3         89.10         81.10         8.00 o
  -4  25   3          0.17         -6.99         6.99 o
  -3  25   3        114.56         97.07         7.32 o
  -2  25   3        505.22        472.38        26.43 o
  -1  25   3        194.27        180.95         9.54 o
   0  25   3         31.50         11.83         5.38 o
   1  25   3        346.83        340.33        10.88 o
   2  25   3        403.46        415.93        15.06 o
   3  25   3         20.06         24.29         5.90 o
  -4  26   3        201.22        189.05        13.38 o
  -3  26   3        200.31        195.34         9.33 o
  -2  26   3          0.33         -5.08         5.08 o
  -1  26   3        195.41        164.16        13.89 o
   0  26   3        227.30        219.73         9.22 o
   1  26   3         48.13         27.71         6.24 o
   2  26   3         59.01         25.25        11.21 o
  -2  27   3        205.99        232.33        11.04 o
  -1  27   3        128.19        107.20         7.90 o
   0  27   3         44.29         43.01         6.50 o
   1  27   3        160.09        156.98        12.72 o
 -10   0   4        133.00        145.25        25.93 o
  -9   0   4         24.01         64.72        15.22 o
  -8   0   4        586.61        661.55        15.99 o
  -7   0   4       3285.57       3176.34       222.51 o
  -6   0   4        652.75        594.07        18.91 o
  -5   0   4       1801.50       1626.78        48.35 o
  -4   0   4       4305.29       3836.29        58.68 o
  -3   0   4      10354.78      10433.58       596.44 o
  -2   0   4        585.39        506.72        46.68 o
  -1   0   4      27374.86      29529.64       122.79 o
   0   0   4      19118.96      20301.01      1682.58 o
   1   0   4       6615.00       7095.15       770.27 o
   2   0   4        869.26        870.79        65.58 o
   3   0   4       6142.39       6314.89       613.67 o
   4   0   4       6193.19       6652.96       653.49 o
   5   0   4         44.61         65.97        20.08 o
   6   0   4       1175.62       1110.97       104.40 o
   7   0   4       2674.57       2540.20       223.52 o
   8   0   4        135.94        158.57        10.19 o
 -10   1   4        116.91        105.37         6.17 o
  -9   1   4        556.51        563.43        15.47 o
  -8   1   4        371.87        357.52        15.36 o
  -7   1   4        413.88        403.38        15.27 o
  -6   1   4       2566.05       2368.40        74.62 o
  -5   1   4       2546.37       2282.03        81.52 o
  -4   1   4       3169.71       3558.37       110.84 o
  -3   1   4       7283.68       7641.09       517.79 o
  -2   1   4      28337.60      31597.03      1043.06 o
  -1   1   4       4419.92       4875.97        94.81 o
   0   1   4        974.40        986.92        47.14 o
   1   1   4       3451.38       3200.47       181.89 o
   2   1   4      10158.97      10771.87       621.09 o
   3   1   4        278.89        293.82        26.85 o
   4   1   4       2024.90       1845.09       176.86 o
   5   1   4       2451.71       2436.40       140.78 o
   6   1   4        520.89        498.56        22.94 o
   7   1   4        121.58        130.76        11.74 o
   8   1   4        582.17        541.09        12.41 o
 -10   2   4          0.57          1.08         5.08 o
  -9   2   4          1.77          5.17         5.66 o
  -8   2   4        121.69         97.58        27.61 o
  -7   2   4        256.71        219.66         6.48 o
  -6   2   4        645.64        602.15        16.90 o
  -5   2   4         24.14         17.81         3.19 o
  -4   2   4        536.43        432.30        26.94 o
  -3   2   4       1867.52       1642.49       109.08 o
  -2   2   4       1326.38       1635.94        68.43 o
   0   2   4        586.19        507.45        12.89 o
   1   2   4       1163.92       1386.93        58.89 o
   2   2   4       2007.38       2266.71       162.12 o
   3   2   4       1483.71       1535.84       177.34 o
   4   2   4        815.21        791.53        84.99 o
   5   2   4          0.08          4.35         5.35 o
   6   2   4       1111.81       1126.29        73.11 o
   7   2   4        313.22        261.00        15.06 o
   8   2   4         26.98         11.55         6.59 o
 -10   3   4          8.04          3.37         8.53 o
  -9   3   4          4.48         11.71         5.32 o
  -8   3   4          5.15          9.52         5.52 o
  -7   3   4        125.73        126.77         5.21 o
  -6   3   4         10.33         15.56         3.53 o
  -5   3   4        707.73        692.55        18.57 o
  -4   3   4        712.73        717.93        61.90 o
  -3   3   4        146.11        190.28         8.87 o
  -2   3   4       1016.12        954.16        52.37 o
  -1   3   4        476.91        598.13        29.28 o
   0   3   4        107.32        123.42         8.37 o
   1   3   4        141.67        132.28        11.54 o
   2   3   4         95.99         90.58        11.21 o
   3   3   4        167.84        180.89        23.92 o
   4   3   4        541.16        539.64        43.50 o
   5   3   4         51.51         65.81         8.03 o
   6   3   4         67.64         61.98         5.02 o
   7   3   4         18.61         22.12         7.70 o
   8   3   4          3.88          5.66        11.38 o
 -10   4   4         80.91         66.37         7.53 o
  -9   4   4          1.13          7.79         7.53 o
  -8   4   4        285.42        285.47        18.40 o
  -7   4   4       1289.89       1099.57        25.91 o
  -6   4   4          2.52         18.40         3.66 o
  -5   4   4       1740.40       1547.94        78.47 o
  -4   4   4       3292.05       3036.86        70.44 o
  -3   4   4       4141.73       4034.48       166.97 o
  -2   4   4        857.29        927.54        25.74 o
  -1   4   4       7056.77       7488.55       218.83 o
   0   4   4       1329.82       1328.90        76.46 o
   1   4   4       1312.38       1694.10        35.43 o
   2   4   4         73.07         51.41        13.05 o
   3   4   4       2538.99       2844.85       147.73 o
   4   4   4       1794.08       2011.55        91.18 o
   5   4   4         43.35         42.32         4.14 o
   6   4   4         29.84         47.02         4.85 o
   7   4   4        712.94        674.60        14.20 o
   8   4   4         83.19         63.36        14.72 o
  -9   5   4        417.73        450.52        17.90 o
  -8   5   4        201.85        232.82        13.38 o
  -7   5   4        103.43        124.31         5.52 o
  -6   5   4       5417.97       5324.50       491.37 o
  -5   5   4       2170.46       2049.02       227.87 o
  -4   5   4         75.60         73.21         3.66 o
  -3   5   4       9244.46      10056.73       811.09 o
  -2   5   4       6449.76       6034.36       295.96 o
  -1   5   4       1691.87       1518.66        89.84 o
   0   5   4        733.49        711.74        52.53 o
   1   5   4       5470.03       5526.38       242.26 o
   2   5   4       7097.74       7410.76       736.14 o
   3   5   4        120.88        149.07        12.21 o
   4   5   4       1219.12       1226.42        36.64 o
   5   5   4        881.08        966.11        25.47 o
   6   5   4       1283.29       1196.01        31.12 o
   7   5   4          2.41          7.90         6.03 o
   8   5   4        349.26        346.87        12.72 o
  -9   6   4          2.90         11.24         6.38 o
  -8   6   4        884.96        884.20        46.01 o
  -7   6   4       1336.42       1368.93        27.32 o
  -6   6   4       1161.93       1245.92        88.34 o
  -5   6   4       1302.70       1305.00        71.10 o
  -4   6   4       4615.85       4272.28       266.52 o
  -3   6   4       6061.95       5840.32       172.83 o
  -2   6   4        729.75        734.10        19.50 o
  -1   6   4       9687.70       9483.32       289.27 o
   0   6   4      11363.37      10753.30       203.11 o
   1   6   4       9094.21       9337.26       289.77 o
   2   6   4       3108.30       3261.76       112.93 o
   3   6   4      11491.56      11519.60       151.08 o
   4   6   4       3308.83       3524.07       148.57 o
   5   6   4          9.51         13.48         3.38 o
   6   6   4       2562.78       2473.80       140.03 o
   7   6   4        879.95        875.20        37.31 o
   8   6   4        207.73        221.62        11.11 o
  -9   7   4        358.25        360.57        10.10 o
  -8   7   4         66.57         77.51         8.53 o
  -7   7   4         40.55         48.66         8.37 o
  -6   7   4       1708.88       1798.19       146.56 o
  -5   7   4       4711.77       4482.40       463.94 o
  -4   7   4        113.31        158.99        14.56 o
  -3   7   4       2487.00       2521.32       172.16 o
  -2   7   4       5836.04       6105.83       339.13 o
  -1   7   4       3776.93       3905.45       255.31 o
   0   7   4         39.74         20.61         2.81 o
   1   7   4       5411.23       5568.76        82.98 o
   2   7   4       2663.78       2532.08       111.09 o
   3   7   4          8.36         23.52         3.76 o
   4   7   4       1539.46       1601.23        71.61 o
   5   7   4        386.87        376.07        35.97 o
   6   7   4        410.14        419.08        23.42 o
   7   7   4         21.24         23.29         8.20 o
  -9   8   4         18.35         21.87         5.56 o
  -8   8   4        138.02        125.35         6.86 o
  -7   8   4        229.13        238.52        20.58 o
  -6   8   4        586.81        569.88        55.21 o
  -5   8   4         39.75         65.59        11.88 o
  -4   8   4        314.50        265.86        29.95 o
  -3   8   4       1617.15       1663.51       106.91 o
  -2   8   4         52.62         79.45         8.70 o
  -1   8   4        173.91        173.30         5.32 o
   0   8   4       3052.01       3132.92        48.53 o
   1   8   4       2181.37       2504.36        46.80 o
   2   8   4        774.66        737.69        19.76 o
   3   8   4        762.26        726.75        18.91 o
   4   8   4        312.37        310.33        20.91 o
   5   8   4        186.93        165.30         5.90 o
   6   8   4        564.12        551.50        15.33 o
   7   8   4         79.31         80.49         7.43 o
  -9   9   4         45.79         40.90         6.15 o
  -8   9   4          6.28          4.87         5.69 o
  -7   9   4         23.75         21.96         3.66 o
  -6   9   4       1055.63       1103.60        95.36 o
  -5   9   4         25.74         22.42         3.53 o
  -4   9   4         54.80         67.39        11.04 o
  -3   9   4        362.96        336.45        17.90 o
  -2   9   4       1794.26       2102.62       101.89 o
  -1   9   4        139.78        130.89        11.21 o
   0   9   4       1917.46       2033.40        50.86 o
   1   9   4          3.95         22.69        12.72 o
   2   9   4        773.60        786.54        25.76 o
   3   9   4        109.71        100.28         4.57 o
   4   9   4        241.76        266.43         7.90 o
   5   9   4         68.76         62.51         6.86 o
   6   9   4        263.98        250.32         6.72 o
   7   9   4         10.12          3.01         5.23 o
  -9  10   4         23.48         22.94         6.27 o
  -8  10   4        258.65        248.76         8.20 o
  -7  10   4        121.26        107.60         5.08 o
  -6  10   4         31.92         31.59         8.37 o
  -5  10   4        741.38        713.93        16.28 o
  -4  10   4       1368.65       1128.35        43.00 o
  -3  10   4       1729.11       1713.59       174.16 o
  -2  10   4        155.29        137.19         4.48 o
  -1  10   4       1896.17       1918.04        62.57 o
   0  10   4       3409.83       3307.38        82.15 o
   1  10   4       1555.06       1733.09        43.39 o
   2  10   4        546.39        532.78        15.14 o
   3  10   4       1800.37       1845.10        40.22 o
   4  10   4        643.07        607.70        13.72 o
   5  10   4        153.43        132.55         5.90 o
   6  10   4        351.52        324.63        24.93 o
   7  10   4        342.06        331.44        17.40 o
  -9  11   4        516.06        551.84        49.19 o
  -8  11   4        177.65        191.74        11.38 o
  -7  11   4        273.60        279.04        19.41 o
  -6  11   4       1212.45       1222.26        51.86 o
  -5  11   4       2697.04       2743.33       284.08 o
  -4  11   4          0.15          4.68         2.84 o
  -3  11   4       1887.67       2009.71       147.06 o
  -2  11   4       9083.43       9455.91       614.34 o
  -1  11   4       3313.78       3133.16       232.89 o
   0  11   4       2099.02       2051.34       145.22 o
   1  11   4       7976.78       8564.84       218.00 o
   2  11   4       3863.61       4090.38       145.05 o
   3  11   4        354.91        384.20        11.33 o
   4  11   4       1124.74       1163.76        46.85 o
   5  11   4       2046.79       2180.45       111.09 o
   6  11   4        633.22        626.44        16.06 o
   7  11   4         14.72         17.37         6.24 o
  -9  12   4          0.11          1.35         7.86 o
  -8  12   4        498.64        484.27        21.92 o
  -7  12   4        433.91        470.98        13.24 o
  -6  12   4        324.03        345.69        33.29 o
  -5  12   4        739.57        663.37        74.45 o
  -4  12   4       2688.62       2518.77       144.89 o
  -3  12   4       2431.92       2322.95        46.94 o
  -2  12   4          0.09          4.37         3.19 o
  -1  12   4       1784.49       1586.76        63.74 o
   0  12   4      11794.76      11355.89       104.14 o
   1  12   4        362.03        392.65         9.54 o
   2  12   4        353.59        344.77         9.05 o
   3  12   4       1907.06       1967.18        61.57 o
   4  12   4       1590.46       1593.77        49.69 o
   5  12   4         21.20         23.65         4.48 o
   6  12   4        387.77        397.35        31.12 o
   7  12   4        455.76        431.26        16.40 o
  -9  13   4        155.95        151.58        11.71 o
  -8  13   4        238.74        251.56        13.05 o
  -7  13   4        157.34        164.73         5.52 o
  -6  13   4        106.73        111.66        10.04 o
  -5  13   4        700.60        719.81       112.26 o
  -4  13   4         68.00         88.33        17.57 o
  -3  13   4       1561.93       1639.78       107.24 o
  -2  13   4       1257.17       1133.25        95.36 o
  -1  13   4        308.46        312.39        23.42 o
   0  13   4        261.37        185.05        27.77 o
   1  13   4       4430.43       4611.36        65.13 o
   2  13   4        490.05        502.53        47.18 o
   3  13   4        135.83        139.37         5.53 o
   4  13   4        485.46        525.88        14.14 o
   5  13   4       1111.28       1059.23        19.73 o
   6  13   4         72.91         64.20         7.62 o
   7  13   4         27.67         24.27         6.43 o
  -8  14   4          0.66         16.33         5.79 o
  -7  14   4         37.43         24.90         3.76 o
  -6  14   4         28.76         35.39         5.69 o
  -5  14   4         31.25         17.20         7.36 o
  -4  14   4        130.73        139.81        10.21 o
  -3  14   4         85.99         80.94         8.37 o
  -2  14   4         21.31         23.60         5.86 o
  -1  14   4        129.85        121.58         4.37 o
   0  14   4         64.50         44.21         4.24 o
   1  14   4          1.20         -1.34         4.35 o
   2  14   4          7.12         10.22         4.35 o
   3  14   4         22.51         10.89         3.66 o
   4  14   4          7.91         15.58        12.05 o
   5  14   4          1.45          7.97         4.18 o
   6  14   4          8.15          0.39         6.22 o
  -8  15   4          0.04          5.20         6.25 o
  -7  15   4        115.87        127.05         4.71 o
  -6  15   4         21.29         15.94         3.55 o
  -5  15   4        160.06        146.44         7.53 o
  -4  15   4          0.02         -0.44         5.19 o
  -3  15   4          0.96          0.57         3.38 o
  -2  15   4        219.35        180.55        17.73 o
  -1  15   4        241.50        241.71        13.72 o
   0  15   4         25.38         17.60         4.10 o
   1  15   4        816.84        907.39        28.98 o
   2  15   4         35.40         33.38         3.70 o
   3  15   4          0.13         -3.28         3.28 o
   4  15   4         24.29         23.14        10.37 o
   5  15   4        204.18        193.99        15.56 o
   6  15   4         57.66         45.50         6.14 o
  -8  16   4        351.45        332.91        12.55 o
  -7  16   4         98.09        104.66         7.32 o
  -6  16   4        165.47        144.94        19.91 o
  -5  16   4        222.09        178.39        11.88 o
  -4  16   4       1516.24       1419.94        78.13 o
  -3  16   4       1389.14       1522.81        66.42 o
  -2  16   4         44.42         23.13         3.76 o
  -1  16   4       1475.30       1507.57       105.23 o
   0  16   4       4439.82       4310.21        56.77 o
   1  16   4        276.95        248.99        10.37 o
   2  16   4         48.18         38.40        14.72 o
   3  16   4       1341.53       1385.71        26.15 o
   4  16   4       1047.66       1058.75        23.92 o
   5  16   4          0.68         -5.38         5.38 o
   6  16   4        233.98        232.51         9.77 o
  -8  17   4        166.80        210.03        21.08 o
  -7  17   4         63.73         76.78         6.90 o
  -6  17   4        434.44        479.43        52.37 o
  -5  17   4        861.11       1000.78        70.94 o
  -4  17   4         31.35         52.82         4.48 o
  -3  17   4       1189.27       1260.71        48.85 o
  -2  17   4       1173.23       1296.25        30.45 o
  -1  17   4        770.39        735.85        57.89 o
   0  17   4         64.64         50.21        10.71 o
   1  17   4       3360.65       3421.22        46.02 o
   2  17   4        654.66        735.58        21.26 o
   3  17   4        248.65        253.14         7.09 o
   4  17   4        540.41        594.06        20.24 o
   5  17   4        895.19        929.62        15.72 o
   6  17   4        179.74        152.96         9.46 o
  -7  18   4        221.04        244.15        10.37 o
  -6  18   4        132.15        133.13        28.94 o
  -5  18   4        135.92        120.91         5.56 o
  -4  18   4       1360.28       1343.51       143.21 o
  -3  18   4       1165.72       1266.98        44.00 o
  -2  18   4          4.22          1.36         3.05 o
  -1  18   4       1093.19       1090.93        30.28 o
   0  18   4       2340.22       2403.39        37.24 o
   1  18   4       1070.24       1047.10        26.42 o
   2  18   4        103.41        106.68         5.19 o
   3  18   4       1736.46       1833.55        26.60 o
   4  18   4        754.31        828.33        23.42 o
   5  18   4          0.80         -5.15         7.03 o
  -7  19   4         41.11         59.44         6.61 o
  -6  19   4        169.35        162.69         7.81 o
  -5  19   4        268.82        303.56        13.22 o
  -4  19   4          7.61          8.83         3.85 o
  -3  19   4         20.40         23.09         3.79 o
  -2  19   4        398.18        388.05        17.07 o
  -1  19   4         66.86         75.13        16.56 o
   0  19   4        171.43        162.33         7.36 o
   1  19   4        144.49        162.34         6.14 o
   2  19   4        482.77        465.98        13.89 o
   3  19   4         12.28          5.37         3.90 o
   4  19   4        165.57        182.28        15.39 o
   5  19   4        128.71        156.80         8.19 o
  -7  20   4         30.42         22.75         9.37 o
  -6  20   4          2.49          5.52         4.97 o
  -5  20   4         62.20         51.36        13.72 o
  -4  20   4          0.07         -3.08         3.08 o
  -3  20   4        127.77        123.08         5.32 o
  -2  20   4          1.45         -3.08         3.08 o
  -1  20   4         87.70         91.85         4.48 o
   0  20   4          1.91          1.09         3.29 o
   1  20   4         23.14         11.81         3.66 o
   2  20   4          1.18         -2.50         2.89 o
   3  20   4          0.47          4.92         5.86 o
   4  20   4          5.25          1.34         5.14 o
   5  20   4         25.97         12.94         6.61 o
  -6  21   4        165.66        161.99        10.71 o
  -5  21   4        180.39        200.35        12.21 o
  -4  21   4         40.77         36.32         6.19 o
  -3  21   4        279.68        270.80         6.74 o
  -2  21   4        161.07        151.60         5.44 o
  -1  21   4         26.31         23.83         4.52 o
   0  21   4          4.69         -0.33         5.02 o
   1  21   4        215.13        218.72         6.38 o
   2  21   4         15.53         16.06        10.71 o
   3  21   4         65.54         52.02         6.19 o
   4  21   4         41.40         49.04         6.74 o
  -6  22   4          8.16          2.83         6.00 o
  -5  22   4        173.90        127.96         9.00 o
  -4  22   4        394.54        441.71        22.92 o
  -3  22   4        204.19        224.91        18.91 o
  -2  22   4         49.06         20.86         7.86 o
  -1  22   4        250.48        204.34        11.54 o
   0  22   4        693.71        770.43        18.24 o
   1  22   4        124.70        107.84        15.39 o
   2  22   4         81.77         62.46        10.71 o
   3  22   4        462.94        513.42        12.77 o
   4  22   4        215.71        234.70        11.38 o
  -5  23   4        415.30        493.97        12.75 o
  -4  23   4          3.56          1.84         9.20 o
  -3  23   4        137.40        153.45         7.80 o
  -2  23   4       1017.26       1063.63        61.57 o
  -1  23   4        367.87        357.31        24.26 o
   0  23   4        104.25         87.18         4.71 o
   1  23   4        273.08        309.60         8.10 o
   2  23   4        577.26        597.99        23.09 o
   3  23   4          7.83          8.27         6.69 o
   4  23   4        118.78        109.92         8.38 o
  -5  24   4         13.48         10.71         5.66 o
  -4  24   4        204.76        210.97         9.46 o
  -3  24   4        271.19        270.20         9.82 o
  -2  24   4          0.24         -3.89         4.89 o
  -1  24   4        224.58        195.64         9.37 o
   0  24   4        218.32        237.58         9.48 o
   1  24   4         69.00         71.12         9.87 o
   2  24   4        146.78        147.62         8.27 o
   3  24   4        279.64        297.72        10.62 o
  -4  25   4        145.15        143.30         9.20 o
  -3  25   4          7.12         11.03         8.37 o
  -2  25   4         55.47         49.34         8.53 o
  -1  25   4         54.63         51.85         5.90 o
   0  25   4          1.94          5.14         4.89 o
   1  25   4         73.59         92.69         9.20 o
   2  25   4         35.39         52.01         6.57 o
  -3  26   4          0.48          1.41         5.79 o
  -2  26   4         13.46         15.45         5.86 o
  -1  26   4          0.05         -5.45         5.45 o
   0  26   4         12.68          0.33         4.97 o
   1  26   4          0.09          0.68         6.31 o
  -2  27   4        139.57         94.10        13.89 o
  -1  27   4         19.39          5.64        12.55 o
   0  27   4         20.24          4.76         5.43 o
 -10   1   5         96.94         85.78         7.18 o
  -9   1   5        102.67        101.99         4.77 o
  -8   1   5        106.13        103.88         7.25 o
  -7   1   5        262.91        232.83         8.95 o
  -6   1   5        825.45        837.89        20.19 o
  -5   1   5       1249.54       1262.37        38.38 o
  -4   1   5         25.68         34.19         2.76 o
  -3   1   5       3638.25       3854.29       164.74 o
  -2   1   5       1242.30       1248.38        53.71 o
  -1   1   5       1732.44       1865.59        26.00 o
   0   1   5         22.39         14.58         1.79 o
   1   1   5        158.27        141.72         7.82 o
   2   1   5       2973.54       2918.42       156.87 o
   3   1   5        130.04        148.27        14.25 o
   4   1   5        183.20        201.96        11.16 o
   5   1   5        390.00        397.70        21.78 o
   6   1   5        456.23        410.39        13.38 o
   7   1   5         80.20         63.42         5.12 o
 -10   2   5        104.53         98.85        12.38 o
  -9   2   5          1.95         14.54         5.86 o
  -8   2   5        887.49        912.56        79.14 o
  -7   2   5       1697.82       1539.97        93.02 o
  -6   2   5        777.05        650.75        16.14 o
  -5   2   5       1743.93       1663.41       113.10 o
  -4   2   5      14593.39      14316.42       345.32 o
  -3   2   5      10094.31       9765.13       541.56 o
  -2   2   5        114.92         87.36         3.66 o
  -1   2   5      11148.30      11297.67       182.70 o
   0   2   5       6805.53       6622.25       494.72 o
   1   2   5        286.72        253.15        28.94 o
   2   2   5        831.35        778.07        19.98 o
   3   2   5       4891.29       5129.58       397.68 o
   4   2   5       1830.93       1983.86       134.18 o
   5   2   5        382.26        404.45        40.99 o
   6   2   5        644.45        638.42        36.64 o
   7   2   5       1192.93       1122.32        81.64 o
 -10   3   5        175.92        155.32         9.19 o
  -9   3   5        510.20        540.40        16.56 o
  -8   3   5        291.36        297.00        33.63 o
  -7   3   5        344.70        356.19        22.42 o
  -6   3   5       3161.08       3219.80        50.28 o
  -5   3   5       4319.63       4355.63       340.80 o
  -4   3   5        195.76        215.06         6.14 o
  -3   3   5       5544.13       6487.75       342.30 o
  -2   3   5      15873.46      17840.09       871.15 o
  -1   3   5        437.71        453.19        11.95 o
   0   3   5        829.12        802.87        20.80 o
   1   3   5       7450.80       7880.28       853.59 o
   2   3   5       5638.78       5624.99       407.39 o
   3   3   5          0.54         16.65         3.66 o
   4   3   5        675.23        689.48        47.35 o
   5   3   5       1982.40       1940.80       112.93 o
   6   3   5        907.73        868.07        29.28 o
   7   3   5         47.70         64.12        20.91 o
 -10   4   5         65.82         56.63        15.73 o
  -9   4   5          8.11          6.74         5.32 o
  -8   4   5        746.02        778.37        16.04 o
  -7   4   5       2234.53       2119.14        33.60 o
  -6   4   5        162.44        161.09        11.54 o
  -5   4   5        914.54        837.03        49.19 o
  -4   4   5       4070.43       3768.02        61.36 o
  -3   4   5      10725.74      10936.48       470.96 o
  -2   4   5         33.78         45.99         3.19 o
  -1   4   5       3132.19       3098.33       116.78 o
   0   4   5      10156.15      10444.11       284.58 o
   1   4   5       1247.04       1343.85        36.19 o
   2   4   5        823.43        837.97        70.27 o
   3   4   5       4923.80       5213.46       395.68 o
   4   4   5        385.77        384.03        44.84 o
   5   4   5        141.84        125.38        11.54 o
   6   4   5       1233.05       1186.49        96.37 o
   7   4   5        547.19        532.16        34.13 o
  -9   5   5         94.06        101.66         8.03 o
  -8   5   5         31.33         42.58         6.19 o
  -7   5   5         14.11         28.11         6.36 o
  -6   5   5        354.34        391.69        34.46 o
  -5   5   5       1090.30       1094.54        75.12 o
  -4   5   5         98.04        105.70         6.36 o
  -3   5   5        962.23        853.90        45.34 o
  -2   5   5       1332.89       1274.34        99.04 o
  -1   5   5       2228.46       2460.98       144.22 o
   0   5   5         92.52         81.61         4.68 o
   1   5   5       8723.75      10014.18       402.70 o
   2   5   5       2070.66       2047.06       181.19 o
   3   5   5          7.48          7.98         3.19 o
   4   5   5        303.48        318.63         8.87 o
   5   5   5        559.41        573.71        74.45 o
   6   5   5          2.80          8.37         6.02 o
   7   5   5          0.55          6.14         5.56 o
  -9   6   5          1.84         13.38         7.36 o
  -8   6   5          0.35          5.02         4.02 o
  -7   6   5          2.84         15.08         3.76 o
  -6   6   5        112.55         94.81         8.87 o
  -5   6   5         12.93          9.63         3.68 o
  -4   6   5        207.54        212.02         7.36 o
  -3   6   5        781.88        801.91        19.67 o
  -2   6   5        729.76        788.58        18.92 o
  -1   6   5       3479.57       3761.72        54.16 o
   0   6   5        585.61        677.32        17.27 o
   1   6   5        445.33        462.09        28.94 o
   2   6   5         85.54        109.42         4.50 o
   3   6   5        202.44        234.69         6.61 o
   4   6   5        289.79        288.29        33.13 o
   5   6   5        211.75        205.17        14.72 o
   6   6   5         18.61         14.95         5.52 o
   7   6   5        163.92        165.53        12.55 o
  -9   7   5        237.62        295.01        24.59 o
  -8   7   5         46.29         44.03         6.86 o
  -7   7   5        240.64        259.65        15.06 o
  -6   7   5       1257.75       1424.12       165.30 o
  -5   7   5        484.50        534.48        73.61 o
  -4   7   5          0.59          4.53         3.35 o
  -3   7   5        275.39        291.02        11.54 o
  -2   7   5       4360.58       4629.68       328.92 o
  -1   7   5       1137.08       1038.21        50.02 o
   0   7   5          3.16         22.97        15.06 o
   1   7   5       1972.65       2322.38       106.91 o
   2   7   5       2533.65       2510.58        52.21 o
   3   7   5        182.08        182.50         9.03 o
   4   7   5        131.20        136.34         5.66 o
   5   7   5       1231.62       1305.08        67.42 o
   6   7   5        386.07        377.74        11.04 o
   7   7   5          9.42         14.28        14.89 o
  -9   8   5         22.65         27.58         5.44 o
  -8   8   5        517.78        500.52        12.88 o
  -7   8   5       1154.81        993.17        49.86 o
  -6   8   5         21.45         22.63         9.87 o
  -5   8   5        676.72        643.13        80.14 o
  -4   8   5       1476.10       1454.80        76.46 o
  -3   8   5       3825.94       3631.14       209.30 o
  -2   8   5        164.39        214.57        13.89 o
  -1   8   5       3127.34       2990.65        50.91 o
   0   8   5       8491.42       8459.97       123.30 o
   1   8   5        731.44        835.85        45.34 o
   2   8   5       2741.35       2713.51        71.61 o
   3   8   5       6554.42       6513.58       247.95 o
   4   8   5       1564.46       1578.44        31.77 o
   5   8   5        120.30        133.38         6.27 o
   6   8   5       1007.78        966.24        46.51 o
   7   8   5        806.69        761.33        16.04 o
  -9   9   5        338.42        338.42        25.10 o
  -8   9   5        118.36        133.97        22.92 o
  -7   9   5        231.81        223.32        22.42 o
  -6   9   5       1009.15       1043.50        88.00 o
  -5   9   5       1527.11       1549.46        80.81 o
  -4   9   5         19.07         31.04         3.29 o
  -3   9   5        929.49        933.64        72.28 o
  -2   9   5       5500.38       5492.00       294.46 o
  -1   9   5       1586.19       1650.58        39.10 o
   0   9   5       1408.35       1421.55        38.96 o
   1   9   5       7251.54       7492.59       283.58 o
   2   9   5       3049.66       3105.98        53.89 o
   3   9   5        294.50        369.34        23.92 o
   4   9   5        833.29        788.12        28.44 o
   5   9   5       2973.92       3113.63       203.27 o
   6   9   5        558.38        537.15        12.82 o
   7   9   5         18.56         26.15         6.48 o
  -9  10   5          2.49         15.37         5.76 o
  -8  10   5        373.34        382.76         7.99 o
  -7  10   5        146.65        195.63        15.06 o
  -6  10   5        582.55        598.73        65.75 o
  -5  10   5        407.74        382.53        24.59 o
  -4  10   5       1115.29        921.61        60.90 o
  -3  10   5       2645.51       2762.23       195.91 o
  -2  10   5        169.87        186.22         4.95 o
  -1  10   5       2243.76       2147.79        45.30 o
   0  10   5       7182.12       6886.96        93.36 o
   1  10   5        182.58        187.00         9.20 o
   2  10   5        171.13        133.61         5.19 o
   3  10   5       2277.99       2182.45        39.21 o
   4  10   5       1122.64       1150.41        26.60 o
   5  10   5         96.47         95.70         5.56 o
   6  10   5        593.23        607.59        38.81 o
   7  10   5        242.50        227.55        10.00 o
  -9  11   5          4.78         -0.27         5.56 o
  -8  11   5         27.00         34.20         5.79 o
  -7  11   5          2.06          4.33         3.85 o
  -6  11   5          0.89          1.38         3.19 o
  -5  11   5         41.40         62.72         7.19 o
  -4  11   5          5.35          3.30         2.48 o
  -3  11   5         52.82         67.12         3.79 o
  -2  11   5          8.76          9.10         2.57 o
  -1  11   5       1038.66       1079.11       118.62 o
   0  11   5          0.54          7.03         4.68 o
   1  11   5        148.04        131.28         5.69 o
   2  11   5        209.81        206.82        12.05 o
   3  11   5        246.31        255.10         7.45 o
   4  11   5         50.53         58.77         9.70 o
   5  11   5        179.98        194.85         7.03 o
   6  11   5         22.97         28.39         6.27 o
  -9  12   5         26.70         24.57         6.48 o
  -8  12   5         15.11          1.29         5.32 o
  -7  12   5         59.76         54.68        12.38 o
  -6  12   5          5.34          4.46         3.29 o
  -5  12   5        144.41        149.48         6.52 o
  -4  12   5         41.91         34.03         3.77 o
  -3  12   5        211.17        236.09         9.87 o
  -2  12   5        300.69        271.61         7.80 o
  -1  12   5        664.55        627.56        22.75 o
   0  12   5       1038.16       1039.00        28.38 o
   1  12   5        747.90        801.68        61.90 o
   2  12   5        305.96        292.83         7.21 o
   3  12   5        336.17        359.98        25.60 o
   4  12   5        263.89        240.99         7.32 o
   5  12   5         84.25         68.42         4.95 o
   6  12   5         40.00         49.43        13.05 o
  -8  13   5         29.90         36.62         5.79 o
  -7  13   5        240.57        249.02         6.03 o
  -6  13   5        467.02        493.57        23.09 o
  -5  13   5        939.84        973.45        71.10 o
  -4  13   5          1.54          5.55         3.68 o
  -3  13   5       1217.74       1246.58        38.81 o
  -2  13   5       1586.17       1642.07       116.11 o
  -1  13   5        643.37        654.02        26.10 o
   0  13   5        174.20        170.92         6.14 o
   1  13   5       1463.72       1480.25        35.91 o
   2  13   5       2051.63       2150.47        38.29 o
   3  13   5        137.69        137.13         6.00 o
   4  13   5        810.51        869.31        19.91 o
   5  13   5        779.54        793.32        16.90 o
   6  13   5        204.76        203.41         9.22 o
  -8  14   5        358.54        312.45         9.90 o
  -7  14   5        199.91        206.99        24.93 o
  -6  14   5        551.36        461.58        54.21 o
  -5  14   5        703.23        662.11        48.69 o
  -4  14   5       2452.79       2100.90       190.89 o
  -3  14   5        944.28        964.54        47.51 o
  -2  14   5        352.16        350.13        13.72 o
  -1  14   5       2563.70       2481.44       190.56 o
   0  14   5       7203.30       7566.74       622.04 o
   1  14   5          5.39          3.10         3.19 o
   2  14   5        562.00        569.72        13.66 o
   3  14   5       3813.14       3869.53        57.89 o
   4  14   5       1563.91       1552.22        23.33 o
   5  14   5         11.05         17.38         5.95 o
   6  14   5        390.30        371.05        11.43 o
  -8  15   5        144.12        202.20         8.63 o
  -7  15   5         94.67         96.87         4.48 o
  -6  15   5        739.71        746.84        60.23 o
  -5  15   5       1365.40       1448.86       105.57 o
  -4  15   5          5.49         20.41         9.20 o
  -3  15   5        807.03        785.18        32.62 o
  -2  15   5       2254.29       2345.40       148.40 o
  -1  15   5        527.33        553.55        42.66 o
   0  15   5         86.24         72.64        12.72 o
   1  15   5       1356.09       1495.14        32.28 o
   2  15   5        929.07        989.47        29.78 o
   3  15   5         14.16         19.89         4.57 o
   4  15   5        613.68        645.77        15.29 o
   5  15   5        663.14        647.08        13.83 o
   6  15   5         80.15         71.13        16.40 o
  -8  16   5         39.76         29.82         6.81 o
  -7  16   5        222.33        246.86        12.05 o
  -6  16   5         66.45         99.97        19.57 o
  -5  16   5         79.08         51.74         4.71 o
  -4  16   5        477.60        450.98        48.52 o
  -3  16   5        159.20        180.67         5.90 o
  -2  16   5         53.77         54.54         4.24 o
  -1  16   5        956.27        898.75        26.32 o
   0  16   5       1883.37       1896.72        35.25 o
   1  16   5         90.48        122.23         7.36 o
   2  16   5        108.27        109.19         5.19 o
   3  16   5       1130.54       1132.12        22.06 o
   4  16   5        309.44        325.74         7.19 o
   5  16   5          0.14          1.19         6.31 o
  -8  17   5         51.04         63.60        12.05 o
  -7  17   5         47.10         54.75         6.19 o
  -6  17   5         17.02         21.55         5.19 o
  -5  17   5        107.10        118.76         9.37 o
  -4  17   5         83.19         96.21         9.20 o
  -3  17   5          8.13         11.07         3.29 o
  -2  17   5         48.54         40.63         3.90 o
  -1  17   5         20.50         26.32         7.70 o
   0  17   5          6.98          6.35         4.24 o
   1  17   5         44.85         49.34         4.14 o
   2  17   5         30.53         32.07         4.10 o
   3  17   5         78.96         70.62         4.81 o
   4  17   5         12.98         12.55         3.38 o
   5  17   5          3.07         10.37         5.44 o
  -7  18   5          5.06         10.63         5.56 o
  -6  18   5         12.79         -3.17         5.05 o
  -5  18   5        324.60        307.70         7.19 o
  -4  18   5        619.50        609.27        45.00 o
  -3  18   5         70.06         67.40         9.87 o
  -2  18   5          0.52         -3.08         3.08 o
  -1  18   5        226.48        206.33         6.34 o
   0  18   5       1505.95       1437.89        27.21 o
   1  18   5          9.62          4.98         6.52 o
   2  18   5          2.10          2.65         3.85 o
   3  18   5        332.59        345.78         7.43 o
   4  18   5         60.66         61.55        14.39 o
   5  18   5          0.07          6.51        13.38 o
  -7  19   5        127.59        145.32         9.37 o
  -6  19   5        466.95        517.34        37.81 o
  -5  19   5        361.81        391.24        19.07 o
  -4  19   5         24.46         10.02         3.76 o
  -3  19   5        252.80        252.55         6.74 o
  -2  19   5       1076.70       1135.43        63.91 o
  -1  19   5        325.17        313.68         8.34 o
   0  19   5         38.69         27.65        12.21 o
   1  19   5        729.02        811.44        47.85 o
   2  19   5        331.83        382.86        12.38 o
   3  19   5         53.26         46.65         4.10 o
   4  19   5        121.13        131.87         7.95 o
   5  19   5        317.38        340.99        11.46 o
  -7  20   5        352.46        382.98        11.35 o
  -6  20   5         56.35         33.24         6.57 o
  -5  20   5        347.61        275.13        15.89 o
  -4  20   5        865.14        838.65        62.74 o
  -3  20   5        693.42        736.84        16.67 o
  -2  20   5         80.32         43.53         4.61 o
  -1  20   5        777.26        687.57        18.57 o
   0  20   5       1436.76       1491.59        23.41 o
   1  20   5         85.02         68.02         4.85 o
   2  20   5        402.41        427.57        34.63 o
   3  20   5        731.35        778.76        38.98 o
   4  20   5        180.62        176.09         8.87 o
  -6  21   5        291.42        301.28        13.55 o
  -5  21   5        406.78        484.68        19.24 o
  -4  21   5         69.73         90.61         5.86 o
  -3  21   5        277.78        307.78         7.70 o
  -2  21   5        896.08        974.34        54.21 o
  -1  21   5        244.72        217.61        25.93 o
   0  21   5        163.40        149.15        12.88 o
   1  21   5        389.94        424.96        12.85 o
   2  21   5        245.81        262.52         9.19 o
   3  21   5          0.43         -6.19         6.19 o
   4  21   5        129.96         99.56         8.34 o
  -6  22   5         65.56         63.09         7.33 o
  -5  22   5          1.95          5.57         6.69 o
  -4  22   5        146.67        171.64         8.14 o
  -3  22   5        259.68        307.35         7.36 o
  -2  22   5         11.69         11.54         3.55 o
  -1  22   5        232.14        229.80         6.19 o
   0  22   5         81.34         81.22        10.04 o
   1  22   5        127.47        112.68         5.86 o
   2  22   5        215.53        221.87        13.05 o
   3  22   5         72.76         73.59        10.04 o
  -5  23   5          1.78         -0.29         6.35 o
  -4  23   5         83.35         70.70         7.74 o
  -3  23   5         23.80         12.05         5.53 o
  -2  23   5          0.54         -5.35        14.22 o
  -1  23   5          0.97         -1.96         4.02 o
   0  23   5          0.62          1.16         4.85 o
   1  23   5          3.47          7.91         6.52 o
   2  23   5          0.37         -5.92         6.02 o
   3  23   5         19.41         23.56         5.62 o
  -5  24   5        133.81        106.36         8.74 o
  -4  24   5         52.77         58.13         7.33 o
  -3  24   5        171.98        150.07        13.38 o
  -2  24   5         11.75         12.38         6.15 o
  -1  24   5         53.30         31.73         5.90 o
   0  24   5         84.99         70.52         7.53 o
   1  24   5         56.41         35.14        13.22 o
   2  24   5          6.43          1.24         6.24 o
  -4  25   5          0.36          1.93         9.03 o
  -3  25   5        229.78        247.42        10.05 o
  -2  25   5        243.30        265.57        17.23 o
  -1  25   5         37.43         47.25         6.14 o
   0  25   5         33.53         28.37         5.62 o
   1  25   5        213.94        242.98        10.29 o
  -3  26   5        180.66        223.35        10.38 o
  -2  26   5          0.96         -5.23         5.23 o
  -1  26   5        178.56        185.42         9.58 o
   0  26   5        197.79        224.60        31.29 o
 -10   0   6         97.59         68.28        13.89 o
  -9   0   6          0.18         16.23         6.51 o
  -8   0   6       1393.86       1336.35       139.36 o
  -7   0   6       1258.28       1277.65        89.34 o
  -6   0   6        248.99        262.38         7.67 o
  -5   0   6       1624.92       1649.60        43.85 o
  -4   0   6      13349.47      14611.62       249.95 o
  -3   0   6       2831.14       2847.48       159.94 o
  -2   0   6        332.07        403.79        12.72 o
  -1   0   6      10340.74      10703.33       193.40 o
   0   0   6       7641.74       7317.99       519.48 o
   1   0   6       2196.75       2493.59       260.99 o
   2   0   6       2830.94       3117.52       202.27 o
   3   0   6       4114.45       4087.63       197.92 o
   4   0   6        331.95        340.00        16.06 o
   5   0   6         40.43         23.97         5.02 o
   6   0   6       1197.41       1063.64        74.45 o
   7   0   6        572.98        529.99        70.10 o
 -10   1   6        161.47        135.22         5.90 o
  -9   1   6        404.23        392.97        16.47 o
  -8   1   6        164.85        149.30         6.42 o
  -7   1   6        394.34        374.11         7.03 o
  -6   1   6       3395.15       3540.59       150.59 o
  -5   1   6       2266.15       2365.17       153.68 o
  -4   1   6        860.90        970.63        28.54 o
  -3   1   6       3840.09       4332.90       163.39 o
  -2   1   6       8454.84       9554.96       156.29 o
  -1   1   6       1915.72       1920.79        32.99 o
   0   1   6        444.22        478.00        25.98 o
   1   1   6       8476.02       8798.14       431.00 o
   2   1   6       1777.60       1709.34        71.58 o
   3   1   6        173.73        210.11        18.35 o
   4   1   6        777.81        697.89        44.96 o
   5   1   6        831.64        843.90        45.83 o
   6   1   6        683.31        695.40        10.94 o
   7   1   6         80.37         71.44         5.98 o
 -10   2   6         48.56         42.33        14.22 o
  -9   2   6          6.19         15.35        10.37 o
  -8   2   6        299.14        246.73        30.45 o
  -7   2   6        379.35        267.57        15.39 o
  -6   2   6          1.00         14.39         4.02 o
  -5   2   6        425.50        385.58        10.24 o
  -4   2   6       1920.59       1862.49       110.92 o
  -3   2   6       1831.88       1957.34        45.18 o
  -2   2   6          7.98          0.88         4.35 o
  -1   2   6       1053.94        958.71        30.79 o
   0   2   6        841.68        813.77        51.36 o
   1   2   6          7.69          5.52         2.84 o
   2   2   6        240.98        213.32         6.90 o
   3   2   6        484.71        493.02        14.19 o
   4   2   6         96.41        103.41         8.03 o
   5   2   6          1.90         13.76         3.55 o
   6   2   6        107.52        105.84         9.03 o
   7   2   6        178.58        157.61        11.54 o
 -10   3   6          0.08          2.23         6.52 o
  -9   3   6          9.42         11.38         9.70 o
  -8   3   6          0.07          9.44         4.24 o
  -7   3   6         17.72          6.02         5.02 o
  -6   3   6         33.15         51.18         7.03 o
  -5   3   6        105.18        113.42         6.86 o
  -4   3   6         94.52        104.99        11.71 o
  -3   3   6         21.76         23.72         2.95 o
  -2   3   6        266.36        344.71        10.75 o
  -1   3   6        368.44        407.98        11.96 o
   0   3   6        111.51        137.10         5.02 o
   1   3   6        163.06        201.61        10.54 o
   2   3   6        146.16        115.20         4.61 o
   3   3   6         69.41         49.94         4.02 o
   4   3   6        238.40        245.02        15.73 o
   5   3   6          0.76          4.52         3.79 o
   6   3   6        112.33         96.90         8.03 o
   7   3   6          0.01          4.96         7.53 o
  -9   4   6          8.60         10.85         7.53 o
  -8   4   6        345.24        311.38        25.26 o
  -7   4   6        369.82        300.54        10.71 o
  -6   4   6        202.21        186.94        10.87 o
  -5   4   6        117.15         86.19        14.89 o
  -4   4   6       5566.11       5478.65        78.08 o
  -3   4   6        115.25        108.26        10.37 o
  -2   4   6         12.84         18.76         3.19 o
  -1   4   6       3683.15       3854.08        58.69 o
   0   4   6        799.24        750.69        22.25 o
   1   4   6        224.09        262.05         7.53 o
   2   4   6       3498.48       3956.64       252.30 o
   3   4   6       1559.69       1651.13       149.24 o
   4   4   6        177.15        196.85         8.70 o
   5   4   6         12.74         25.63         4.14 o
   6   4   6        494.11        476.11        41.83 o
   7   4   6        226.58        201.83        11.21 o
  -9   5   6        316.95        361.03        13.55 o
  -8   5   6        170.06        160.71        15.56 o
  -7   5   6        358.19        343.28         8.85 o
  -6   5   6        565.84        569.07        14.62 o
  -5   5   6       2427.04       2388.98       201.10 o
  -4   5   6        460.51        499.32        67.09 o
  -3   5   6       1714.40       1804.87        65.75 o
  -2   5   6       9507.96      10603.94       316.21 o
  -1   5   6       1874.22       1951.18       153.92 o
   0   5   6        284.72        288.01        15.22 o
   1   5   6       6144.99       6914.37       439.51 o
   2   5   6       3747.42       3962.92       344.31 o
   3   5   6        739.59        821.32        72.61 o
   4   5   6       1397.45       1357.35        70.27 o
   5   5   6       2501.12       2390.22       166.47 o
   6   5   6        558.26        539.84        20.08 o
   7   5   6         65.57         61.12         8.03 o
  -9   6   6         74.50         68.12        10.54 o
  -8   6   6        907.71        926.90        16.21 o
  -7   6   6       1297.41       1278.85        58.72 o
  -6   6   6         87.10         99.25        14.22 o
  -5   6   6       1723.62       1676.78        78.30 o
  -4   6   6       6080.83       5962.52       178.85 o
  -3   6   6       4388.68       4492.27       236.57 o
  -2   6   6       1841.93       2073.67       127.32 o
  -1   6   6       6145.27       5917.76        74.13 o
   0   6   6       9966.94       9878.13       451.55 o
   1   6   6       1277.30       1212.81        58.56 o
   2   6   6       1240.47       1238.57       142.71 o
   3   6   6       3752.17       3965.96       252.96 o
   4   6   6       1045.25       1064.24        38.81 o
   5   6   6         12.64         42.25         7.19 o
   6   6   6        778.81        782.78        28.44 o
   7   6   6        664.24        658.78        15.77 o
  -9   7   6        141.04        145.07        11.38 o
  -8   7   6        157.18        161.55        14.56 o
  -7   7   6         92.04        101.06         9.87 o
  -6   7   6        444.54        540.11        36.97 o
  -5   7   6        403.86        418.04        43.33 o
  -4   7   6        181.24        191.59        18.91 o
  -3   7   6       1387.06       1364.57        38.15 o
  -2   7   6       5466.79       5407.93       309.68 o
  -1   7   6       1488.94       1829.87       102.22 o
   0   7   6        368.43        343.52        14.56 o
   1   7   6       4335.78       4586.56       172.66 o
   2   7   6       2386.99       2526.24       114.77 o
   3   7   6        821.36        798.36        65.42 o
   4   7   6       1018.18       1009.05        32.96 o
   5   7   6       2176.02       2070.34        80.31 o
   6   7   6         69.06         50.56         6.98 o
  -9   8   6          0.11         10.52         8.87 o
  -8   8   6         74.54         50.56         4.50 o
  -7   8   6         63.21         43.49         4.48 o
  -6   8   6        106.53         82.58        14.89 o
  -5   8   6        558.89        554.98        30.62 o
  -4   8   6        723.84        680.18        26.60 o
  -3   8   6        344.98        341.74        25.43 o
  -2   8   6         30.44         47.83         3.42 o
  -1   8   6        266.70        238.97         6.00 o
   0   8   6        552.48        563.78        25.60 o
   1   8   6         41.14         48.82         4.14 o
   2   8   6         41.01         49.15        10.21 o
   3   8   6        589.62        619.67        26.94 o
   4   8   6         11.23         13.65         8.70 o
   5   8   6         30.65         32.43         4.48 o
   6   8   6        149.36        132.82        14.72 o
  -9   9   6         14.63         12.45         6.02 o
  -8   9   6          0.18          9.76         4.85 o
  -7   9   6        191.74        196.61         6.52 o
  -6   9   6         28.86         18.49         3.53 o
  -5   9   6        240.99        245.57        23.09 o
  -4   9   6          4.68          2.33         3.51 o
  -3   9   6        309.45        338.23        18.24 o
  -2   9   6         28.35         31.83         5.35 o
  -1   9   6         16.64         28.77        11.38 o
   0   9   6          5.46         -1.67         2.72 o
   1   9   6       1480.98       1693.61        46.51 o
   2   9   6         11.24         21.78         8.20 o
   3   9   6        126.91        111.53         5.53 o
   4   9   6         47.56         44.05         4.48 o
   5   9   6        128.06        148.17         5.62 o
   6   9   6         59.21         50.68         8.03 o
  -9  10   6          7.74         11.04         5.21 o
  -8  10   6        319.79        329.48        22.25 o
  -7  10   6        476.71        471.17        17.40 o
  -6  10   6          4.55          7.59         3.42 o
  -5  10   6        347.94        337.82        36.97 o
  -4  10   6        999.44        994.62        45.67 o
  -3  10   6        711.48        771.34        43.00 o
  -2  10   6        191.91        204.10         8.37 o
  -1  10   6       3278.11       3242.01       106.74 o
   0  10   6       2794.08       2860.68       103.39 o
   1  10   6         86.15         75.74         5.35 o
   2  10   6        449.42        470.83        24.93 o
   3  10   6       1552.33       1581.41        30.08 o
   4  10   6       1079.70       1063.52        21.36 o
   5  10   6         28.64         23.27         4.00 o
   6  10   6        231.20        233.03        10.10 o
  -9  11   6        261.82        286.07        31.12 o
  -8  11   6         77.45         89.99        22.25 o
  -7  11   6        140.80        145.11         5.69 o
  -6  11   6       1395.13       1520.41       126.82 o
  -5  11   6        916.90       1022.62       115.11 o
  -4  11   6          0.03         -1.59         2.95 o
  -3  11   6       1817.39       2040.23       121.46 o
  -2  11   6       2153.69       2309.86       127.32 o
  -1  11   6       1113.49       1158.42        58.05 o
   0  11   6         91.02         90.62         4.85 o
   1  11   6       5139.99       5218.50        63.13 o
   2  11   6       2653.65       2945.20       146.73 o
   3  11   6         96.93        123.01        17.40 o
   4  11   6       1698.90       1830.81        43.83 o
   5  11   6       1369.06       1360.87        62.57 o
   6  11   6        296.25        306.15        10.76 o
  -9  12   6          4.29          8.71         5.53 o
  -8  12   6        387.51        414.73        13.72 o
  -7  12   6        528.46        571.34        34.80 o
  -6  12   6        410.87        409.23        78.30 o
  -5  12   6        813.89        897.89        41.16 o
  -4  12   6       1628.91       1607.51        82.98 o
  -3  12   6       1612.02       1542.39        98.38 o
  -2  12   6          2.06         -2.69         2.95 o
  -1  12   6       2505.93       2536.54       134.35 o
   0  12   6       4381.68       4133.44        57.68 o
   1  12   6        597.15        592.90        22.42 o
   2  12   6        590.77        604.46        13.95 o
   3  12   6       4309.92       4279.65       132.00 o
   4  12   6        719.70        772.10        17.15 o
   5  12   6          8.31         11.88         7.53 o
   6  12   6        681.72        668.29        33.46 o
  -8  13   6         78.28        103.99        14.72 o
  -7  13   6          6.00         15.87        10.37 o
  -6  13   6        898.85        931.63        53.20 o
  -5  13   6        616.68        542.22        65.25 o
  -4  13   6          4.28          9.35         3.38 o
  -3  13   6        146.13        150.00         5.43 o
  -2  13   6       1547.66       1601.46        42.16 o
  -1  13   6        259.48        261.11        20.91 o
   0  13   6        321.96        351.52        22.08 o
   1  13   6        917.37        889.32        32.96 o
   2  13   6       1236.77       1287.86        55.21 o
   3  13   6         52.36         48.94         5.19 o
   4  13   6        753.43        772.46        16.38 o
   5  13   6        355.76        348.62        10.91 o
   6  13   6         98.38         88.67        11.04 o
  -8  14   6          1.23          6.50         5.08 o
  -7  14   6         42.49         36.04         7.36 o
  -6  14   6        180.96        167.62        28.78 o
  -5  14   6         91.47        112.06        10.37 o
  -4  14   6         11.39          2.55         3.05 o
  -3  14   6        270.40        335.27         8.10 o
  -2  14   6         20.77         15.93         3.62 o
  -1  14   6         19.63         17.35         3.29 o
   0  14   6         94.49        107.27        14.56 o
   1  14   6         29.40         25.04         5.86 o
   2  14   6         44.98         39.49         4.37 o
   3  14   6         75.38         84.09         5.08 o
   4  14   6          2.29         -3.37         3.66 o
   5  14   6         43.41         26.34         6.03 o
  -8  15   6         10.25         19.41         6.62 o
  -7  15   6        100.63        111.36         7.19 o
  -6  15   6        331.53        345.96        36.14 o
  -5  15   6         16.02         15.39         5.69 o
  -4  15   6         60.75         86.77         9.87 o
  -3  15   6        153.63        171.20         8.20 o
  -2  15   6        161.71        164.29         5.66 o
  -1  15   6         18.91         18.28         3.66 o
   0  15   6          9.72         -0.92         5.69 o
   1  15   6         64.95         65.15         9.87 o
   2  15   6        240.55        245.09         6.61 o
   3  15   6        158.79        144.20         5.76 o
   4  15   6         52.69         56.85         4.00 o
   5  15   6         50.46         47.16        10.21 o
  -8  16   6        317.55        289.74        22.59 o
  -7  16   6        181.14        169.82        12.05 o
  -6  16   6         10.85          5.81         7.86 o
  -5  16   6       1104.18       1056.86        48.85 o
  -4  16   6        750.43        734.25        52.87 o
  -3  16   6        236.57        250.09        19.41 o
  -2  16   6        288.39        229.11         9.87 o
  -1  16   6       1642.97       1627.31       147.90 o
   0  16   6       1604.92       1564.06        29.13 o
   1  16   6         22.45          2.01         3.55 o
   2  16   6        299.97        268.17        16.23 o
   3  16   6        998.67       1020.08        29.95 o
   4  16   6        167.45        166.93        16.23 o
   5  16   6          0.97          5.41         5.08 o
  -7  17   6        101.54         90.71        17.73 o
  -6  17   6        848.38        909.00        68.76 o
  -5  17   6        749.82        806.78        46.85 o
  -4  17   6          2.03         -0.80         3.29 o
  -3  17   6        406.06        405.39        29.95 o
  -2  17   6       2477.94       2522.45       139.87 o
  -1  17   6        662.92        693.89        68.26 o
   0  17   6        191.99        175.59        21.25 o
   1  17   6        606.33        700.20        18.18 o
   2  17   6       1209.08       1335.71        22.42 o
   3  17   6         47.45         37.57         4.33 o
   4  17   6        226.49        236.09         9.43 o
   5  17   6        468.07        512.07        15.22 o
  -7  18   6        417.64        445.46        29.28 o
  -6  18   6         78.57         83.15        19.91 o
  -5  18   6        354.82        319.97         7.21 o
  -4  18   6        751.24        725.87        72.78 o
  -3  18   6        516.36        548.94        20.41 o
  -2  18   6        139.26        126.81        12.21 o
  -1  18   6       1024.41        993.64        50.36 o
   0  18   6        899.72        950.77        20.05 o
   1  18   6         13.63         -2.28         3.29 o
   2  18   6        459.66        513.47        13.35 o
   3  18   6        640.27        664.80        24.76 o
   4  18   6        203.36        193.52         9.22 o
  -7  19   6          0.74         -4.18         5.66 o
  -6  19   6         45.23         51.35         8.20 o
  -5  19   6        275.45        277.30        12.21 o
  -4  19   6        187.58        205.98        25.10 o
  -3  19   6        160.35        149.43         5.32 o
  -2  19   6        236.85        236.36        13.05 o
  -1  19   6         36.35         32.47         5.69 o
   0  19   6         49.57         40.98         4.37 o
   1  19   6        429.19        475.50        25.43 o
   2  19   6         15.99         20.52         3.76 o
   3  19   6          0.61         -5.19         5.19 o
   4  19   6        109.55        104.95         7.90 o
  -6  20   6         16.14         14.99         5.32 o
  -5  20   6         51.30         61.20         6.48 o
  -4  20   6         16.90          8.24         6.02 o
  -3  20   6          3.09         -1.18         4.68 o
  -2  20   6          2.63          2.10         7.53 o
  -1  20   6         18.94         10.44         3.38 o
   0  20   6          1.30         -1.34         4.35 o
   1  20   6          8.14          7.11         7.70 o
   2  20   6         60.04         56.76        15.89 o
   3  20   6          6.95          3.06         5.87 o
   4  20   6          8.39         11.70         5.32 o
  -6  21   6        120.46        121.87         7.80 o
  -5  21   6         50.82         37.86         5.92 o
  -4  21   6         17.37         22.91         5.29 o
  -3  21   6        156.67        158.44         5.44 o
  -2  21   6        301.41        277.12         6.74 o
  -1  21   6         60.74         58.05         4.24 o
   0  21   6         40.22         36.85         3.86 o
   1  21   6        126.64        146.34        11.04 o
   2  21   6        184.21        199.44        11.21 o
   3  21   6         14.31         13.11        17.23 o
  -5  22   6        187.37        148.74         8.40 o
  -4  22   6        333.13        344.02        42.16 o
  -3  22   6        253.38        297.93        15.73 o
  -2  22   6         52.85         27.39        12.38 o
  -1  22   6        532.00        510.32        11.43 o
   0  22   6        358.49        382.30        10.51 o
   1  22   6         18.79          1.91         5.66 o
   2  22   6         48.67         45.13         6.81 o
   3  22   6        259.16        285.63        11.09 o
  -5  23   6        234.75        276.92        19.07 o
  -4  23   6         10.46         11.21         5.86 o
  -3  23   6        461.15        473.00        12.18 o
  -2  23   6        427.81        504.41        12.18 o
  -1  23   6        148.07        128.27         7.38 o
   0  23   6          2.12         -0.79         5.71 o
   1  23   6        661.79        694.75        14.65 o
   2  23   6        237.48        292.99        11.05 o
  -4  24   6        253.42        285.78        53.20 o
  -3  24   6        113.91        150.65        13.05 o
  -2  24   6          0.13         -5.44         5.44 o
  -1  24   6        215.17        219.03         8.98 o
   0  24   6        250.59        231.32         9.87 o
   1  24   6         63.90         55.69         8.17 o
  -3  25   6          6.27         17.43        10.04 o
  -2  25   6         66.22         65.88         6.85 o
  -1  25   6         10.58          7.03         5.30 o
   0  25   6          0.03         -0.49         5.95 o
  -9   1   7        191.52        178.01        10.05 o
  -8   1   7         50.76         47.71         3.51 o
  -7   1   7        121.31        124.54        15.17 o
  -6   1   7        318.34        326.52         6.71 o
  -5   1   7       1186.33       1287.99        61.39 o
  -4   1   7         63.99         92.16         3.43 o
  -3   1   7        467.72        444.24        18.69 o
  -2   1   7       3317.79       3831.26        44.33 o
  -1   1   7        350.30        357.02         9.71 o
   0   1   7        513.85        620.94        20.86 o
   1   1   7       3737.87       3940.37       107.75 o
   2   1   7       1313.16       1245.72        68.48 o
   3   1   7         23.10         24.86         3.14 o
   4   1   7        431.44        403.37        22.02 o
   5   1   7        662.40        660.47        36.75 o
   6   1   7        133.60        132.97         6.29 o
  -9   2   7         62.65         54.81        17.57 o
  -8   2   7        713.52        710.94        53.54 o
  -7   2   7        594.47        528.33        15.22 o
  -6   2   7          0.54          7.38         4.18 o
  -5   2   7        851.14        904.23        20.44 o
  -4   2   7       4793.08       4974.56       241.09 o
  -3   2   7       1898.45       1813.99       121.13 o
  -2   2   7        461.68        511.59        14.79 o
  -1   2   7       3238.00       3221.82        58.50 o
   0   2   7       7319.91       7268.68       315.20 o
   1   2   7        208.29        231.03        15.73 o
   2   2   7       2475.30       2588.40        95.36 o
   3   2   7       1144.39       1189.05        75.96 o
   4   2   7        786.92        818.17        21.99 o
   5   2   7          1.05         14.05         5.69 o
   6   2   7        653.55        619.57        53.04 o
  -9   3   7        407.95        392.98        11.22 o
  -8   3   7        235.30        218.14         6.86 o
  -7   3   7        474.13        483.20        14.05 o
  -6   3   7        743.39        832.28        90.34 o
  -5   3   7       2144.79       2304.04       149.40 o
  -4   3   7          0.38         10.08         3.53 o
  -3   3   7       4247.36       4963.74       205.78 o
  -2   3   7       7622.20       8638.79        93.21 o
  -1   3   7        589.18        556.85        15.73 o
   0   3   7       2785.54       2696.85        54.98 o
   1   3   7       9642.92      10051.26       807.41 o
   2   3   7       3387.77       3250.42       289.60 o
   3   3   7         46.47         36.59         7.36 o
   4   3   7       2185.91       2143.23        56.55 o
   5   3   7       2091.70       2029.42       167.81 o
   6   3   7        417.04        363.46        11.59 o
  -9   4   7         27.31         24.51         9.54 o
  -8   4   7        556.47        547.64        80.98 o
  -7   4   7        278.04        292.49        12.55 o
  -6   4   7         81.58         73.82         5.05 o
  -5   4   7       2794.57       2742.17        64.75 o
  -4   4   7       4160.30       4163.30       233.06 o
  -3   4   7       1266.69       1347.11        61.07 o
  -2   4   7        711.34        771.29        19.40 o
  -1   4   7       4012.25       4115.63        71.10 o
   0   4   7       6192.50       5952.20       139.36 o
   1   4   7        954.26        945.32        81.31 o
   2   4   7        127.97        126.57        11.71 o
   3   4   7       1053.93       1118.39        31.12 o
   4   4   7       1061.05       1102.57        63.24 o
   5   4   7         29.37         30.81         7.53 o
   6   4   7        297.76        302.45        24.59 o
  -9   5   7         29.62         33.52         6.03 o
  -8   5   7         57.92         63.87         4.97 o
  -7   5   7         54.97         45.06         4.61 o
  -6   5   7        105.87        118.87        11.04 o
  -5   5   7          5.08         22.26         4.10 o
  -4   5   7         86.78         96.99         4.95 o
  -3   5   7        441.82        481.98        37.81 o
  -2   5   7        271.51        285.60         8.16 o
  -1   5   7        261.62        287.03        19.57 o
   0   5   7         46.71         67.92         4.24 o
   1   5   7          4.24          7.66         3.19 o
   2   5   7       1540.37       1472.14       178.18 o
   3   5   7        261.31        264.97        21.75 o
   4   5   7        437.18        436.51        39.82 o
   5   5   7        333.21        326.74        23.92 o
   6   5   7         21.61         30.71         6.03 o
  -9   6   7          1.30         17.02         6.61 o
  -8   6   7         58.30         45.03         6.02 o
  -7   6   7         32.98         24.32         4.18 o
  -6   6   7         32.92         30.62         4.50 o
  -5   6   7        115.15         72.96         7.86 o
  -4   6   7        109.03        120.13        14.89 o
  -3   6   7          0.48         -1.48         2.65 o
  -2   6   7        186.46        202.40         9.03 o
  -1   6   7        136.83        119.67         4.71 o
   0   6   7        131.52        127.72         4.71 o
   1   6   7        148.74        129.72         6.86 o
   2   6   7        775.89        781.64        56.88 o
   3   6   7         13.98         15.46         4.68 o
   4   6   7         70.22         72.61         4.95 o
   5   6   7          9.76         14.72         3.42 o
   6   6   7         22.45         14.52        13.72 o
  -9   7   7         71.43         63.46        10.04 o
  -8   7   7         70.06         61.50         5.02 o
  -7   7   7        336.46        348.56         8.48 o
  -6   7   7        261.87        288.21        11.21 o
  -5   7   7       2221.95       2379.22       169.14 o
  -4   7   7          0.64          7.03         4.35 o
  -3   7   7       2231.29       2471.74       125.65 o
  -2   7   7       2107.01       2287.98        71.94 o
  -1   7   7       1904.08       1990.87        45.44 o
   0   7   7         61.89         63.66         6.19 o
   1   7   7       3184.64       3363.12        78.30 o
   2   7   7       1136.23       1304.52        31.82 o
   3   7   7          5.22          6.02         7.36 o
   4   7   7        815.02        810.49        32.79 o
   5   7   7        476.51        465.38        32.46 o
   6   7   7        141.31        124.13         9.03 o
  -9   8   7         12.18          9.75         6.25 o
  -8   8   7        811.64        792.81        13.37 o
  -7   8   7        733.86        680.42        63.41 o
  -6   8   7        228.01        194.74         6.86 o
  -5   8   7       1783.84       1716.74       107.74 o
  -4   8   7       3575.28       3495.06        86.33 o
  -3   8   7        803.93        784.54        30.45 o
  -2   8   7        360.98        378.64        16.23 o
  -1   8   7       3236.20       3256.40        62.74 o
   0   8   7       2656.48       2690.16       118.45 o
   1   8   7          8.71         14.91         3.66 o
   2   8   7       1204.02       1216.32        29.22 o
   3   8   7       2506.11       2528.22        35.11 o
   4   8   7       1074.76       1014.37        34.30 o
   5   8   7        117.30        128.42         8.14 o
   6   8   7        332.43        316.87        14.72 o
  -9   9   7        314.96        325.59        37.64 o
  -8   9   7        221.97        239.02        22.75 o
  -7   9   7        205.22        238.36         6.50 o
  -6   9   7       1710.23       1734.33       152.41 o
  -5   9   7       1592.00       1534.31       136.19 o
  -4   9   7         94.01        100.63         9.87 o
  -3   9   7       2186.61       2327.84        64.08 o
  -2   9   7       4292.36       4591.05        63.07 o
  -1   9   7       1356.98       1324.51        63.41 o
   0   9   7        385.15        442.51        10.81 o
   1   9   7       3288.39       3514.58       164.46 o
   2   9   7       2564.18       2660.23        39.97 o
   3   9   7         57.17         61.87         4.85 o
   4   9   7       1391.38       1386.59        65.92 o
   5   9   7        991.55        900.36        17.40 o
   6   9   7        119.82         96.90         8.03 o
  -9  10   7          0.67          2.29         5.62 o
  -8  10   7        194.00        226.77         9.34 o
  -7  10   7        757.98        795.17        72.78 o
  -6  10   7         42.87         46.43        14.39 o
  -5  10   7        992.47        972.39        82.98 o
  -4  10   7        584.81        567.40        54.04 o
  -3  10   7       1148.42       1195.13        76.46 o
  -2  10   7        125.33         95.66         4.71 o
  -1  10   7       1568.28       1540.40        36.04 o
   0  10   7       2576.29       2454.88        45.84 o
   1  10   7        107.09        132.30         9.87 o
   2  10   7        354.42        369.08        10.04 o
   3  10   7       1229.54       1213.35        23.92 o
   4  10   7         88.31         88.71        19.57 o
   5  10   7         10.75          5.95         4.95 o
  -9  11   7         67.75         67.37         7.15 o
  -8  11   7         73.56         83.29         7.09 o
  -7  11   7        102.18        117.75        15.39 o
  -6  11   7        365.74        398.95        11.71 o
  -5  11   7         74.29         82.94         5.19 o
  -4  11   7         48.61         62.69         6.52 o
  -3  11   7         21.55         25.79         3.66 o
  -2  11   7        651.29        654.76        45.17 o
  -1  11   7         12.11         28.15        12.55 o
   0  11   7        182.15        175.82        22.92 o
   1  11   7        152.08        165.60        17.23 o
   2  11   7        667.68        651.70        31.62 o
   3  11   7        117.96        124.90         5.66 o
   4  11   7        140.11        126.25         6.02 o
   5  11   7         47.57         54.99         6.74 o
  -8  12   7        164.73        138.39        16.40 o
  -7  12   7          1.83          9.93         7.53 o
  -6  12   7         64.40         34.46         4.61 o
  -5  12   7        113.31         82.77         8.03 o
  -4  12   7        183.42        182.83        29.78 o
  -3  12   7          3.06          3.68         3.08 o
  -2  12   7        182.80        170.99        18.57 o
  -1  12   7        247.50        264.69        12.55 o
   0  12   7        245.46        256.48         7.32 o
   1  12   7          7.33         11.21         3.31 o
   2  12   7         17.67         21.69         4.52 o
   3  12   7        374.19        380.72         8.16 o
   4  12   7        206.43        213.67        11.04 o
   5  12   7          2.20          5.22         6.49 o
  -8  13   7          2.20         14.41         5.90 o
  -7  13   7        287.67        322.89        17.40 o
  -6  13   7       1073.97       1130.89       119.62 o
  -5  13   7        319.40        392.91        23.42 o
  -4  13   7         57.47         62.98         4.14 o
  -3  13   7        567.27        697.22        27.77 o
  -2  13   7       2052.30       2160.12       134.51 o
  -1  13   7        733.14        774.26        41.49 o
   0  13   7         18.39         18.45         3.86 o
   1  13   7        668.84        701.70        43.33 o
   2  13   7        813.59        819.46        19.94 o
   3  13   7         49.79         47.01        11.38 o
   4  13   7        123.89        124.71         9.37 o
   5  13   7        522.48        499.87        12.99 o
  -8  14   7        415.50        432.25        11.80 o
  -7  14   7        578.36        588.44        49.19 o
  -6  14   7          9.90         10.95         4.35 o
  -5  14   7        569.52        571.87        39.32 o
  -4  14   7        481.51        496.15        35.64 o
  -3  14   7       1204.44       1212.28        37.31 o
  -2  14   7        353.84        338.15        10.87 o
  -1  14   7       1322.76       1288.23        46.68 o
   0  14   7        659.45        708.37        20.44 o
   1  14   7          6.22          1.32         3.66 o
   2  14   7        801.93        804.43        18.31 o
   3  14   7       1813.99       1847.45        22.42 o
   4  14   7        389.71        384.16        14.05 o
   5  14   7          0.78         10.55        11.54 o
  -8  15   7         51.23         57.04         7.21 o
  -7  15   7         30.87         18.42         6.03 o
  -6  15   7       1196.48       1256.90       125.48 o
  -5  15   7        612.88        675.74        75.12 o
  -4  15   7         22.64         27.28         3.86 o
  -3  15   7        758.87        763.72        21.76 o
  -2  15   7       2475.36       2669.71       145.39 o
  -1  15   7        504.30        505.08        27.27 o
   0  15   7        676.21        720.75        30.28 o
   1  15   7        852.17        884.51        20.47 o
   2  15   7        938.39       1083.82        20.70 o
   3  15   7          2.80          4.47         3.42 o
   4  15   7        381.27        399.10        11.46 o
  -7  16   7        223.39        223.83         9.34 o
  -6  16   7        267.70        284.46        32.12 o
  -5  16   7         32.64         19.29         6.02 o
  -4  16   7        267.73        257.69        38.15 o
  -3  16   7        491.55        585.00        11.82 o
  -2  16   7         59.70         49.45         4.85 o
  -1  16   7        546.30        563.16        14.77 o
   0  16   7        207.13        203.96        12.05 o
   1  16   7          4.30          7.38         9.20 o
   2  16   7        363.81        369.75         9.54 o
   3  16   7        364.58        387.34        11.19 o
   4  16   7        102.61        103.49         7.86 o
  -7  17   7          6.97          5.02        10.71 o
  -6  17   7          7.43          9.08         4.95 o
  -5  17   7         81.11         70.58         4.52 o
  -4  17   7         62.24         76.10         8.20 o
  -3  17   7          7.57          7.72         4.52 o
  -2  17   7          5.42          4.72         3.85 o
  -1  17   7         24.63         19.76         5.35 o
   0  17   7          0.35          1.00         3.08 o
   1  17   7         11.86         12.82         3.90 o
   2  17   7         11.02          5.09         7.03 o
   3  17   7          0.55         -5.38         5.38 o
   4  17   7         23.67         22.92         7.53 o
  -7  18   7         22.92         20.60         9.70 o
  -6  18   7         34.25         15.58         6.42 o
  -5  18   7        328.90        322.82        27.61 o
  -4  18   7         17.22         13.11         3.42 o
  -3  18   7        163.92        151.00        15.22 o
  -2  18   7        170.26        145.14         7.03 o
  -1  18   7        122.67        102.01         4.90 o
   0  18   7         83.74         79.38         6.36 o
   1  18   7        137.36        110.58        18.91 o
   2  18   7          5.52          1.30         5.38 o
   3  18   7         76.07         57.88         7.86 o
   4  18   7         77.89         64.02         7.19 o
  -6  19   7        381.09        425.38        47.85 o
  -5  19   7        161.54        177.24        14.22 o
  -4  19   7          8.45         12.02         3.29 o
  -3  19   7        526.44        525.88        13.59 o
  -2  19   7        688.45        719.59        24.26 o
  -1  19   7        173.18        182.69         9.70 o
   0  19   7        174.99        166.54         6.86 o
   1  19   7        583.39        607.11        13.13 o
   2  19   7        894.70        931.28        15.59 o
   3  19   7         10.02         11.33         5.62 o
  -6  20   7         27.99         22.22        14.39 o
  -5  20   7        284.87        275.06        13.72 o
  -4  20   7        526.51        499.86        39.99 o
  -3  20   7        198.29        227.25         6.27 o
  -2  20   7         88.82         62.69         6.69 o
  -1  20   7        724.09        694.17        48.35 o
   0  20   7        468.46        539.68        11.70 o
   1  20   7         11.20         -2.28         5.55 o
   2  20   7        130.38        138.22        12.38 o
   3  20   7        561.09        564.05        31.29 o
  -6  21   7        101.13         93.21         7.77 o
  -5  21   7        286.55        314.93        30.28 o
  -4  21   7          1.46          2.36         5.38 o
  -3  21   7        269.50        223.98         9.03 o
  -2  21   7        490.05        561.21        33.13 o
  -1  21   7        210.61        211.24        18.24 o
   0  21   7          9.37         -1.18         5.66 o
   1  21   7        645.62        687.13        14.06 o
   2  21   7        226.58        273.12        10.04 o
  -5  22   7          0.03         -4.85         4.85 o
  -4  22   7         97.87         82.45        13.89 o
  -3  22   7         15.57         15.47         7.03 o
  -2  22   7         15.36         -1.40         5.56 o
  -1  22   7         74.31         63.38         6.91 o
   0  22   7        179.41        166.99         8.81 o
   1  22   7          0.09         -5.23         5.23 o
   2  22   7         29.45         25.12         6.24 o
  -4  23   7          8.59          8.59         5.08 o
  -3  23   7          8.62         10.15         5.79 o
  -2  23   7          3.14         -3.33         5.47 o
  -1  23   7          9.05          2.60         5.77 o
   0  23   7         53.18         54.27        20.24 o
   1  23   7          3.37         -5.79         5.79 o
  -3  24   7         21.17         24.16         6.39 o
  -2  24   7         11.92         10.62         5.95 o
  -1  24   7        175.98        149.38         8.61 o
   0  24   7        194.80        175.53        10.05 o
  -9   0   8         62.56         75.29        19.41 o
  -8   0   8        436.10        459.13        35.97 o
  -7   0   8        487.07        532.56        13.25 o
  -6   0   8          3.06         12.49         3.62 o
  -5   0   8        815.99        912.26        23.77 o
  -4   0   8       3757.18       4016.53       139.53 o
  -3   0   8       2173.13       2275.12        74.28 o
  -2   0   8       1457.47       1606.81        42.43 o
  -1   0   8       3939.90       3794.87       101.22 o
   0   0   8      13741.27      13766.40       760.57 o
   1   0   8        937.45       1017.75        52.70 o
   2   0   8        589.70        627.62        65.08 o
   3   0   8       3122.25       3058.46       160.95 o
   4   0   8       1902.93       1910.09        30.62 o
   5   0   8          8.44         14.46        10.87 o
   6   0   8        716.82        639.29        50.53 o
  -9   1   8        204.89        203.61         7.01 o
  -8   1   8         80.62         75.42         4.64 o
  -7   1   8        297.43        309.10         5.66 o
  -6   1   8        234.82        274.18         5.25 o
  -5   1   8       1993.25       2098.83        92.49 o
  -4   1   8         60.25         82.29         3.46 o
  -3   1   8       2600.58       2789.68        67.66 o
  -2   1   8       4414.93       4872.94        49.13 o
  -1   1   8        201.54        245.66         4.53 o
   0   1   8        768.64        797.76        26.35 o
   1   1   8       6876.73       6799.96       280.02 o
   2   1   8       1461.47       1323.26        64.57 o
   3   1   8          2.24         12.89         2.74 o
   4   1   8       1373.62       1328.44        86.64 o
   5   1   8       1218.73       1118.33        59.84 o
   6   1   8         39.07         36.66         4.98 o
  -9   2   8          1.62          6.30         6.75 o
  -8   2   8         63.11         41.49         6.36 o
  -7   2   8        117.59         86.93        14.89 o
  -6   2   8         74.18         74.69        12.88 o
  -5   2   8        335.13        309.34         8.61 o
  -4   2   8        894.02        784.42        20.24 o
  -3   2   8        134.01        148.34         5.56 o
  -2   2   8          1.27         -0.84         3.08 o
  -1   2   8       1130.51       1153.38        95.87 o
   0   2   8       1302.75       1256.68       161.95 o
   1   2   8         32.94         37.14         6.69 o
   2   2   8        511.24        492.41        23.26 o
   3   2   8       1297.72       1314.29        78.47 o
   4   2   8        175.14        161.17         8.20 o
   5   2   8          4.77          5.73         7.86 o
  -9   3   8          1.18          0.43         6.62 o
  -8   3   8          5.22         18.07         5.35 o
  -7   3   8         45.83         52.42         6.19 o
  -6   3   8         32.44         27.92         4.37 o
  -5   3   8        323.18        368.18        22.75 o
  -4   3   8         30.08         37.33         4.02 o
  -3   3   8        234.92        270.05         7.79 o
  -2   3   8        153.88        164.80         5.21 o
  -1   3   8        105.08        123.59        11.21 o
   0   3   8        246.76        256.84         7.03 o
   1   3   8        748.66        784.33        66.59 o
   2   3   8        177.74        204.00        15.39 o
   3   3   8          0.60          3.03         5.35 o
   4   3   8          0.02          3.72         5.02 o
   5   3   8         51.42         47.34         6.38 o
  -9   4   8         59.84         50.22         8.53 o
  -8   4   8        382.12        334.65        39.32 o
  -7   4   8        132.34        102.75         5.92 o
  -6   4   8         37.82         36.14        10.04 o
  -5   4   8        245.32        267.38         8.03 o
  -4   4   8       1023.06        900.01        61.90 o
  -3   4   8        668.69        665.72        52.70 o
  -2   4   8         99.88        115.94         5.21 o
  -1   4   8        938.65        965.64        31.20 o
   0   4   8       1726.64       1720.28       136.52 o
   1   4   8         45.35         42.77         5.35 o
   2   4   8        305.47        292.38        21.75 o
   3   4   8        371.00        398.70        11.54 o
   4   4   8        414.07        415.34        10.52 o
   5   4   8          0.33          4.85        13.55 o
  -9   5   8        336.81        344.69        11.12 o
  -8   5   8        115.48        113.55         5.56 o
  -7   5   8        445.40        439.46        11.14 o
  -6   5   8       1400.51       1471.99        77.63 o
  -5   5   8       2500.65       2641.08       210.64 o
  -4   5   8        284.56        285.02        26.10 o
  -3   5   8       2404.41       2572.15        78.30 o
  -2   5   8       4820.44       5415.70        69.99 o
  -1   5   8        611.54        665.54        17.75 o
   0   5   8        538.20        545.42        14.65 o
   1   5   8       7277.40       7614.23       285.92 o
   2   5   8        854.41        860.11        39.32 o
   3   5   8         15.09         11.88         3.79 o
   4   5   8       1209.44       1190.21        39.99 o
   5   5   8        876.99        848.23        59.39 o
  -9   6   8          7.67         17.87         7.32 o
  -8   6   8        767.49        772.92        26.94 o
  -7   6   8        574.27        568.99        15.12 o
  -6   6   8          3.21          9.41         7.53 o
  -5   6   8       1467.93       1493.02        32.94 o
  -4   6   8       2410.42       2385.79        87.67 o
  -3   6   8        632.45        645.11        39.65 o
  -2   6   8        128.84        128.19         6.36 o
  -1   6   8       3723.38       3604.02        59.73 o
   0   6   8       3497.71       3387.11       100.05 o
   1   6   8         48.94         61.27         4.81 o
   2   6   8        266.45        281.91        15.06 o
   3   6   8       2655.35       2688.29        91.35 o
   4   6   8        584.41        605.49        49.02 o
   5   6   8          8.77         16.66         6.68 o
  -9   7   8        292.61        306.37        40.99 o
  -8   7   8        122.86        122.46         8.19 o
  -7   7   8         65.71         75.48         7.19 o
  -6   7   8       1636.23       1637.51       134.51 o
  -5   7   8        857.31        849.79        57.55 o
  -4   7   8         13.33         22.61         5.02 o
  -3   7   8       1364.30       1591.86        77.63 o
  -2   7   8       2548.12       2721.35        76.79 o
  -1   7   8        187.05        173.51        10.87 o
   0   7   8        429.76        422.89        11.59 o
   1   7   8       2055.91       2014.84        62.40 o
   2   7   8       1578.10       1565.46        29.31 o
   3   7   8        230.09        222.58         6.62 o
   4   7   8        607.43        614.17        16.06 o
   5   7   8        456.27        446.69        37.81 o
  -9   8   8          1.73         12.86         5.56 o
  -8   8   8         10.62          7.43         5.56 o
  -7   8   8        164.21        138.09        20.41 o
  -6   8   8          2.86          7.80         3.90 o
  -5   8   8        113.18         98.80         9.54 o
  -4   8   8          5.49          6.36         3.08 o
  -3   8   8        319.07        325.79        38.48 o
  -2   8   8         43.94         60.56         4.50 o
  -1   8   8        826.80        884.67        57.55 o
   0   8   8         12.57         12.51         6.36 o
   1   8   8         63.49         43.84         4.68 o
   2   8   8         19.77         14.99         3.53 o
   3   8   8        161.20        165.37         6.02 o
   4   8   8         54.14         50.56         4.14 o
   5   8   8          5.83         -1.34         5.45 o
  -9   9   8          2.00          1.17         5.66 o
  -8   9   8         11.12         19.55         5.86 o
  -7   9   8        215.91        243.93         6.61 o
  -6   9   8         86.72         90.12        10.21 o
  -5   9   8          4.79         -2.60         3.90 o
  -4   9   8        180.96        165.58        20.75 o
  -3   9   8         45.96         59.16         8.37 o
  -2   9   8        203.81        222.36         7.53 o
  -1   9   8          3.77          3.35         5.02 o
   0   9   8          2.82          0.84         3.31 o
   1   9   8         98.46        115.50         8.53 o
   2   9   8          2.48          2.92         3.46 o
   3   9   8         96.16         83.58         7.03 o
   4   9   8         63.31         51.94         6.51 o
   5   9   8         13.97         10.87         5.44 o
  -9  10   8         59.76         52.72         7.45 o
  -8  10   8        446.03        444.97        11.59 o
  -7  10   8        203.47        173.27         8.53 o
  -6  10   8         41.07         19.06        17.40 o
  -5  10   8        667.06        635.09        32.12 o
  -4  10   8       1630.12       1602.86        85.33 o
  -3  10   8        154.99        143.94         5.76 o
  -2  10   8         47.91         32.46         4.57 o
  -1  10   8        688.26        758.74        39.48 o
   0  10   8        788.36        808.35        23.50 o
   1  10   8          3.59          3.95         3.19 o
   2  10   8        424.74        433.56         9.34 o
   3  10   8       1210.52       1158.57        22.42 o
   4  10   8        117.02         96.12        20.91 o
   5  10   8          7.91          2.02         5.94 o
  -8  11   8         47.18         57.87        14.72 o
  -7  11   8        389.40        383.93        11.11 o
  -6  11   8       1435.01       1440.78       126.65 o
  -5  11   8        762.08        865.68        74.79 o
  -4  11   8         26.80         20.08         6.02 o
  -3  11   8       1288.77       1388.30        35.97 o
  -2  11   8       3585.05       3813.09       253.63 o
  -1  11   8        144.66        152.23         5.86 o
   0  11   8        600.64        634.36        21.28 o
   1  11   8        867.23        939.35        74.28 o
   2  11   8        887.24        919.80        24.76 o
   3  11   8          1.13         -0.19         3.66 o
   4  11   8        382.07        383.09        11.00 o
   5  11   8        673.47        618.16        14.54 o
  -8  12   8        362.38        355.32        11.24 o
  -7  12   8        804.47        843.53        45.34 o
  -6  12   8         19.12         24.47         7.86 o
  -5  12   8        625.41        664.96        17.33 o
  -4  12   8       1416.75       1442.67       147.73 o
  -3  12   8       1540.31       1498.53        67.09 o
  -2  12   8        428.10        420.23         9.53 o
  -1  12   8       1091.77       1054.26        26.18 o
   0  12   8        908.42        835.19        22.74 o
   1  12   8        141.37        126.06        10.54 o
   2  12   8        333.30        341.97         7.90 o
   3  12   8       1349.32       1308.64        55.04 o
   4  12   8        332.45        302.56        11.11 o
  -8  13   8         68.68         76.31        11.38 o
  -7  13   8          9.92         11.02         6.00 o
  -6  13   8        436.38        510.62        65.08 o
  -5  13   8        266.67        291.65        18.91 o
  -4  13   8         31.38         33.63         5.02 o
  -3  13   8        770.07        775.53        58.22 o
  -2  13   8        751.24        762.99        27.94 o
  -1  13   8          7.49         17.33         4.68 o
   0  13   8        564.26        584.66        15.50 o
   1  13   8        536.99        550.17        17.50 o
   2  13   8        175.18        170.06         5.90 o
   3  13   8         32.05         30.75         9.54 o
   4  13   8        279.93        242.99        10.14 o
  -8  14   8          3.69          7.19        12.88 o
  -7  14   8        108.58         84.32        18.57 o
  -6  14   8         51.99         46.72         6.69 o
  -5  14   8          5.15          7.32         3.85 o
  -4  14   8        130.28        116.63        13.55 o
  -3  14   8        144.60        133.82         5.79 o
  -2  14   8          0.01          0.09         7.86 o
  -1  14   8        193.79        191.71         5.76 o
   0  14   8         69.44         58.92        11.54 o
   1  14   8         26.64         13.98         3.79 o
   2  14   8         46.34         42.86         4.35 o
   3  14   8         26.76         25.45         5.86 o
   4  14   8          5.20         -2.08        10.87 o
  -7  15   8         64.20         55.84         6.74 o
  -6  15   8        139.98        129.28         9.70 o
  -5  15   8         36.58         38.49         4.85 o
  -4  15   8          7.97          7.98         5.69 o
  -3  15   8        302.34        328.85        18.74 o
  -2  15   8        364.25        378.35         9.03 o
  -1  15   8         13.41         18.67         3.42 o
   0  15   8        138.77        147.23         5.53 o
   1  15   8        256.97        293.15        15.89 o
   2  15   8        232.77        240.07         6.38 o
   3  15   8          3.05          0.24         6.69 o
   4  15   8         35.57         33.33         7.09 o
  -7  16   8        151.78        154.72        21.25 o
  -6  16   8         16.16         -2.99         5.08 o
  -5  16   8        212.23        195.13         5.90 o
  -4  16   8        246.66        259.29        35.13 o
  -3  16   8        257.73        236.75        16.73 o
  -2  16   8        213.26        155.62         6.14 o
  -1  16   8        498.17        524.17        15.62 o
   0  16   8        364.63        386.01        13.89 o
   1  16   8        109.51         89.57        14.22 o
   2  16   8        196.95        176.24         8.72 o
   3  16   8        506.60        515.66        12.64 o
  -7  17   8         48.99         42.68         6.39 o
  -6  17   8        661.83        709.96        65.08 o
  -5  17   8        260.16        342.87        13.72 o
  -4  17   8          4.05         -2.90         3.19 o
  -3  17   8        930.35        994.26        18.09 o
  -2  17   8       1435.54       1509.38        34.80 o
  -1  17   8        302.00        333.08        24.93 o
   0  17   8        213.51        202.24         6.14 o
   1  17   8       1534.68       1602.84        19.87 o
   2  17   8        767.59        850.52        15.14 o
   3  17   8          0.06          2.79         6.81 o
  -6  18   8         31.83         39.99         9.03 o
  -5  18   8        147.33        161.02        18.91 o
  -4  18   8        522.11        507.68        41.66 o
  -3  18   8        274.70        316.21         7.10 o
  -2  18   8          0.52         -3.94         3.94 o
  -1  18   8        502.50        508.23        13.18 o
   0  18   8        640.92        645.32        13.72 o
   1  18   8         68.78         69.92         7.53 o
   2  18   8        226.34        223.49         9.87 o
   3  18   8        638.00        699.95        36.97 o
  -6  19   8         73.59         64.73         6.74 o
  -5  19   8        204.63        205.16        26.27 o
  -4  19   8          0.82         -1.77         4.82 o
  -3  19   8         24.36         25.83        15.89 o
  -2  19   8        343.61        376.28        12.55 o
  -1  19   8        159.29        154.63        17.57 o
   0  19   8         16.36         11.51         5.76 o
   1  19   8        268.79        299.08        10.38 o
   2  19   8        174.37        204.88        10.61 o
  -6  20   8         36.91         27.44        10.71 o
  -5  20   8         18.79         14.39         8.70 o
  -4  20   8          2.54          8.58         9.70 o
  -3  20   8          8.06          8.53         5.21 o
  -2  20   8         44.40         36.41         7.19 o
  -1  20   8          4.73         -0.39         4.48 o
   0  20   8          9.86         24.30         6.34 o
   1  20   8         25.91         16.06         6.27 o
   2  20   8          0.41         -5.86         5.86 o
  -5  21   8          0.47         -6.13         6.13 o
  -4  21   8         22.93         37.05        11.38 o
  -3  21   8        127.91        115.54        13.89 o
  -2  21   8        136.92        137.87         8.16 o
  -1  21   8          1.37          1.57         5.72 o
   0  21   8        110.83        105.84        14.05 o
   1  21   8        128.98        114.47         8.63 o
  -4  22   8        228.90        190.62        18.74 o
  -3  22   8         62.37         62.55        10.04 o
  -2  22   8         44.23         10.80         6.27 o
  -1  22   8        440.51        440.05        11.62 o
   0  22   8        412.37        438.74        16.56 o
  -3  23   8        145.31        144.71        15.22 o
  -2  23   8        559.72        626.73        17.40 o
  -1  23   8         75.46         71.76         7.23 o
  -9   1   9         30.30         31.86         4.95 o
  -8   1   9         41.74         40.70         5.04 o
  -7   1   9        163.76        141.01         4.10 o
  -6   1   9        214.43        234.65         8.07 o
  -5   1   9        723.40        714.18        38.44 o
  -4   1   9         18.74         23.28         2.87 o
  -3   1   9        577.98        649.36        11.95 o
  -2   1   9        651.32        672.55        17.87 o
  -1   1   9        348.00        398.25        10.19 o
   0   1   9         82.49         87.84         8.50 o
   1   1   9       1062.96       1086.24        47.33 o
   2   1   9         88.46         77.79         3.38 o
   3   1   9         23.97         27.09         2.91 o
   4   1   9        559.37        516.06        29.17 o
   5   1   9        166.79        144.78         7.49 o
  -9   2   9         23.19         38.88         7.79 o
  -8   2   9        535.89        515.62        56.88 o
  -7   2   9        218.92        195.38         6.85 o
  -6   2   9         59.10         46.41         4.85 o
  -5   2   9       1335.97       1338.04        45.00 o
  -4   2   9       2027.07       2055.19        39.99 o
  -3   2   9        942.98        910.74        28.84 o
  -2   2   9        347.15        367.96         9.04 o
  -1   2   9       3390.75       3559.00        83.32 o
   0   2   9       3897.35       3752.18       373.42 o
   1   2   9        240.16        214.96        23.92 o
   2   2   9        850.87        865.35        63.07 o
   3   2   9       2502.92       2463.49       165.30 o
   4   2   9        804.26        725.12        14.79 o
   5   2   9        121.37        121.67         8.16 o
  -9   3   9        267.44        268.84        10.76 o
  -8   3   9        129.55        124.41         8.40 o
  -7   3   9        387.44        468.17        17.40 o
  -6   3   9       1301.14       1389.80        60.40 o
  -5   3   9       1438.20       1447.80       127.32 o
  -4   3   9        117.30        133.91         5.56 o
  -3   3   9       1869.65       1936.12        40.10 o
  -2   3   9       2345.07       2603.21        45.16 o
  -1   3   9        390.69        384.32         9.53 o
   0   3   9       1442.09       1528.00        39.99 o
   1   3   9       4635.83       4720.72       367.74 o
   2   3   9        315.59        289.47        34.80 o
   3   3   9         56.21         55.41        15.56 o
   4   3   9       1386.24       1326.13        64.08 o
   5   3   9        766.28        670.95        61.57 o
  -9   4   9          3.69         23.95         7.49 o
  -8   4   9        313.40        322.73        31.96 o
  -7   4   9        376.63        377.87         8.34 o
  -6   4   9          4.66          9.75         4.68 o
  -5   4   9        405.09        413.02         9.58 o
  -4   4   9       1355.14       1343.57        38.98 o
  -3   4   9        781.23        769.03        22.25 o
  -2   4   9        567.41        564.13        15.89 o
  -1   4   9       3584.18       3516.64        50.62 o
   0   4   9       2654.48       2607.22       154.59 o
   1   4   9         68.23         71.21        10.37 o
   2   4   9       1073.04       1081.46        71.44 o
   3   4   9       1707.92       1716.37        86.66 o
   4   4   9        346.69        344.69        12.88 o
   5   4   9         14.68         13.15         7.70 o
  -9   5   9        120.44        119.54         8.40 o
  -8   5   9         51.61         48.06         6.74 o
  -7   5   9          2.25          5.62         3.66 o
  -6   5   9        599.01        644.66        28.27 o
  -5   5   9        163.45        165.32        13.72 o
  -4   5   9          1.04          2.65         4.61 o
  -3   5   9         38.15         47.35         5.52 o
  -2   5   9        619.38        652.03        46.51 o
  -1   5   9         28.69         25.74         3.90 o
   0   5   9        389.67        401.32        10.53 o
   1   5   9        464.79        467.28        34.46 o
   2   5   9        186.11        179.17         6.86 o
   3   5   9        140.00        139.85         8.20 o
   4   5   9         67.84         57.93         7.21 o
   5   5   9        215.33        204.16         9.82 o
  -9   6   9         45.73         39.52        10.04 o
  -8   6   9         44.65         39.31         7.92 o
  -7   6   9          4.89          1.20         4.35 o
  -6   6   9          3.50         -0.17         7.19 o
  -5   6   9        127.49        112.06         5.56 o
  -4   6   9         41.27         41.05         5.45 o
  -3   6   9          4.24          3.77         4.35 o
  -2   6   9         56.75         48.18         4.85 o
  -1   6   9         27.81         31.91         7.36 o
   0   6   9        272.27        268.42        11.71 o
   1   6   9         21.26         21.09         4.02 o
   2   6   9         19.90         15.49         3.79 o
   3   6   9         30.62         37.96         8.87 o
   4   6   9         13.80         17.07         5.68 o
   5   6   9          7.87         10.37         7.09 o
  -9   7   9         81.14         75.81         7.57 o
  -8   7   9          1.67         17.81         5.56 o
  -7   7   9        453.55        488.67        12.78 o
  -6   7   9        608.54        670.47        45.51 o
  -5   7   9        210.69        242.95         9.37 o
  -4   7   9        376.82        403.56        14.89 o
  -3   7   9        632.24        669.99        18.29 o
  -2   7   9       2061.41       2212.23        97.04 o
  -1   7   9         59.15         57.91         4.24 o
   0   7   9         55.66         86.64         6.19 o
   1   7   9        836.31        877.26        22.47 o
   2   7   9        403.91        410.85        11.08 o
   3   7   9         94.00         82.39         9.54 o
   4   7   9        184.62        185.62         8.98 o
  -8   8   9        478.95        438.07        11.71 o
  -7   8   9        336.06        273.51        15.56 o
  -6   8   9          5.89         -2.51         4.52 o
  -5   8   9        636.75        695.34        26.43 o
  -4   8   9       1496.65       1394.28        89.68 o
  -3   8   9        939.07        872.79        70.94 o
  -2   8   9        163.69        142.77         6.00 o
  -1   8   9       1183.55       1143.14        26.84 o
   0   8   9       1134.35       1109.46        86.83 o
   1   8   9         52.07         43.12         5.86 o
   2   8   9        986.20        945.16        17.98 o
   3   8   9       1332.40       1339.27        18.04 o
   4   8   9        339.35        328.99        11.36 o
  -8   9   9         38.22         28.01         7.19 o
  -7   9   9        257.75        241.05         6.38 o
  -6   9   9       1506.78       1587.49       101.89 o
  -5   9   9        449.39        463.05        32.12 o
  -4   9   9         85.85         84.26         5.05 o
  -3   9   9       2068.99       2175.79        62.07 o
  -2   9   9       2057.71       2192.57        80.98 o
  -1   9   9         17.47         25.37         4.18 o
   0   9   9       1176.88       1245.47        26.00 o
   1   9   9       1504.68       1543.54        89.01 o
   2   9   9        776.23        810.95        44.84 o
   3   9   9          5.32          3.59         5.29 o
   4   9   9        516.10        520.66        33.63 o
  -8  10   9        185.42        180.91        20.08 o
  -7  10   9        229.91        266.68        18.57 o
  -6  10   9         24.87         25.86        15.56 o
  -5  10   9        264.98        230.80         8.53 o
  -4  10   9       1089.30       1146.82        70.60 o
  -3  10   9        297.60        314.46        18.40 o
  -2  10   9        310.23        326.98         7.43 o
  -1  10   9       1152.09       1088.94        36.14 o
   0  10   9        364.38        323.20        15.56 o
   1  10   9        393.17        418.18        19.07 o
   2  10   9        264.01        238.06         6.39 o
   3  10   9        674.45        671.47        28.61 o
   4  10   9        192.35        194.15         9.87 o
  -8  11   9         33.32         29.03         6.48 o
  -7  11   9          0.42          6.40         9.54 o
  -6  11   9         47.10         55.12         4.68 o
  -5  11   9         96.87        122.75         5.43 o
  -4  11   9         41.38         42.83         4.33 o
  -3  11   9        159.98        159.90         5.90 o
  -2  11   9          6.57          6.50         3.70 o
  -1  11   9         80.24         81.80         4.61 o
   0  11   9         16.33         18.24         3.62 o
   1  11   9         23.48         21.56         3.66 o
   2  11   9          6.39          7.93         3.42 o
   3  11   9          0.34          7.45         7.03 o
   4  11   9         62.85         66.03        11.88 o
  -8  12   9         35.50         28.68         6.99 o
  -7  12   9         30.39         15.79         6.74 o
  -6  12   9          1.08          4.11         3.42 o
  -5  12   9        153.71        122.19         5.53 o
  -4  12   9         52.53         47.82         9.54 o
  -3  12   9         28.93         12.89         6.02 o
  -2  12   9         18.64         -2.01         5.19 o
  -1  12   9        115.58        108.55         7.70 o
   0  12   9        121.62        113.31         9.87 o
   1  12   9          4.15          6.09         4.52 o
   2  12   9        135.21        114.44         5.35 o
   3  12   9          6.14          1.03         7.70 o
   4  12   9         39.32         36.84         8.12 o
  -8  13   9          4.15          4.28         6.34 o
  -7  13   9        153.40        155.39         8.51 o
  -6  13   9        384.83        420.87        32.12 o
  -5  13   9        126.99        148.37        19.91 o
  -4  13   9         86.60         71.96         4.71 o
  -3  13   9       1555.90       1669.62        44.50 o
  -2  13   9        948.37        987.08        27.27 o
  -1  13   9         24.73         32.56         4.00 o
   0  13   9        335.21        344.99         8.38 o
   1  13   9        786.29        825.58        46.01 o
   2  13   9        634.02        618.78        13.12 o
   3  13   9          7.55         12.30         5.05 o
  -7  14   9        349.39        338.61        42.83 o
  -6  14   9         11.26         -7.59         8.37 o
  -5  14   9        590.96        604.06        27.77 o
  -4  14   9       1162.13       1199.60        69.10 o
  -3  14   9        344.54        357.90        38.31 o
  -2  14   9         56.18         32.59         7.86 o
  -1  14   9       1280.73       1308.81        35.80 o
   0  14   9        789.97        821.86        20.41 o
   1  14   9         21.05          9.54         3.79 o
   2  14   9        634.14        661.66        13.48 o
   3  14   9        741.35        696.98        17.73 o
  -7  15   9        130.59        146.81         8.85 o
  -6  15   9        350.88        353.06        32.96 o
  -5  15   9        273.60        298.81        26.10 o
  -4  15   9          2.53         -1.33         3.66 o
  -3  15   9       1007.05       1046.24        18.67 o
  -2  15   9       1084.47       1192.82        20.41 o
  -1  15   9        283.81        308.74        26.27 o
   0  15   9        194.59        196.12         7.70 o
   1  15   9       1065.80       1076.13        51.20 o
   2  15   9        392.04        446.93        12.30 o
   3  15   9         12.74         18.90        11.71 o
  -7  16   9        121.80        145.44        20.91 o
  -6  16   9          6.86          3.15         5.38 o
  -5  16   9         61.21         51.73        11.71 o
  -4  16   9        360.03        329.85        32.12 o
  -3  16   9        244.30        268.93        17.73 o
  -2  16   9         16.75         18.48         6.52 o
  -1  16   9        311.12        301.82         8.70 o
   0  16   9        551.92        505.62        20.91 o
   1  16   9          6.44          2.60        14.05 o
   2  16   9        146.96        121.16         8.67 o
  -6  17   9          7.34          5.93         5.14 o
  -5  17   9         19.64         22.24         5.32 o
  -4  17   9         10.48         11.93         6.19 o
  -3  17   9         23.25         27.06         7.53 o
  -2  17   9         80.39         75.58         5.52 o
  -1  17   9         79.56         82.73         4.24 o
   0  17   9         23.58         23.45         5.43 o
   1  17   9          4.33          8.37         5.53 o
   2  17   9         23.77         31.10         7.29 o
  -6  18   9         24.39          9.55         9.37 o
  -5  18   9         68.85         40.40         6.38 o
  -4  18   9        129.63        132.27         7.67 o
  -3  18   9          6.10          3.84         5.08 o
  -2  18   9         53.64         35.26         6.74 o
  -1  18   9        271.18        280.69         9.33 o
   0  18   9        152.76        147.20        10.37 o
   1  18   9         24.70         22.72         5.92 o
   2  18   9         16.35          5.09         7.53 o
  -5  19   9         62.21         93.95         7.32 o
  -4  19   9         18.89         12.61         6.52 o
  -3  19   9        397.96        441.57        18.24 o
  -2  19   9        442.72        482.77        29.45 o
  -1  19   9          6.53          1.18         5.30 o
   0  19   9        197.22        209.26        10.21 o
   1  19   9        371.87        379.70        11.59 o
  -5  20   9        112.09        120.22         7.92 o
  -4  20   9        342.60        330.64        33.46 o
  -3  20   9        222.71        212.85         9.90 o
  -2  20   9         40.45         22.38        19.91 o
  -1  20   9        512.36        504.66        13.89 o
   0  20   9        428.44        437.33        24.76 o
  -4  21   9          2.90         -0.38         6.35 o
  -3  21   9        195.99        216.41         9.69 o
  -2  21   9        481.89        558.23        13.12 o
  -1  21   9         30.54         37.36         6.24 o
   0  21   9        144.78        159.60         8.95 o
  -9   0  10         42.61         38.83        10.71 o
  -8   0  10        742.99        755.24        42.50 o
  -7   0  10        515.53        532.61        14.89 o
  -6   0  10         58.70         49.59         5.19 o
  -5   0  10       1801.75       1794.13        75.79 o
  -4   0  10       1362.84       1400.59        28.84 o
  -3   0  10        335.86        327.70        30.62 o
  -2   0  10        692.34        749.16        39.15 o
  -1   0  10       3463.54       3250.40       188.22 o
   0   0  10       1856.66       1777.38        80.64 o
   1   0  10        126.13        130.28        11.04 o
   2   0  10       1069.52       1015.01        71.77 o
   3   0  10       2706.28       2655.35       207.79 o
   4   0  10        159.93        148.48         9.11 o
  -9   1  10        143.83        147.99        10.63 o
  -8   1  10         44.66         48.23         5.10 o
  -7   1  10        343.89        367.56        11.16 o
  -6   1  10        996.21       1040.20        35.21 o
  -5   1  10        584.61        580.35        25.98 o
  -4   1  10         76.85         89.06         3.58 o
  -3   1  10        542.69        632.82        15.31 o
  -2   1  10       1913.20       1975.07        24.91 o
  -1   1  10        121.29        121.46         3.88 o
   0   1  10        353.16        367.83        15.48 o
   1   1  10        974.25        932.36        36.61 o
   2   1  10        499.79        462.10        14.73 o
   3   1  10         10.62         11.59         4.51 o
   4   1  10        571.46        517.70        28.98 o
  -9   2  10         12.46          0.83         8.70 o
  -8   2  10        139.55        125.64         8.40 o
  -7   2  10        168.91        129.12         5.90 o
  -6   2  10          5.26          3.62         3.90 o
  -5   2  10        176.84        161.94        10.21 o
  -4   2  10        269.22        255.35        10.37 o
  -3   2  10        235.91        224.68         6.39 o
  -2   2  10        565.98        588.57        14.38 o
  -1   2  10        550.84        620.38        21.41 o
   0   2  10        188.09        170.49        12.38 o
   1   2  10        182.42        172.72        16.56 o
   2   2  10        542.65        495.31        24.09 o
   3   2  10        306.94        327.51        19.91 o
   4   2  10         73.54         67.97        12.72 o
  -9   3  10          1.17         11.51         6.99 o
  -8   3  10          7.79          8.80         6.34 o
  -7   3  10         22.59         24.52         4.26 o
  -6   3  10          9.18         14.58         4.02 o
  -5   3  10         39.86         35.47         4.48 o
  -4   3  10         37.50         45.11         4.26 o
  -3   3  10         25.14         30.59         3.90 o
  -2   3  10         17.95         16.95         4.68 o
  -1   3  10         21.49         22.54         3.55 o
   0   3  10         36.40         44.72         4.48 o
   1   3  10         23.26         23.07         3.66 o
   2   3  10         44.24         44.22         4.33 o
   3   3  10          1.46          5.21         5.66 o
   4   3  10         28.03         17.11        12.05 o
  -8   4  10        127.86        108.45         8.34 o
  -7   4  10         67.19         42.51         4.71 o
  -6   4  10         36.61         17.71         4.24 o
  -5   4  10        756.51        743.82        48.85 o
  -4   4  10        245.99        226.20        18.24 o
  -3   4  10        303.88        329.94        21.08 o
  -2   4  10          9.66          5.21         3.90 o
  -1   4  10        465.90        522.35        12.64 o
   0   4  10        993.81       1040.57        67.42 o
   1   4  10          0.10          3.35         3.14 o
   2   4  10        349.97        352.95        28.94 o
   3   4  10       1156.89       1085.50        30.62 o
   4   4  10         43.15         20.72        10.54 o
  -8   5  10         17.78         25.16        14.72 o
  -7   5  10        474.49        477.11        11.95 o
  -6   5  10        865.50        874.71        39.65 o
  -5   5  10        444.67        423.70        26.77 o
  -4   5  10        206.51        213.17         8.37 o
  -3   5  10        831.41        978.63        25.32 o
  -2   5  10       2176.31       2278.62        80.47 o
  -1   5  10         52.03         64.29         4.48 o
   0   5  10        569.48        676.15        26.94 o
   1   5  10       1133.54       1161.91        46.68 o
   2   5  10        804.01        800.43        50.86 o
   3   5  10          2.46         16.15         6.99 o
   4   5  10        548.19        516.28        45.00 o
  -8   6  10        246.29        268.74        26.27 o
  -7   6  10        402.43        376.40        11.71 o
  -6   6  10         31.88         18.92         4.24 o
  -5   6  10        635.53        606.99        35.97 o
  -4   6  10       1809.65       1731.12        29.10 o
  -3   6  10        803.15        802.50        32.29 o
  -2   6  10        867.46        868.02        22.71 o
  -1   6  10       1475.83       1382.62        28.61 o
   0   6  10       2662.02       2554.55        79.80 o
   1   6  10        115.03         97.37         5.32 o
   2   6  10       1014.59        990.32        17.23 o
   3   6  10       1232.99       1212.44        22.25 o
   4   6  10        365.68        343.71        12.67 o
  -8   7  10         39.59         50.88         7.19 o
  -7   7  10        203.64        212.32         9.22 o
  -6   7  10        555.99        608.11        57.05 o
  -5   7  10        372.42        414.37        18.07 o
  -4   7  10         62.81         70.22         4.85 o
  -3   7  10       1247.56       1361.35        32.79 o
  -2   7  10       1160.57       1296.38        44.34 o
  -1   7  10          5.86          9.94         3.66 o
   0   7  10        809.82        874.02        19.86 o
   1   7  10        887.73        927.19        57.22 o
   2   7  10        257.52        238.92         9.03 o
   3   7  10         18.83         18.39        10.71 o
   4   7  10        359.26        331.69        20.41 o
  -8   8  10         17.45         12.50         6.59 o
  -7   8  10         68.46         52.09         7.19 o
  -6   8  10         54.00         38.27         6.19 o
  -5   8  10          0.09          2.01         3.55 o
  -4   8  10        432.05        388.50         9.43 o
  -3   8  10          0.45          7.02         3.90 o
  -2   8  10         30.54         33.96         4.26 o
  -1   8  10        110.39        116.77         5.32 o
   0   8  10        198.17        188.29        22.59 o
   1   8  10         31.27         20.04         6.02 o
   2   8  10        425.87        388.27        10.76 o
   3   8  10        118.53         95.47        14.39 o
  -8   9  10          2.70          6.43        10.87 o
  -7   9  10          6.61          5.63         5.62 o
  -6   9  10          2.71          7.10         3.68 o
  -5   9  10          5.48          6.85         3.53 o
  -4   9  10        128.80        120.06         5.56 o
  -3   9  10         89.05         95.09         5.08 o
  -2   9  10         65.55         79.04         4.71 o
  -1   9  10         12.07          5.69         3.55 o
   0   9  10         61.10         64.92         4.71 o
   1   9  10        157.54        149.42         7.19 o
   2   9  10        130.18        137.97        10.37 o
   3   9  10          7.77          7.19         6.25 o
  -8  10  10        150.19        128.13        15.06 o
  -7  10  10        147.72        109.40         8.24 o
  -6  10  10         54.26         41.51         4.14 o
  -5  10  10        538.46        545.64        14.04 o
  -4  10  10        596.12        569.46        44.34 o
  -3  10  10        482.17        449.66        47.35 o
  -2  10  10        414.12        384.01        16.56 o
  -1  10  10       1181.29       1226.71        22.35 o
   0  10  10        859.86        867.21        87.67 o
   1  10  10          0.05          3.35         3.55 o
   2  10  10        275.02        238.98        21.25 o
   3  10  10        257.92        291.93        10.76 o
  -8  11  10          4.75          8.37         8.70 o
  -7  11  10        147.79        145.11         8.28 o
  -6  11  10        423.47        459.36        24.26 o
  -5  11  10        306.36        325.49        26.94 o
  -4  11  10        123.15        117.66         8.03 o
  -3  11  10       1218.94       1239.06        27.44 o
  -2  11  10       1190.77       1308.55        22.71 o
  -1  11  10        108.65        115.30         7.36 o
   0  11  10        270.17        260.56         7.09 o
   1  11  10       1607.98       1634.79        79.13 o
   2  11  10        610.00        673.12        43.50 o
   3  11  10          2.31         11.11         5.86 o
  -7  12  10        220.33        209.85        13.55 o
  -6  12  10          1.62         -5.29         5.29 o
  -5  12  10        569.05        511.51        47.35 o
  -4  12  10       1595.27       1623.23        69.77 o
  -3  12  10        298.90        305.43         7.45 o
  -2  12  10         64.05         62.83         4.71 o
  -1  12  10       1944.11       1822.54        23.10 o
   0  12  10       1318.59       1321.97        72.94 o
   1  12  10          5.82          9.17         9.03 o
   2  12  10        497.17        483.09        12.54 o
   3  12  10        608.20        608.01        30.45 o
  -7  13  10         46.34         52.02         6.98 o
  -6  13  10         95.19         91.14        17.23 o
  -5  13  10        221.80        269.95        21.08 o
  -4  13  10         13.53          5.57         3.86 o
  -3  13  10        221.33        243.88         6.50 o
  -2  13  10        467.52        476.93        18.40 o
  -1  13  10        205.19        200.17         9.37 o
   0  13  10         56.76         53.96         6.36 o
   1  13  10        412.49        446.63        16.40 o
   2  13  10        273.95        290.49        10.40 o
  -7  14  10          4.21          2.52         7.70 o
  -6  14  10          7.73         10.04         4.97 o
  -5  14  10          0.92          5.86         8.03 o
  -4  14  10         18.25          3.14         9.03 o
  -3  14  10         38.80         16.32         4.35 o
  -2  14  10          9.80          2.37         3.42 o
  -1  14  10         40.52         23.20         4.68 o
   0  14  10         74.60         66.58        15.39 o
   1  14  10          5.56          4.45         5.76 o
   2  14  10         38.71         23.27         7.44 o
  -6  15  10         56.47         42.12         6.67 o
  -5  15  10          1.66          0.35         5.94 o
  -4  15  10        127.27        109.58         7.57 o
  -3  15  10        198.57        217.46        15.06 o
  -2  15  10         55.20         64.53        10.54 o
  -1  15  10         29.76         26.96         5.79 o
   0  15  10        112.67        108.55        19.74 o
   1  15  10        172.47        167.98         8.91 o
   2  15  10         16.67         17.19         5.66 o
  -6  16  10          1.09         -2.98         4.95 o
  -5  16  10        232.11        198.45         9.11 o
  -4  16  10        561.40        534.04        62.57 o
  -3  16  10         63.79         49.02         7.10 o
  -2  16  10         86.89         79.31         7.21 o
  -1  16  10        714.14        731.92        27.94 o
   0  16  10        320.56        335.57        15.89 o
   1  16  10          0.13          0.67         7.09 o
  -5  17  10        200.17        249.34         9.69 o
  -4  17  10         50.62         42.39         6.38 o
  -3  17  10        620.59        670.02        13.84 o
  -2  17  10        547.99        594.42        13.19 o
  -1  17  10         25.50         19.95         7.53 o
   0  17  10        218.82        217.34        12.55 o
   1  17  10        444.42        444.08        13.05 o
  -5  18  10        113.63        122.57         7.80 o
  -4  18  10        393.82        421.46        32.46 o
  -3  18  10        214.54        207.90        14.56 o
  -2  18  10         66.79         62.16         6.90 o
  -1  18  10        302.44        295.89        10.04 o
   0  18  10        258.73        243.23        13.89 o
  -4  19  10          0.60          5.77         8.70 o
  -3  19  10        125.07        132.17         8.28 o
  -2  19  10        101.17        107.90        11.88 o
  -1  19  10          0.06          1.94         5.08 o
  -3  20  10         14.44          8.99         6.67 o
  -2  20  10          1.32          1.44         5.32 o
  -8   1  11          0.10          2.76         5.20 o
  -7   1  11         96.19         93.37         5.45 o
  -6   1  11        412.56        420.30         9.66 o
  -5   1  11         28.84         26.00         4.06 o
  -4   1  11          8.56         12.78         2.73 o
  -3   1  11        112.43        127.45         3.72 o
  -2   1  11        855.76        862.32        14.66 o
  -1   1  11          0.52          3.42         2.42 o
   0   1  11         28.68         23.77         2.95 o
   1   1  11        274.69        252.02        14.05 o
   2   1  11        371.91        360.13        13.09 o
   3   1  11          1.65          2.76         3.85 o
  -8   2  11        323.32        297.18        11.47 o
  -7   2  11        318.89        286.43        10.75 o
  -6   2  11          0.07          6.02         5.35 o
  -5   2  11       1031.55        965.33        63.07 o
  -4   2  11        446.33        422.67        14.56 o
  -3   2  11        232.37        216.75        21.25 o
  -2   2  11        426.31        440.99        18.40 o
  -1   2  11       1542.85       1450.64        36.97 o
   0   2  11        484.88        443.53        41.49 o
   1   2  11         87.68         75.32         8.53 o
   2   2  11        621.16        615.17        43.16 o
   3   2  11       1127.44       1076.29        27.27 o
  -8   3  11          6.52          2.61         7.70 o
  -7   3  11        326.78        376.28        11.35 o
  -6   3  11        982.14       1035.38        50.36 o
  -5   3  11        348.78        337.95        51.20 o
  -4   3  11        100.31        116.63         5.21 o
  -3   3  11        942.54        999.22        21.50 o
  -2   3  11       1809.15       1850.28        35.97 o
  -1   3  11         17.34         19.89         4.00 o
   0   3  11        310.53        313.64         7.86 o
   1   3  11       1344.83       1315.04        70.60 o
   2   3  11        733.12        717.55        34.80 o
   3   3  11         23.69         38.83         7.29 o
  -8   4  11        268.43        262.11        10.88 o
  -7   4  11        264.02        275.99        10.51 o
  -6   4  11          0.70          3.64         3.76 o
  -5   4  11        701.98        719.09        36.14 o
  -4   4  11        838.90        829.86        18.45 o
  -3   4  11         58.58         33.20        11.54 o
  -2   4  11        309.14        320.73         7.57 o
  -1   4  11       1221.61       1123.82        26.94 o
   0   4  11        684.12        624.54        39.15 o
   1   4  11          0.48          0.93         3.68 o
   2   4  11        580.48        558.91        19.91 o
   3   4  11        624.17        623.84        22.75 o
  -8   5  11          5.42         -6.86         6.86 o
  -7   5  11         78.21         60.85         7.05 o
  -6   5  11         78.11         64.78         4.48 o
  -5   5  11        382.94        387.06        19.91 o
  -4   5  11          7.63          2.99         3.53 o
  -3   5  11        370.74        385.63        28.44 o
  -2   5  11        102.05        103.51         5.08 o
  -1   5  11        157.68        140.98         5.79 o
   0   5  11          1.34         12.09         6.36 o
   1   5  11        104.29        101.03        10.37 o
   2   5  11          0.22         12.76        11.88 o
   3   5  11          1.02          2.14         5.53 o
  -8   6  11          4.51         12.19         6.99 o
  -7   6  11          0.67          6.51         5.62 o
  -6   6  11          2.32         -3.44        11.21 o
  -5   6  11        140.12        116.04        11.88 o
  -4   6  11          1.43         -3.31         3.31 o
  -3   6  11         50.73         29.78         5.02 o
  -2   6  11         81.88         55.20         9.87 o
  -1   6  11        142.90        148.41         5.79 o
   0   6  11          2.98         -1.12         3.42 o
   1   6  11          7.43         -0.87         5.57 o
   2   6  11          0.71          0.63         6.48 o
   3   6  11         51.56         53.59        13.55 o
  -8   7  11          7.75          5.70         9.20 o
  -7   7  11         58.33         53.74         7.09 o
  -6   7  11        287.64        310.48        15.73 o
  -5   7  11         57.06         53.70        11.71 o
  -4   7  11        117.99        120.43         5.66 o
  -3   7  11        655.44        731.36        16.79 o
  -2   7  11        628.92        670.90        16.41 o
  -1   7  11         19.72         19.13         4.02 o
   0   7  11        313.16        339.80         9.87 o
   1   7  11        756.44        744.69        65.42 o
   2   7  11        335.94        293.62        24.09 o
  -7   8  11        226.78        210.00        19.91 o
  -6   8  11          5.60         11.12         5.32 o
  -5   8  11        834.19        825.10        32.96 o
  -4   8  11       1243.40       1215.53        91.18 o
  -3   8  11        299.81        270.85        26.77 o
  -2   8  11        380.17        374.60         9.70 o
  -1   8  11       2016.81       2001.89        23.77 o
   0   8  11        960.52        941.21        51.53 o
   1   8  11          3.74          6.23         5.62 o
   2   8  11        570.70        541.52        17.23 o
  -7   9  11        191.53        212.17        13.55 o
  -6   9  11        303.71        311.49         9.80 o
  -5   9  11        565.80        578.85        47.68 o
  -4   9  11         53.26         51.12         4.61 o
  -3   9  11       1065.69       1096.28        18.67 o
  -2   9  11       1262.45       1368.37        20.34 o
  -1   9  11        142.55        135.46         5.66 o
   0   9  11        401.24        435.58        15.06 o
   1   9  11       1688.93       1706.49        87.67 o
   2   9  11        215.59        198.23         9.33 o
  -7  10  11        145.22        135.31         8.63 o
  -6  10  11          0.42          3.11         7.36 o
  -5  10  11         98.25         63.36         7.09 o
  -4  10  11        880.81        850.35        36.14 o
  -3  10  11        138.58        138.03        10.71 o
  -2  10  11         42.04         38.37         8.20 o
  -1  10  11       1110.14       1079.07        16.65 o
   0  10  11        760.73        739.65        59.56 o
   1  10  11         44.70         63.92         7.09 o
   2  10  11        378.46        336.78        20.41 o
  -7  11  11          6.96          5.29         7.86 o
  -6  11  11         14.15         21.56         5.56 o
  -5  11  11         89.61        110.34         8.03 o
  -4  11  11         38.45         41.95         4.00 o
  -3  11  11         42.16         52.97         4.26 o
  -2  11  11        205.05        194.66         5.92 o
  -1  11  11         13.50         15.98         7.36 o
   0  11  11          0.36          0.67         5.55 o
   1  11  11         55.97         70.27         6.85 o
   2  11  11         32.37         38.21         7.15 o
  -7  12  11          0.21          3.50         6.43 o
  -6  12  11         41.17         27.80         8.70 o
  -5  12  11        115.05         82.80         8.00 o
  -4  12  11        127.18        100.03        15.39 o
  -3  12  11          1.76          4.23         7.70 o
  -2  12  11         93.40         67.77         7.33 o
  -1  12  11        105.58         94.18         7.19 o
   0  12  11         52.89         30.18         7.79 o
   1  12  11         27.59         29.85        10.04 o
  -6  13  11        126.58        111.77         8.00 o
  -5  13  11         85.76         85.28         7.10 o
  -4  13  11        112.46        104.52         7.67 o
  -3  13  11        295.76        294.00        10.17 o
  -2  13  11        465.80        459.34        16.06 o
  -1  13  11         19.96         28.69         5.79 o
   0  13  11        181.60        152.75        15.89 o
   1  13  11        626.31        613.70        14.43 o
  -6  14  11          6.42          7.19         5.44 o
  -5  14  11        232.16        221.21         9.46 o
  -4  14  11        875.89        833.58        52.37 o
  -3  14  11         84.45         69.34        26.27 o
  -2  14  11        207.80        189.91        13.89 o
  -1  14  11        729.10        720.89        14.90 o
   0  14  11        310.24        308.36        10.64 o
   1  14  11          1.01         -2.84         6.15 o
  -5  15  11        147.55        153.35        16.90 o
  -4  15  11         32.77         31.66         6.57 o
  -3  15  11        406.37        461.07        22.08 o
  -2  15  11        428.39        402.54        11.83 o
  -1  15  11         16.10         18.14         5.38 o
   0  15  11        196.70        195.83        22.75 o
  -5  16  11         59.53         64.01         7.86 o
  -4  16  11        183.95        193.65         9.56 o
  -3  16  11         26.06         20.33         6.52 o
  -2  16  11         43.96         31.79         6.61 o
  -1  16  11        120.89        119.78         8.16 o
   0  16  11         75.31         66.34         7.53 o
  -4  17  11          0.04          7.34         6.74 o
  -3  17  11         22.98         22.09         6.14 o
  -2  17  11          0.27         -1.03         5.69 o
  -1  17  11          0.87         -0.41         6.02 o
  -7   0  12        212.20        185.60         9.67 o
  -6   0  12         12.48         20.34         6.38 o
  -5   0  12        751.01        752.92        30.11 o
  -4   0  12        509.22        451.61        12.30 o
  -3   0  12        359.51        330.56        16.23 o
  -2   0  12        586.78        565.51        14.31 o
  -1   0  12        791.67        785.43        31.79 o
   0   0  12        411.82        332.11        28.94 o
   1   0  12         13.91         17.07         5.79 o
   2   0  12        370.54        356.77        22.75 o
  -7   1  12        187.20        182.75        12.22 o
  -6   1  12        646.24        700.72        14.99 o
  -5   1  12        182.62        171.24         6.76 o
  -4   1  12         99.30         98.71         4.15 o
  -3   1  12        978.90       1002.78        15.89 o
  -2   1  12       1269.77       1275.93        13.75 o
  -1   1  12        116.71        108.38         3.43 o
   0   1  12        411.44        443.02         7.86 o
   1   1  12        925.76        894.05        41.73 o
   2   1  12        526.87        463.81        19.42 o
  -7   2  12         36.45         25.54         6.67 o
  -6   2  12          0.11         -5.00         6.02 o
  -5   2  12        102.09         83.17         6.52 o
  -4   2  12        108.41        101.65         4.97 o
  -3   2  12         35.47         28.84        14.22 o
  -2   2  12          1.45         -3.66         3.66 o
  -1   2  12        122.49        130.99         8.03 o
   0   2  12         59.05         59.55        26.27 o
   1   2  12          9.18         13.98         6.19 o
   2   2  12        164.73        165.68         8.87 o
  -7   3  12          0.02          0.50         5.21 o
  -6   3  12         10.13         20.70         5.62 o
  -5   3  12         23.09         11.82         5.53 o
  -4   3  12         21.81         16.06         5.02 o
  -3   3  12         29.32         32.09         4.52 o
  -2   3  12          0.62         10.63         3.66 o
  -1   3  12        142.53        139.64         5.35 o
   0   3  12         43.77         48.21        10.21 o
   1   3  12          2.64          0.98         5.55 o
   2   3  12         38.57         56.01         6.85 o
  -7   4  12         98.15         89.29        19.24 o
  -6   4  12         19.44         16.44         5.90 o
  -5   4  12        406.75        404.27        49.86 o
  -4   4  12        198.55        171.83        10.04 o
  -3   4  12        109.48         68.04        13.89 o
  -2   4  12        534.70        499.09        12.66 o
  -1   4  12        509.15        536.83        12.30 o
   0   4  12        123.24         85.10        21.25 o
   1   4  12          0.03          0.20         7.03 o
   2   4  12        162.74        143.96        24.76 o
  -7   5  12        175.12        179.60         9.22 o
  -6   5  12        568.49        567.46        33.46 o
  -5   5  12        175.16        165.37        17.73 o
  -4   5  12        125.17        128.80         6.36 o
  -3   5  12        968.02       1033.35        24.93 o
  -2   5  12        862.85        905.51        15.62 o
  -1   5  12         23.42         22.60         5.56 o
   0   5  12        444.30        460.93        11.59 o
   1   5  12        834.90        809.31        47.18 o
  -7   6  12        193.54        188.64        11.71 o
  -6   6  12          4.41          6.20         5.79 o
  -5   6  12        732.30        752.97        48.35 o
  -4   6  12        796.42        763.40        29.78 o
  -3   6  12        179.97        161.24        16.06 o
  -2   6  12        226.47        225.33         6.27 o
  -1   6  12       1681.33       1540.11        46.01 o
   0   6  12        414.00        377.85        31.29 o
   1   6  12         21.91         12.72        11.38 o
  -7   7  12        116.70        139.73        20.91 o
  -6   7  12        154.89        150.88        11.21 o
  -5   7  12        379.75        400.69        35.13 o
  -4   7  12         55.37         61.03         6.61 o
  -3   7  12        530.20        557.08        36.14 o
  -2   7  12        557.11        541.90        12.42 o
  -1   7  12        142.45        138.16         8.03 o
   0   7  12        189.78        156.18         8.74 o
   1   7  12        700.62        715.21        70.10 o
  -7   8  12         43.70         31.71         7.45 o
  -6   8  12          9.80         -4.58         9.37 o
  -5   8  12          0.09         -2.14         5.32 o
  -4   8  12        132.83         88.14        16.06 o
  -3   8  12         81.82         77.19        11.04 o
  -2   8  12          0.68          2.98         7.70 o
  -1   8  12        117.56        113.30        17.73 o
   0   8  12         34.39         31.45         6.38 o
   1   8  12         59.60         51.74        17.90 o
  -6   9  12         37.68         14.45         6.19 o
  -5   9  12          2.40          5.01         5.56 o
  -4   9  12          9.61          7.60         5.14 o
  -3   9  12          8.66          1.35         6.36 o
  -2   9  12         53.53         54.59         9.54 o
  -1   9  12          4.76          4.83         5.53 o
   0   9  12        116.16         98.99         7.80 o
   1   9  12         38.01         26.27         6.84 o
  -6  10  12         12.86          4.28         8.37 o
  -5  10  12        365.98        404.39        17.73 o
  -4  10  12        236.40        202.44         9.11 o
  -3  10  12          0.10         -5.35         5.43 o
  -2  10  12        187.88        187.89         8.99 o
  -1  10  12        459.42        457.10        11.71 o
   0  10  12        201.69        169.72        22.92 o
   1  10  12          1.40         13.38         9.03 o
  -6  11  12        241.83        209.79        13.22 o
  -5  11  12        308.94        292.79        24.26 o
  -4  11  12         48.92         33.78         7.03 o
  -3  11  12        480.29        521.64        12.53 o
  -2  11  12        645.37        678.14        31.62 o
  -1  11  12         45.71         39.11         6.27 o
   0  11  12        470.30        441.62        46.51 o
  -5  12  12        202.73        179.99        20.24 o
  -4  12  12        531.60        472.90        77.96 o
  -3  12  12         21.22         22.25         7.36 o
  -2  12  12        298.70        329.01        17.40 o
  -1  12  12        433.37        415.69        36.81 o
   0  12  12        322.37        263.26        29.45 o
  -5  13  12         94.89         86.67         9.03 o
  -4  13  12         27.45         16.94         8.70 o
  -3  13  12        228.69        247.27         9.56 o
  -2  13  12        172.19        157.87         8.98 o
  -1  13  12          0.93          4.68         6.11 o
  -4  14  12         18.30         11.70         5.66 o
  -3  14  12          1.24          4.92         5.38 o
  -2  14  12         18.79          6.86         6.62 o
  -1  14  12          5.36          4.16         7.03 o
  -3  15  12         20.96         13.55         7.86 o
  -6   1  13        185.67        147.99        10.07 o
  -5   1  13         57.27         55.79         6.66 o
  -4   1  13         49.24         48.01         8.74 o
  -3   1  13        418.78        411.77        15.79 o
  -2   1  13        191.38        183.95        12.85 o
  -1   1  13         14.87         12.80         3.89 o
   0   1  13        133.21        124.45        14.00 o
  -6   2  13         24.24         18.79         6.61 o
  -5   2  13        379.12        377.53        11.43 o
  -4   2  13        682.07        666.29        48.85 o
  -3   2  13         89.56         45.42         7.43 o
  -2   2  13        303.81        295.30        10.53 o
  -1   2  13        560.96        547.84        46.34 o
   0   2  13        378.03        319.11        73.61 o
  -6   3  13        491.33        465.38        12.99 o
  -5   3  13        166.19        185.43        30.95 o
  -4   3  13        204.68        195.89        11.21 o
  -3   3  13       1013.60        986.25        33.80 o
  -2   3  13       1017.61       1004.10        43.67 o
  -1   3  13          3.81          5.74         5.08 o
   0   3  13        592.64        573.97        63.74 o
  -6   4  13          0.76          1.04         6.49 o
  -5   4  13        222.09        227.56        10.04 o
  -4   4  13        470.10        408.84        30.11 o
  -3   4  13        123.07         98.28        16.73 o
  -2   4  13        150.41        133.79        15.73 o
  -1   4  13        529.93        497.71        16.40 o
   0   4  13        258.63        219.90        37.64 o
  -6   5  13         54.30         37.33         8.03 o
  -5   5  13         55.03         60.37        14.05 o
  -4   5  13         11.34          5.00        10.37 o
  -3   5  13         82.21         88.15         7.45 o
  -2   5  13        396.71        361.99        21.92 o
  -1   5  13         19.20         12.94         6.25 o
   0   5  13         51.37         42.19        17.40 o
  -6   6  13         23.19          8.51         7.19 o
  -5   6  13         27.23         23.00         6.34 o
  -4   6  13          5.18         10.50         7.53 o
  -3   6  13          7.97         15.77         5.71 o
  -2   6  13         32.74         11.32         5.79 o
  -1   6  13         16.50          9.37         9.03 o
   0   6  13         11.08         16.91         6.72 o
  -5   7  13         36.41         44.17         6.48 o
  -4   7  13         32.75         22.02         6.48 o
  -3   7  13        221.24        212.84         9.46 o
  -2   7  13        244.31        222.15         9.82 o
  -1   7  13         11.75         10.15        11.71 o
  -5   8  13        284.62        286.59        11.17 o
  -4   8  13        288.39        253.27        17.57 o
  -3   8  13         13.44         21.22         6.56 o
  -2   8  13        180.86        189.58         9.46 o
  -1   8  13        504.57        453.45        12.42 o
  -5   9  13        106.51         99.62        24.09 o
  -4   9  13        123.70        111.69         7.92 o
  -3   9  13        342.09        338.45        10.98 o
  -2   9  13        477.63        436.66        12.64 o
  -1   9  13          0.34          7.16         7.05 o
  -4  10  13        171.28        139.23        12.88 o
  -3  10  13          4.55         -7.53        16.23 o
  -2  10  13         74.09         55.42        10.04 o
  -3  11  13         18.41         23.57         7.32 o
  -4   0  14        735.00        660.18        20.75 o
  -3   0  14         44.85         24.76        10.04 o
  -2   0  14        121.90        116.44        12.05 o
  -4   1  14        157.62        146.85        17.57 o
  -3   1  14        780.23        741.13        15.73 o
  -2   1  14        279.33        265.81        10.29 o
  -4   2  14        136.78         96.70        11.71 o
  -3   2  14         18.52         11.04        10.37 o
  -4   3  14          4.32         13.05         9.03 o
  -3   3  14          0.22         -1.00         7.70 o
  -3   4  14          0.04         -8.03         8.03 o
                                                
