# Supplementary material for: Coordination of bis­(pyrazol-1-yl)amine to palladium(II): influence of the co-ligands and counter-ions on the mol­ecular and crystal structures
Source: Acta Crystallogr E Crystallogr Commun. 2015 Jan 1;71(Pt 1):22–7. doi: 10.1107/S205698901402595X (PMC4331852; doi:10.1107/S205698901402595X)
Supplement: Supplementary file 6 [file e-71-00022-5sup6.hkl]

#
# h,k,l, Fc-squared, Fo-squared, sigma(Fo-squared), status flag
#
data_5
_shelx_title ' a4 in P-1'
_shelx_refln_list_code          4
_shelx_F_calc_maximum      161.81
_exptl_crystal_F_000       596.00
_reflns_d_resolution_high  0.7696

loop_
 _space_group_symop_operation_xyz
 'x, y, z'
 '-x, -y, -z'

_cell_length_a     9.0286
_cell_length_b    10.5317
_cell_length_c    13.0661
_cell_angle_alpha  94.838
_cell_angle_beta  100.947
_cell_angle_gamma 103.989

_shelx_F_squared_multiplier     1.000

loop_
 _refln_index_h
 _refln_index_k
 _refln_index_l
 _refln_F_squared_calc
 _refln_F_squared_meas
 _refln_F_squared_sigma
 _refln_observed_status
   2   0   0       1216.93       1254.77        18.24 o
   3   0   0         67.94         70.39         4.80 o
   4   0   0        628.36        651.75        20.05 o
   5   0   0        830.75        798.19        23.55 o
   6   0   0        574.71        619.74        22.94 o
   7   0   0       1014.06       1217.31        42.00 o
   8   0   0       2240.90       2268.19        49.13 o
   9   0   0        113.54        136.22         6.04 o
  10   0   0        132.80        137.77         5.73 o
  11   0   0         85.24         84.46         4.49 o
 -11   1   0         43.66         45.41         4.34 o
 -10   1   0        938.46        978.50        23.71 o
  -9   1   0        704.42        794.55        26.50 o
  -8   1   0          0.56         18.29         3.10 o
  -7   1   0        176.40        201.47         7.90 o
  -6   1   0        877.40        957.89        42.62 o
  -5   1   0        292.67        344.23         9.75 o
  -4   1   0       4638.72       4958.97       238.12 o
  -3   1   0       4223.20       4234.98       123.75 o
  -2   1   0       6566.65       7075.24       275.70 o
  -1   1   0       5534.74       6452.33       165.67 o
   0   1   0       2060.53       1961.54       101.58 o
   1   1   0       1778.30       1784.14        95.08 o
   2   1   0       3172.48       3059.63       216.19 o
   3   1   0      11954.94      11652.69       796.79 o
   4   1   0      18050.58      17682.20      1024.76 o
   5   1   0       5135.43       5109.78       205.11 o
   6   1   0       1610.62       1658.99        51.30 o
   7   1   0        130.28        122.58         5.11 o
   8   1   0        253.51        259.58         9.45 o
   9   1   0         13.69         22.94         3.56 o
  10   1   0         15.52         19.37         3.87 o
 -11   2   0        238.11        258.19        11.16 o
 -10   2   0         69.24         66.95         4.80 o
  -9   2   0        186.43        201.31         8.21 o
  -8   2   0         57.62         76.25         4.18 o
  -7   2   0          7.23         15.81         2.94 o
  -6   2   0       6377.48       6915.99       105.54 o
  -5   2   0       4681.36       4982.45       260.12 o
  -4   2   0         80.67         93.74         3.11 o
  -3   2   0         73.72         78.45         4.57 o
  -2   2   0        491.01        747.92        18.98 o
  -1   2   0       1793.62       1737.42       203.25 o
   0   2   0       1882.22       1934.65        74.93 o
   1   2   0        814.30        684.21        14.19 o
   2   2   0       7031.82       5854.45        64.86 o
   3   2   0       5671.06       5354.46       155.05 o
   4   2   0        223.89        231.49         9.61 o
   5   2   0        571.48        590.52        29.99 o
   6   2   0          7.58         12.09         2.63 o
   7   2   0       1055.41       1184.77        38.90 o
   8   2   0       1559.26       1568.33        37.81 o
   9   2   0        729.03        776.88        22.47 o
  10   2   0        194.25        197.59         6.82 o
 -11   3   0          0.21          3.41         3.41 o
 -10   3   0        341.28        344.82        16.74 o
  -9   3   0        354.19        375.19        13.33 o
  -8   3   0       1534.50       1554.07        41.38 o
  -7   3   0        976.01       1010.12        39.98 o
  -6   3   0        679.25        635.24        23.09 o
  -5   3   0        895.96        941.60        25.95 o
  -4   3   0       2364.74       2646.35       133.66 o
  -3   3   0          1.43          5.50         1.04 o
  -2   3   0       7170.16       6910.29       591.15 o
  -1   3   0        899.99        845.68        25.96 o
   0   3   0       4916.05       4914.76       218.51 o
   1   3   0        943.56        915.88        37.04 o
   2   3   0        124.61        117.92        10.54 o
   3   3   0        998.53       1072.00        79.04 o
   4   3   0        165.84        194.63        18.91 o
   5   3   0       1673.78       1646.64       116.00 o
   6   3   0       2054.04       2136.62        52.38 o
   7   3   0       1224.75       1393.36        38.43 o
   8   3   0        168.73        175.12         6.35 o
   9   3   0         43.53         53.78         4.34 o
  10   3   0          7.79         -2.01         2.94 o
 -11   4   0        676.44        708.07        17.05 o
 -10   4   0        338.93        331.64        14.41 o
  -9   4   0        245.02        234.78         8.37 o
  -8   4   0         48.41         59.82         4.49 o
  -7   4   0        145.34        154.82         5.27 o
  -6   4   0        192.38        226.88         8.99 o
  -5   4   0       1132.43       1230.80        89.73 o
  -4   4   0       4902.54       5247.35        55.21 o
  -3   4   0       3703.67       3676.95       244.24 o
  -2   4   0       2550.30       2590.98       110.57 o
  -1   4   0       2472.98       2397.27        37.89 o
   0   4   0       8673.58       8752.90       395.57 o
   1   4   0       1181.65       1209.32        24.27 o
   2   4   0       3707.04       3363.04        47.65 o
   3   4   0        803.53        725.73        22.74 o
   4   4   0       2390.34       1999.64       148.46 o
   5   4   0         78.38         81.13         4.49 o
   6   4   0        104.66         87.87         4.80 o
   7   4   0          0.86          6.04         2.94 o
   8   4   0         28.53         30.68         3.72 o
   9   4   0        137.15        167.84         5.89 o
 -11   5   0          3.36         -0.77         3.10 o
 -10   5   0        142.08        156.99         6.20 o
  -9   5   0         11.09         27.74         4.18 o
  -8   5   0       1882.94       1858.13        44.32 o
  -7   5   0       1581.01       1743.76        47.89 o
  -6   5   0       4465.48       4816.26        85.86 o
  -5   5   0        635.25        619.54        15.99 o
  -4   5   0        746.70        839.19        23.98 o
  -3   5   0          3.73          6.01         1.15 o
  -2   5   0        450.08        408.07        13.93 o
  -1   5   0        212.36        215.90         7.44 o
   0   5   0       4843.04       4705.58       291.66 o
   1   5   0       3625.20       3511.08       296.00 o
   2   5   0        351.83        365.34        15.42 o
   3   5   0        399.97        338.70        10.54 o
   4   5   0       1103.20       1012.41        28.91 o
   5   5   0          1.11         -0.14         2.63 o
   6   5   0        155.34        179.77         5.89 o
   7   5   0        479.82        535.12        20.46 o
   8   5   0        313.27        333.35        14.41 o
   9   5   0        133.36        144.28         5.73 o
 -11   6   0        116.12        110.19         5.89 o
 -10   6   0       1678.13       1517.03        28.52 o
  -9   6   0       2505.52       2461.75        42.46 o
  -8   6   0        544.74        530.32        25.26 o
  -7   6   0        198.87        207.20         7.44 o
  -6   6   0       1525.11       1788.08        51.92 o
  -5   6   0        219.28        242.66        16.58 o
  -4   6   0       1865.11       1725.71       102.82 o
  -3   6   0       3647.98       2755.28        59.59 o
  -2   6   0       7196.93       7287.67       130.49 o
  -1   6   0       1343.44       1202.23        26.79 o
   0   6   0         11.32         20.16         1.63 o
   1   6   0        368.61        401.65        21.62 o
   2   6   0       1300.97       1251.09        31.83 o
   3   6   0          3.81          5.10         3.10 o
   4   6   0       1019.52        878.56       119.56 o
   5   6   0       1044.01       1019.50        24.27 o
   6   6   0        286.79        262.52        10.38 o
   7   6   0         20.41         20.77         3.41 o
   8   6   0         35.22         28.52         3.72 o
 -11   7   0        195.94        158.07         5.89 o
 -10   7   0          1.56          8.37         3.41 o
  -9   7   0         48.52         43.24         4.49 o
  -8   7   0         67.85         72.53         4.80 o
  -7   7   0         19.36         28.67         4.18 o
  -6   7   0       3197.10       3352.07        64.62 o
  -5   7   0       5838.86       5543.32       114.60 o
  -4   7   0       2737.02       2073.83       176.67 o
  -3   7   0         32.12         22.26         9.38 o
  -2   7   0        311.12        330.39        13.87 o
  -1   7   0        151.85        161.10         8.76 o
   0   7   0        107.64        110.21         9.61 o
   1   7   0        810.89        834.84        35.64 o
   2   7   0       2274.06       2382.26        83.92 o
   3   7   0       1541.51       1457.34        72.06 o
   4   7   0        218.46        206.98         5.91 o
   5   7   0        129.78        143.15        13.02 o
   6   7   0        244.01        243.93         8.21 o
   7   7   0          1.03          1.24         2.63 o
 -10   8   0         92.31         68.19         4.80 o
  -9   8   0        213.12        252.45         8.68 o
  -8   8   0        898.67        859.33        26.50 o
  -7   8   0        585.52        602.07        24.80 o
  -6   8   0        174.95        157.61         7.13 o
  -5   8   0        166.30        165.51        12.17 o
  -4   8   0        150.05        103.67        23.63 o
  -3   8   0         12.07          7.91         1.63 o
  -2   8   0       1503.89       1503.72        31.45 o
  -1   8   0       4501.04       4858.90       140.64 o
   0   8   0       1618.85       1835.04       129.79 o
   1   8   0         41.37         41.66         2.41 o
   2   8   0         57.11         67.74         4.26 o
   3   8   0         33.17         34.04         2.73 o
   4   8   0          2.10          9.64         2.24 o
   5   8   0         15.62         25.50         5.58 o
   6   8   0        184.51        149.39         5.42 o
   7   8   0        227.69        251.52        10.23 o
 -10   9   0        335.49        288.10        11.31 o
  -9   9   0         76.06         66.95         4.80 o
  -8   9   0         63.44         59.51         4.49 o
  -7   9   0         13.87         15.34         3.72 o
  -6   9   0         31.66         19.99         3.56 o
  -5   9   0        192.60        143.17         4.61 o
  -4   9   0        718.92        518.01       129.64 o
  -3   9   0        651.87        494.22       114.37 o
  -2   9   0       1649.28       1749.78        30.89 o
  -1   9   0          0.21          2.43         3.72 o
   0   9   0        330.70        338.22        36.03 o
   1   9   0         56.43         60.10         5.81 o
   2   9   0        585.38        646.09        48.51 o
   3   9   0        767.13        813.82        62.22 o
   4   9   0        248.49        259.29         6.24 o
   5   9   0         44.68         45.11         7.98 o
   6   9   0          9.90          6.35         2.48 o
  -9  10   0         27.70         18.91         3.72 o
  -8  10   0         26.36         10.69         3.25 o
  -7  10   0        409.34        418.58        17.67 o
  -6  10   0        963.29        842.59        25.26 o
  -5  10   0        307.79        261.06        11.16 o
  -4  10   0         54.31         50.56        14.34 o
  -3  10   0         26.24         22.84         3.41 o
  -2  10   0          0.89          2.87         1.71 o
  -1  10   0         42.86         51.78         2.94 o
   0  10   0        171.72        211.65        12.01 o
   1  10   0        653.39        760.87        40.37 o
   2  10   0        487.74        499.13        14.47 o
   3  10   0          6.04          2.23         2.07 o
   4  10   0         26.03         18.89         7.05 o
   5  10   0          2.34          1.43         2.03 o
  -8  11   0        275.39        223.47        10.54 o
  -7  11   0         15.81          8.37         3.25 o
  -6  11   0        248.66        225.33         7.90 o
  -5  11   0        146.56        124.55        26.97 o
  -4  11   0         59.96         41.42        12.40 o
  -3  11   0        365.58        298.20        85.62 o
  -2  11   0        448.87        503.47        19.91 o
  -1  11   0        295.74        317.27        15.73 o
   0  11   0        133.68        143.39         3.89 o
   1  11   0          8.08          3.99         2.23 o
   2  11   0         13.70         19.23         2.35 o
   3  11   0         14.39         15.54         2.40 o
   4  11   0         56.84         59.94        21.23 o
  -7  12   0          1.44          0.15         2.48 o
  -6  12   0         95.51         72.37         4.49 o
  -5  12   0        261.80        260.75         8.47 o
  -4  12   0        384.85        339.84        86.09 o
  -3  12   0         84.69         75.33         4.80 o
  -2  12   0         73.34         86.86        11.55 o
  -1  12   0        150.42        190.41         4.65 o
   0  12   0         10.98         11.39         3.25 o
   1  12   0         64.95         90.74         4.65 o
   2  12   0         96.33        108.15         3.44 o
  -5  13   0          0.37         -1.63         1.63 o
  -4  13   0         25.62         16.39         7.36 o
  -3  13   0         63.68         68.20        30.92 o
  -2  13   0          6.08          0.98         1.96 o
  -1  13   0        197.31        270.93        14.34 o
   0  13   0        206.20        250.18        19.99 o
   0 -13   1          9.46          6.46         2.05 o
   1 -13   1         33.59         25.94         3.18 o
   2 -13   1        231.23        286.51         7.49 o
   3 -13   1        201.45        190.41        38.05 o
   4 -13   1         49.36         41.21        15.96 o
   5 -13   1          0.91         -1.70         1.90 o
  -2 -12   1          3.26          2.01         1.71 o
  -1 -12   1        110.73        121.67        13.95 o
   0 -12   1        367.00        430.97        12.63 o
   1 -12   1        116.28        150.60         5.35 o
   2 -12   1          2.40          1.58         1.79 o
   3 -12   1         51.43         40.10         2.62 o
   4 -12   1         11.11          8.29         2.19 o
   5 -12   1         15.96         15.24         4.65 o
   6 -12   1        129.79        144.90         5.42 o
   7 -12   1        247.85        259.43        10.38 o
  -4 -11   1         94.25         98.62         3.64 o
  -3 -11   1        195.04        186.57        38.12 o
  -2 -11   1        129.64        157.55        10.85 o
  -1 -11   1         11.18         12.22         2.30 o
   0 -11   1         20.30         21.64         3.18 o
   1 -11   1         74.81         95.32         9.45 o
   2 -11   1         67.52         70.37         2.89 o
   3 -11   1        164.66        137.42        40.53 o
   4 -11   1        705.25        558.73        91.82 o
   5 -11   1        408.29        377.87        27.51 o
   6 -11   1         68.50         60.13         4.34 o
   7 -11   1         17.59         18.13         3.56 o
   8 -11   1          0.24         -2.79         2.94 o
  -5 -10   1        146.53        153.41        12.32 o
  -4 -10   1         50.92         47.72        15.26 o
  -3 -10   1          0.14          0.74         2.03 o
  -2 -10   1         19.20         20.95         4.42 o
  -1 -10   1         18.49         22.05         2.75 o
   0 -10   1         69.84         79.25         2.96 o
   1 -10   1        361.41        372.74        19.45 o
   2 -10   1        519.52        600.13        16.83 o
   3 -10   1        229.35        203.78         5.64 o
   4 -10   1          6.25          7.04         3.02 o
   5 -10   1        379.32        363.09         8.76 o
   6 -10   1         97.90         94.07         4.80 o
   7 -10   1        110.01        113.29         5.42 o
   8 -10   1        225.34        234.16         8.21 o
   9 -10   1        423.53        383.87        13.79 o
  -6  -9   1          1.08          1.70         2.32 o
  -5  -9   1         49.14         48.64         4.11 o
  -4  -9   1          3.14          0.62         2.07 o
  -3  -9   1        266.50        242.56        44.17 o
  -2  -9   1        833.34        905.02        21.36 o
  -1  -9   1        665.53        646.11        43.55 o
   0  -9   1        957.15        998.45        24.05 o
   1  -9   1          0.15          8.97         2.01 o
   2  -9   1         16.72          9.49         1.86 o
   3  -9   1         14.38         12.36         3.72 o
   4  -9   1          7.85          2.50         1.60 o
   5  -9   1        916.77        829.86        74.39 o
   6  -9   1       1224.49       1229.87        33.32 o
   7  -9   1        330.71        327.46        12.09 o
   8  -9   1          8.56         -2.79         2.79 o
   9  -9   1        128.01        114.53         5.89 o
  10  -9   1         78.56         63.85         4.34 o
  -7  -8   1          0.29         -1.55         2.79 o
  -6  -8   1         11.73          9.14         2.48 o
  -5  -8   1        329.77        311.18        11.39 o
  -4  -8   1       1497.25       1267.94       240.05 o
  -3  -8   1       1090.07        943.23       195.81 o
  -2  -8   1          0.07          3.24         3.49 o
  -1  -8   1        262.93        261.39         9.61 o
   0  -8   1        347.44        357.66        10.07 o
   1  -8   1        703.45        699.36        23.56 o
   2  -8   1       1557.20       1536.88        94.15 o
   3  -8   1       2055.39       1672.16        80.66 o
   4  -8   1       1694.87       1530.62        30.19 o
   5  -8   1          0.40         -0.32         1.79 o
   6  -8   1         75.12         89.88         4.80 o
   7  -8   1        366.99        418.58        13.95 o
   8  -8   1         16.63         13.64         3.87 o
   9  -8   1        600.78        594.63        19.99 o
  10  -8   1        361.31        315.37        12.71 o
  -8  -7   1        147.44        154.35         5.58 o
  -7  -7   1         83.03         70.98         4.49 o
  -6  -7   1        202.91        191.86         7.44 o
  -5  -7   1        135.33        126.77         8.83 o
  -4  -7   1          5.74          1.19         4.88 o
  -3  -7   1        160.09        148.43        12.55 o
  -2  -7   1          1.82          1.39         1.64 o
  -1  -7   1       1706.37       1657.35        35.60 o
   0  -7   1       7928.35       8221.86        75.83 o
   1  -7   1       4754.60       4802.85        56.10 o
   2  -7   1        670.24        612.15        36.73 o
   3  -7   1        345.56        275.22        38.90 o
   4  -7   1        527.97        488.67        41.61 o
   5  -7   1        113.16        107.66         3.23 o
   6  -7   1        791.48        931.08        35.95 o
   7  -7   1       1865.95       1938.56        45.56 o
   8  -7   1       1202.45       1259.00        32.85 o
   9  -7   1        171.62        172.95         6.82 o
  10  -7   1          0.14         -0.77         2.94 o
  -8  -6   1         24.48         18.13         4.18 o
  -7  -6   1         46.63         50.52         4.03 o
  -6  -6   1        214.01        159.00         7.28 o
  -5  -6   1          0.24          2.52         2.16 o
  -4  -6   1         68.68         63.58        12.55 o
  -3  -6   1        856.63        717.46        43.55 o
  -2  -6   1       2186.19       1801.96       282.98 o
  -1  -6   1        260.50        221.41         6.22 o
   0  -6   1        141.22        135.62         3.89 o
   1  -6   1          7.45          8.29         2.48 o
   2  -6   1        720.82        747.61        86.24 o
   3  -6   1       1959.22       1968.93        33.74 o
   4  -6   1       5057.80       5111.59        58.44 o
   5  -6   1       5711.87       6093.92       143.35 o
   6  -6   1       1873.92       2086.09        54.09 o
   7  -6   1          6.20          9.45         3.10 o
   8  -6   1         53.69         36.11         4.18 o
   9  -6   1         67.14         72.53         5.27 o
  10  -6   1         70.09         53.16         4.49 o
  11  -6   1        624.16        637.56        14.41 o
  -9  -5   1         38.33         41.38         3.87 o
  -8  -5   1        164.83        184.73         6.66 o
  -7  -5   1         59.58         47.73         4.03 o
  -6  -5   1       1008.34        837.01        28.36 o
  -5  -5   1       1283.84       1177.63        27.72 o
  -4  -5   1        543.42        501.43        15.42 o
  -3  -5   1         48.39         51.94         4.65 o
  -2  -5   1          4.96         54.81        13.56 o
  -1  -5   1         12.40         17.81         1.94 o
   0  -5   1          9.86         22.03         3.25 o
   1  -5   1       3134.52       3038.33        35.89 o
   2  -5   1       5945.99       5075.93       447.33 o
   3  -5   1       2713.64       2474.74       281.74 o
   4  -5   1       4693.62       4621.77       100.19 o
   5  -5   1       1058.51       1314.82        32.76 o
   6  -5   1         41.71         40.14         3.41 o
   7  -5   1        985.37       1078.77        38.12 o
   8  -5   1        460.62        444.46        16.43 o
   9  -5   1       2120.63       2027.67        39.05 o
  10  -5   1        552.56        605.02        19.06 o
  11  -5   1          3.99         12.86         3.56 o
  -9  -4   1        167.46        148.31         6.20 o
  -8  -4   1        651.18        573.87        20.30 o
  -7  -4   1        223.21        240.05         8.52 o
  -6  -4   1        120.52         98.10         4.80 o
  -5  -4   1        200.43        162.72         5.10 o
  -4  -4   1       1298.52       1047.85       131.42 o
  -3  -4   1          4.63          5.42         1.26 o
  -2  -4   1        448.26        334.91        24.33 o
  -1  -4   1       6870.65       6392.15       217.66 o
   0  -4   1       3951.63       3558.68       140.17 o
   1  -4   1         20.79         23.43         1.04 o
   2  -4   1        389.34        460.40        13.62 o
   3  -4   1          1.47         18.61         3.80 o
   4  -4   1        229.90        255.08        10.54 o
   5  -4   1       2082.74       2187.41        77.64 o
   6  -4   1       2220.21       2448.27        61.83 o
   7  -4   1       3123.46       3077.77        63.07 o
   8  -4   1       1259.78       1237.62        37.50 o
   9  -4   1         96.07         97.17         5.42 o
  10  -4   1          4.38          2.63         3.10 o
  11  -4   1         30.17         41.07         4.49 o
 -10  -3   1        300.82        333.35        11.93 o
  -9  -3   1        108.06        113.44         5.42 o
  -8  -3   1         16.10         18.13         3.25 o
  -7  -3   1        198.57        196.82         8.83 o
  -6  -3   1          0.48          6.82         2.79 o
  -5  -3   1        328.18        344.02        15.26 o
  -4  -3   1       5162.05       5030.56       225.41 o
  -3  -3   1       1823.27       1692.88        30.35 o
  -2  -3   1       2190.59       2116.03        59.04 o
  -1  -3   1       2430.74       2364.11        41.77 o
   0  -3   1       9875.58       9186.54       449.81 o
   1  -3   1         15.40         19.60         0.82 o
   2  -3   1        819.04        780.11        66.17 o
   3  -3   1       4193.78       4520.10        53.31 o
   4  -3   1       6186.30       7015.47       167.06 o
   5  -3   1         94.30        111.77         7.75 o
   6  -3   1        173.23        173.57         6.97 o
   7  -3   1          0.40          0.00         2.79 o
   8  -3   1         86.52        101.97         5.42 o
   9  -3   1        167.93        189.38         6.66 o
  10  -3   1        592.85        626.87        19.84 o
  11  -3   1        782.81        771.15        16.74 o
 -10  -2   1         44.39         43.24         4.49 o
  -9  -2   1          0.53         -3.25         3.25 o
  -8  -2   1        367.25        368.37        12.24 o
  -7  -2   1       1468.94       1479.53        43.08 o
  -6  -2   1       5151.46       4960.38        85.39 o
  -5  -2   1        996.72        822.34        48.97 o
  -4  -2   1        591.65        608.88        21.15 o
  -3  -2   1       1424.56       1503.30        62.76 o
  -2  -2   1        392.32        350.97        12.13 o
  -1  -2   1      12281.88      11630.08       505.44 o
   0  -2   1       3107.89       2829.13       261.05 o
   1  -2   1       3642.81       3709.48        38.59 o
   2  -2   1      17374.29      20444.76       871.96 o
   3  -2   1       1099.74       1340.87        23.71 o
   4  -2   1       4288.35       4759.91        88.57 o
   5  -2   1        203.86        216.14         6.73 o
   6  -2   1        118.28        141.65         4.80 o
   7  -2   1       2806.68       2823.92        62.61 o
   8  -2   1        896.46        831.90        31.15 o
   9  -2   1        744.43        700.17        24.80 o
  10  -2   1        292.61        287.94         8.52 o
  11  -2   1          4.00          6.82         3.25 o
 -10  -1   1        606.73        661.27        18.91 o
  -9  -1   1       1653.48       1631.25        35.18 o
  -8  -1   1       1579.17       1674.64        40.91 o
  -7  -1   1         19.35         28.21         3.25 o
  -6  -1   1        378.43        420.91        16.74 o
  -5  -1   1         95.85         93.55         9.30 o
  -4  -1   1        507.94        528.84        19.84 o
  -3  -1   1      13465.96      12765.57        70.79 o
  -2  -1   1      26183.41      24828.26       114.06 o
  -1  -1   1      15968.64      15725.91        69.43 o
   0  -1   1        423.12        406.08         6.52 o
   1  -1   1       5018.83       5783.85       201.54 o
   2  -1   1       2992.62       3489.43       106.08 o
   3  -1   1        344.75        423.90        24.02 o
   4  -1   1       2362.15       2545.68       141.03 o
   5  -1   1       7857.57       8092.82       213.32 o
   6  -1   1       1822.26       2008.45        57.96 o
   7  -1   1        156.27        198.21         7.75 o
   8  -1   1         66.32         67.88         4.34 o
   9  -1   1        607.15        607.49        24.49 o
  10  -1   1          0.08          1.70         3.72 o
  11  -1   1        254.43        268.57        10.23 o
 -11   0   1        217.32        214.48         9.61 o
 -10   0   1         17.85         23.09         4.18 o
  -9   0   1          8.72          8.52         4.03 o
  -8   0   1        168.77        164.74         5.89 o
  -7   0   1         67.59         68.19         3.72 o
  -6   0   1       2720.02       2743.80        68.19 o
  -5   0   1       5261.69       5056.93        57.37 o
  -4   0   1      15145.47      14395.83       173.57 o
  -3   0   1       2685.42       2870.32        32.55 o
  -2   0   1        926.36        963.01        15.45 o
  -1   0   1       3735.24       3946.87        87.48 o
   1   0   1      13594.64      15051.33        49.58 o
   2   0   1       3251.21       3460.12        41.69 o
   3   0   1       9446.72       9610.19        63.06 o
   4   0   1       4930.82       5005.25        53.31 o
   5   0   1        419.53        389.62        11.23 o
   6   0   1       2302.41       2251.45        60.90 o
   7   0   1         80.17         89.11         4.34 o
   8   0   1        352.51        385.42        12.71 o
   9   0   1       1478.89       1427.61        33.01 o
  10   0   1        384.36        337.84        13.17 o
 -11   1   1         20.75         17.05         3.41 o
 -10   1   1          1.50          0.46         3.41 o
  -9   1   1        338.51        378.60        12.71 o
  -8   1   1       1083.00       1184.77        37.66 o
  -7   1   1        984.92       1030.26        39.05 o
  -6   1   1       2554.36       3031.90        69.74 o
  -5   1   1        775.82        799.52        27.74 o
  -4   1   1       3083.78       3223.98       183.49 o
  -3   1   1        149.70        166.15        11.31 o
  -2   1   1       1614.69       1707.76        58.11 o
   0   1   1      18853.01      17743.58      1771.81 o
   1   1   1        498.06        479.53        11.18 o
   2   1   1       5016.63       4876.21       146.29 o
   3   1   1          2.24          6.87         2.09 o
   4   1   1        539.91        585.27        27.20 o
   5   1   1        775.52        777.10        48.35 o
   6   1   1       1091.61       1254.35        43.55 o
   7   1   1       1459.40       1660.23        45.72 o
   8   1   1        521.52        591.84        23.87 o
   9   1   1         29.39         38.12         4.18 o
  10   1   1         42.76         50.06         4.03 o
 -11   2   1        185.32        167.37         5.89 o
 -10   2   1        940.20        987.64        24.18 o
  -9   2   1         57.10         60.13         4.80 o
  -8   2   1         34.55         46.80         3.72 o
  -7   2   1         93.42        112.36         4.34 o
  -6   2   1        570.08        588.12        22.01 o
  -5   2   1        457.06        520.81        27.74 o
  -4   2   1       5183.73       5212.83       285.77 o
  -3   2   1       7548.10       7479.40       208.13 o
  -2   2   1      17498.53      16190.64       118.40 o
  -1   2   1       1303.53       1072.86        16.38 o
   0   2   1        156.38        148.73         5.27 o
   1   2   1       1631.89       1483.45        39.91 o
   2   2   1       2381.41       2131.00        65.79 o
   3   2   1       9122.14       8199.01       172.02 o
   4   2   1       7729.61       6887.11       300.11 o
   5   2   1       1472.63       1331.62        42.39 o
   6   2   1        604.83        535.12        19.68 o
   7   2   1          6.20          3.10         2.79 o
   8   2   1         42.81         44.17         4.34 o
   9   2   1          3.69          4.80         3.25 o
  10   2   1         48.03         43.55         4.03 o
 -11   3   1         96.22        106.00         5.11 o
 -10   3   1        379.50        399.68        16.89 o
  -9   3   1        155.83        167.37         5.73 o
  -8   3   1        100.75        106.62         4.96 o
  -7   3   1       1465.65       1483.56        46.49 o
  -6   3   1       3229.92       3401.82        74.54 o
  -5   3   1        319.77        313.43        13.17 o
  -4   3   1        736.15        768.29        21.63 o
  -3   3   1         60.93         72.22         3.10 o
  -2   3   1       4001.91       3501.69       139.94 o
  -1   3   1        820.46        821.34        16.42 o
   0   3   1       3962.99       3348.31       300.96 o
   1   3   1      11714.95      10267.17       460.50 o
   2   3   1       6032.81       5120.99       328.62 o
   3   3   1        762.19        663.41        38.82 o
   4   3   1        130.79        129.95         9.84 o
   5   3   1         54.04         66.66         6.97 o
   6   3   1         16.01         32.70         3.41 o
   7   3   1        460.67        530.47        17.82 o
   8   3   1       1074.17       1203.99        29.44 o
   9   3   1        475.28        544.58        16.43 o
 -11   4   1          1.89          5.89         3.25 o
 -10   4   1        362.50        401.07        17.67 o
  -9   4   1       1154.00       1136.11        31.77 o
  -8   4   1       2310.70       2352.18        52.54 o
  -7   4   1        116.38        124.75         4.80 o
  -6   4   1       1797.07       1798.77        55.33 o
  -5   4   1        752.51        774.81        24.73 o
  -4   4   1        107.95        156.18         4.65 o
  -3   4   1        774.24        752.86        20.05 o
  -2   4   1       5422.02       3249.70       612.76 o
  -1   4   1       3645.40       3491.29       125.92 o
   0   4   1       2095.39       1886.08        47.73 o
   1   4   1         65.09         62.09         2.08 o
   2   4   1         90.91        123.12         3.54 o
   3   4   1        329.33        305.23         9.08 o
   4   4   1        234.52        202.15         6.35 o
   5   4   1       4028.23       3703.08       194.10 o
   6   4   1       2197.41       2080.21        47.58 o
   7   4   1        423.68        451.90        21.54 o
   8   4   1          0.69         -3.10         3.10 o
   9   4   1         15.49          4.80         3.72 o
 -11   5   1        629.91        663.44        16.89 o
 -10   5   1        355.56        362.79        17.98 o
  -9   5   1          0.72          4.34         3.56 o
  -8   5   1        275.72        308.09        12.86 o
  -7   5   1        113.08        122.12         4.96 o
  -6   5   1         53.99         57.96         3.87 o
  -5   5   1       3379.95       3556.02       152.18 o
  -4   5   1       5146.08       5474.64       415.48 o
  -3   5   1       2104.80       1642.76        28.81 o
  -2   5   1       1512.66       1387.43       290.42 o
  -1   5   1       4327.79       4500.31        64.39 o
   0   5   1       1866.32       1929.44       148.77 o
   1   5   1        887.20        848.93        24.27 o
   2   5   1       1808.98       1748.33       107.86 o
   3   5   1       1979.63       1917.02        67.41 o
   4   5   1       1188.18       1191.29        30.57 o
   5   5   1        219.68        217.68        18.98 o
   6   5   1          1.16          2.94         2.63 o
   7   5   1         37.84         42.00         4.03 o
   8   5   1         43.87         56.57         4.34 o
   9   5   1        233.08        275.70        10.23 o
 -11   6   1          2.26          2.01         3.25 o
 -10   6   1         44.88         53.78         4.80 o
  -9   6   1         89.89         87.40         5.42 o
  -8   6   1       1372.42       1404.37        38.43 o
  -7   6   1       2030.40       2071.84        50.68 o
  -6   6   1       4016.52       4189.39        78.42 o
  -5   6   1        185.74        199.45         6.42 o
  -4   6   1        535.50        492.94        25.11 o
  -3   6   1        416.91        306.38        20.30 o
  -2   6   1         29.81         32.42         4.42 o
  -1   6   1       2866.75       2776.02        52.77 o
   0   6   1       7478.29       7045.35       128.40 o
   1   6   1       1693.43       1653.49        89.57 o
   2   6   1          5.70         19.49         2.40 o
   3   6   1        655.62        614.64        29.29 o
   4   6   1        297.96        235.14        16.66 o
   5   6   1         28.71         29.52         2.79 o
   6   6   1        160.67        170.74         5.27 o
   7   6   1        207.96        228.28         7.90 o
   8   6   1        310.71        313.20        12.09 o
 -11   7   1        166.76        146.45         5.89 o
 -10   7   1       1127.66       1152.54        24.18 o
  -9   7   1        759.59        789.59        24.64 o
  -8   7   1        256.26        227.19         9.14 o
  -7   7   1         23.82         14.88         3.10 o
  -6   7   1        434.10        457.17        17.82 o
  -5   7   1         48.80         29.57         2.29 o
  -4   7   1       1288.89       1122.47        27.72 o
  -3   7   1       1668.60       1172.18       349.39 o
  -2   7   1       2398.87       2013.98       382.63 o
  -1   7   1        293.90        284.08        11.93 o
   0   7   1         44.63         46.83        10.38 o
   1   7   1        414.53        381.57        11.17 o
   2   7   1        389.06        404.44        15.26 o
   3   7   1        450.72        416.36        24.56 o
   4   7   1       1022.79       1027.98        24.43 o
   5   7   1        473.82        496.34        15.94 o
   6   7   1         27.83         27.07         2.55 o
   7   7   1         10.02          7.44         3.56 o
 -10   8   1         32.91         23.25         3.87 o
  -9   8   1         55.12         39.98         4.49 o
  -8   8   1          9.99          8.52         3.87 o
  -7   8   1       1091.13       1152.38        34.71 o
  -6   8   1       2251.30       2450.75        50.83 o
  -5   8   1       1429.92       1359.06        92.67 o
  -4   8   1        789.03        630.63        19.74 o
  -3   8   1        234.72        183.33        11.78 o
  -2   8   1        122.17        130.99        13.87 o
  -1   8   1         20.96         19.09         4.11 o
   0   8   1        353.93        360.64        14.10 o
   1   8   1        375.38        345.42        13.95 o
   2   8   1        885.89        807.45        45.25 o
   3   8   1        356.24        311.96        24.95 o
   4   8   1          0.77          2.00         2.03 o
   5   8   1        187.94        185.14        21.00 o
   6   8   1         32.19         23.83         3.10 o
   7   8   1         26.28         30.84         3.87 o
 -10   9   1        212.20        210.30        10.54 o
  -9   9   1        214.12        174.03         6.66 o
  -8   9   1        690.53        636.78        22.32 o
  -7   9   1        355.47        410.21        19.99 o
  -6   9   1          0.04          1.08         3.10 o
  -5   9   1        132.61        110.71         6.97 o
  -4   9   1         31.84         32.67         7.05 o
  -3   9   1        178.08        130.60        40.84 o
  -2   9   1       1660.82       1667.41       262.29 o
  -1   9   1       2269.27       2578.20        37.96 o
   0   9   1        436.92        468.80        45.72 o
   1   9   1        114.55        108.73         5.42 o
   2   9   1          4.10          2.11         2.94 o
   3   9   1         15.05         14.58         2.35 o
   4   9   1          1.02          4.27         2.01 o
   5   9   1         82.44         87.27         5.42 o
   6   9   1        223.75        206.61        24.72 o
  -9  10   1         89.69         75.32         4.80 o
  -8  10   1         30.34         22.16         4.34 o
  -7  10   1         35.32         26.97         3.87 o
  -6  10   1          4.54          0.15         2.94 o
  -5  10   1        607.74        499.28        33.86 o
  -4  10   1       1546.77       1342.34        23.07 o
  -3  10   1        616.81        596.24        18.83 o
  -2  10   1         66.29         71.55        12.55 o
  -1  10   1         22.34         30.35         2.46 o
   0  10   1         42.19         39.72         5.58 o
   1  10   1          5.10          1.31         2.18 o
   2  10   1        227.21        250.44         6.90 o
   3  10   1        333.66        340.22        34.64 o
   4  10   1        225.23        188.18        44.17 o
   5  10   1         34.51         22.98         6.97 o
  -8  11   1         98.94         74.08         4.96 o
  -7  11   1        362.59        343.27        13.95 o
  -6  11   1        536.36        552.32        17.82 o
  -5  11   1        119.84         84.86         9.53 o
  -4  11   1          1.78          2.53         1.85 o
  -3  11   1         49.52         54.87        19.68 o
  -2  11   1         21.82         26.08        11.78 o
  -1  11   1        154.28        194.24        11.47 o
   0  11   1        605.45        709.46        59.74 o
   1  11   1        288.27        334.93        40.60 o
   2  11   1         60.54         62.50         3.04 o
   3  11   1          0.20         -2.01         2.01 o
  -7  12   1         16.57          8.37         3.25 o
  -6  12   1         88.45         86.63         4.65 o
  -5  12   1         29.77         18.12         2.29 o
  -4  12   1          0.15         -0.59         2.18 o
  -3  12   1        198.43        219.90         5.07 o
  -2  12   1        410.42        423.72        14.18 o
  -1  12   1        189.01        218.27         8.14 o
   0  12   1          0.54          0.49         2.34 o
   1  12   1         21.59         25.42         2.52 o
   2  12   1          9.52          6.44         1.94 o
  -5  13   1        247.71        198.67        46.96 o
  -4  13   1        131.59        147.69        18.67 o
  -3  13   1          6.88         -1.81         1.81 o
  -2  13   1         37.75         43.77         7.98 o
  -1  13   1         27.07         34.49         7.52 o
   0  13   1          1.01         -0.26         2.13 o
   0 -13   2          3.88          5.08         2.32 o
   1 -13   2         66.32         62.70         4.03 o
   2 -13   2         32.62         41.36         7.44 o
   3 -13   2         42.70         34.52         8.99 o
   4 -13   2        126.42        117.52        29.91 o
   5 -13   2        274.93        261.44        47.03 o
  -2 -12   2          0.03         -0.19         1.74 o
  -1 -12   2          5.22          2.87         4.42 o
   0 -12   2          1.37          0.07         2.87 o
   1 -12   2         68.60         76.32         3.17 o
   2 -12   2        301.42        376.97         9.93 o
   3 -12   2        375.19        389.82        10.15 o
   4 -12   2        110.61        104.86         5.35 o
   5 -12   2         39.95         27.75         2.63 o
   6 -12   2         65.50         43.86         4.18 o
   7 -12   2          6.65          5.42         3.25 o
  -4 -11   2         65.09         67.80         3.64 o
  -3 -11   2          2.17          2.32         3.72 o
  -2 -11   2         63.34         68.25         3.01 o
  -1 -11   2        206.71        243.79        14.49 o
   0 -11   2         87.32        106.31         7.59 o
   1 -11   2         45.91         53.82         3.18 o
   2 -11   2          7.66          6.19         1.82 o
   3 -11   2         59.30         56.47        18.52 o
   4 -11   2          6.98          5.42         1.86 o
   5 -11   2        141.09        136.94        24.10 o
   6 -11   2        380.42        421.53        15.50 o
   7 -11   2        600.53        638.02        17.36 o
   8 -11   2        158.26        113.44         4.96 o
  -5 -10   2         23.61         23.39         6.43 o
  -4 -10   2        145.95        120.39        33.78 o
  -3 -10   2        364.58        309.90        57.11 o
  -2 -10   2        250.79        288.75        15.03 o
  -1 -10   2          3.33          4.04         2.71 o
   0 -10   2        229.51        245.99        14.80 o
   1 -10   2         47.39         58.98         3.10 o
   2 -10   2        182.02        187.69        14.64 o
   3 -10   2        418.56        388.80        36.65 o
   4 -10   2        330.61        319.24        21.15 o
   5 -10   2        157.84        151.96         4.17 o
   6 -10   2         47.79         46.96         4.03 o
   7 -10   2         16.99         15.19         3.41 o
   8 -10   2          4.21          8.68         3.72 o
   9 -10   2          6.11          4.80         3.10 o
  -6  -9   2        262.68        272.44        10.69 o
  -5  -9   2        108.36        135.95        15.81 o
  -4  -9   2         22.13         25.79         3.72 o
  -3  -9   2         22.33         20.50         2.62 o
  -2  -9   2         32.37         35.95         2.45 o
  -1  -9   2          0.23          2.62         4.96 o
   0  -9   2        528.95        555.15        14.84 o
   1  -9   2       2335.93       2451.17       125.30 o
   2  -9   2        509.66        553.87        33.09 o
   3  -9   2          3.86          3.10         4.80 o
   4  -9   2        244.57        191.17        30.99 o
   5  -9   2        249.07        219.04         9.45 o
   6  -9   2          1.11          2.63         2.94 o
   7  -9   2        358.34        366.51        13.17 o
   8  -9   2        461.62        413.47        18.60 o
   9  -9   2        629.24        608.11        17.82 o
  10  -9   2         95.16         86.78         6.04 o
  -7  -8   2         30.74         30.84         3.87 o
  -6  -8   2         22.87         15.03         2.79 o
  -5  -8   2         38.02         37.16         6.20 o
  -4  -8   2         48.70         40.12        15.73 o
  -3  -8   2        915.52        827.96       143.51 o
  -2  -8   2        780.41        852.62        29.13 o
  -1  -8   2       1240.68       1328.24        52.23 o
   0  -8   2       1227.48       1339.15        44.48 o
   1  -8   2        253.04        301.30         7.29 o
   2  -8   2        664.37        699.15        94.07 o
   3  -8   2        496.35        502.88        12.05 o
   4  -8   2        438.45        425.46        17.82 o
   5  -8   2       3600.54       3855.57        44.84 o
   6  -8   2       1084.33       1229.87        35.64 o
   7  -8   2          9.74         10.69         3.41 o
   8  -8   2         66.85         44.48         4.34 o
   9  -8   2        273.43        269.03         8.83 o
  10  -8   2          8.94          8.83         3.10 o
  -8  -7   2          3.76          1.24         2.79 o
  -7  -7   2         20.97         34.40         3.72 o
  -6  -7   2         33.33         25.26         2.94 o
  -5  -7   2       1263.78       1288.35        45.25 o
  -4  -7   2       1963.79       1940.55        32.60 o
  -3  -7   2        359.61        361.21         9.79 o
  -2  -7   2          3.63         14.11         1.74 o
  -1  -7   2         45.89         50.42         3.25 o
   0  -7   2          1.55          6.20         1.59 o
   1  -7   2        831.08        855.24        26.97 o
   2  -7   2       1417.82       1455.74        30.78 o
   3  -7   2       5233.09       4431.75       279.34 o
   4  -7   2       2518.57       2131.57       195.89 o
   5  -7   2          7.26         14.55         5.04 o
   6  -7   2        195.90        229.21         9.92 o
   7  -7   2        449.45        477.78        24.18 o
   8  -7   2        129.21        132.66         5.58 o
   9  -7   2       1310.25       1301.77        26.97 o
  10  -7   2        333.87        283.14        11.78 o
  -8  -6   2         73.87         56.26         4.34 o
  -7  -6   2        291.68        270.27         8.83 o
  -6  -6   2        451.70        378.75        12.40 o
  -5  -6   2         56.16         57.78         2.96 o
  -4  -6   2        273.93        227.12        21.23 o
  -3  -6   2        205.92        171.12        22.63 o
  -2  -6   2        791.60        634.73        88.64 o
  -1  -6   2       5294.93       5011.55       104.37 o
   0  -6   2       5062.43       4871.51       206.89 o
   1  -6   2       3235.84       3230.54       228.12 o
   2  -6   2        706.88        725.25        40.22 o
   3  -6   2         48.83         43.70         3.41 o
   4  -6   2         72.27        106.76         3.72 o
   5  -6   2         85.60         88.45         6.20 o
   6  -6   2        428.15        488.32        17.98 o
   7  -6   2       1250.59       1321.92        38.59 o
   8  -6   2       1037.61        986.56        30.68 o
   9  -6   2         33.52         25.42         4.34 o
  10  -6   2         51.27         44.01         4.34 o
  -9  -5   2         39.69         61.06         5.27 o
  -8  -5   2          0.01         10.07         4.80 o
  -7  -5   2         17.37         25.73         3.41 o
  -6  -5   2         13.62         16.43         2.32 o
  -5  -5   2         51.83         57.40         2.87 o
  -4  -5   2        430.66        425.52        11.23 o
  -3  -5   2       1434.91       1371.61        34.40 o
  -2  -5   2       4640.96       4417.82        51.50 o
  -1  -5   2        168.74        174.49        11.70 o
   0  -5   2        438.88        474.95        15.78 o
   1  -5   2        343.31        321.80        19.29 o
   2  -5   2       2030.47       2063.38       144.82 o
   3  -5   2       5197.06       4622.49       136.61 o
   4  -5   2       4379.41       4233.67        52.05 o
   5  -5   2       4706.81       4907.94        62.03 o
   6  -5   2       1167.93       1278.84        43.39 o
   7  -5   2         31.58         38.74         3.72 o
   8  -5   2         52.58         53.31         4.03 o
   9  -5   2         22.72         36.88         4.34 o
  10  -5   2        102.77        102.59         5.11 o
  11  -5   2        585.42        637.87        14.26 o
  -9  -4   2        153.83        145.36         5.73 o
  -8  -4   2          0.01          4.65         3.25 o
  -7  -4   2        585.91        533.42        24.49 o
  -6  -4   2        372.68        285.15        11.00 o
  -5  -4   2        258.35        257.89         7.61 o
  -4  -4   2         53.56         49.96         2.18 o
  -3  -4   2         54.76         75.38         4.80 o
  -2  -4   2         13.52         18.16         6.51 o
  -1  -4   2        121.55        147.42         9.76 o
   0  -4   2         17.97         35.36         1.26 o
   1  -4   2      10998.44      10825.66       214.10 o
   2  -4   2       4722.21       4480.18        92.36 o
   3  -4   2        546.06        481.15        16.05 o
   4  -4   2        131.61        131.01         4.26 o
   5  -4   2        761.64        843.96        26.38 o
   6  -4   2        324.31        351.94        14.72 o
   7  -4   2       1112.47       1192.21        39.36 o
   8  -4   2       1494.74       1360.35        37.66 o
   9  -4   2       2139.46       1966.30        39.21 o
  10  -4   2        324.15        284.38        13.64 o
  11  -4   2         20.29          9.45         3.72 o
 -10  -3   2         42.35         55.95         4.18 o
  -9  -3   2        446.27        454.54        17.51 o
  -8  -3   2       1043.12       1074.27        30.53 o
  -7  -3   2        544.51        583.32        27.28 o
  -6  -3   2         20.50         41.22         3.56 o
  -5  -3   2       3521.98       3399.95       144.28 o
  -4  -3   2        161.24        179.05        13.48 o
  -3  -3   2       2905.90       2828.12        38.30 o
  -2  -3   2       2030.39       1926.19        45.64 o
  -1  -3   2       2829.59       2698.75       132.50 o
   0  -3   2       4518.48       4418.56       125.99 o
   1  -3   2       3184.92       3253.05       161.87 o
   2  -3   2       1216.73       1392.10        59.35 o
   3  -3   2        960.46       1104.56        24.33 o
   4  -3   2        163.58        201.76        16.19 o
   5  -3   2       8030.13       8859.42       578.90 o
   6  -3   2       4134.46       4462.14        84.00 o
   7  -3   2       1350.43       1375.70        44.01 o
   8  -3   2         41.71         42.93         3.87 o
   9  -3   2        106.68        102.59         5.42 o
  10  -3   2         60.02         63.69         4.34 o
  11  -3   2         33.50         46.96         4.80 o
 -10  -2   2        331.69        348.53        13.48 o
  -9  -2   2         82.03         71.75         5.27 o
  -8  -2   2         46.95         32.54         4.03 o
  -7  -2   2         76.82         80.28         4.34 o
  -6  -2   2        140.24        143.04         7.28 o
  -5  -2   2       3428.85       3259.06        48.98 o
  -4  -2   2      12712.03      11611.12       410.14 o
  -3  -2   2       4109.93       3885.33       115.53 o
  -2  -2   2        429.45        456.71        14.95 o
  -1  -2   2       9693.12       9042.98       555.35 o
   0  -2   2      11104.89      11256.27       125.37 o
   1  -2   2       1029.95       1188.06        55.02 o
   2  -2   2       1496.94       1723.86        72.30 o
   3  -2   2      11676.18      13601.34       444.62 o
   4  -2   2       2869.89       3290.61        46.49 o
   5  -2   2        331.63        357.67         9.80 o
   6  -2   2        317.15        293.36        11.62 o
   7  -2   2        240.36        261.13        10.69 o
   8  -2   2         17.20         13.48         3.41 o
   9  -2   2        912.24        892.18        26.97 o
  10  -2   2       1003.64        909.23        21.39 o
  11  -2   2        452.09        449.73        12.24 o
 -11  -1   2          3.72          4.03         2.32 o
 -10  -1   2         45.98         55.17         4.49 o
  -9  -1   2        143.42        158.85         6.04 o
  -8  -1   2        964.97       1028.09        33.16 o
  -7  -1   2       2226.36       2393.72        55.95 o
  -6  -1   2       3679.25       3879.13        77.64 o
  -5  -1   2       1584.31       1565.69       146.37 o
  -4  -1   2        280.18        318.71        21.46 o
  -3  -1   2       2837.25       2909.96       121.03 o
  -2  -1   2       6984.53       7319.96       211.15 o
  -1  -1   2       6473.58       6685.56       174.96 o
   1  -1   2       4934.40       5362.93        46.80 o
   2  -1   2        868.68        964.39        46.88 o
   3  -1   2       6800.97       7946.41       563.17 o
   4  -1   2       1361.99       1579.20       123.82 o
   5  -1   2        312.02        338.29        10.38 o
   6  -1   2          5.32          8.83         2.32 o
   7  -1   2       1605.36       1707.18        48.35 o
   8  -1   2       2241.25       2344.28        48.20 o
   9  -1   2       1011.24       1052.42        28.98 o
  10  -1   2          4.57          2.79         3.25 o
 -11   0   2        147.73        140.10         5.58 o
 -10   0   2       1247.30       1207.71        25.73 o
  -9   0   2        924.20        927.36        28.52 o
  -8   0   2        618.62        639.57        27.28 o
  -7   0   2         17.37         24.02         3.41 o
  -6   0   2        216.80        230.91        10.23 o
  -5   0   2        255.14        236.47         6.28 o
  -4   0   2       1192.41       1180.66        24.71 o
  -3   0   2       3422.85       3388.95        34.57 o
  -2   0   2       4526.24       4382.98        50.21 o
  -1   0   2      11298.90      10501.80       493.05 o
   0   0   2        163.61        199.49         8.37 o
   1   0   2        707.23        728.81        13.64 o
   2   0   2       5004.82       5358.05        47.65 o
   3   0   2       2620.22       2801.62       109.41 o
   4   0   2       6525.87       6671.01        63.45 o
   5   0   2       4423.21       4313.64        69.51 o
   6   0   2        454.84        431.29        17.20 o
   7   0   2         82.90         81.83         4.65 o
   8   0   2         55.95         40.14         4.80 o
   9   0   2        147.01        142.11         6.20 o
  10   0   2          8.99          3.56         2.94 o
 -11   1   2        107.41        112.20         5.11 o
 -10   1   2          0.03          4.96         3.41 o
  -9   1   2          8.09         17.67         3.25 o
  -8   1   2        138.13        145.83         6.51 o
  -7   1   2       1039.71        977.57        39.05 o
  -6   1   2       7097.34       7152.17       105.38 o
  -5   1   2      10661.48      11105.92       511.33 o
  -4   1   2       5061.28       5213.89       231.53 o
  -3   1   2        816.06        963.24        18.78 o
  -2   1   2       4785.21       5063.40       127.08 o
  -1   1   2       5475.83       5423.74        52.77 o
   0   1   2        322.03        299.73        11.93 o
   1   1   2        655.74        590.03        43.78 o
   2   1   2      10847.11      10819.42       631.98 o
   3   1   2       9460.25       9259.81       552.09 o
   4   1   2         79.01         66.65         5.97 o
   5   1   2       4009.77       4061.38       111.74 o
   6   1   2        306.92        358.61        14.57 o
   7   1   2        341.06        403.40        14.57 o
   8   1   2        419.82        439.97        21.39 o
   9   1   2        367.30        392.86        16.27 o
  10   1   2        112.84        125.99         5.11 o
 -11   2   2         18.38         13.02         3.25 o
 -10   2   2         42.64         59.82         4.80 o
  -9   2   2        328.84        346.21        12.40 o
  -8   2   2        767.67        852.66        33.63 o
  -7   2   2        795.02        918.06        38.90 o
  -6   2   2       1368.11       1452.72        49.13 o
  -5   2   2        185.78        174.65         6.90 o
  -4   2   2        909.21        890.78        28.98 o
  -3   2   2       4885.05       5220.53        44.04 o
  -2   2   2      13401.94      13742.09       196.82 o
  -1   2   2      23152.32      21379.05       826.16 o
   0   2   2       8166.00       7917.87       180.16 o
   1   2   2        477.29        426.93        28.52 o
   2   2   2        225.10        196.73         9.61 o
   3   2   2        528.27        481.05        12.11 o
   4   2   2          1.79         19.24         3.56 o
   5   2   2        951.75        954.02        29.92 o
   6   2   2        866.81        792.69        33.16 o
   7   2   2       2017.60       1981.64        45.87 o
   8   2   2        135.56        127.23         5.58 o
   9   2   2        120.72        113.91         5.58 o
  10   2   2         38.41         21.23         3.72 o
 -11   3   2        366.03        398.75        13.48 o
 -10   3   2        903.51        951.38        24.80 o
  -9   3   2        141.58        170.47         6.35 o
  -8   3   2         35.40         59.35         5.11 o
  -7   3   2          0.36         10.07         2.48 o
  -6   3   2        209.97        213.24         8.52 o
  -5   3   2        509.61        510.23        31.07 o
  -4   3   2       6060.26       6149.03       123.44 o
  -3   3   2       8742.39       8977.40       103.60 o
  -2   3   2       1124.01       1036.24        17.86 o
  -1   3   2        944.98        863.74        75.47 o
   0   3   2         77.33         92.34         8.68 o
   1   3   2       2557.42       2326.33       140.33 o
   2   3   2       2083.11       1935.00       142.03 o
   3   3   2       4513.19       4068.39       193.79 o
   4   3   2       4047.40       3907.18       177.52 o
   5   3   2        683.42        698.57        42.00 o
   6   3   2        491.93        486.93        17.05 o
   7   3   2        146.04        163.96         6.04 o
   8   3   2        171.87        189.07         6.35 o
   9   3   2         11.21         14.57         3.41 o
 -11   4   2         29.22         19.84         4.03 o
 -10   4   2       1044.61       1040.49        25.73 o
  -9   4   2         78.86         76.71         5.11 o
  -8   4   2         98.20         92.98         5.11 o
  -7   4   2       1136.65       1257.30        43.55 o
  -6   4   2       5664.99       6164.83        99.96 o
  -5   4   2        435.19        497.45        17.59 o
  -4   4   2        745.68        740.28        22.12 o
  -3   4   2        348.41        298.87         8.27 o
  -2   4   2       4821.28       3662.48       357.76 o
  -1   4   2       2409.28       1808.65        29.91 o
   0   4   2       7969.24       6201.37       213.09 o
   1   4   2       5854.81       4680.97        51.94 o
   2   4   2       5008.55       4440.82        53.91 o
   3   4   2        419.20        457.67        12.43 o
   4   4   2         43.76         49.25         8.76 o
   5   4   2        183.92        152.66         8.76 o
   6   4   2        138.77        125.68         5.11 o
   7   4   2        624.52        634.93        24.02 o
   8   4   2        472.68        413.00        16.43 o
   9   4   2        250.73        231.53         7.13 o
 -11   5   2         62.12         69.43         4.65 o
 -10   5   2        915.38        927.98        23.56 o
  -9   5   2       1662.58       1681.30        37.66 o
  -8   5   2       1228.64       1349.51        38.12 o
  -7   5   2         24.44         22.16         3.10 o
  -6   5   2       2088.34       2171.33        58.42 o
  -5   5   2        461.62        492.17        19.37 o
  -4   5   2        326.22        374.62        11.17 o
  -3   5   2       2673.91       1783.59        30.35 o
  -2   5   2       7012.20       5470.78       977.88 o
  -1   5   2       4493.30       3847.41       300.80 o
   0   5   2       3496.25       3092.97       172.25 o
   1   5   2        568.58        527.05        31.77 o
   2   5   2       1522.45       1345.30        77.49 o
   3   5   2         44.56         67.71         6.12 o
   4   5   2       1263.89       1310.57        70.44 o
   5   5   2       2325.35       2422.09        96.16 o
   6   5   2        717.35        704.97        24.64 o
   7   5   2          9.75         16.74         3.41 o
   8   5   2          1.02          1.24         2.79 o
 -11   6   2        186.67        186.12         6.20 o
 -10   6   2        126.82        111.43         5.58 o
  -9   6   2          6.33          9.30         3.41 o
  -8   6   2        112.85        108.02         5.11 o
  -7   6   2         27.88         32.23         3.41 o
  -6   6   2       1242.24       1216.23        43.08 o
  -5   6   2       3809.12       4315.01        58.18 o
  -4   6   2       2648.12       2479.92        96.94 o
  -3   6   2         23.48         15.92         5.66 o
  -2   6   2        749.27        666.35        54.47 o
  -1   6   2       1154.57       1025.59        27.56 o
   0   6   2        184.94        162.10         4.08 o
   1   6   2        343.59        290.27         8.38 o
   2   6   2       2103.87       1937.66        56.49 o
   3   6   2       3168.07       2897.90        78.11 o
   4   6   2        825.22        754.92        33.47 o
   5   6   2         16.64          8.63         4.88 o
   6   6   2        124.83        110.60         3.77 o
   7   6   2          4.77          1.55         3.25 o
   8   6   2        125.12        143.66         5.73 o
 -11   7   2          7.58          5.27         3.10 o
 -10   7   2         16.68         22.01         4.03 o
  -9   7   2        377.99        405.87        19.06 o
  -8   7   2       1332.51       1341.60        35.49 o
  -7   7   2        652.09        653.37        29.13 o
  -6   7   2        938.14        978.04        36.57 o
  -5   7   2          0.08          3.87         1.64 o
  -4   7   2        964.34        699.17        60.44 o
  -3   7   2         23.86         28.56        12.01 o
  -2   7   2        360.71        251.54        34.71 o
  -1   7   2       2500.85       2238.19       226.73 o
   0   7   2       1308.80       1185.20        48.20 o
   1   7   2         42.71         43.66         2.18 o
   2   7   2        119.78        121.76        18.13 o
   3   7   2        161.26        156.60        15.57 o
   4   7   2         31.55         37.70         2.60 o
   5   7   2         14.44         24.23         9.14 o
   6   7   2        202.69        201.49         6.59 o
   7   7   2        482.71        563.64        15.81 o
 -10   8   2        998.79       1033.05        21.23 o
  -9   8   2        199.81        190.31         7.59 o
  -8   8   2          3.11          7.44         3.10 o
  -7   8   2          0.94          1.39         3.10 o
  -6   8   2          7.69         10.54         3.41 o
  -5   8   2        292.16        223.30         6.94 o
  -4   8   2        670.13        487.74        49.82 o
  -3   8   2       2158.89       1853.78       144.05 o
  -2   8   2       3212.47       2932.13       224.17 o
  -1   8   2        158.85        154.75         6.43 o
   0   8   2        309.53        307.03        13.56 o
   1   8   2          4.42          7.75         1.97 o
   2   8   2         71.88         66.74         3.00 o
   3   8   2        598.53        559.28        31.85 o
   4   8   2        290.45        275.24        33.09 o
   5   8   2         68.40         64.40        13.10 o
   6   8   2         32.57         20.83         7.83 o
 -10   9   2         30.52         27.59         4.34 o
  -9   9   2          5.30          4.96         3.25 o
  -8   9   2          7.84          3.10         3.72 o
  -7   9   2        940.47       1076.13        29.91 o
  -6   9   2       1941.04       2093.53        42.62 o
  -5   9   2        577.77        455.93        15.89 o
  -4   9   2         57.08         41.13         9.14 o
  -3   9   2         13.19          7.30         3.56 o
  -2   9   2         71.99         56.42        13.72 o
  -1   9   2          0.12          0.33         1.82 o
   0   9   2          3.21          1.39         2.03 o
   1   9   2        739.93        769.96        58.11 o
   2   9   2       1028.63       1041.40        53.85 o
   3   9   2         24.95         21.00         2.62 o
   4   9   2         80.39         90.80         3.67 o
   5   9   2         62.22         75.48         3.34 o
  -9  10   2        255.03        221.77        11.31 o
  -8  10   2       1014.14        999.42        23.25 o
  -7  10   2        246.24        221.46        10.54 o
  -6  10   2         17.26         10.07         3.25 o
  -5  10   2         70.12         62.41         4.03 o
  -4  10   2         27.91         16.77         4.42 o
  -3  10   2        507.00        523.22        16.38 o
  -2  10   2        787.85        774.92        29.83 o
  -1  10   2        455.84        471.51        33.24 o
   0  10   2        393.15        398.91         9.83 o
   1  10   2         71.77         58.38         3.29 o
   2  10   2         39.40         32.26         2.71 o
   3  10   2         89.79         79.35         5.73 o
   4  10   2          7.79          6.71         4.96 o
  -8  11   2        104.25        103.52         5.58 o
  -7  11   2         41.69         35.64         4.03 o
  -6  11   2          0.13          1.24         2.63 o
  -5  11   2        369.92        286.81        54.55 o
  -4  11   2        983.40        929.92       208.67 o
  -3  11   2        389.25        327.81        54.78 o
  -2  11   2          0.57         -0.45         2.09 o
  -1  11   2        103.74        109.61         9.69 o
   0  11   2          4.37          7.75         3.02 o
   1  11   2        133.57        153.20        17.20 o
   2  11   2        144.93        170.40         4.68 o
   3  11   2        134.40        151.05         7.13 o
  -7  12   2        402.72        392.86        12.40 o
  -6  12   2        353.85        311.19        12.40 o
  -5  12   2         66.61         47.50         6.74 o
  -4  12   2         55.16         49.48         8.99 o
  -3  12   2        138.18        134.03        21.08 o
  -2  12   2          2.59         -2.79         2.79 o
  -1  12   2        306.47        368.45        10.02 o
   0  12   2        360.15        411.91        10.03 o
   1  12   2        120.15        130.74         4.26 o
  -5  13   2          6.45          1.30         1.81 o
  -4  13   2         55.68         47.59        15.50 o
  -3  13   2        203.27        174.95        52.07 o
  -2  13   2        200.54        187.81        34.17 o
  -1  13   2         40.86         38.36         4.11 o
   0 -13   3        205.79        274.98        29.29 o
   1 -13   3        121.03        158.77        10.31 o
   2 -13   3          6.10          1.68         3.80 o
   3 -13   3          0.68         -0.23         1.79 o
   4 -13   3          2.04          3.22         1.71 o
   5 -13   3          3.87          2.38         2.25 o
  -2 -12   3         77.29         85.40         6.43 o
  -1 -12   3         70.22         84.25         9.92 o
   0 -12   3          1.33          3.77         2.09 o
   1 -12   3          7.33          5.22         2.03 o
   2 -12   3          1.98          6.60         2.48 o
   3 -12   3        113.60        118.72         5.81 o
   4 -12   3        365.98        344.78         9.80 o
   5 -12   3        524.35        569.58        10.90 o
   6 -12   3        126.78        146.14         5.42 o
   7 -12   3          4.54          1.55         2.79 o
  -4 -11   3         20.00         24.35         3.41 o
  -3 -11   3          0.32         -1.84         2.12 o
  -2 -11   3          8.47          7.48         2.40 o
  -1 -11   3         11.08         14.31         6.90 o
   0 -11   3          1.72         -1.78         3.56 o
   1 -11   3        109.90        131.08         3.50 o
   2 -11   3        455.66        528.84        13.64 o
   3 -11   3        377.19        335.79        75.55 o
   4 -11   3          2.45          2.31         1.74 o
   5 -11   3         61.32         46.62         7.13 o
   6 -11   3          0.43         -1.86         2.94 o
   7 -11   3         58.42         64.78         4.80 o
   8 -11   3        245.65        211.23         9.45 o
  -5 -10   3         63.45         63.45         6.90 o
  -4 -10   3         37.31         38.59        15.42 o
  -3 -10   3          2.95          4.88         4.65 o
  -2 -10   3        237.57        274.49        16.19 o
  -1 -10   3        717.98        741.44        48.97 o
   0 -10   3        362.57        417.48        11.05 o
   1 -10   3          0.25          3.05         5.42 o
   2 -10   3          7.71          8.69         4.65 o
   3 -10   3        110.96        112.72        14.57 o
   4 -10   3          0.79          0.12         1.63 o
   5 -10   3        318.31        320.27         7.68 o
   6 -10   3        722.84        787.57        23.09 o
   7 -10   3        726.83        788.50        21.23 o
   8 -10   3         89.42         70.67         4.65 o
   9 -10   3          9.71          6.66         3.25 o
  -6  -9   3          0.54          2.63         2.32 o
  -5  -9   3        110.82        130.38         3.94 o
  -4  -9   3        472.47        491.42        13.63 o
  -3  -9   3        582.58        663.21        17.37 o
  -2  -9   3          6.71         16.39         2.24 o
  -1  -9   3        423.19        491.68        13.59 o
   0  -9   3       1020.89       1094.82        28.13 o
   1  -9   3         23.78         31.72         5.73 o
   2  -9   3        397.41        418.70        10.71 o
   3  -9   3       1239.75       1082.81       189.45 o
   4  -9   3        970.29        813.97        90.66 o
   5  -9   3        419.86        409.90        20.30 o
   6  -9   3          1.82          5.58         3.10 o
   7  -9   3        234.12        248.42         8.52 o
   8  -9   3          0.18         -2.94         2.94 o
   9  -9   3         56.13         53.16         4.65 o
  -7  -8   3        157.16        162.26         5.73 o
  -6  -8   3        303.43        261.59        12.40 o
  -5  -8   3        217.07        196.95         4.98 o
  -4  -8   3         37.79         37.27        11.00 o
  -3  -8   3         38.01         35.07        11.39 o
  -2  -8   3         65.08         59.42         2.51 o
  -1  -8   3        104.13        123.09         3.17 o
   0  -8   3       2936.00       2914.68        71.21 o
   1  -8   3       2035.16       2051.49       124.68 o
   2  -8   3        178.23        198.88         5.75 o
   3  -8   3         75.10         75.55         2.67 o
   4  -8   3        492.71        500.18        18.17 o
   5  -8   3        376.49        391.59         9.96 o
   6  -8   3         22.92         23.56         3.25 o
   7  -8   3        732.85        791.60        26.19 o
   8  -8   3        938.40       1009.81        26.19 o
   9  -8   3        602.25        578.36        17.05 o
  10  -8   3          0.02          4.03         2.94 o
  -8  -7   3         98.26        110.96         4.80 o
  -7  -7   3          2.35         12.55         3.10 o
  -6  -7   3         26.31         22.94         2.94 o
  -5  -7   3         19.61         29.94         2.79 o
  -4  -7   3        210.53        202.65        23.01 o
  -3  -7   3        730.75        753.55        42.00 o
  -2  -7   3        676.31        667.65        27.43 o
  -1  -7   3       1763.29       1813.96        92.52 o
   0  -7   3       1006.81       1021.48        28.90 o
   1  -7   3        344.30        340.92         9.81 o
   2  -7   3        596.91        606.10        27.51 o
   3  -7   3         25.42         21.15         6.51 o
   4  -7   3       1505.64       1273.64        70.67 o
   5  -7   3       2333.26       2310.35        37.40 o
   6  -7   3        179.29        204.72         9.45 o
   7  -7   3         13.94         17.20         3.41 o
   8  -7   3         87.85         67.57         4.96 o
   9  -7   3        198.09        189.69         6.51 o
  10  -7   3         28.03         22.94         3.41 o
  -8  -6   3         21.43         17.20         3.25 o
  -7  -6   3         11.75         10.54         3.87 o
  -6  -6   3        704.01        559.30        21.08 o
  -5  -6   3       1656.79       1531.44        50.29 o
  -4  -6   3        857.10        763.90        63.31 o
  -3  -6   3        145.94        148.08        11.86 o
  -2  -6   3        218.10        209.53        25.42 o
  -1  -6   3          3.12          6.34         1.59 o
   0  -6   3        113.53        114.49         3.76 o
   1  -6   3        613.65        630.48        20.46 o
   2  -6   3       1735.71       1715.60        97.48 o
   3  -6   3       4874.67       4891.67        94.22 o
   4  -6   3        590.69        594.12        14.94 o
   5  -6   3        938.18       1024.58        27.11 o
   6  -6   3         35.75         36.88         3.25 o
   7  -6   3         86.50         95.15         4.65 o
   8  -6   3        405.37        385.73        20.77 o
   9  -6   3        790.85        694.28        20.77 o
  10  -6   3         99.32         88.33         5.11 o
  -9  -5   3         26.97         34.40         3.72 o
  -8  -5   3        197.74        213.24         8.21 o
  -7  -5   3        313.11        356.59        12.71 o
  -6  -5   3        261.61        229.05         7.75 o
  -5  -5   3         12.85         18.37         2.07 o
  -4  -5   3         46.10         52.33         2.71 o
  -3  -5   3          0.57          7.97         1.52 o
  -2  -5   3        918.35        871.55        23.83 o
  -1  -5   3       8724.88       8954.07       229.28 o
   0  -5   3       6072.07       6110.88       116.08 o
   1  -5   3        991.05        908.93        40.99 o
   2  -5   3        266.21        248.62        23.48 o
   3  -5   3        312.07        340.06        26.42 o
   4  -5   3          2.38          4.47         1.48 o
   5  -5   3        546.03        600.86        15.04 o
   6  -5   3        936.46       1056.61        39.05 o
   7  -5   3       2870.50       3126.74        57.96 o
   8  -5   3        614.46        644.53        24.80 o
   9  -5   3          1.50          2.79         3.41 o
  10  -5   3         54.52         49.90         4.49 o
 -10  -4   3        178.14        143.82         5.73 o
  -9  -4   3         54.18         50.52         4.65 o
  -8  -4   3          2.10          2.79         2.79 o
  -7  -4   3         68.15         65.09         4.18 o
  -6  -4   3        412.76        324.82        11.16 o
  -5  -4   3        242.11        250.16         6.63 o
  -4  -4   3       2053.09       1818.05       239.05 o
  -3  -4   3       5616.87       5000.49       311.19 o
  -2  -4   3       4948.41       4442.72       478.63 o
  -1  -4   3        266.36        324.59        36.11 o
   1  -4   3        248.79        303.45        12.79 o
   2  -4   3       2819.30       2967.08        99.96 o
   3  -4   3       4343.82       4787.80       214.56 o
   4  -4   3       4087.39       4644.51       188.91 o
   5  -4   3       3977.78       4325.86       206.27 o
   6  -4   3        747.99        773.63        35.49 o
   7  -4   3        167.93        190.77         7.28 o
   8  -4   3         81.66         89.57         4.80 o
   9  -4   3         13.90         18.13         3.72 o
  10  -4   3        199.39        202.86         6.97 o
 -10  -3   3         94.62        108.02         5.11 o
  -9  -3   3         98.61        114.06         5.11 o
  -8  -3   3          6.44         18.29         3.10 o
  -7  -3   3        610.13        649.03        27.74 o
  -6  -3   3       3061.73       3197.87        64.93 o
  -5  -3   3       1134.94       1200.91        63.23 o
  -4  -3   3         82.38        117.13         6.28 o
  -3  -3   3        920.55        948.43        41.77 o
  -2  -3   3       1551.56       1504.21        51.84 o
  -1  -3   3        169.24        189.32         9.92 o
   0  -3   3       2649.56       2452.11       208.13 o
   1  -3   3      25556.76      24777.51       784.94 o
   2  -3   3      10886.00      11490.83       491.81 o
   3  -3   3       1338.13       1364.67        45.02 o
   4  -3   3        226.52        288.14         8.15 o
   5  -3   3        591.75        664.20        24.72 o
   6  -3   3       1069.15       1143.08        42.46 o
   7  -3   3       1475.29       1576.39        44.17 o
   8  -3   3       1222.38       1214.53        34.25 o
   9  -3   3       1617.23       1674.64        33.94 o
  10  -3   3        201.32        216.65         7.59 o
 -10  -2   3        166.23        142.58         6.20 o
  -9  -2   3        955.42        854.99        24.33 o
  -8  -2   3        871.13        817.48        28.98 o
  -7  -2   3          0.55          9.61         2.94 o
  -6  -2   3        327.49        285.31        11.62 o
  -5  -2   3       1007.92        945.03        49.44 o
  -4  -2   3        686.57        622.10        16.46 o
  -3  -2   3       1545.37       1491.42        68.89 o
  -2  -2   3       4634.06       4498.55       195.89 o
  -1  -2   3       7689.12       6998.88       427.42 o
   0  -2   3       4689.60       4542.55        32.93 o
   1  -2   3       3669.26       4188.01       130.10 o
   2  -2   3       6813.58       8119.29       288.10 o
   3  -2   3        974.31       1155.31        30.68 o
   4  -2   3       2204.50       2327.68        37.95 o
   5  -2   3       9068.43       9568.33        84.75 o
   6  -2   3       4268.19       4376.60        80.90 o
   7  -2   3       1074.66       1035.69        37.35 o
   8  -2   3          0.45         -2.01         2.94 o
   9  -2   3        206.78        168.15         6.51 o
  10  -2   3        128.84        132.04         5.58 o
 -11  -1   3        286.84        257.57        10.23 o
 -10  -1   3        313.62        352.41        10.69 o
  -9  -1   3          3.47          5.27         3.10 o
  -8  -1   3         31.72         48.04         4.03 o
  -7  -1   3         26.32         28.05         3.25 o
  -6  -1   3        142.61        152.80         6.35 o
  -5  -1   3       2774.49       2721.26        95.93 o
  -4  -1   3       2677.51       2643.63        88.26 o
  -3  -1   3       1087.96       1160.17        62.76 o
  -2  -1   3       1633.45       1639.40        60.75 o
  -1  -1   3      18500.03      17960.91       226.03 o
   0  -1   3         72.76         64.91         2.63 o
   1  -1   3      10845.27      11438.93       252.14 o
   2  -1   3       1491.47       1606.05        24.49 o
   3  -1   3      10956.35      11896.79       886.60 o
   4  -1   3       2809.79       3052.06       243.93 o
   5  -1   3        229.21        267.97        21.70 o
   6  -1   3         31.08         55.64         3.41 o
   7  -1   3        565.70        615.55        20.15 o
   8  -1   3        278.33        297.08        10.54 o
   9  -1   3       2079.25       2170.55        36.42 o
  10  -1   3        617.90        625.01        17.05 o
 -11   0   3          0.16          1.08         2.63 o
 -10   0   3          0.12         -3.41         3.41 o
  -9   0   3        230.46        240.52         8.37 o
  -8   0   3        670.03        666.38        29.29 o
  -7   0   3       3246.58       3215.23        65.55 o
  -6   0   3       3070.45       3033.14        69.74 o
  -5   0   3         23.83         30.50         2.40 o
  -4   0   3        449.22        494.03        16.46 o
  -2   0   3        375.65        376.16        10.50 o
  -1   0   3      10334.04       9325.14       466.70 o
   0   0   3        629.31        603.36        11.94 o
   1   0   3        622.22        626.20        14.18 o
   2   0   3          5.85          6.85         1.01 o
   3   0   3       2770.05       3076.03        39.72 o
   4   0   3         11.69         28.00         4.73 o
   5   0   3        239.93        232.22        12.94 o
   6   0   3        625.01        657.55        32.54 o
   7   0   3       2501.89       2431.06        53.62 o
   8   0   3        785.32        789.28        26.66 o
   9   0   3        157.80        146.60         6.04 o
  10   0   3          4.55          1.39         2.79 o
 -11   1   3        473.35        492.35        14.72 o
 -10   1   3       1140.12       1244.43        28.05 o
  -9   1   3        360.92        406.65        13.02 o
  -8   1   3        914.76        917.29        33.47 o
  -7   1   3         18.30         30.53         4.03 o
  -6   1   3         61.12         79.81         3.72 o
  -5   1   3       1654.11       1843.23        40.76 o
  -4   1   3       3038.65       3189.85        90.74 o
  -3   1   3       3673.52       3614.31       133.51 o
  -2   1   3      18972.69      18216.73       745.65 o
  -1   1   3       1878.46       1786.52        30.30 o
   0   1   3       1469.54       1413.28        89.42 o
   1   1   3       2828.44       2852.98       126.61 o
   2   1   3         76.17         98.85         8.91 o
   3   1   3       3980.47       4162.93       219.75 o
   4   1   3       1696.19       1686.32        84.93 o
   5   1   3        991.39       1046.60        30.43 o
   6   1   3        237.31        238.97        10.38 o
   7   1   3          0.51          8.37         2.94 o
   8   1   3        120.94        134.36         5.42 o
   9   1   3        100.24        120.41         5.42 o
  10   1   3         64.16         70.51         4.49 o
 -11   2   3         36.07         42.93         4.34 o
 -10   2   3         14.91          0.15         4.18 o
  -9   2   3         46.87         56.26         4.34 o
  -8   2   3         57.55         68.81         4.03 o
  -7   2   3       3388.81       3482.25        70.05 o
  -6   2   3       3795.27       3928.26        77.18 o
  -5   2   3       3912.60       3987.78        97.56 o
  -4   2   3       2986.75       2965.39        86.09 o
  -3   2   3        189.54        239.74        12.71 o
  -2   2   3        971.11       1025.98        17.47 o
  -1   2   3        760.61        715.46        60.75 o
   0   2   3       2914.68       3522.48        35.34 o
   1   2   3      16083.15      15635.72       168.92 o
   2   2   3       9559.94       9005.59       154.59 o
   3   2   3        968.55        938.88        25.73 o
   4   2   3         36.45         30.96         6.35 o
   5   2   3        610.16        604.94        15.88 o
   6   2   3         25.92         29.13         3.25 o
   7   2   3         66.81         73.15         4.96 o
   8   2   3        398.74        395.34        13.17 o
   9   2   3        414.49        388.52        13.95 o
 -11   3   3         13.36         24.33         3.56 o
 -10   3   3         19.72         29.29         4.03 o
  -9   3   3       1402.15       1517.50        37.04 o
  -8   3   3       2794.12       2993.77        58.11 o
  -7   3   3        983.86       1027.01        39.98 o
  -6   3   3        175.98        198.99         8.52 o
  -5   3   3       1214.55       1280.96        60.05 o
  -4   3   3          2.23         11.79         2.94 o
  -3   3   3       4331.30       4630.21       128.16 o
  -2   3   3       9482.34       9091.76       111.58 o
  -1   3   3      22381.26      21168.74      2032.86 o
   0   3   3       8596.37       8264.59       801.75 o
   1   3   3       1191.95       1241.34        40.68 o
   2   3   3        369.32        422.93        11.56 o
   3   3   3       2357.25       2413.84       188.52 o
   4   3   3        149.45        132.38        14.26 o
   5   3   3       1292.18       1249.44        34.48 o
   6   3   3        645.53        616.95        27.59 o
   7   3   3        751.75        773.63        26.35 o
   8   3   3          7.55         19.99         3.56 o
   9   3   3         47.65         51.61         4.18 o
 -11   4   3        373.92        408.82        14.26 o
 -10   4   3        701.62        735.19        21.08 o
  -9   4   3         11.92         17.05         3.56 o
  -8   4   3        124.86        149.86         5.58 o
  -7   4   3        739.36        773.16        35.33 o
  -6   4   3        265.69        318.47        14.41 o
  -5   4   3       5338.52       5271.64        60.60 o
  -4   4   3       8807.40       9221.09        72.96 o
  -3   4   3       7428.40       7697.59       227.81 o
  -2   4   3        210.54        206.44         5.91 o
  -1   4   3       1563.17       1552.64        29.26 o
   0   4   3        315.83        339.96        11.55 o
   1   4   3        830.58        745.78        48.35 o
   2   4   3       1745.91       1495.88        34.03 o
   3   4   3       5798.27       5351.82        66.62 o
   4   4   3       2114.80       1894.01        94.84 o
   5   4   3        660.43        609.13        54.63 o
   6   4   3          2.87          4.49         2.48 o
   7   4   3        304.91        324.36        11.47 o
   8   4   3          0.28         -1.24         2.63 o
   9   4   3         66.01         62.14         4.34 o
 -11   5   3         29.26         32.54         3.72 o
 -10   5   3        151.36        179.92         6.35 o
  -9   5   3        144.28        147.84         5.89 o
  -8   5   3         16.40         25.42         3.72 o
  -7   5   3       2180.83       2215.96        54.09 o
  -6   5   3       4046.50       4096.25        79.04 o
  -5   5   3         51.32         54.89         2.79 o
  -4   5   3         58.16         82.00         2.63 o
  -3   5   3       2014.96       1827.06        36.96 o
  -2   5   3         24.45         37.36         6.82 o
  -1   5   3       3899.45       3066.05       310.49 o
   0   5   3       5261.58       4567.10       436.48 o
   1   5   3       4329.98       3876.15        54.17 o
   2   5   3       1033.03        880.79        29.20 o
   3   5   3        228.44        225.99        27.74 o
   4   5   3         41.45         50.54         2.95 o
   5   5   3          1.38         -2.25         2.25 o
   6   5   3        160.83        152.80         6.51 o
   7   5   3        623.23        717.06        21.54 o
   8   5   3        500.04        541.79        15.19 o
 -11   6   3        180.30        186.90         6.35 o
 -10   6   3        543.34        565.81        18.60 o
  -9   6   3        361.61        397.20        18.91 o
  -8   6   3        516.60        585.64        24.49 o
  -7   6   3        347.26        351.94        14.26 o
  -6   6   3        904.69        892.65        38.43 o
  -5   6   3          0.43         -1.11         1.48 o
  -4   6   3        120.27        130.71        12.40 o
  -3   6   3       1903.65       1348.25        83.14 o
  -2   6   3       1280.61        883.93       111.43 o
  -1   6   3       1810.78       1439.66        34.19 o
   0   6   3        767.23        714.19        24.87 o
   1   6   3        607.65        528.67        14.35 o
   2   6   3        113.01         97.90         3.87 o
   3   6   3        886.38        803.78        25.14 o
   4   6   3       1763.17       1661.60       215.65 o
   5   6   3       1428.63       1355.51        96.94 o
   6   6   3        191.77        165.08        16.19 o
   7   6   3          5.58         -2.32         3.41 o
 -11   7   3        177.23        159.16         6.04 o
 -10   7   3         11.36         13.95         3.72 o
  -9   7   3        117.31        115.76         5.42 o
  -8   7   3          2.81          4.03         3.10 o
  -7   7   3        533.47        499.32        17.67 o
  -6   7   3        366.73        371.01        14.10 o
  -5   7   3       1872.35       2031.56        79.58 o
  -4   7   3       1739.73       1293.61       143.27 o
  -3   7   3          3.41          2.43         3.80 o
  -2   7   3        476.43        327.40        43.01 o
  -1   7   3        519.15        475.18        60.05 o
   0   7   3          6.00         14.14         3.56 o
   1   7   3        782.31        765.11        87.71 o
   2   7   3       1210.04       1224.57        28.16 o
   3   7   3        774.46        819.00        67.10 o
   4   7   3        103.99         92.76         3.61 o
   5   7   3         45.18         45.74         7.75 o
   6   7   3         18.79         14.80         4.73 o
   7   7   3          3.68          6.97         3.41 o
 -10   8   3          0.32          4.03         3.72 o
  -9   8   3        546.68        594.32        19.84 o
  -8   8   3       1024.39       1090.70        29.60 o
  -7   8   3        626.49        681.73        26.35 o
  -6   8   3        348.63        383.56        15.19 o
  -5   8   3        203.40        147.92         5.03 o
  -4   8   3        141.00        122.09        15.88 o
  -3   8   3         55.14         59.26         2.79 o
  -2   8   3        574.05        486.71        12.69 o
  -1   8   3       2283.51       2168.15        38.35 o
   0   8   3        411.21        365.93        10.50 o
   1   8   3        197.11        169.30         5.59 o
   2   8   3          8.76          5.31         2.20 o
   3   8   3        144.73        129.99         3.99 o
   4   8   3         26.37         19.74         5.50 o
   5   8   3         30.95         27.54         8.06 o
   6   8   3        215.34        178.74        24.10 o
 -10   9   3        567.76        568.29        15.50 o
  -9   9   3        296.71        278.95        13.79 o
  -8   9   3          4.78          9.76         3.72 o
  -7   9   3        177.00        150.01         8.06 o
  -6   9   3         94.91         78.57         5.27 o
  -5   9   3        602.18        455.78        41.46 o
  -4   9   3        980.58        880.95       214.10 o
  -3   9   3        890.08        746.05       152.26 o
  -2   9   3        146.12        128.97        23.87 o
  -1   9   3         24.66         27.48         7.83 o
   0   9   3         24.23         32.23         5.04 o
   1   9   3        138.87        139.53         7.59 o
   2   9   3         38.20         42.33         5.42 o
   3   9   3        220.77        226.14        11.78 o
   4   9   3        200.84        210.29         8.06 o
   5   9   3         98.69         99.76         5.11 o
  -9  10   3         20.13         26.50         3.87 o
  -8  10   3         62.99         38.59         4.80 o
  -7  10   3       1025.33       1158.58        27.12 o
  -6  10   3       1139.99       1192.05        27.74 o
  -5  10   3        295.91        248.75         6.41 o
  -4  10   3        129.04        119.01        17.74 o
  -3  10   3         39.07         26.48         6.90 o
  -2  10   3        120.28         98.71        12.24 o
  -1  10   3         47.48         44.27         2.78 o
   0  10   3        410.63        430.32        19.60 o
   1  10   3        612.00        619.03        15.56 o
   2  10   3        134.84        131.29         6.28 o
   3  10   3          0.67         -0.70         6.66 o
   4  10   3          7.55          6.99         2.79 o
  -8  11   3        224.92        188.60        11.47 o
  -7  11   3          9.78          9.61         3.10 o
  -6  11   3         10.96          6.04         2.94 o
  -5  11   3         89.93         76.42        18.98 o
  -4  11   3          0.52         -1.93         2.12 o
  -3  11   3        449.09        373.20        58.66 o
  -2  11   3        693.32        711.86       107.71 o
  -1  11   3        586.65        607.32        54.71 o
   0  11   3         38.00         35.39         3.95 o
   1  11   3         86.46         97.53        11.78 o
   2  11   3         69.53         74.70         3.28 o
   3  11   3          0.11          1.94         1.96 o
  -7  12   3          0.70          2.63         2.79 o
  -6  12   3        160.24        134.05         5.27 o
  -5  12   3        411.92        370.80        34.33 o
  -4  12   3        373.49        361.25        20.38 o
  -3  12   3         53.98         37.11         3.01 o
  -2  12   3          6.86          4.94         2.12 o
  -1  12   3         29.21         23.56         3.95 o
   0  12   3          0.01          0.90         2.01 o
   1  12   3         18.45         21.01         3.02 o
  -5  13   3          1.61         -1.70         1.70 o
  -4  13   3         48.15         41.76        15.81 o
  -3  13   3          4.53          4.04         1.85 o
  -2  13   3         38.11         36.00         3.56 o
   0 -13   4          0.07          0.85         2.79 o
   1 -13   4         24.94         29.76         5.19 o
   2 -13   4        130.70        154.52         6.90 o
   3 -13   4        192.71        188.81        29.13 o
   4 -13   4        100.78         93.78        29.75 o
   5 -13   4          3.46          1.29         4.34 o
  -2 -12   4         55.44         57.41        10.46 o
  -1 -12   4        150.64        180.48        17.82 o
   0 -12   4        133.08        156.74        16.43 o
   1 -12   4        161.53        196.41         5.11 o
   2 -12   4         46.18         53.05         3.64 o
   3 -12   4          1.22          2.28         1.85 o
   4 -12   4          7.73          3.36         3.95 o
   5 -12   4          7.18          3.17         2.17 o
   6 -12   4        221.06        231.84         9.92 o
   7 -12   4        275.81        286.39         9.45 o
  -4 -11   4         73.25         75.54         3.17 o
  -3 -11   4        259.74        298.58        10.00 o
  -2 -11   4        178.18        210.80        11.47 o
  -1 -11   4          2.34         -0.15         4.96 o
   0 -11   4         64.35         71.42         3.00 o
   1 -11   4         12.11         10.18         5.81 o
   2 -11   4         52.97         50.37         2.87 o
   3 -11   4        273.71        246.60        51.45 o
   4 -11   4        498.18        430.77        71.60 o
   5 -11   4        436.21        404.50        10.35 o
   6 -11   4        132.16        120.57         5.42 o
   7 -11   4          1.73         -4.03         4.03 o
   8 -11   4         74.36         64.16         4.18 o
  -5 -10   4         53.76         57.03         3.64 o
  -4 -10   4         31.16         24.48         7.44 o
  -3 -10   4         12.16          8.67         5.58 o
  -2 -10   4        131.12        144.28         3.93 o
  -1 -10   4         57.66         69.88         3.12 o
   0 -10   4        203.06        195.58        23.63 o
   1 -10   4       1217.60       1334.16        62.76 o
   2 -10   4        997.97       1068.03        70.36 o
   3 -10   4        278.87        298.89         7.38 o
   4 -10   4         58.46         45.64        10.07 o
   5 -10   4         75.67         77.02         3.17 o
   6 -10   4         40.52         41.38         4.03 o
   7 -10   4        245.45        254.31         8.06 o
   8 -10   4        508.31        478.87        14.41 o
  -6  -9   4          3.42          2.94         2.17 o
  -5  -9   4         31.23         36.81         5.73 o
  -4  -9   4         41.72         40.81         4.88 o
  -3  -9   4         16.78         18.59         2.35 o
  -2  -9   4        207.95        253.91        12.63 o
  -1  -9   4        890.21        970.46        67.41 o
   0  -9   4        337.74        401.36        27.74 o
   1  -9   4          1.07          5.78         1.81 o
   2  -9   4        111.43        116.35         7.44 o
   3  -9   4        584.54        480.36        23.87 o
   4  -9   4        180.76        149.28        12.09 o
   5  -9   4       1241.07       1154.35        71.83 o
   6  -9   4       1094.32       1170.20        29.91 o
   7  -9   4        379.71        429.12        18.13 o
   8  -9   4          2.62          0.62         2.94 o
   9  -9   4         21.51          4.49         3.56 o
  -7  -8   4         15.68         11.47         3.25 o
  -6  -8   4          9.62          3.87         2.63 o
  -5  -8   4        362.30        349.74        21.77 o
  -4  -8   4        691.52        666.03        91.36 o
  -3  -8   4        283.18        281.97        30.22 o
  -2  -8   4          5.89          9.40         3.33 o
  -1  -8   4        275.56        270.26        13.25 o
   0  -8   4        131.43        156.24         7.90 o
   1  -8   4          3.38          8.56         1.45 o
   2  -8   4        110.07        117.56         6.97 o
   3  -8   4       1391.77       1369.18        31.54 o
   4  -8   4       1092.18       1105.07        77.49 o
   5  -8   4        352.58        355.13         8.82 o
   6  -8   4        105.42        114.68         4.96 o
   7  -8   4        131.36        134.83         5.73 o
   8  -8   4        130.72        132.97         5.73 o
   9  -8   4        258.94        255.40        11.62 o
  -8  -7   4         49.40         56.57         4.18 o
  -7  -7   4        326.15        371.63        13.95 o
  -6  -7   4        437.89        430.05        17.82 o
  -5  -7   4        137.84        176.70        27.20 o
  -4  -7   4         69.03         51.79         2.84 o
  -3  -7   4        379.64        374.09        19.45 o
  -2  -7   4         78.51         92.18         5.11 o
  -1  -7   4       1083.25       1125.62        28.33 o
   0  -7   4        849.43        863.36        39.67 o
   1  -7   4        667.14        670.08        41.69 o
   2  -7   4         51.39         49.80         2.08 o
   3  -7   4        154.93        142.34         5.66 o
   4  -7   4        260.25        233.20        10.93 o
   5  -7   4        409.10        415.63        10.62 o
   6  -7   4         70.42         76.56         4.34 o
   7  -7   4       1129.49       1281.94        33.32 o
   8  -7   4       1147.33       1048.39        27.28 o
   9  -7   4        280.57        244.08         8.52 o
  10  -7   4         12.30          2.79         3.25 o
  -8  -6   4         37.43         22.94         4.18 o
  -7  -6   4          1.53         -0.77         3.10 o
  -6  -6   4         63.94         36.26         3.56 o
  -5  -6   4        100.75        103.61        10.93 o
  -4  -6   4        139.77        121.86        24.49 o
  -3  -6   4       1439.17       1313.04        84.38 o
  -2  -6   4       3117.97       2725.43       319.71 o
  -1  -6   4       1921.83       1851.48       107.24 o
   0  -6   4         63.00         60.41         3.41 o
   1  -6   4        960.88        926.72        29.06 o
   2  -6   4        280.26        313.38        19.53 o
   3  -6   4        478.57        491.12        39.60 o
   4  -6   4       2535.33       2731.41        99.80 o
   5  -6   4       1756.11       1871.63       104.14 o
   6  -6   4         42.24         55.17         3.72 o
   7  -6   4        197.19        197.59         6.51 o
   8  -6   4        412.29        408.35        19.53 o
   9  -6   4        346.97        330.09        15.65 o
  10  -6   4         64.52         52.07         4.18 o
  -9  -5   4         95.69         95.46         4.96 o
  -8  -5   4          0.11          3.56         2.79 o
  -7  -5   4        544.26        553.25        23.09 o
  -6  -5   4        749.19        629.04        23.87 o
  -5  -5   4       1092.72       1144.62        37.19 o
  -4  -5   4       1161.38       1079.87        28.64 o
  -3  -5   4        831.94        862.97        50.21 o
  -2  -5   4         16.09         28.19         1.70 o
  -1  -5   4        327.26        356.88        12.86 o
   0  -5   4        428.59        492.90        16.55 o
   1  -5   4       4403.12       4297.26       179.15 o
   2  -5   4       2945.52       2838.15       148.46 o
   3  -5   4       3086.86       2974.48        41.86 o
   4  -5   4         88.21         79.56         4.96 o
   5  -5   4        541.26        540.03        14.12 o
   6  -5   4          4.65          7.13         2.48 o
   7  -5   4         56.76         62.14         4.49 o
   8  -5   4        989.21        955.41        28.52 o
   9  -5   4        511.68        497.31        17.05 o
  10  -5   4        245.92        232.77        10.54 o
 -10  -4   4          4.75          3.87         2.94 o
  -9  -4   4        196.07        187.83         6.51 o
  -8  -4   4        702.60        615.24        20.61 o
  -7  -4   4       1013.16        948.44        31.46 o
  -6  -4   4         58.32         44.32         3.25 o
  -5  -4   4       1299.23       1234.49        30.03 o
  -4  -4   4         72.60         77.03        11.93 o
  -3  -4   4        699.32        655.16        41.15 o
  -2  -4   4       3884.02       3583.05       376.89 o
  -1  -4   4      12484.14      11484.18       702.80 o
   0  -4   4       5486.24       5439.68        55.02 o
   1  -4   4       2560.55       2578.77        81.13 o
   2  -4   4        364.69        384.05        20.38 o
   3  -4   4       3278.20       3727.95        45.58 o
   4  -4   4          0.95          5.64         2.25 o
   5  -4   4       2252.63       2414.36       116.77 o
   6  -4   4       1633.55       1914.85        48.97 o
   7  -4   4       1172.03       1250.79        35.18 o
   8  -4   4          0.33          3.10         3.25 o
   9  -4   4          0.12          2.01         2.94 o
  10  -4   4         39.56         11.31         3.87 o
 -10  -3   4        140.28        142.73         5.58 o
  -9  -3   4         88.57        108.02         5.11 o
  -8  -3   4          6.49          9.45         3.41 o
  -7  -3   4        891.86        897.60        33.01 o
  -6  -3   4        656.08        654.14        30.84 o
  -5  -3   4       1458.08       1509.66        34.35 o
  -4  -3   4       3247.64       3219.78        75.39 o
  -3  -3   4       6896.16       6721.27       309.64 o
  -2  -3   4          1.16         20.89         1.26 o
  -1  -3   4        712.09        797.47        18.08 o
   0  -3   4        151.18        149.19        22.39 o
   1  -3   4        294.55        326.44        17.36 o
   2  -3   4       4376.12       4659.57       172.87 o
   3  -3   4      11159.88      12094.57       247.03 o
   4  -3   4       6733.24       7314.92       153.81 o
   5  -3   4       6111.91       6567.74       193.33 o
   6  -3   4          1.30         -0.93         2.79 o
   7  -3   4        550.16        574.02        26.50 o
   8  -3   4          0.21          4.96         2.94 o
   9  -3   4         71.04         76.40         5.27 o
  10  -3   4        605.21        578.36        15.65 o
 -10  -2   4         82.44         78.11         5.11 o
  -9  -2   4          7.67          6.04         3.72 o
  -8  -2   4        124.53        119.17         4.96 o
  -7  -2   4        653.88        625.16        29.44 o
  -6  -2   4        790.01        687.31        33.16 o
  -5  -2   4       1959.92       1821.72        36.55 o
  -4  -2   4       1424.88       1443.00        43.24 o
  -3  -2   4       1515.01       1453.11        80.59 o
  -2  -2   4       1286.32       1198.01        48.12 o
  -1  -2   4       1294.14       1130.48        82.76 o
   0  -2   4      15809.91      15506.62       264.31 o
   1  -2   4      12274.98      13077.61       333.11 o
   2  -2   4       1006.49       1135.56        68.65 o
   3  -2   4        469.39        533.28        18.02 o
   4  -2   4         18.68         18.27         1.64 o
   5  -2   4         92.10        125.13         3.38 o
   6  -2   4        548.91        525.36        19.22 o
   7  -2   4        798.73        770.22        31.92 o
   8  -2   4       3135.37       2832.29        48.66 o
   9  -2   4       1209.28       1087.91        25.73 o
  10  -2   4         36.58         23.09         3.87 o
 -11  -1   4        102.16         90.97         4.49 o
 -10  -1   4        342.41        333.50        15.19 o
  -9  -1   4        859.43        898.69        26.35 o
  -8  -1   4        230.45        245.32         9.45 o
  -7  -1   4        371.55        419.20        14.72 o
  -6  -1   4         85.84        111.89         4.03 o
  -5  -1   4        542.17        572.39        33.40 o
  -4  -1   4        105.86        140.96         4.44 o
  -3  -1   4       2126.42       2149.68        91.74 o
  -2  -1   4       4660.40       4533.08       143.43 o
  -1  -1   4      11037.81      10344.66       159.55 o
   0  -1   4        611.41        596.07        13.48 o
   1  -1   4        105.39         75.78         4.96 o
   2  -1   4        725.15        703.05        18.17 o
   3  -1   4         62.48         78.30         3.18 o
   4  -1   4       5215.90       5681.50       281.66 o
   5  -1   4       6533.88       6914.11       370.39 o
   6  -1   4        934.98       1044.67        39.05 o
   7  -1   4        352.32        400.61        15.81 o
   8  -1   4          1.07          6.35         3.10 o
   9  -1   4          0.57         -3.10         3.72 o
  10  -1   4         53.51         65.71         4.34 o
 -11   0   4        264.13        257.57         7.28 o
 -10   0   4        139.22        127.85         5.73 o
  -9   0   4         29.85         34.25         4.49 o
  -8   0   4          2.96          0.46         2.48 o
  -7   0   4        264.75        266.24         9.30 o
  -6   0   4       1241.97       1232.19        44.48 o
  -5   0   4       6927.42       6965.52        88.33 o
  -4   0   4        328.24        290.11         7.44 o
  -3   0   4          6.46         12.32         0.99 o
  -2   0   4        862.86        914.80        21.31 o
  -1   0   4      18705.26      17729.71       917.83 o
   0   0   4        306.86        290.17         8.17 o
   1   0   4         34.59         41.49         6.04 o
   2   0   4       4570.67       4677.17        46.41 o
   3   0   4      14617.43      15600.52       108.17 o
   4   0   4        393.93        398.00        11.06 o
   5   0   4        350.38        365.44        10.79 o
   6   0   4         47.39         34.87         3.25 o
   7   0   4         19.97         15.96         3.56 o
   8   0   4        791.18        762.31        25.42 o
   9   0   4        464.07        401.38        17.51 o
  10   0   4        325.39        288.25        11.93 o
 -11   1   4         37.67         35.18         4.18 o
 -10   1   4         46.58         53.00         4.34 o
  -9   1   4        242.90        252.61         9.30 o
  -8   1   4        777.75        848.17        30.99 o
  -7   1   4       3493.67       3415.45        67.41 o
  -6   1   4        855.09        914.03        38.90 o
  -5   1   4        786.25        843.58        58.58 o
  -4   1   4         18.78         18.61         3.10 o
  -3   1   4        116.31        132.96         5.35 o
  -2   1   4       3216.00       3129.76       148.15 o
  -1   1   4      16562.45      16276.22        85.00 o
   0   1   4        362.61        385.72        18.05 o
   1   1   4       1883.99       1794.54        81.52 o
   2   1   4          1.28         12.93         1.45 o
   3   1   4        568.52        569.19        24.56 o
   4   1   4        392.81        395.85        16.12 o
   5   1   4        153.32        174.81        15.81 o
   6   1   4       2405.61       2547.29        56.88 o
   7   1   4       3301.03       3547.65        58.42 o
   8   1   4        372.71        384.33        12.09 o
   9   1   4         37.78         35.95         3.87 o
 -11   2   4       1000.64        979.28        19.37 o
 -10   2   4       1033.65       1082.95        26.19 o
  -9   2   4        739.78        730.85        25.42 o
  -8   2   4        285.61        280.35        10.54 o
  -7   2   4        241.25        261.90        10.07 o
  -6   2   4          0.11          7.44         2.32 o
  -5   2   4        281.95        279.69         7.87 o
  -4   2   4       2579.89       2548.28        96.01 o
  -3   2   4      13972.40      13360.10       110.73 o
  -2   2   4       3334.67       3165.43        32.44 o
  -1   2   4          2.63          6.19         0.93 o
   0   2   4        652.28        687.41        17.63 o
   1   2   4        144.25        110.09         4.65 o
   2   2   4       1348.97       1349.68        29.04 o
   3   2   4        344.53        329.42         9.29 o
   4   2   4        285.78        268.57         8.25 o
   5   2   4       1402.50       1225.30       103.29 o
   6   2   4        280.88        285.77        11.93 o
   7   2   4        297.48        315.37        11.47 o
   8   2   4        295.77        281.74        10.54 o
   9   2   4          1.75          0.62         2.94 o
 -11   3   4          1.32         11.31         3.72 o
 -10   3   4         54.93         65.86         4.49 o
  -9   3   4        233.82        259.12         8.83 o
  -8   3   4        195.65        222.08         9.14 o
  -7   3   4       4382.18       4391.94        76.25 o
  -6   3   4       3599.79       3785.84        75.94 o
  -5   3   4       5848.83       6364.52       180.39 o
  -4   3   4       4946.84       5360.83       150.09 o
  -3   3   4         76.06         86.96         2.17 o
  -2   3   4       1249.01       1335.45        32.85 o
  -1   3   4        871.22        852.45        61.68 o
   0   3   4       4015.66       4017.73       405.02 o
   1   3   4       8628.39       8586.66       525.20 o
   2   3   4       2200.24       2282.08       142.50 o
   3   3   4        229.15        238.92        22.70 o
   4   3   4        427.04        434.88        28.75 o
   5   3   4         17.78         21.21         2.29 o
   6   3   4          3.86          5.73         2.79 o
   7   3   4         99.06        114.37         6.04 o
   8   3   4        284.68        302.20        14.41 o
   9   3   4        244.87        269.50        10.69 o
 -11   4   4          1.43          7.28         3.25 o
 -10   4   4        136.83        144.74         5.89 o
  -9   4   4       1757.21       1902.14        40.14 o
  -8   4   4        961.72       1070.24        34.87 o
  -7   4   4        267.20        285.46        12.09 o
  -6   4   4          0.02          4.80         2.63 o
  -5   4   4        288.22        339.71        10.03 o
  -4   4   4          5.57         17.32         1.48 o
  -3   4   4       1599.80       1436.82        45.72 o
  -2   4   4       6590.10       6415.46        71.44 o
  -1   4   4      15494.90      15526.00       122.58 o
   0   4   4       2476.96       2246.82        38.35 o
   1   4   4        281.86        322.74         9.20 o
   2   4   4       1140.63       1153.92        31.61 o
   3   4   4        595.52        575.61        17.51 o
   4   4   4       1159.32       1054.58        58.50 o
   5   4   4       1169.92       1064.27        41.92 o
   6   4   4        749.48        715.67        24.80 o
   7   4   4         80.86         77.95         5.27 o
   8   4   4          6.10          2.63         2.94 o
 -11   5   4        263.40        272.91        11.31 o
 -10   5   4        444.60        483.36        17.82 o
  -9   5   4          0.62          6.20         2.79 o
  -8   5   4        112.78        125.06         5.73 o
  -7   5   4        890.84        841.04        32.70 o
  -6   5   4       1348.07       1396.93        45.56 o
  -5   5   4       5612.45       6043.00        91.05 o
  -4   5   4       1911.86       1918.51        34.59 o
  -3   5   4       1505.06       1315.85        29.75 o
  -2   5   4        352.98        335.59        19.99 o
  -1   5   4         12.98         35.18         4.03 o
   0   5   4        190.89        184.06         5.66 o
   1   5   4        332.78        296.06        30.53 o
   2   5   4       2869.57       2765.95       141.57 o
   3   5   4       5742.33       5556.02       353.18 o
   4   5   4       1134.25       1135.94       104.45 o
   5   5   4         14.12         16.18         2.35 o
   6   5   4        276.00        301.58        15.81 o
   7   5   4        112.32        127.23         5.89 o
   8   5   4         21.78         23.09         4.03 o
 -11   6   4        143.91        147.22         5.89 o
 -10   6   4         46.98         56.57         4.49 o
  -9   6   4        108.43        117.00         5.42 o
  -8   6   4        193.67        217.89         8.68 o
  -7   6   4       2971.79       2855.23        57.34 o
  -6   6   4       1066.19       1047.77        39.36 o
  -5   6   4          0.20          4.80         1.42 o
  -4   6   4        341.81        342.60         9.09 o
  -3   6   4        603.72        586.15        20.38 o
  -2   6   4        587.63        527.29        13.80 o
  -1   6   4       2477.77       2258.62        44.76 o
   0   6   4       2578.69       2473.07        65.09 o
   1   6   4       1494.66       1457.85        34.18 o
   2   6   4         38.48         32.27         2.62 o
   3   6   4         27.04         18.65         4.26 o
   4   6   4          3.32          3.22         6.74 o
   5   6   4         34.89         33.85         2.95 o
   6   6   4        251.96        221.10        14.64 o
   7   6   4        660.30        658.95        17.05 o
 -11   7   4        471.52        477.01        13.33 o
 -10   7   4        660.32        743.56        19.37 o
  -9   7   4        227.74        275.08        10.38 o
  -8   7   4          2.41          4.34         3.10 o
  -7   7   4        152.68        144.74         6.82 o
  -6   7   4         16.84         10.07         2.79 o
  -5   7   4         48.33         65.64         2.57 o
  -4   7   4        223.26        203.46         5.43 o
  -3   7   4       3364.29       2840.34       235.40 o
  -2   7   4       3419.71       2790.54       405.25 o
  -1   7   4        306.62        275.04        14.72 o
   0   7   4        119.22        122.22         3.90 o
   1   7   4        269.67        283.54        15.50 o
   2   7   4         39.88         34.21         2.74 o
   3   7   4        398.25        409.73        40.22 o
   4   7   4        536.67        646.40        49.67 o
   5   7   4        380.81        418.17        31.46 o
   6   7   4        194.94        185.41         4.66 o
 -10   8   4         10.63         17.36         3.56 o
  -9   8   4         86.42         77.33         5.27 o
  -8   8   4          7.19         10.69         3.41 o
  -7   8   4        250.74        260.51         9.76 o
  -6   8   4        541.28        577.28        18.29 o
  -5   8   4        717.60        796.48        26.89 o
  -4   8   4         79.17         62.18         5.35 o
  -3   8   4         16.53          4.03         1.86 o
  -2   8   4        233.02        218.66        14.80 o
  -1   8   4        101.92        112.88         3.50 o
   0   8   4          0.33         -1.86         1.86 o
   1   8   4        936.63        861.80        22.83 o
   2   8   4       1467.62       1424.43        69.66 o
   3   8   4        344.35        347.77        18.13 o
   4   8   4          0.04         -1.96         1.96 o
   5   8   4         13.00          8.93         3.64 o
   6   8   4          8.03          5.02         2.12 o
 -10   9   4          0.12          4.65         3.25 o
  -9   9   4        568.18        563.64        17.98 o
  -8   9   4       1146.92       1088.84        26.66 o
  -7   9   4        622.99        659.41        23.87 o
  -6   9   4          9.97          5.89         3.56 o
  -5   9   4        224.26        202.02        40.84 o
  -4   9   4          2.24         -1.75         1.75 o
  -3   9   4         87.54         74.36        14.88 o
  -2   9   4        497.43        370.43        79.19 o
  -1   9   4        380.46        369.74        31.54 o
   0   9   4        314.96        294.91        29.52 o
   1   9   4         65.20         62.99         3.41 o
   2   9   4         75.26         73.74         4.26 o
   3   9   4        105.89        105.83         5.04 o
   4   9   4          4.56          3.45         2.31 o
   5   9   4        147.96        166.86        12.79 o
  -9  10   4         34.60         39.21         4.18 o
  -8  10   4         36.21         30.53         4.03 o
  -7  10   4        222.69        188.76         8.21 o
  -6  10   4          8.70          9.30         3.10 o
  -5  10   4        407.04        339.85        31.30 o
  -4  10   4       1048.59        899.75        73.46 o
  -3  10   4       1046.23        942.80        83.14 o
  -2  10   4          3.57          1.47         4.80 o
  -1  10   4        188.53        180.68         7.28 o
   0  10   4         43.76         37.69         6.43 o
   1  10   4         28.39         27.94         2.84 o
   2  10   4         88.97         98.23         3.55 o
   3  10   4         93.77         93.40         3.55 o
   4  10   4        144.32        134.41        19.06 o
  -8  11   4        251.74        254.00        12.09 o
  -7  11   4        544.84        606.57        16.89 o
  -6  11   4        567.47        510.64        14.88 o
  -5  11   4        199.51        163.57        39.98 o
  -4  11   4         22.39          5.73         3.72 o
  -3  11   4        207.83        159.51        32.31 o
  -2  11   4         61.57         49.26         9.22 o
  -1  11   4         73.42         78.72        11.93 o
   0  11   4        458.81        470.35        41.61 o
   1  11   4        266.54        268.81        26.27 o
   2  11   4         33.76         30.09         2.49 o
  -7  12   4         13.69          8.68         2.94 o
  -6  12   4         15.50          3.41         2.94 o
  -5  12   4          0.14         -1.79         1.79 o
  -4  12   4         47.43         36.09        12.09 o
  -3  12   4        307.65        303.33        27.82 o
  -2  12   4        413.36        425.13        18.60 o
  -1  12   4        177.67        185.86         4.43 o
   0  12   4          8.21          3.62         2.03 o
   0 -13   5          7.07          8.12         1.82 o
   1 -13   5          7.98          9.81         2.03 o
   2 -13   5          2.73          2.73         1.60 o
   3 -13   5          9.57          3.31         4.57 o
   4 -13   5        115.53         88.64        23.32 o
  -2 -12   5          0.06          1.94         2.01 o
  -1 -12   5         13.06         17.79         5.27 o
   0 -12   5          0.12          2.12         2.01 o
   1 -12   5         74.16         78.14         6.04 o
   2 -12   5        332.20        386.87        25.73 o
   3 -12   5        214.98        257.52         8.76 o
   4 -12   5         15.26          9.06         3.49 o
   5 -12   5          4.90          6.02         1.85 o
   6 -12   5         14.46         14.88         3.25 o
  -4 -11   5         17.99         23.15         2.45 o
  -3 -11   5          2.59          4.53         2.45 o
  -2 -11   5        154.52        168.21        15.11 o
  -1 -11   5        411.91        490.11        14.57 o
   0 -11   5        441.12        517.24        25.18 o
   1 -11   5        287.73        352.50        16.81 o
   2 -11   5          1.08          0.54         1.90 o
   3 -11   5         66.24         63.72        14.95 o
   4 -11   5          5.92          4.55         1.86 o
   5 -11   5         53.14         38.20         4.96 o
   6 -11   5        403.88        395.18        13.64 o
   7 -11   5        326.47        325.60        11.00 o
  -5 -10   5          3.81          0.26         4.49 o
  -4 -10   5        193.01        172.23        38.28 o
  -3 -10   5        421.98        377.06        72.84 o
  -2 -10   5         84.38         93.54         7.36 o
  -1 -10   5          3.44          1.16         4.11 o
   0 -10   5         68.49         68.08         4.88 o
   1 -10   5          2.99          3.16         2.56 o
   2 -10   5        134.17        155.37        10.15 o
   3 -10   5        658.39        664.78        15.78 o
   4 -10   5       1152.53       1086.22        84.15 o
   5 -10   5        772.87        834.26        16.34 o
   6 -10   5         44.79         30.37         3.87 o
   7 -10   5         34.49         44.01         4.03 o
   8 -10   5        123.17        132.35         5.42 o
  -6  -9   5         82.22         81.98         4.03 o
  -5  -9   5        143.11        155.07        11.62 o
  -4  -9   5         17.75         25.07         2.40 o
  -3  -9   5         47.62         50.42         4.34 o
  -2  -9   5        118.04        130.21         4.96 o
  -1  -9   5         21.38         35.43         2.52 o
   0  -9   5        818.90        886.83        21.37 o
   1  -9   5        957.61       1037.83        22.17 o
   2  -9   5        593.69        561.96        16.87 o
   3  -9   5        121.97        107.02         4.96 o
   4  -9   5        146.34        122.53        16.19 o
   5  -9   5         18.68         16.14         5.97 o
   6  -9   5        105.44        106.78         5.42 o
   7  -9   5        242.49        236.02         7.59 o
   8  -9   5        789.93        757.97        17.82 o
   9  -9   5        585.08        557.13        13.64 o
  -7  -8   5          6.07         12.55         3.10 o
  -6  -8   5         30.55         22.78         2.94 o
  -5  -8   5         68.63         60.01         3.18 o
  -4  -8   5          4.61          3.64         1.86 o
  -3  -8   5         89.36         84.29        14.49 o
  -2  -8   5        254.65        250.73         6.86 o
  -1  -8   5        894.16        875.75        21.97 o
   0  -8   5        103.40        108.63         3.72 o
   1  -8   5          4.66          4.06         1.48 o
   2  -8   5        403.75        434.43        10.85 o
   3  -8   5         17.01         22.21         1.96 o
   4  -8   5       1521.73       1588.40        54.01 o
   5  -8   5       1320.10       1378.91        49.75 o
   6  -8   5       1122.60       1142.31        30.84 o
   7  -8   5        289.73        305.61        11.31 o
   8  -8   5          2.85          3.10         3.25 o
   9  -8   5         16.61         13.79         3.72 o
  -8  -7   5          0.07          2.79         2.32 o
  -7  -7   5          1.59          4.18         3.10 o
  -6  -7   5        162.36        146.91         5.11 o
  -5  -7   5        570.93        617.85        16.86 o
  -4  -7   5        288.70        321.10         9.04 o
  -3  -7   5          3.14          7.16         2.06 o
  -2  -7   5         20.19         27.61         2.71 o
  -1  -7   5         46.89         50.43         2.24 o
   0  -7   5         46.65         52.23         4.03 o
   1  -7   5         26.01         26.84         2.03 o
   2  -7   5       1560.80       1483.60        30.44 o
   3  -7   5       2585.82       2417.13        37.91 o
   4  -7   5        292.61        285.91        30.84 o
   5  -7   5          4.53          5.75         2.44 o
   6  -7   5        235.82        232.30        10.07 o
   7  -7   5         12.71         14.88         3.41 o
   8  -7   5        264.39        249.51         8.83 o
   9  -7   5        291.59        283.76        13.02 o
  -8  -6   5        166.56        130.64         5.58 o
  -7  -6   5        521.11        497.31        18.60 o
  -6  -6   5        369.42        329.78        11.47 o
  -5  -6   5        139.11        131.58         7.21 o
  -4  -6   5         94.08         78.21        15.50 o
  -3  -6   5        274.06        208.27        19.22 o
  -2  -6   5        872.30        821.89       134.52 o
  -1  -6   5       1702.33       1571.66        89.88 o
   0  -6   5        490.29        504.77        12.55 o
   1  -6   5        409.71        402.62        16.58 o
   2  -6   5          4.50          8.45         1.48 o
   3  -6   5          1.19          8.06         1.45 o
   4  -6   5        451.15        459.12        16.81 o
   5  -6   5        212.61        230.53         6.20 o
   6  -6   5        553.51        677.23        27.74 o
   7  -6   5       2013.78       2052.78        41.53 o
   8  -6   5        950.76        939.91        25.42 o
   9  -6   5         46.64         47.89         4.18 o
  10  -6   5         58.97         34.87         4.34 o
  -9  -5   5        248.99        262.06        11.93 o
  -8  -5   5         12.27         21.85         3.56 o
  -7  -5   5          0.08          7.13         3.41 o
  -6  -5   5          7.30          5.11         2.01 o
  -5  -5   5         32.13         40.08         5.97 o
  -4  -5   5        931.83        939.33        40.76 o
  -3  -5   5       4787.54       4789.14       135.68 o
  -2  -5   5       2574.33       2652.00        41.48 o
  -1  -5   5        348.56        381.75        42.15 o
   0  -5   5       1068.74       1057.18        26.89 o
   1  -5   5        676.96        706.90        31.23 o
   2  -5   5         86.74         81.51         4.34 o
   3  -5   5          8.91          9.77         1.48 o
   4  -5   5       2273.65       2405.02        68.11 o
   5  -5   5        627.18        681.89        18.08 o
   6  -5   5        130.43        122.27         4.96 o
   7  -5   5         33.42         37.19         3.87 o
   8  -5   5        587.04        592.62        20.92 o
   9  -5   5         31.87         26.35         3.87 o
  10  -5   5        205.78        180.85         6.20 o
 -10  -4   5          7.21         -0.15         2.79 o
  -9  -4   5         64.76         51.14         4.80 o
  -8  -4   5         11.65          3.10         3.25 o
  -7  -4   5        294.53        300.65        10.38 o
  -6  -4   5       2445.16       1734.92        42.31 o
  -5  -4   5       2610.49       2322.83        87.17 o
  -4  -4   5        936.75        755.17        63.93 o
  -3  -4   5        161.06        157.40         4.05 o
  -2  -4   5        680.21        578.78        58.73 o
  -1  -4   5        369.02        360.51        36.19 o
   0  -4   5       1874.05       1821.92        39.60 o
   1  -4   5       7499.53       7547.82       160.71 o
   2  -4   5      10813.70      11762.31       424.86 o
   3  -4   5       3471.53       3894.52       116.08 o
   4  -4   5       1377.33       1522.41       102.98 o
   5  -4   5        200.44        233.46         7.67 o
   6  -4   5          0.08          0.46         2.94 o
   7  -4   5         35.69         50.52         4.80 o
   8  -4   5        681.79        591.38        21.85 o
   9  -4   5        241.29        228.12         7.75 o
  10  -4   5        322.60        269.81        10.69 o
 -10  -3   5         24.59         29.60         3.72 o
  -9  -3   5        503.61        532.64        18.44 o
  -8  -3   5        314.88        339.70        11.31 o
  -7  -3   5        465.93        533.42        16.74 o
  -6  -3   5          2.73         15.19         2.63 o
  -5  -3   5        130.42        147.61        10.62 o
  -4  -3   5        151.37        150.15         3.97 o
  -3  -3   5        468.31        416.05        29.21 o
  -2  -3   5       6220.87       6159.47       134.67 o
  -1  -3   5      14265.08      13832.86       264.69 o
   0  -3   5       6867.91       6147.97       429.04 o
   1  -3   5        318.12        309.65        15.11 o
   2  -3   5       2243.48       2323.09        83.22 o
   3  -3   5        927.76        955.79        24.60 o
   4  -3   5       1238.45       1381.00        97.94 o
   5  -3   5       1513.35       1588.67        50.52 o
   6  -3   5       2424.06       2619.82        57.65 o
   7  -3   5        943.25        983.77        31.46 o
   8  -3   5         30.91         35.95         4.03 o
   9  -3   5         72.12         67.88         4.49 o
  10  -3   5         69.36         52.85         4.18 o
 -10  -2   5        109.23         86.78         5.11 o
  -9  -2   5          0.03          1.70         3.10 o
  -8  -2   5         41.14         39.98         3.72 o
  -7  -2   5        278.25        295.07        11.31 o
  -6  -2   5        386.60        392.08        15.19 o
  -5  -2   5       1864.14       1755.78        36.05 o
  -4  -2   5       3731.10       3444.58       163.65 o
  -3  -2   5       4975.49       4703.38       173.96 o
  -2  -2   5        280.58        325.27         8.71 o
  -1  -2   5          6.95         16.36         1.63 o
   0  -2   5       2092.68       2161.38        53.70 o
   1  -2   5        252.39        319.07        15.50 o
   2  -2   5       6526.00       7253.86       242.84 o
   3  -2   5       7102.87       7761.17       166.29 o
   4  -2   5       4411.53       4815.80       163.96 o
   5  -2   5       1929.44       1996.21        39.37 o
   6  -2   5        667.09        684.05        31.15 o
   7  -2   5        571.25        559.92        25.73 o
   8  -2   5          1.32          6.04         3.72 o
   9  -2   5        530.36        426.80        15.34 o
  10  -2   5        532.02        452.21        12.40 o
 -11  -1   5         16.85         23.40         2.94 o
 -10  -1   5         15.59         15.03         3.41 o
  -9  -1   5          5.31          5.58         3.25 o
  -8  -1   5        285.38        304.68        11.78 o
  -7  -1   5       1070.60       1119.84        37.66 o
  -6  -1   5        463.25        553.72        18.60 o
  -5  -1   5        381.02        415.57        42.77 o
  -4  -1   5       1256.64       1290.47        28.59 o
  -3  -1   5       1461.20       1327.62        24.65 o
  -2  -1   5        562.47        553.72        20.46 o
  -1  -1   5       2736.33       2637.36        51.61 o
   0  -1   5       5143.40       4394.03       138.31 o
   1  -1   5       6822.71       6842.26       155.75 o
   2  -1   5       1445.85       1478.75        43.01 o
   3  -1   5         76.92         58.66         2.08 o
   4  -1   5         47.79         56.36         2.40 o
   5  -1   5         24.64         31.15         4.88 o
   6  -1   5       1601.21       1682.23        45.56 o
   7  -1   5       1492.61       1582.74        40.60 o
   8  -1   5       2376.48       2408.28        40.60 o
   9  -1   5        312.78        321.26        13.17 o
  10  -1   5         14.17          9.61         3.10 o
 -11   0   5        179.70        156.21         5.89 o
 -10   0   5        245.08        239.90         7.13 o
  -9   0   5        647.67        600.06        23.87 o
  -8   0   5        142.08        148.93         5.27 o
  -7   0   5         84.83         98.56         4.34 o
  -6   0   5         64.67         85.39         3.72 o
  -5   0   5        564.57        493.73        48.89 o
  -4   0   5        804.51        825.74        21.31 o
  -3   0   5       1941.59       1836.29        27.78 o
  -2   0   5       7710.13       7457.64       360.08 o
  -1   0   5       3875.16       3425.81       197.59 o
   0   0   5        364.97        435.98        13.25 o
   1   0   5         14.38         19.12         1.31 o
   2   0   5        332.20        409.47        15.26 o
   3   0   5       1316.56       1299.27        48.51 o
   4   0   5       6268.40       6470.00       101.04 o
   5   0   5       2580.91       2668.85       192.79 o
   6   0   5        491.28        457.64        16.89 o
   7   0   5        486.17        486.31        15.81 o
   8   0   5         17.68          5.27         3.56 o
   9   0   5         29.48         22.47         4.03 o
 -11   1   5        212.27        220.99         6.97 o
 -10   1   5          8.47         13.33         3.41 o
  -9   1   5        113.25        146.91         5.89 o
  -8   1   5         49.78         64.31         4.18 o
  -7   1   5         41.18         48.35         3.72 o
  -6   1   5       1155.33       1239.32        43.70 o
  -5   1   5       4261.13       4374.21       177.99 o
  -4   1   5        431.23        460.48        15.03 o
  -3   1   5       1027.92       1020.07        51.22 o
  -2   1   5       1530.39       1531.08        34.40 o
  -1   1   5       3857.46       3569.83        35.94 o
   0   1   5         12.67         16.55         1.10 o
   1   1   5        895.49        860.50        42.08 o
   2   1   5       6038.41       6388.83       358.61 o
   3   1   5       3144.25       3317.51       173.11 o
   4   1   5         22.75         41.81         2.19 o
   5   1   5         33.82         40.32         4.42 o
   6   1   5          4.57          4.96         2.63 o
   7   1   5        111.83        126.46         5.89 o
   8   1   5        465.58        510.79        19.37 o
   9   1   5        329.83        325.91        12.71 o
 -11   2   5         74.75         57.81         4.80 o
 -10   2   5         56.36         56.41         4.80 o
  -9   2   5        971.09        921.94        27.12 o
  -8   2   5       2804.49       2804.55        53.93 o
  -7   2   5       3721.92       3937.25        70.51 o
  -6   2   5        429.33        467.09        17.98 o
  -5   2   5       1042.64       1148.12        27.44 o
  -4   2   5       1025.70       1215.42        25.57 o
  -3   2   5          5.61         21.62         2.56 o
  -2   2   5       4131.90       3914.55       123.90 o
  -1   2   5       3201.53       2963.31       157.92 o
   0   2   5       1312.00       1303.04        32.54 o
   1   2   5       1653.01       1657.48        66.87 o
   2   2   5        329.38        290.27         8.14 o
   3   2   5       2446.13       2375.25        43.50 o
   4   2   5        133.54        139.55         3.87 o
   5   2   5        273.13        263.99        14.95 o
   6   2   5       1854.97       1744.07        41.07 o
   7   2   5        785.51        786.49        26.81 o
   8   2   5         39.90         30.37         4.03 o
   9   2   5         29.82         19.84         3.87 o
 -11   3   5       1019.05       1048.55        19.99 o
 -10   3   5        489.48        544.58        19.06 o
  -9   3   5        175.36        192.32         7.75 o
  -8   3   5          2.14          2.48         2.94 o
  -7   3   5        463.80        441.83        16.27 o
  -6   3   5          0.25          5.89         2.32 o
  -5   3   5        385.29        378.90        10.13 o
  -4   3   5       6417.80       6683.50       192.32 o
  -3   3   5      14299.74      13831.94       326.68 o
  -2   3   5         12.86         17.83         1.31 o
  -1   3   5       1819.51       2059.23       108.64 o
   0   3   5        420.48        447.63        65.55 o
   1   3   5         27.89         36.84         4.73 o
   2   3   5        379.28        375.18        10.76 o
   3   3   5       2267.59       2327.50        98.87 o
   4   3   5       2288.86       2435.17        41.77 o
   5   3   5       1465.60       1519.00        82.06 o
   6   3   5         25.83         24.80         3.41 o
   7   3   5        497.52        513.12        20.30 o
   8   3   5         21.24         17.98         3.72 o
 -11   4   5          0.06          1.08         3.41 o
 -10   4   5          1.27          5.27         3.41 o
  -9   4   5          0.78         -1.70         2.94 o
  -8   4   5        710.02        708.07        28.83 o
  -7   4   5       3078.79       3116.20        60.28 o
  -6   4   5       2170.08       2276.56        55.17 o
  -5   4   5       3048.95       2989.72        96.24 o
  -4   4   5        136.80        139.74         4.15 o
  -3   4   5       1023.71        904.67        22.84 o
  -2   4   5          1.37          1.91         1.15 o
  -1   4   5        283.22        260.03         8.14 o
   0   4   5       5130.76       5585.19        62.30 o
   1   4   5       3774.54       3783.20        54.34 o
   2   4   5       1204.26       1218.50        37.27 o
   3   4   5         55.03         57.58         2.85 o
   4   4   5        776.99        746.95        23.19 o
   5   4   5        255.88        238.74         6.35 o
   6   4   5          1.84          2.63         3.41 o
   7   4   5        269.52        272.91         9.30 o
   8   4   5        468.29        489.25        13.95 o
 -11   5   5         30.87         36.88         4.18 o
 -10   5   5        253.05        262.83         8.68 o
  -9   5   5        955.62       1007.33        27.74 o
  -8   5   5        889.94        942.24        30.84 o
  -7   5   5          1.81         16.27         3.10 o
  -6   5   5         48.31         63.07         3.72 o
  -5   5   5         58.97         61.79         4.49 o
  -4   5   5        444.97        436.68        15.11 o
  -3   5   5       2987.44       2909.94        51.22 o
  -2   5   5       6224.93       5904.29       238.12 o
  -1   5   5       5073.61       5027.12       463.45 o
   0   5   5        229.11        258.66        20.61 o
   1   5   5        225.05        243.58        12.17 o
   2   5   5        541.51        581.39        38.20 o
   3   5   5         52.03         49.42         2.90 o
   4   5   5        912.45        930.70        40.68 o
   5   5   5        683.65        717.84        43.16 o
   6   5   5        233.30        220.53         8.83 o
   7   5   5         22.55         19.53         3.56 o
 -11   6   5        474.33        459.19        13.33 o
 -10   6   5         41.74         42.15         4.34 o
  -9   6   5        123.00        133.43         5.89 o
  -8   6   5          7.50          6.66         2.94 o
  -7   6   5          2.38          3.41         2.63 o
  -6   6   5        509.25        556.82        26.35 o
  -5   6   5       2332.58       2491.77        48.35 o
  -4   6   5       2011.24       2020.75        35.06 o
  -3   6   5        728.26        746.85        20.37 o
  -2   6   5          5.87          8.25         2.25 o
  -1   6   5        598.23        614.19        16.16 o
   0   6   5         21.42         25.94         4.57 o
   1   6   5        928.03        931.87        35.80 o
   2   6   5       1632.80       1476.60        34.71 o
   3   6   5       1325.66       1403.83        28.44 o
   4   6   5        392.19        357.24        13.64 o
   5   6   5          4.50          7.38         4.73 o
   6   6   5         77.80         71.96         8.60 o
 -11   7   5        191.54        209.37         6.35 o
 -10   7   5          6.00          8.21         3.25 o
  -9   7   5        124.13        125.06         5.42 o
  -8   7   5        443.36        457.79        18.91 o
  -7   7   5       1342.22       1344.08        35.95 o
  -6   7   5        387.28        416.57        14.72 o
  -5   7   5         19.20         12.27         1.63 o
  -4   7   5         31.41         49.27         3.33 o
  -3   7   5        203.28        224.90        21.70 o
  -2   7   5       1023.60        949.84       107.24 o
  -1   7   5       1774.06       1717.36       167.45 o
   0   7   5        871.85        855.53        75.39 o
   1   7   5       1215.16       1167.43       173.03 o
   2   7   5        201.65        192.22         5.60 o
   3   7   5          0.64         -1.66         2.01 o
   4   7   5         21.26         23.54         4.26 o
   5   7   5          6.31          6.69         2.25 o
   6   7   5        246.46        241.51        17.12 o
 -10   8   5        505.87        539.77        15.03 o
  -9   8   5        461.58        486.31        17.36 o
  -8   8   5          6.96          8.21         3.41 o
  -7   8   5        500.21        523.81        22.32 o
  -6   8   5        199.64        225.18         8.21 o
  -5   8   5        118.14         92.04         3.87 o
  -4   8   5        641.37        624.28        20.33 o
  -3   8   5       1025.37        868.96        82.29 o
  -2   8   5        442.80        406.52        31.38 o
  -1   8   5        289.21        272.31         7.90 o
   0   8   5          1.31          2.58         2.18 o
   1   8   5        150.06        133.97         7.83 o
   2   8   5         59.56         61.30         9.07 o
   3   8   5        271.60        269.44         6.78 o
   4   8   5        370.64        357.76        12.32 o
   5   8   5        157.40        141.59        19.76 o
 -10   9   5          0.44         -0.31         2.94 o
  -9   9   5        175.34        181.78         6.51 o
  -8   9   5         10.17         13.02         3.72 o
  -7   9   5        606.78        622.84        22.01 o
  -6   9   5       1022.85       1172.53        27.59 o
  -5   9   5        751.35        739.39        77.64 o
  -4   9   5        186.29        159.59        24.41 o
  -3   9   5        324.59        276.63        58.50 o
  -2   9   5        479.48        403.52        49.51 o
  -1   9   5          0.39          3.66         2.38 o
   0   9   5        297.76        271.92        13.41 o
   1   9   5        971.05       1075.59        36.34 o
   2   9   5        395.78        413.81        12.93 o
   3   9   5         26.90         29.03         7.05 o
   4   9   5          3.38          1.12         4.57 o
  -9  10   5        468.61        488.63        14.10 o
  -8  10   5        284.39        290.88         9.61 o
  -7  10   5        100.15         88.02         5.27 o
  -6  10   5         28.63         23.25         4.03 o
  -5  10   5        281.08        219.61        26.58 o
  -4  10   5         66.87         44.24         5.50 o
  -3  10   5        115.38         78.75         9.07 o
  -2  10   5        741.47        633.99        16.05 o
  -1  10   5        858.04        785.72        31.23 o
   0  10   5         80.47         73.21         3.38 o
   1  10   5         95.69         93.44         3.67 o
   2  10   5        113.17        116.56         3.83 o
   3  10   5         28.35         28.41        10.00 o
  -8  11   5         16.82          8.99         3.10 o
  -7  11   5         24.67         13.48         3.72 o
  -6  11   5         59.70         53.31         4.49 o
  -5  11   5        515.35        460.20        66.48 o
  -4  11   5        497.22        425.69        65.48 o
  -3  11   5        119.02        103.82        17.20 o
  -2  11   5          0.24          0.35         2.87 o
  -1  11   5         31.22         26.37        10.69 o
   0  11   5         10.75         10.55         2.13 o
   1  11   5          0.94         -2.38         2.38 o
   2  11   5        116.13        118.69         6.12 o
  -6  12   5        162.29        121.34         5.42 o
  -5  12   5         23.45         23.12         9.14 o
  -4  12   5         23.19         14.53         2.64 o
  -3  12   5         34.82         21.76         3.02 o
  -2  12   5          1.89         -2.18         2.18 o
  -1  12   5         78.48         88.47         9.38 o
   0  12   5        108.11        106.36         3.39 o
   1 -13   6         52.51         61.35         2.51 o
   2 -13   6         22.43         20.00         2.09 o
   3 -13   6          0.28         -1.37         1.59 o
  -2 -12   6        178.20        226.02         6.93 o
  -1 -12   6         26.74         37.14        10.31 o
   0 -12   6         19.00         12.65         6.90 o
   1 -12   6         47.16         58.02         2.79 o
   2 -12   6          3.53          3.99         1.90 o
   3 -12   6         34.11         35.12         2.94 o
   4 -12   6        168.15        180.13         8.06 o
   5 -12   6        182.88        183.90         9.61 o
   6 -12   6         69.96         74.70         4.03 o
  -4 -11   6         82.63         94.79         3.45 o
  -3 -11   6         32.18         31.05         2.90 o
  -2 -11   6         32.95         27.57         6.43 o
  -1 -11   6         27.49         35.84         2.93 o
   0 -11   6         67.17         73.37         4.18 o
   1 -11   6        491.43        550.68        12.76 o
   2 -11   6        659.59        761.87        14.55 o
   3 -11   6        127.38        120.73        14.18 o
   4 -11   6          3.58          1.48         1.74 o
   5 -11   6         21.29         15.98         2.29 o
   6 -11   6         52.40         48.04         4.03 o
   7 -11   6          2.99          5.11         2.79 o
  -5 -10   6          0.19          1.46         3.80 o
  -4 -10   6          2.76          3.58         3.02 o
  -3 -10   6          4.02          1.35         2.34 o
  -2 -10   6        135.61        150.92         3.83 o
  -1 -10   6        449.80        471.40        13.31 o
   0 -10   6        539.04        606.47        22.63 o
   1 -10   6        116.72        131.81        10.54 o
   2 -10   6         65.26         69.04         4.03 o
   3 -10   6         74.32         82.64         3.17 o
   4 -10   6         28.68         15.01         5.73 o
   5 -10   6        299.73        299.53         6.67 o
   6 -10   6        600.28        639.73        17.67 o
   7 -10   6        170.88        178.06         5.73 o
   8 -10   6         55.23         44.79         4.03 o
  -6  -9   6          0.21          4.03         2.17 o
  -5  -9   6         88.79         96.73         3.50 o
  -4  -9   6        272.92        291.91         9.69 o
  -3  -9   6        175.44        198.51        13.48 o
  -2  -9   6         83.03         98.57        10.31 o
  -1  -9   6          0.04          3.55         2.09 o
   0  -9   6          2.92          2.53         2.17 o
   1  -9   6        111.63        121.05         3.22 o
   2  -9   6        199.70        211.39         5.80 o
   3  -9   6       1048.42        955.27        75.55 o
   4  -9   6       1597.80       1449.45        61.14 o
   5  -9   6        502.68        460.73        11.08 o
   6  -9   6          8.56          6.97         2.94 o
   7  -9   6         49.44         52.69         4.18 o
   8  -9   6         26.17         17.20         3.41 o
  -7  -8   6         94.75        102.90         4.80 o
  -6  -8   6        173.94        151.41         5.27 o
  -5  -8   6         33.52         32.13         2.90 o
  -4  -8   6         81.84         62.44        20.30 o
  -3  -8   6         17.51         21.90         5.50 o
  -2  -8   6          2.88          7.87         1.74 o
  -1  -8   6         52.73         56.41         2.57 o
   0  -8   6       1018.33        999.69        73.92 o
   1  -8   6        985.57       1079.18        23.28 o
   2  -8   6        566.27        617.53        28.36 o
   3  -8   6         57.70         51.79         5.35 o
   4  -8   6         58.53         59.39         2.89 o
   5  -8   6          0.61          0.86         1.85 o
   6  -8   6        174.38        181.16         6.20 o
   7  -8   6        680.46        714.74        20.61 o
   8  -8   6       1114.13       1091.32        21.54 o
   9  -8   6        290.77        279.73        10.54 o
  -8  -7   6         55.61         61.83         4.03 o
  -7  -7   6          1.88          6.97         3.25 o
  -6  -7   6         40.52         35.80         3.41 o
  -5  -7   6         44.49         41.61         2.57 o
  -4  -7   6          3.40          5.56         4.42 o
  -3  -7   6        148.87        168.49         5.45 o
  -2  -7   6       1372.67       1379.04        28.22 o
  -1  -7   6        965.74       1034.64        25.37 o
   0  -7   6          7.81         11.22         1.59 o
   1  -7   6        146.12        157.85         5.04 o
   2  -7   6        185.31        213.32         5.31 o
   3  -7   6        270.19        255.23        14.64 o
   4  -7   6       1113.63       1076.85        56.57 o
   5  -7   6        454.67        498.68        41.22 o
   6  -7   6       1372.39       1467.44        35.49 o
   7  -7   6        315.59        309.95        10.54 o
   8  -7   6         58.82         36.42         4.18 o
   9  -7   6          0.38         -2.63         2.79 o
  -8  -6   6         17.42         12.09         3.10 o
  -7  -6   6         37.58         29.60         4.03 o
  -6  -6   6        248.78        196.51         6.66 o
  -5  -6   6        454.75        446.75        10.51 o
  -4  -6   6        518.23        448.34        51.45 o
  -3  -6   6         71.35         83.95         5.27 o
  -2  -6   6        491.66        441.21        63.93 o
  -1  -6   6       1318.31       1189.60        33.63 o
   0  -6   6        512.98        489.25        12.75 o
   1  -6   6        652.10        654.76        44.71 o
   2  -6   6       2986.50       3075.03       116.15 o
   3  -6   6       1356.93       1425.56        59.51 o
   4  -6   6        139.82        156.78         4.88 o
   5  -6   6        105.36        101.58         3.06 o
   6  -6   6          3.59          3.87         2.94 o
   7  -6   6         14.44         19.53         3.41 o
   8  -6   6        321.17        292.43        10.07 o
   9  -6   6        404.11        402.00        13.33 o
  -9  -5   6         57.64         63.38         4.49 o
  -8  -5   6        557.17        572.32        18.13 o
  -7  -5   6       1054.37       1178.73        30.06 o
  -6  -5   6        140.39        136.38         5.42 o
  -5  -5   6        150.50        173.08         4.85 o
  -4  -5   6        178.75        189.25        11.47 o
  -3  -5   6         19.94         22.77         1.92 o
  -2  -5   6       1678.36       1706.04        92.13 o
  -1  -5   6        987.53        946.21        31.85 o
   0  -5   6       2099.71       1958.84       128.01 o
   1  -5   6       2049.60       1932.29        34.32 o
   2  -5   6         92.73        104.66         3.17 o
   3  -5   6       2491.01       2423.99        40.79 o
   4  -5   6       1128.60       1108.03        28.18 o
   5  -5   6        269.24        283.97         7.92 o
   6  -5   6       1837.53       1812.88        44.17 o
   7  -5   6        978.86        984.54        28.98 o
   8  -5   6        206.65        214.33         8.68 o
   9  -5   6         52.79         42.15         5.42 o
  -9  -4   6        239.83        216.65         6.97 o
  -8  -4   6         84.31         69.74         4.65 o
  -7  -4   6         64.58         70.98         4.49 o
  -6  -4   6         61.04         47.27         3.25 o
  -5  -4   6        536.13        496.85        26.27 o
  -4  -4   6       2508.64       2264.06       198.83 o
  -3  -4   6       2606.27       2292.38       243.85 o
  -2  -4   6        599.71        555.86        20.69 o
  -1  -4   6        412.54        392.96        43.08 o
   0  -4   6        698.39        644.75        19.61 o
   1  -4   6        132.74        127.45         3.78 o
   2  -4   6        118.08        135.20         4.22 o
   3  -4   6       1160.17       1376.29        31.45 o
   4  -4   6       5063.12       5575.83       192.94 o
   5  -4   6        796.30        887.98        24.60 o
   6  -4   6         32.81         29.60         3.87 o
   7  -4   6        399.26        395.80        14.10 o
   8  -4   6        450.09        401.23        17.98 o
   9  -4   6         64.44         58.89         4.34 o
 -10  -3   6         10.47         13.64         3.25 o
  -9  -3   6         11.57         18.13         3.41 o
  -8  -3   6        158.53        166.29         6.04 o
  -7  -3   6        380.27        388.98        13.17 o
  -5  -3   6       2623.00       2521.46        86.86 o
  -4  -3   6        960.87        923.97        27.03 o
  -3  -3   6         84.02         90.24         2.24 o
  -2  -3   6        597.04        556.12        18.30 o
  -1  -3   6         75.26         76.17         2.03 o
   0  -3   6       4845.93       4329.36       221.15 o
   1  -3   6       3100.32       2980.32        38.35 o
   2  -3   6        543.27        516.66        23.40 o
   3  -3   6         30.57         31.28         1.97 o
   4  -3   6        212.66        221.43         7.39 o
   5  -3   6        207.62        231.73         8.06 o
   6  -3   6        259.22        246.25         8.83 o
   7  -3   6        292.40        303.28        11.31 o
   8  -3   6       1835.53       1784.21        33.63 o
   9  -3   6        275.27        265.00         8.21 o
 -10  -2   6        214.48        187.36         6.20 o
  -9  -2   6        444.58        427.57        17.36 o
  -8  -2   6        145.19        143.97         5.27 o
  -7  -2   6        148.01        174.65         6.04 o
  -6  -2   6          5.65          4.03         2.48 o
  -5  -2   6         22.06         19.66         1.86 o
  -4  -2   6         66.07         68.67         2.38 o
  -3  -2   6       1063.23       1110.55        44.09 o
  -2  -2   6      11634.10      10445.17       659.41 o
  -1  -2   6      14433.86      12784.78       915.74 o
   0  -2   6       2055.43       2017.57        30.35 o
   1  -2   6          5.21          6.35         1.04 o
   2  -2   6       1100.18       1108.61        40.60 o
   3  -2   6        369.06        372.28        19.76 o
   4  -2   6       2262.13       2408.77        65.09 o
   5  -2   6        818.22        914.92        33.86 o
   6  -2   6       1288.77       1268.92        37.81 o
   7  -2   6        493.38        484.14        16.89 o
   8  -2   6         26.82         16.12         3.87 o
   9  -2   6         18.89          8.52         3.25 o
 -11  -1   6        229.39        217.43         9.14 o
 -10  -1   6         73.49         86.63         4.96 o
  -9  -1   6         15.82         14.72         3.25 o
  -8  -1   6        197.90        215.10         8.52 o
  -7  -1   6         36.92         46.34         3.72 o
  -6  -1   6        765.88        895.44        34.71 o
  -5  -1   6       2648.02       2761.59        56.80 o
  -4  -1   6       2724.45       2683.68        92.75 o
  -3  -1   6       1435.42       1332.83        35.33 o
  -2  -1   6         32.97         35.64         4.42 o
  -1  -1   6        388.60        409.61        13.86 o
   0  -1   6          8.08          4.10         1.32 o
   1  -1   6         16.65         19.92         1.26 o
   2  -1   6      12577.84      12680.88       422.30 o
   3  -1   6       7757.93       8053.95       132.42 o
   4  -1   6       2635.13       2756.93       227.35 o
   5  -1   6         40.14         47.82         2.41 o
   6  -1   6        505.82        525.98        25.73 o
   7  -1   6         16.85         21.23         4.18 o
   8  -1   6         25.91         25.73         3.87 o
   9  -1   6        109.24        105.38         4.96 o
 -11   0   6         93.76         81.67         4.65 o
 -10   0   6         14.81         19.22         3.41 o
  -9   0   6         16.38         17.51         3.56 o
  -8   0   6        777.91        830.97        28.21 o
  -7   0   6       2240.37       2311.12        51.30 o
  -6   0   6        650.82        603.78        21.23 o
  -5   0   6          2.00         11.48         1.42 o
  -4   0   6         27.98         16.07         2.63 o
  -3   0   6        156.71        156.25         4.96 o
  -2   0   6       1407.15       1285.65        80.28 o
  -1   0   6       3921.47       3667.49       161.56 o
   0   0   6       2624.39       2409.63        56.02 o
   1   0   6       7267.72       7325.33       124.75 o
   2   0   6       1046.22       1207.03        61.60 o
   3   0   6        175.43        177.96         5.71 o
   4   0   6        158.34        144.96         9.69 o
   5   0   6          3.87          4.08         4.34 o
   6   0   6       1317.37       1249.08        36.57 o
   7   0   6       1964.21       1869.75        39.36 o
   8   0   6       1056.72        945.03        23.09 o
   9   0   6         21.27         11.00         3.25 o
 -11   1   6        283.11        297.24        11.16 o
 -10   1   6        310.16        301.27        13.48 o
  -9   1   6       1087.66       1086.98        28.52 o
  -8   1   6          0.97         18.60         3.41 o
  -7   1   6        528.97        513.74        18.44 o
  -6   1   6       1057.10       1125.11        40.29 o
  -5   1   6        428.79        391.99        22.55 o
  -4   1   6       2405.51       2252.78        35.61 o
  -3   1   6       3055.04       2730.44       112.20 o
  -2   1   6       2122.30       2045.18        64.16 o
  -1   1   6       1990.14       2057.52        60.75 o
   0   1   6        774.23        688.19        61.91 o
   1   1   6        572.99        644.16        89.26 o
   2   1   6        649.48        646.38        50.60 o
   3   1   6        619.80        637.57        61.29 o
   4   1   6       2484.93       2539.41       125.68 o
   5   1   6       2103.26       2177.17        81.90 o
   6   1   6        812.84        785.87        29.60 o
   7   1   6         47.98         64.62         4.34 o
   8   1   6         76.85         71.44         4.80 o
   9   1   6          1.48          2.48         2.94 o
 -11   2   6         62.93         52.07         4.80 o
 -10   2   6          0.98         -2.79         2.79 o
  -9   2   6         91.21        101.51         5.11 o
  -8   2   6        100.11        106.93         4.80 o
  -7   2   6        179.57        178.68         6.20 o
  -6   2   6       1730.75       1725.16        49.13 o
  -5   2   6       3719.56       3961.94        50.84 o
  -4   2   6        686.31        811.70        33.24 o
  -3   2   6        117.62        149.37         4.01 o
  -2   2   6       5747.49       5433.83        49.91 o
  -1   2   6       1470.77       1326.10        39.83 o
   0   2   6       3619.04       3934.07       112.28 o
   1   2   6       7060.65       7198.89        87.17 o
   2   2   6       6696.64       6860.06       106.39 o
   3   2   6        430.42        458.06        22.08 o
   4   2   6         74.01         74.72        23.01 o
   5   2   6        180.16        157.27         9.30 o
   6   2   6         14.91         15.50         3.56 o
   7   2   6         83.57         92.67         4.96 o
   8   2   6        455.53        413.78        15.19 o
 -11   3   6         21.39         35.80         4.03 o
 -10   3   6        156.17        147.38         6.20 o
  -9   3   6        933.23        970.75        28.52 o
  -8   3   6        857.65        896.21        30.37 o
  -7   3   6       1203.56       1223.20        37.97 o
  -6   3   6          1.54         11.47         2.32 o
  -5   3   6        537.00        576.73        26.04 o
  -4   3   6        108.56        126.94         4.65 o
  -3   3   6        394.77        393.67        12.09 o
  -2   3   6       2443.27       2451.49        36.33 o
  -1   3   6       3764.28       3952.88        99.34 o
   0   3   6       1892.20       1764.92       165.90 o
   1   3   6          0.88          8.25         4.65 o
   2   3   6       3540.90       3666.62        55.06 o
   3   3   6       1117.13       1168.28        33.86 o
   4   3   6        457.38        484.57        41.69 o
   5   3   6        993.72       1024.46        79.89 o
   6   3   6       1631.59       1597.62        37.35 o
   7   3   6        289.08        289.64        15.03 o
   8   3   6         68.54         75.94         4.80 o
 -11   4   6        750.21        736.12        16.58 o
 -10   4   6        483.08        467.40        17.20 o
  -9   4   6        347.19        372.71        12.24 o
  -8   4   6         45.09         57.34         4.03 o
  -7   4   6        822.52        922.87        32.70 o
  -6   4   6       1114.02       1109.30        38.28 o
  -5   4   6       2253.01       2380.98        50.21 o
  -4   4   6       3929.88       3698.06       108.02 o
  -3   4   6       1882.63       1605.80        31.64 o
  -2   4   6          7.80          4.09         1.30 o
  -1   4   6        108.35        145.20         9.30 o
   0   4   6         88.33         86.51         2.84 o
   1   4   6       1236.23       1304.94        34.23 o
   2   4   6        535.19        551.73        14.18 o
   3   4   6       2963.60       3074.99        45.37 o
   4   4   6        817.86        728.50        27.51 o
   5   4   6         55.10         58.41         3.17 o
   6   4   6        352.51        321.10        10.85 o
   7   4   6        107.87        102.28         5.89 o
 -11   5   6         25.94         29.13         3.87 o
 -10   5   6          0.21          3.56         3.10 o
  -9   5   6          4.06          5.73         3.10 o
  -8   5   6        758.04        800.44        27.59 o
  -7   5   6       3447.14       3592.28        60.13 o
  -6   5   6       1254.70       1321.77        39.67 o
  -5   5   6       1284.45       1269.69        27.34 o
  -4   5   6        421.11        389.51        11.47 o
  -3   5   6        668.57        664.79        22.50 o
  -2   5   6         11.23          6.96         1.75 o
  -1   5   6        154.21        145.09        17.43 o
   0   5   6       2375.86       2333.94       278.87 o
   1   5   6       1855.19       1876.36       178.99 o
   2   5   6        473.17        518.69        22.08 o
   3   5   6         63.21         58.04         3.07 o
   4   5   6        200.63        225.68        12.17 o
   5   5   6        133.30        125.41         4.34 o
   6   5   6        106.58         99.03         5.27 o
   7   5   6        314.34        362.02        12.24 o
 -11   6   6        196.63        196.82         6.35 o
 -10   6   6        502.13        468.79        15.34 o
  -9   6   6        414.29        422.46        17.67 o
  -8   6   6        112.05        130.80         5.42 o
  -7   6   6        220.89        231.37         7.90 o
  -6   6   6         70.65         56.88         3.56 o
  -5   6   6        333.65        368.37        11.93 o
  -4   6   6        497.78        505.71        14.10 o
  -3   6   6       3965.02       3927.45       119.56 o
  -2   6   6       5210.15       5391.54        62.30 o
  -1   6   6       1251.07       1368.04        32.66 o
   0   6   6         84.42        104.42         9.38 o
   1   6   6         61.33         62.66         3.00 o
   2   6   6          0.96         -1.48         1.99 o
   3   6   6          4.18          2.53         2.18 o
   4   6   6        164.30        147.86        16.89 o
   5   6   6        277.57        253.36        30.99 o
   6   6   6        270.61        236.37        10.00 o
 -10   7   6          0.05          3.10         3.10 o
  -9   7   6        147.58        146.60         5.73 o
  -8   7   6          6.75         10.38         3.25 o
  -7   7   6         17.56         11.47         3.25 o
  -6   7   6        853.42        897.14        29.13 o
  -5   7   6       1438.42       1362.39        25.03 o
  -4   7   6        570.55        607.81        27.59 o
  -3   7   6        320.63        329.99        31.61 o
  -2   7   6          7.69         12.48         2.03 o
  -1   7   6          0.78         -1.63         1.63 o
   0   7   6         76.10         78.56         3.34 o
   1   7   6        893.69        877.31        39.60 o
   2   7   6       1559.01       1687.11        87.95 o
   3   7   6        446.66        481.22        38.43 o
   4   7   6          1.44          4.31         4.80 o
   5   7   6          4.87          3.24         2.03 o
   6   7   6          4.68          2.41         2.09 o
 -10   8   6          0.83          1.08         3.25 o
  -9   8   6        367.69        361.24        14.41 o
  -8   8   6       1028.66       1022.98        24.80 o
  -7   8   6       1259.52       1331.53        29.75 o
  -6   8   6          8.45          8.21         2.94 o
  -5   8   6        187.21        203.15         5.86 o
  -4   8   6         55.15         60.77         2.95 o
  -3   8   6          6.29          6.62         2.13 o
  -2   8   6        704.86        684.14        19.99 o
  -1   8   6        506.52        518.36        14.39 o
   0   8   6        874.89        919.11        22.61 o
   1   8   6        291.97        277.88        10.62 o
   2   8   6         51.89         44.19         4.65 o
   3   8   6         84.79         93.43         4.96 o
   4   8   6          3.45          0.44         3.02 o
   5   8   6        137.13        130.71         5.42 o
  -9   9   6         91.49         95.00         5.27 o
  -8   9   6        129.86        136.07         5.58 o
  -7   9   6        320.92        331.64        10.23 o
  -6   9   6          2.27          3.87         2.63 o
  -5   9   6         62.67         57.90         3.06 o
  -4   9   6       1013.66        985.56       142.89 o
  -3   9   6       2004.40       1840.04       210.07 o
  -2   9   6        133.99         99.01        10.23 o
  -1   9   6          1.33          6.85         3.10 o
   0   9   6         98.81         93.67         6.28 o
   1   9   6          6.99          5.02         2.57 o
   2   9   6        123.99        135.54        13.25 o
   3   9   6        257.24        307.45        16.35 o
   4   9   6        387.89        392.94         9.20 o
  -9  10   6         21.26         21.70         3.41 o
  -8  10   6         71.10         79.04         4.65 o
  -7  10   6        235.67        242.69         7.44 o
  -6  10   6        503.30        439.81        16.58 o
  -5  10   6        322.91        287.10        14.03 o
  -4  10   6          8.04          9.72         2.38 o
  -3  10   6        207.87        177.41        12.01 o
  -2  10   6        148.73        129.79        10.46 o
  -1  10   6          1.69          2.17         2.30 o
   0  10   6        498.50        553.87        13.58 o
   1  10   6        419.23        416.43        13.64 o
   2  10   6        157.74        149.15         4.22 o
  -7  11   6         30.33         31.30         3.56 o
  -6  11   6         14.89          7.59         3.41 o
  -5  11   6         45.27         42.14        13.10 o
  -4  11   6          2.03          2.94         2.79 o
  -3  11   6        128.66        110.65        21.46 o
  -2  11   6        364.52        345.39        44.63 o
  -1  11   6        241.61        223.17        22.55 o
   0  11   6         24.72         24.83         3.25 o
   1  11   6         28.57         27.55         7.13 o
  -5  12   6        269.28        220.88        30.99 o
  -4  12   6        149.47        129.01        31.23 o
  -3  12   6         33.48         33.76         2.87 o
  -2  12   6          1.44          1.04         1.92 o
  -2 -12   7         11.43          5.19         2.94 o
  -1 -12   7         71.25         74.78         8.14 o
   0 -12   7        108.47        120.53         3.39 o
   1 -12   7         74.05         87.27         5.19 o
   2 -12   7          1.00          2.46         1.81 o
   3 -12   7         65.81         66.61         3.56 o
   4 -12   7        117.82        133.77         4.03 o
   5 -12   7          0.02         -1.01         2.40 o
  -3 -11   7        193.52        227.64         8.37 o
  -2 -11   7        119.26        149.69        12.01 o
  -1 -11   7         11.16         18.11         3.02 o
   0 -11   7          5.30          4.44         1.85 o
   1 -11   7         23.60         18.20         3.10 o
   2 -11   7          0.02         -1.86         1.94 o
   3 -11   7        107.26         82.53         9.61 o
   4 -11   7        314.12        251.31        35.95 o
   5 -11   7        262.29        255.33         7.62 o
   6 -11   7         31.98         21.39         3.56 o
  -5 -10   7        139.21        155.11         4.00 o
  -4 -10   7        119.80        110.27        32.23 o
  -3 -10   7          2.02          0.95         2.13 o
  -2 -10   7         91.48         88.26         7.83 o
  -1 -10   7          4.82          3.85         3.64 o
   0 -10   7        344.52        364.23        32.78 o
   1 -10   7        398.00        474.17        13.33 o
   2 -10   7        435.64        466.18        42.39 o
   3 -10   7         48.30         47.78         2.56 o
   4 -10   7          5.30          3.23         2.01 o
   5 -10   7         24.10         20.59         4.88 o
   6 -10   7         61.64         63.54         4.03 o
   7 -10   7         12.29         12.86         3.25 o
  -6  -9   7          0.40          0.46         2.17 o
  -5  -9   7          0.06          1.63         2.19 o
  -4  -9   7          6.97          1.10         5.27 o
  -3  -9   7         83.19         87.28         3.18 o
  -2  -9   7        525.27        583.89        15.39 o
  -1  -9   7       1003.24       1166.62        36.11 o
   0  -9   7        404.82        441.06        11.95 o
   1  -9   7         34.61         36.33         6.59 o
   2  -9   7        146.01        145.69         3.93 o
   3  -9   7          8.09         16.51         2.24 o
   4  -9   7        192.99        167.58        10.15 o
   5  -9   7        635.77        605.19        13.63 o
   6  -9   7        506.37        506.30        17.67 o
   7  -9   7         80.78         81.67         4.80 o
   8  -9   7         68.15         47.42         4.03 o
  -7  -8   7         16.15         12.24         3.10 o
  -6  -8   7         40.37         26.50         3.41 o
  -5  -8   7        198.92        187.06        12.63 o
  -4  -8   7        168.08        157.52        27.97 o
  -3  -8   7         83.77         73.15         4.11 o
  -2  -8   7         54.77         55.41         4.65 o
  -1  -8   7          0.03          2.48         1.85 o
   0  -8   7          0.58         -3.25         3.25 o
   1  -8   7         15.66         19.54         2.01 o
   2  -8   7        657.26        672.32        42.23 o
   3  -8   7       1578.61       1549.21        26.83 o
   4  -8   7       1289.10       1371.18        32.93 o
   5  -8   7         92.61         92.00         3.22 o
   6  -8   7        147.04        166.75         6.20 o
   7  -8   7         31.74         37.97         4.03 o
   8  -8   7          4.89          9.92         3.10 o
  -8  -7   7         45.46         50.52         3.56 o
  -7  -7   7        181.45        212.47         7.13 o
  -6  -7   7        118.25        111.58         4.65 o
  -5  -7   7         37.23         39.15         3.10 o
  -4  -7   7         57.20         66.41         4.03 o
  -3  -7   7        122.37        121.47         3.28 o
  -2  -7   7          0.20          4.26         3.10 o
  -1  -7   7        585.55        607.02        20.15 o
   0  -7   7       1526.78       1580.39        29.42 o
   1  -7   7        705.32        656.19        23.87 o
   2  -7   7        667.61        630.62        19.67 o
   3  -7   7        378.38        337.85         8.53 o
   4  -7   7         11.79         13.27         7.90 o
   5  -7   7         13.18          6.79         2.24 o
   6  -7   7        299.36        311.96        10.23 o
   7  -7   7       1374.85       1381.59        27.59 o
   8  -7   7       1005.69       1030.11        20.92 o
   9  -7   7         28.37         20.77         3.56 o
  -8  -6   7         18.56         15.50         3.41 o
  -7  -6   7          6.95         -1.24         2.94 o
  -6  -6   7        107.44         81.21         4.03 o
  -5  -6   7        253.78        220.11         6.66 o
  -4  -6   7         17.26         19.40         8.91 o
  -3  -6   7       1125.07       1047.21        94.15 o
  -2  -6   7       2046.43       1824.89       200.85 o
  -1  -6   7        240.51        222.31        11.93 o
   0  -6   7        290.57        294.65        12.24 o
   1  -6   7         98.07        111.02         6.97 o
   2  -6   7          7.37          8.29         1.64 o
   3  -6   7        354.04        390.87        11.39 o
   4  -6   7       1186.89       1223.74        31.23 o
   5  -6   7        795.00        867.32        20.95 o
   6  -6   7       1802.54       1915.47        39.98 o
   7  -6   7         17.78         20.77         3.72 o
   8  -6   7         58.22         47.42         4.18 o
   9  -6   7         15.20         11.31         3.41 o
  -9  -5   7         16.55         19.06         3.87 o
  -8  -5   7          9.78         12.86         3.25 o
  -7  -5   7         57.81         59.04         4.18 o
  -6  -5   7        660.60        568.60        20.77 o
  -5  -5   7        481.68        514.29        17.46 o
  -4  -5   7        538.96        548.99        13.20 o
  -3  -5   7        121.61        115.50         5.89 o
  -2  -5   7        964.96        954.74        29.91 o
  -1  -5   7       1149.47       1120.54        76.32 o
   0  -5   7          3.31          4.88         1.42 o
   1  -5   7       2012.37       1917.87        46.57 o
   2  -5   7       4988.66       5138.27        57.32 o
   3  -5   7        800.62        804.45        24.15 o
   4  -5   7        258.80        243.56         6.24 o
   5  -5   7          9.30          8.19         4.18 o
   6  -5   7         14.47         11.62         3.41 o
   7  -5   7         80.76         79.19         4.80 o
   8  -5   7        224.42        208.75         6.51 o
   9  -5   7        614.09        533.88        14.10 o
  -9  -4   7        188.17        191.24         6.20 o
  -8  -4   7        666.44        640.97        21.08 o
  -7  -4   7        639.91        641.12        24.80 o
  -6  -4   7         50.10         38.12         2.79 o
  -5  -4   7         19.02         24.61         2.07 o
  -4  -4   7        124.60        105.86         3.18 o
  -3  -4   7          3.45         11.70         2.25 o
  -2  -4   7        723.91        714.26        49.20 o
  -1  -4   7        905.56        781.15        44.63 o
   0  -4   7       2294.30       2161.83        37.35 o
   1  -4   7         23.48         26.52         1.64 o
   2  -4   7       1648.70       1692.13       112.90 o
   3  -4   7        853.15        887.92        42.31 o
   4  -4   7        123.82        148.20         3.72 o
   5  -4   7        950.93       1030.64        34.95 o
   6  -4   7       2974.72       3203.30        54.40 o
   7  -4   7        632.62        636.16        23.25 o
   8  -4   7        251.03        249.51         8.37 o
   9  -4   7          5.72          0.00         3.25 o
 -10  -3   7        173.51        177.75         5.73 o
  -9  -3   7         82.65        102.75         5.11 o
  -8  -3   7          1.33          5.58         2.79 o
  -7  -3   7         92.26         85.24         4.34 o
  -6  -3   7        273.28        222.85         9.92 o
  -5  -3   7       1084.44       1155.58        42.93 o
  -4  -3   7       3198.44       3190.24        46.06 o
  -3  -3   7       2631.27       2472.14        57.73 o
  -2  -3   7        487.25        440.04        11.43 o
  -1  -3   7          8.58         30.78         1.70 o
   0  -3   7       1015.05        940.60        23.78 o
   1  -3   7          7.01         23.99         1.48 o
   2  -3   7        241.26        287.31         8.49 o
   3  -3   7       1272.33       1309.70        31.12 o
   4  -3   7       4141.46       4043.68       136.30 o
   5  -3   7        297.57        325.94         9.06 o
   6  -3   7        241.10        248.58         8.52 o
   7  -3   7        628.50        624.08        23.25 o
   8  -3   7        138.03        146.91         5.73 o
   9  -3   7        358.23        331.80        11.93 o
 -10  -2   7          1.17         -0.31         3.10 o
  -9  -2   7          3.19         -2.32         5.11 o
  -8  -2   7        287.42        269.65         9.14 o
  -7  -2   7        839.90        847.70        30.06 o
  -6  -2   7       1810.26       1674.49        45.10 o
  -5  -2   7       1592.28       1415.93        30.85 o
  -4  -2   7         64.06         76.13         2.45 o
  -3  -2   7         35.38         42.68         2.87 o
  -2  -2   7         28.28         28.80         1.59 o
  -1  -2   7        598.71        528.76        28.98 o
   0  -2   7       5297.28       5169.63       169.23 o
   1  -2   7       3426.19       3753.86        46.22 o
   2  -2   7       1769.32       1816.56        73.77 o
   3  -2   7        105.96        103.64         3.12 o
   4  -2   7        859.76        844.41        64.62 o
   5  -2   7        388.73        405.62        25.73 o
   6  -2   7          0.94          2.94         3.10 o
   7  -2   7        698.16        661.12        23.56 o
   8  -2   7       1121.60       1031.81        23.56 o
   9  -2   7         89.08         58.73         4.49 o
 -10  -1   7        268.67        314.13        13.64 o
  -9  -1   7        408.42        449.11        17.98 o
  -8  -1   7        253.77        302.82        11.16 o
  -7  -1   7        554.65        564.26        26.97 o
  -6  -1   7          2.99          3.25         2.32 o
  -5  -1   7          4.00          8.16         1.83 o
  -4  -1   7        573.06        535.06        48.27 o
  -3  -1   7       1281.14       1197.00        61.83 o
  -2  -1   7      12089.21      11261.79       233.93 o
  -1  -1   7       2916.54       2667.79        36.43 o
   0  -1   7        132.74        141.32         4.12 o
   1  -1   7          2.99          4.78         1.21 o
   2  -1   7        899.12        988.14        70.51 o
   3  -1   7        621.69        559.60        14.35 o
   4  -1   7        769.71        855.80        25.52 o
   5  -1   7        191.33        217.23        19.45 o
   6  -1   7       1014.31       1135.18        33.94 o
   7  -1   7        213.88        223.94         7.44 o
   8  -1   7         80.55         77.64         4.65 o
   9  -1   7         65.09         59.97         4.18 o
 -11   0   7        180.94        166.60         5.73 o
 -10   0   7         23.10         22.16         3.72 o
  -9   0   7         49.34         46.96         4.34 o
  -8   0   7        539.12        508.62        22.78 o
  -7   0   7         33.22         56.41         4.03 o
  -6   0   7       1339.40       1317.43        41.84 o
  -5   0   7       1533.65       1511.93        31.89 o
  -4   0   7       2158.18       2000.60        35.17 o
  -3   0   7       2542.66       2504.91       143.04 o
  -2   0   7        166.58        149.45         4.26 o
  -1   0   7        418.67        468.54        35.33 o
   0   0   7         23.23         30.97         1.59 o
   1   0   7       1944.21       1895.85        34.63 o
   2   0   7       8487.40       8448.23        76.22 o
   3   0   7       2012.77       2068.81        39.88 o
   4   0   7       1476.30       1459.04        46.96 o
   5   0   7          9.51          8.00         3.02 o
   6   0   7         65.52         64.47         4.49 o
   7   0   7         75.73         70.51         4.80 o
   8   0   7         30.20         22.01         3.41 o
   9   0   7        123.79         90.66         4.80 o
 -11   1   7         90.64         93.29         4.80 o
 -10   1   7          5.17          7.75         2.94 o
  -9   1   7         35.93         40.91         3.72 o
  -8   1   7       1815.77       1886.02        40.76 o
  -7   1   7       1691.05       1854.25        44.63 o
  -6   1   7        147.47        169.70         5.73 o
  -5   1   7         27.73         34.09         1.85 o
  -4   1   7        664.41        660.61        21.00 o
  -3   1   7        347.44        360.47         9.52 o
  -2   1   7       1740.36       1743.84        30.19 o
  -1   1   7       4267.29       4141.35        46.79 o
   0   1   7       8588.33       8516.22       509.09 o
   1   1   7       2393.25       2243.42       114.06 o
   2   1   7         30.97         34.60         2.19 o
   3   1   7         10.50         10.12         1.74 o
   4   1   7        314.58        360.33        14.72 o
   5   1   7        406.32        384.51        20.61 o
   6   1   7       2016.34       2084.85        42.46 o
   7   1   7        847.59        842.59        24.02 o
   8   1   7        152.62        151.72         6.20 o
 -11   2   7        285.79        268.26        10.85 o
 -10   2   7        309.44        313.20        14.57 o
  -9   2   7        340.87        349.46        11.16 o
  -8   2   7        253.99        267.33         8.52 o
  -7   2   7        124.61        142.42         5.27 o
  -6   2   7        333.37        293.52        10.85 o
  -5   2   7         21.98         25.94         2.32 o
  -4   2   7       4895.83       4726.04        92.67 o
  -3   2   7       5684.06       5458.93       109.02 o
  -2   2   7       2885.71       2699.57        52.07 o
  -1   2   7        143.76        125.07         7.28 o
   0   2   7       1906.83       2037.82        36.98 o
   1   2   7          2.63          3.55         1.94 o
   2   2   7        245.22        258.04         7.78 o
   3   2   7       1420.44       1540.63        37.74 o
   4   2   7       4119.85       4077.02       123.59 o
   5   2   7       2266.94       2140.60        33.92 o
   6   2   7         88.29         76.56         5.11 o
   7   2   7        207.94        200.54         6.82 o
   8   2   7         69.05         52.38         4.49 o
 -11   3   7         57.22         62.92         4.49 o
 -10   3   7         59.57         68.03         4.34 o
  -9   3   7         28.05         35.02         3.56 o
  -8   3   7        230.18        256.02         9.76 o
  -7   3   7        246.16        279.11         9.92 o
  -6   3   7       2352.85       2460.35        53.93 o
  -5   3   7       1663.18       1550.01        31.79 o
  -4   3   7        112.71        121.48         3.33 o
  -3   3   7        576.55        604.19        19.89 o
  -2   3   7       3420.21       3231.27        44.82 o
  -1   3   7        252.45        276.45         8.38 o
   0   3   7       3095.04       3075.53       182.79 o
   1   3   7       2722.22       2956.90        52.07 o
   2   3   7       2485.21       2730.29        58.50 o
   3   3   7         19.43         25.90         4.88 o
   4   3   7          3.26          3.81         2.48 o
   5   3   7          3.01          4.37         2.40 o
   6   3   7         72.55         64.62         6.04 o
   7   3   7        239.96        259.27         8.06 o
   8   3   7        647.45        686.38        15.19 o
 -11   4   7          9.76          8.37         3.25 o
 -10   4   7        302.58        301.73        13.02 o
  -9   4   7        882.42        909.54        24.64 o
  -8   4   7       1525.19       1635.90        37.04 o
  -7   4   7        129.58        144.28         5.27 o
  -6   4   7        595.33        550.00        27.28 o
  -5   4   7          8.74         10.84         2.94 o
  -4   4   7          2.08          6.30         1.37 o
  -3   4   7        230.15        224.83         5.77 o
  -2   4   7       2871.16       2752.31        44.38 o
  -1   4   7       2770.81       2721.58       133.90 o
   0   4   7       1109.76       1221.88        31.45 o
   1   4   7        103.74        102.27         4.18 o
   2   4   7       1909.31       1996.67        38.13 o
   3   4   7         85.09         82.33         3.79 o
   4   4   7        491.05        490.79        13.29 o
   5   4   7        437.97        389.52        10.33 o
   6   4   7        598.29        564.26        19.68 o
   7   4   7        198.12        173.88         6.82 o
 -11   5   7        503.67        486.00        13.02 o
 -10   5   7         59.52         59.66         4.34 o
  -9   5   7        132.52        139.17         5.27 o
  -8   5   7        126.15        129.71         5.11 o
  -7   5   7          2.05          6.20         2.63 o
  -6   5   7        577.44        584.56        26.50 o
  -5   5   7        569.28        579.14        33.63 o
  -4   5   7       2369.45       2496.02        86.01 o
  -3   5   7        710.30        787.73        23.29 o
  -2   5   7          1.25          3.82         1.63 o
  -1   5   7        152.24        163.31        11.55 o
   0   5   7        320.34        343.36        26.66 o
   1   5   7         56.08         60.96         3.01 o
   2   5   7        765.16        835.23        24.00 o
   3   5   7        638.34        727.84        45.79 o
   4   5   7        586.78        629.60        16.86 o
   5   5   7          0.76          1.76         6.51 o
   6   5   7        135.76        132.66         5.58 o
 -10   6   7          5.63          3.10         3.10 o
  -9   6   7         15.28         16.74         3.25 o
  -8   6   7       1121.79       1201.97        29.13 o
  -7   6   7       1281.75       1233.28        32.08 o
  -6   6   7        901.04        898.07        29.91 o
  -5   6   7        600.34        580.54        37.04 o
  -4   6   7         74.41         62.06         3.02 o
  -3   6   7          7.57          8.37         2.48 o
  -2   6   7        190.63        180.31         9.84 o
  -1   6   7        240.07        272.55         7.92 o
   0   6   7        873.71        974.75        65.86 o
   1   6   7        593.02        582.09        20.00 o
   2   6   7        116.61        122.67         3.94 o
   3   6   7         16.41         27.16         7.05 o
   4   6   7        215.45        206.51         5.62 o
   5   6   7          1.56          0.64         2.09 o
   6   6   7        139.06        135.64        11.00 o
 -10   7   7        540.68        534.04        14.41 o
  -9   7   7        694.31        717.37        18.60 o
  -8   7   7         49.32         54.24         4.49 o
  -7   7   7         14.98         23.56         3.41 o
  -6   7   7        443.97        427.73        19.53 o
  -5   7   7          4.08          5.73         1.75 o
  -4   7   7       1296.63       1300.82        33.01 o
  -3   7   7       1206.85       1279.09        88.41 o
  -2   7   7       1184.10       1179.18       123.20 o
  -1   7   7        448.35        447.95        66.56 o
   0   7   7         54.29         56.31         3.25 o
   1   7   7        138.51        126.70         8.29 o
   2   7   7          0.02         -2.21         2.23 o
   3   7   7        126.23        126.44        17.05 o
   4   7   7        319.24        341.64        19.60 o
   5   7   7        142.21        137.82         8.29 o
 -10   8   7         31.10         30.53         3.41 o
  -9   8   7        122.44        133.28         5.27 o
  -8   8   7          0.56          6.35         2.94 o
  -7   8   7        106.54        118.24         4.96 o
  -6   8   7       1656.09       1602.11        32.54 o
  -5   8   7       1483.34       1389.54        76.71 o
  -4   8   7        702.26        668.68        18.30 o
  -3   8   7         16.44         15.40         2.52 o
  -2   8   7        417.50        436.93        23.56 o
  -1   8   7         14.17         17.51         2.49 o
   0   8   7        212.23        228.73         8.21 o
   1   8   7       1280.39       1308.96        23.23 o
   2   8   7        891.51        937.63        22.70 o
   3   8   7         90.19         85.40         3.97 o
   4   8   7          0.18         -1.96         1.96 o
  -9   9   7        270.91        294.60        10.69 o
  -8   9   7        489.36        497.46        14.26 o
  -7   9   7        320.18        308.09        12.71 o
  -6   9   7          2.33          0.77         3.56 o
  -5   9   7         64.79         61.41         3.06 o
  -4   9   7        240.23        242.06        25.73 o
  -3   9   7         72.89         73.78         4.26 o
  -2   9   7        865.26        877.46       121.19 o
  -1   9   7        887.83        929.82       128.55 o
   0   9   7        533.85        557.95        47.19 o
   1   9   7          5.91          2.69         2.45 o
   2   9   7         33.71         34.13         3.04 o
   3   9   7         60.39         62.70         3.28 o
  -8  10   7         59.34         61.37         3.87 o
  -7  10   7         54.31         49.28         3.72 o
  -6  10   7         16.62          1.39         4.34 o
  -5  10   7        210.30        205.43         8.37 o
  -4  10   7        554.58        545.77        32.16 o
  -3  10   7        301.14        281.70        12.17 o
  -2  10   7         67.79         66.64         3.33 o
  -1  10   7          1.90          3.72         2.29 o
   0  10   7         50.33         54.93         3.11 o
   1  10   7          4.65          1.07         2.07 o
   2  10   7         59.95         59.43         3.23 o
  -7  11   7        172.73        160.55         4.96 o
  -6  11   7        224.54        193.72         6.35 o
  -5  11   7         68.66         71.22         8.91 o
  -4  11   7         29.06         32.97         7.67 o
  -3  11   7         64.42         71.96         9.84 o
  -2  11   7          8.69          7.62         3.56 o
  -1  11   7         66.13         59.00         8.76 o
   0  11   7        196.08        196.90         5.30 o
  -1 -12   8         38.38         44.66         7.44 o
   0 -12   8          2.37          3.56         2.01 o
   1 -12   8         94.61         97.94         3.28 o
   2 -12   8        212.91        239.50         6.73 o
   3 -12   8         90.86        109.07         3.28 o
   4 -12   8         13.51          9.20         4.65 o
  -3 -11   8          0.03         -2.08         2.08 o
  -2 -11   8         29.91         33.04         3.10 o
  -1 -11   8         97.24        112.89         7.21 o
   0 -11   8        181.40        210.88         4.70 o
   1 -11   8         31.58         39.62         2.57 o
   2 -11   8         45.84         36.68         2.63 o
   3 -11   8         92.76         94.32         6.74 o
   4 -11   8         22.33         19.27         5.50 o
   5 -11   8         43.98         34.06         2.56 o
   6 -11   8        204.80        204.41         5.89 o
  -5 -10   8         36.64         37.49         6.66 o
  -4 -10   8        162.74        153.31        30.06 o
  -3 -10   8        142.69        146.84        34.09 o
  -2 -10   8         54.17         63.69         2.84 o
  -1 -10   8          5.33          0.62         2.08 o
   0 -10   8          2.41         -1.25         1.86 o
   1 -10   8         34.67         32.51         4.88 o
   2 -10   8          0.84          0.24         1.78 o
   3 -10   8        332.78        345.24        10.15 o
   4 -10   8        438.75        464.27        10.78 o
   5 -10   8         57.67         55.45         2.73 o
   6 -10   8          9.09          7.13         2.79 o
   7 -10   8         92.78         93.76         4.49 o
  -6  -9   8        145.97        147.53         5.11 o
  -5  -9   8        128.53        156.29         5.19 o
  -4  -9   8          4.35          5.04         2.05 o
  -3  -9   8          1.91          5.24         1.81 o
  -2  -9   8          5.09          5.58         3.18 o
  -1  -9   8         99.26        124.12         8.21 o
   0  -9   8        174.53        183.04         6.90 o
   1  -9   8        293.57        312.55         7.56 o
   2  -9   8        627.57        607.49        29.75 o
   3  -9   8         20.40         13.89         4.96 o
   4  -9   8         16.49          8.15         2.25 o
   5  -9   8         53.90         55.90         4.03 o
   6  -9   8          3.09         -2.63         2.94 o
   7  -9   8        191.87        193.72         6.51 o
  -7  -8   8         20.40         26.04         3.41 o
  -6  -8   8          0.60         -2.17         2.17 o
  -5  -8   8         14.55         11.62         5.35 o
  -4  -8   8          0.05         -1.74         1.74 o
  -3  -8   8        183.87        164.11        19.45 o
  -2  -8   8       1210.34       1172.46        68.96 o
  -1  -8   8        863.31        875.76        40.91 o
   0  -8   8        274.16        291.84         7.57 o
   1  -8   8          8.59         10.01         1.81 o
   2  -8   8         24.09         27.15         2.87 o
   3  -8   8         84.43         89.16         3.12 o
   4  -8   8         46.78         54.11         2.67 o
   5  -8   8        275.49        320.00         7.68 o
   6  -8   8        382.25        424.94        16.89 o
   7  -8   8         85.51         83.38         4.80 o
   8  -8   8         15.79         12.09         2.94 o
  -7  -7   8          0.51          6.66         2.94 o
  -6  -7   8         21.71         19.22         2.63 o
  -5  -7   8        239.52        254.25         7.67 o
  -4  -7   8        865.95        897.59        40.37 o
  -3  -7   8        328.91        330.51         8.25 o
  -2  -7   8          5.01          4.79         1.96 o
  -1  -7   8         36.90         46.25         4.03 o
   0  -7   8          3.59          7.37         1.78 o
   1  -7   8        618.06        614.45        18.99 o
   2  -7   8       1649.70       1608.60        72.99 o
   3  -7   8       1414.78       1416.70        33.40 o
   4  -7   8       1214.25       1177.19        71.06 o
   5  -7   8         69.53         57.34         6.51 o
   6  -7   8         61.22         56.41         4.49 o
   7  -7   8          3.92          2.48         3.56 o
   8  -7   8         14.48         19.99         3.56 o
  -8  -6   8        182.43        158.23         5.58 o
  -7  -6   8        156.53        152.49         5.42 o
  -6  -6   8        113.56         82.76         4.18 o
  -5  -6   8          1.85          5.14         2.03 o
  -4  -6   8        242.65        221.10        33.01 o
  -3  -6   8          4.34          4.83         1.81 o
  -2  -6   8         49.03         52.98         9.07 o
  -1  -6   8        521.90        453.59        48.12 o
   0  -6   8       2218.17       2302.64        36.05 o
   1  -6   8       1290.84       1373.07        28.31 o
   2  -6   8        328.82        337.93        15.73 o
   3  -6   8        718.87        739.32        21.15 o
   4  -6   8        332.00        375.66         9.77 o
   5  -6   8        564.83        555.66        16.59 o
   6  -6   8        805.27        869.55        25.73 o
   7  -6   8       1276.12       1347.03        26.66 o
   8  -6   8        418.28        428.04        13.17 o
  -9  -5   8         82.63         94.84         4.80 o
  -8  -5   8          0.38          5.89         2.94 o
  -7  -5   8         66.42         79.81         4.49 o
  -6  -5   8        178.43        153.42         5.42 o
  -5  -5   8          1.13          6.35         1.75 o
  -4  -5   8        414.67        429.95        27.04 o
  -3  -5   8       1165.34       1130.39        26.06 o
  -2  -5   8        614.04        616.20        20.27 o
  -1  -5   8          3.71          5.40         1.37 o
   0  -5   8         10.57          8.20         1.74 o
   1  -5   8          5.51          7.94         1.78 o
   2  -5   8        108.49        111.66         2.95 o
   3  -5   8       2057.34       1993.57        34.62 o
   4  -5   8       3320.14       3141.25        41.38 o
   5  -5   8       1715.51       1674.42        61.37 o
   6  -5   8        690.22        695.98        24.18 o
   7  -5   8        211.80        200.69         6.82 o
   8  -5   8         19.93         11.31         3.10 o
   9  -5   8         27.27         33.78         3.72 o
  -9  -4   8          0.43          5.27         2.94 o
  -8  -4   8          5.83          6.04         3.10 o
  -7  -4   8         94.70         98.72         4.96 o
  -6  -4   8        546.55        397.20        17.98 o
  -5  -4   8        405.67        399.66        30.30 o
  -4  -4   8        480.91        462.17        32.47 o
  -3  -4   8        445.36        460.69        17.12 o
  -2  -4   8       2656.38       2345.63       249.97 o
  -1  -4   8          6.53         14.97         1.53 o
   0  -4   8       1349.21       1330.09        30.02 o
   1  -4   8       1580.51       1624.38        33.41 o
   2  -4   8       1544.85       1640.42        98.56 o
   3  -4   8        161.14        167.01         7.90 o
   4  -4   8        155.34        158.77         4.00 o
   5  -4   8          5.31          4.30         2.03 o
   6  -4   8        254.64        259.12         9.45 o
   7  -4   8        302.10        332.42        10.85 o
   8  -4   8        783.77        769.29        18.91 o
   9  -4   8        887.33        771.30        15.19 o
 -10  -3   8         86.86         88.49         4.49 o
  -9  -3   8        206.96        201.47         6.82 o
  -8  -3   8        631.78        625.78        20.15 o
  -7  -3   8        170.70        189.84         7.75 o
  -6  -3   8          2.58          1.86         1.86 o
  -5  -3   8         91.46         86.72         2.84 o
  -4  -3   8        447.46        459.98        15.50 o
  -3  -3   8        241.69        279.93        21.93 o
  -2  -3   8       2517.54       2266.93       106.70 o
  -1  -3   8       1710.07       1701.22        32.87 o
   0  -3   8       1620.94       1481.54        84.93 o
   1  -3   8        412.25        373.34        29.99 o
   2  -3   8       1022.97        972.16        35.49 o
   3  -3   8         41.35         48.55         2.29 o
   4  -3   8         42.34         49.35         2.94 o
   5  -3   8       1079.27       1118.60        58.73 o
   6  -3   8       1341.34       1345.32        34.40 o
   7  -3   8        417.04        420.91        18.60 o
   8  -3   8        228.89        218.82         7.44 o
   9  -3   8          6.12         -1.55         3.10 o
 -10  -2   8        245.81        221.92         6.82 o
  -9  -2   8         33.74         28.21         4.03 o
  -8  -2   8         48.70         58.58         4.18 o
  -7  -2   8         15.39         24.80         3.25 o
  -6  -2   8         91.13         90.35         4.34 o
  -5  -2   8        475.38        448.45        22.70 o
  -4  -2   8       1784.85       1595.12        44.86 o
  -3  -2   8        525.35        437.28        35.64 o
  -2  -2   8        952.54        870.89        45.48 o
  -1  -2   8          4.86         10.32         2.01 o
   0  -2   8       1877.12       1878.05        86.48 o
   1  -2   8         54.98         59.91         2.32 o
   2  -2   8        397.17        433.98        12.33 o
   3  -2   8       1904.46       1967.87       115.07 o
   4  -2   8       1470.45       1671.63        31.93 o
   5  -2   8         92.84         85.00         3.31 o
   6  -2   8         15.84         11.62         3.10 o
   7  -2   8         87.77         84.93         5.27 o
   8  -2   8          0.04          1.39         2.79 o
   9  -2   8        188.66        145.21         5.27 o
 -10  -1   8         51.97         61.37         4.18 o
  -9  -1   8          0.31          7.13         3.10 o
  -8  -1   8        866.93        914.03        26.66 o
  -7  -1   8       1480.49       1546.63        38.43 o
  -6  -1   8       2596.12       2573.33        53.93 o
  -5  -1   8        476.88        474.47        32.47 o
  -4  -1   8         27.61         20.36         1.70 o
  -3  -1   8          8.52         23.79         1.64 o
  -2  -1   8         65.51         77.22         2.19 o
  -1  -1   8        757.62        709.41        40.45 o
   0  -1   8       1332.73       1190.33        27.39 o
   1  -1   8       3327.90       3288.23       102.59 o
   2  -1   8       2131.61       2194.97        40.27 o
   3  -1   8         13.95         17.64         3.49 o
   4  -1   8        660.73        653.55        46.80 o
   5  -1   8          0.90         11.60         5.11 o
   6  -1   8         60.22         61.99         5.58 o
   7  -1   8        793.17        823.06        23.40 o
   8  -1   8        301.50        275.23        11.78 o
 -10   0   8        325.02        303.75        12.40 o
  -9   0   8        562.56        535.74        18.60 o
  -8   0   8        164.64        177.44         7.13 o
  -7   0   8          1.38         10.38         3.10 o
  -6   0   8        821.15        786.18        31.61 o
  -5   0   8         69.17         85.43         2.86 o
  -4   0   8       1056.24        993.46        27.22 o
  -3   0   8       6160.64       5833.04       323.89 o
  -2   0   8      11123.68      10224.23       604.71 o
  -1   0   8        399.00        404.67        10.65 o
   0   0   8         14.52         13.19         2.01 o
   1   0   8        222.74        248.72         7.29 o
   2   0   8        194.59        214.21         5.48 o
   3   0   8        389.41        402.85        13.79 o
   4   0   8        633.88        645.39        48.20 o
   5   0   8        946.80        897.29        24.72 o
   6   0   8        816.14        737.36        24.49 o
   7   0   8          1.31          1.24         2.63 o
   8   0   8         80.40         75.94         4.34 o
 -11   1   8         43.76         48.04         3.87 o
 -10   1   8          1.09         10.85         2.79 o
  -9   1   8         14.43         17.67         3.25 o
  -8   1   8         39.99         44.48         3.87 o
  -7   1   8        167.97        156.21         7.75 o
  -6   1   8       2046.83       2217.98        49.59 o
  -5   1   8       2118.68       2172.19        75.70 o
  -4   1   8       4149.06       4026.23        52.69 o
  -3   1   8         14.78         17.26         2.25 o
  -2   1   8       1917.02       1965.06        81.90 o
  -1   1   8         27.32         23.26         4.11 o
   0   1   8        716.59        812.18        36.81 o
   1   1   8       5831.88       5984.59       260.51 o
   2   1   8       5217.70       5549.75       225.10 o
   3   1   8       1080.11       1186.42        84.38 o
   4   1   8        204.79        207.96        16.43 o
   5   1   8        296.70        314.96        27.97 o
   6   1   8        312.36        312.12        10.85 o
   7   1   8          0.57          0.15         2.94 o
   8   1   8         43.67         31.46         3.41 o
 -11   2   8         12.55         15.03         3.10 o
 -10   2   8          7.77          5.42         3.10 o
  -9   2   8        186.28        188.76         7.28 o
  -8   2   8        840.00        900.24        28.21 o
  -7   2   8        330.58        368.06        13.17 o
  -6   2   8        156.28        172.80         6.35 o
  -5   2   8         26.97         27.98         1.81 o
  -4   2   8       1194.89       1195.26        42.77 o
  -3   2   8         97.56         98.75         2.62 o
  -2   2   8       1767.56       1763.91        50.06 o
  -1   2   8       3741.67       3638.71        53.47 o
   0   2   8       4313.95       4381.32       103.44 o
   1   2   8        356.55        349.65        10.11 o
   2   2   8          9.77         19.80         6.35 o
   3   2   8        109.50        116.52         3.61 o
   4   2   8          0.13         -0.46         2.34 o
   5   2   8       1337.17       1211.82        24.76 o
   6   2   8       1716.25       1664.72        33.47 o
   7   2   8        443.07        420.29        15.50 o
 -11   3   8        182.61        174.50         5.73 o
 -10   3   8        599.95        594.17        17.05 o
  -9   3   8         96.21        100.27         4.96 o
  -8   3   8        354.58        368.22        12.71 o
  -7   3   8        204.89        196.20         7.75 o
  -6   3   8         82.89         78.73         3.87 o
  -5   3   8        627.89        639.23        19.87 o
  -4   3   8       2690.37       2430.43        89.57 o
  -3   3   8        793.49        757.88        23.89 o
  -2   3   8       2128.26       2260.91        39.23 o
  -1   3   8        361.79        380.22        12.79 o
   0   3   8        220.84        213.23        13.72 o
   1   3   8        173.38        192.64        13.41 o
   2   3   8        163.76        168.24         5.45 o
   3   3   8       2844.87       3049.20       168.77 o
   4   3   8       1838.57       2005.95       100.89 o
   5   3   8        259.80        248.65         6.84 o
   6   3   8         25.24         22.94         4.18 o
   7   3   8         20.57         17.20         3.41 o
 -11   4   8         27.96         27.12         3.41 o
 -10   4   8         80.50         83.38         4.65 o
  -9   4   8         11.51         11.00         2.94 o
  -8   4   8        142.42        174.34         6.20 o
  -7   4   8        477.54        485.38        22.94 o
  -6   4   8       1068.28       1058.16        33.63 o
  -5   4   8        812.11        828.90        45.25 o
  -4   4   8         14.11         18.06         1.97 o
  -3   4   8        562.66        580.22        15.79 o
  -2   4   8        711.03        704.10        40.45 o
  -1   4   8        458.51        456.52        16.74 o
   0   4   8       1430.80       1476.36        82.76 o
   1   4   8       1401.79       1464.32        30.95 o
   2   4   8       1275.73       1269.88        74.46 o
   3   4   8        183.01        173.65         4.94 o
   4   4   8          9.56          6.09         3.56 o
   5   4   8        101.42         90.57         4.11 o
   6   4   8         17.88          6.51         3.25 o
   7   4   8        335.36        320.17        11.93 o
 -10   5   8        562.04        553.87        15.50 o
  -9   5   8        387.40        434.70        16.74 o
  -8   5   8        593.69        611.83        21.08 o
  -7   5   8        164.32        175.58         6.04 o
  -6   5   8          1.13          6.97         2.32 o
  -5   5   8        152.04        161.67         4.08 o
  -4   5   8         34.76         32.85         2.07 o
  -3   5   8        655.64        660.01        50.44 o
  -2   5   8       2566.25       2846.07        41.70 o
  -1   5   8        168.72        179.83        14.34 o
   0   5   8        120.43        129.38         7.21 o
   1   5   8         78.01         67.25         8.99 o
   2   5   8         25.09         29.01         2.87 o
   3   5   8          0.06          0.14         2.56 o
   4   5   8         24.17         30.65         2.79 o
   5   5   8        478.02        527.48        58.58 o
   6   5   8        531.66        466.47        14.10 o
 -10   6   8         27.86         28.98         3.72 o
  -9   6   8         11.63         13.64         3.25 o
  -8   6   8        388.45        415.17        17.05 o
  -7   6   8         50.01         50.21         3.87 o
  -6   6   8        566.18        534.19        22.63 o
  -5   6   8       1007.68       1065.10        99.26 o
  -4   6   8       1505.93       1530.98        27.78 o
  -3   6   8        157.90        159.46         4.44 o
  -2   6   8         43.21         47.72         2.68 o
  -1   6   8         99.11        111.02         5.97 o
   0   6   8         43.45         52.60         3.06 o
   1   6   8        516.29        529.71        18.28 o
   2   6   8        787.91        831.75        25.03 o
   3   6   8        386.78        395.18        13.37 o
   4   6   8         77.55         76.74         5.81 o
   5   6   8          4.38          2.01         2.30 o
 -10   7   8          5.23          6.04         2.94 o
  -9   7   8        253.54        264.23        11.78 o
  -8   7   8       1483.87       1482.78        27.12 o
  -7   7   8       1159.71       1156.41        26.19 o
  -6   7   8        182.60        196.20         7.13 o
  -5   7   8         97.70         83.96         4.11 o
  -4   7   8        171.21        170.05         5.89 o
  -3   7   8         33.38         29.77         2.52 o
  -2   7   8          2.64          2.46         2.71 o
  -1   7   8        779.94        868.98        74.85 o
   0   7   8       2047.32       2245.96       163.57 o
   1   7   8        346.62        345.04        27.12 o
   2   7   8         39.63         43.10         3.04 o
   3   7   8        299.73        349.75        24.95 o
   4   7   8         33.63         35.43         2.79 o
  -9   8   8        204.67        206.89         9.92 o
  -8   8   8          4.36          8.06         2.79 o
  -7   8   8         10.98          7.59         2.79 o
  -6   8   8         30.50         22.78         3.25 o
  -5   8   8         71.88         81.22         3.12 o
  -4   8   8       1253.91       1271.43        92.05 o
  -3   8   8       1980.02       2100.97        73.07 o
  -2   8   8        542.18        612.27        17.42 o
  -1   8   8         43.31         40.97         3.11 o
   0   8   8        176.30        181.71         5.26 o
   1   8   8        155.98        162.36         5.25 o
   2   8   8          0.20         -0.12         2.04 o
   3   8   8        123.52        139.62         4.57 o
  -9   9   8         30.77         39.21         3.56 o
  -8   9   8          0.02          0.46         2.63 o
  -7   9   8        116.58        119.33         4.80 o
  -6   9   8        645.10        600.99        16.89 o
  -5   9   8        411.40        404.53        11.77 o
  -4   9   8         72.26         72.34         6.20 o
  -3   9   8         40.92         35.54         2.79 o
  -2   9   8         71.87         62.87         6.43 o
  -1   9   8          0.95         -1.74         2.24 o
   0   9   8        309.36        308.73        15.50 o
   1   9   8        326.96        348.52        33.47 o
   2   9   8        218.24        214.97         8.29 o
  -8  10   8        345.18        341.56         9.61 o
  -7  10   8        131.57        114.22         4.49 o
  -6  10   8          2.21          2.17         2.94 o
  -5  10   8         43.41         40.76         2.79 o
  -4  10   8         10.63         12.45         2.52 o
  -3  10   8        142.10        144.56         8.14 o
  -2  10   8        342.18        379.53        32.31 o
  -1  10   8        309.66        319.30        24.56 o
   0  10   8        115.78        117.28         7.67 o
   1  10   8          0.43         -2.03         2.03 o
  -6  11   8         29.05         11.78         3.10 o
  -5  11   8        196.24        173.97        26.11 o
  -4  11   8        225.31        212.16        16.50 o
  -3  11   8        149.13        145.64        19.14 o
  -2  11   8         16.35         16.59         2.48 o
  -1  11   8         22.08         22.94         2.34 o
   0 -12   9          1.35         -1.56         1.56 o
   1 -12   9          6.90          5.45         1.90 o
   2 -12   9          0.07         -1.60         1.60 o
  -3 -11   9          8.02         12.01         8.14 o
  -2 -11   9         65.15         71.99         3.02 o
  -1 -11   9         27.83         38.66         2.45 o
   0 -11   9          6.11          4.58         1.92 o
   1 -11   9        154.29        176.73        10.38 o
   2 -11   9        100.89        106.01         3.28 o
   3 -11   9         27.86         20.42         4.80 o
   4 -11   9         22.80          9.19         8.76 o
   5 -11   9         13.77         11.07         2.13 o
  -4 -10   9          3.49          2.14         5.42 o
  -3 -10   9          4.02          1.26         2.12 o
  -2 -10   9         55.35         57.13         6.74 o
  -1 -10   9        196.11        212.91        10.46 o
   0 -10   9        186.15        201.83         4.99 o
   1 -10   9          6.44          9.55         1.90 o
   2 -10   9         98.46        111.48         6.82 o
   3 -10   9         72.95         99.72         3.23 o
   4 -10   9          1.82          0.00         1.86 o
   5 -10   9        133.63        152.09         3.67 o
   6 -10   9        169.04        174.81         5.42 o
  -5  -9   9        110.87        121.70         3.78 o
  -4  -9   9         99.03        120.93         4.11 o
  -3  -9   9         85.63         93.38         8.29 o
  -2  -9   9        166.23        176.30        14.88 o
  -1  -9   9          4.64          4.49         2.18 o
   0  -9   9         52.93         48.84         2.94 o
   1  -9   9        111.73        125.55        11.08 o
   2  -9   9         37.74         32.81         3.02 o
   3  -9   9        585.18        586.25        13.42 o
   4  -9   9        267.87        268.72         8.14 o
   5  -9   9          0.64          4.00         3.64 o
   6  -9   9          9.91          7.28         2.63 o
   7  -9   9         38.63         35.80         3.87 o
  -6  -8   9        250.78        195.11         6.04 o
  -5  -8   9         91.60         91.50         3.34 o
  -4  -8   9          7.51          3.37         4.65 o
  -3  -8   9         15.23          8.66         5.50 o
  -2  -8   9          0.39         -0.74         2.05 o
  -1  -8   9        374.28        366.02        44.32 o
   0  -8   9        307.87        332.96         8.33 o
   1  -8   9        550.79        585.83        15.78 o
   2  -8   9        370.60        369.22        13.04 o
   3  -8   9          2.74         -0.27         1.82 o
   4  -8   9         22.49         19.99         4.11 o
   5  -8   9        248.47        258.15         6.97 o
   6  -8   9          0.11          1.39         2.79 o
   7  -8   9        412.91        428.35        12.40 o
  -7  -7   9          9.12         14.10         3.41 o
  -6  -7   9         12.34          8.83         2.63 o
  -5  -7   9         37.64         38.78         2.68 o
  -4  -7   9         47.01         59.52         7.98 o
  -3  -7   9        765.15        834.21        19.76 o
  -2  -7   9       1108.17       1172.17        22.85 o
  -1  -7   9        447.64        465.18        15.12 o
   0  -7   9         13.89         16.39         3.41 o
   1  -7   9        163.97        167.26         4.32 o
   2  -7   9          0.10         -1.03         1.85 o
   3  -7   9        132.46        138.35         3.62 o
   4  -7   9        135.92        125.97         5.58 o
   5  -7   9        837.77        784.02        26.73 o
   6  -7   9        565.46        546.44        17.36 o
   7  -7   9         18.65         14.72         3.56 o
   8  -7   9         10.33          6.66         2.48 o
  -8  -6   9         31.33         22.94         3.56 o
  -7  -6   9          1.62         -0.15         2.94 o
  -6  -6   9        102.74         79.35         4.03 o
  -5  -6   9        506.53        525.20        14.96 o
  -4  -6   9        595.58        568.94        56.41 o
  -3  -6   9         41.14         41.05         2.57 o
  -2  -6   9         20.74         19.30         3.02 o
  -1  -6   9          4.40          6.61         2.32 o
   0  -6   9          0.01          3.02         1.70 o
   1  -6   9       1669.55       1665.76        29.77 o
   2  -6   9       2939.94       2983.04       118.71 o
   3  -6   9       1227.25       1268.02        24.65 o
   4  -6   9        111.60        128.93         4.34 o
   5  -6   9         13.61         19.91         2.48 o
   6  -6   9         55.22         45.10         4.03 o
   7  -6   9          9.01         10.38         3.25 o
   8  -6   9         14.62         12.09         2.94 o
  -8  -5   9        176.22        180.23         5.89 o
  -7  -5   9        135.55        145.52         5.42 o
  -6  -5   9         34.26         30.53         2.79 o
  -5  -5   9         55.97         54.01         2.73 o
  -4  -5   9        165.08        163.46         5.42 o
  -3  -5   9         12.69         19.34         2.25 o
  -2  -5   9         30.17         38.75         2.19 o
  -1  -5   9       1532.65       1561.36        49.20 o
   0  -5   9       3134.10       2957.43       162.57 o
   1  -5   9       1110.26       1100.27        25.86 o
   2  -5   9         76.40         86.73         4.49 o
   3  -5   9        591.35        580.83        15.28 o
   4  -5   9         85.09         73.12         5.81 o
   5  -5   9        927.70        925.40        20.43 o
   6  -5   9        803.35        867.23        24.64 o
   7  -5   9        969.65        989.97        21.54 o
   8  -5   9        261.98        199.92         6.66 o
  -9  -4   9         23.48         14.26         3.25 o
  -8  -4   9          0.05          1.39         2.79 o
  -7  -4   9        138.93        137.31         5.27 o
  -6  -4   9         55.47         27.43         2.48 o
  -5  -4   9         71.98         84.06         2.90 o
  -4  -4   9        892.77        810.07        70.98 o
  -3  -4   9       1280.82       1169.18       118.17 o
  -2  -4   9        415.39        405.40        11.05 o
  -1  -4   9          3.14          5.88         2.63 o
   0  -4   9         17.27         20.76         2.03 o
   1  -4   9        283.77        288.48        15.11 o
   2  -4   9         99.73         95.24         4.88 o
   3  -4   9       1869.73       1976.96        58.66 o
   4  -4   9       2289.59       2343.44        65.79 o
   5  -4   9       1379.60       1489.71        26.04 o
   6  -4   9         29.66         46.49         5.58 o
   7  -4   9        226.43        221.30         6.97 o
   8  -4   9         24.98         19.06         3.25 o
  -9  -3   9          3.40          5.27         3.72 o
  -8  -3   9          0.33          2.63         2.63 o
  -7  -3   9        178.46        198.52         6.82 o
  -6  -3   9        433.82        351.17        16.74 o
  -5  -3   9        374.83        376.75        16.43 o
  -4  -3   9          6.58          7.19         1.53 o
  -3  -3   9        820.69        733.69        26.50 o
  -2  -3   9        562.07        525.56        30.45 o
  -1  -3   9        108.80        107.99         4.65 o
   0  -3   9        594.76        552.89        62.92 o
   1  -3   9       1606.53       1546.16        66.48 o
   2  -3   9       1524.49       1424.98        30.34 o
   3  -3   9        426.35        411.74        17.90 o
   4  -3   9        165.29        160.78         3.83 o
   5  -3   9        113.39        102.50         4.03 o
   6  -3   9          2.12          3.10         2.48 o
   7  -3   9        694.66        634.62        18.91 o
   8  -3   9        715.55        609.35        15.50 o
 -10  -2   9        157.33        166.44         5.58 o
  -9  -2   9        274.14        258.96         7.90 o
  -8  -2   9        491.10        455.31        17.82 o
  -7  -2   9        145.69        142.27         5.27 o
  -6  -2   9          5.79          0.15         2.79 o
  -5  -2   9        180.47        185.69         4.96 o
  -4  -2   9         84.12         79.51         3.72 o
  -3  -2   9       1061.01        983.67        72.91 o
  -2  -2   9        931.71        849.46        62.61 o
  -1  -2   9        467.23        419.14        30.68 o
   0  -2   9        385.98        371.90        10.26 o
   1  -2   9        642.29        655.15        39.83 o
   2  -2   9         84.47         94.22         3.11 o
   3  -2   9          9.28          8.22         1.75 o
   4  -2   9          1.69          1.83         1.63 o
   5  -2   9        839.11        911.20        20.80 o
   6  -2   9        854.37        863.20        24.80 o
   7  -2   9        461.47        409.44        16.27 o
   8  -2   9         34.07         30.37         3.56 o
 -10  -1   9        174.10        171.40         5.89 o
  -9  -1   9         10.15         13.48         3.56 o
  -8  -1   9         89.47         83.22         4.49 o
  -7  -1   9         71.41         81.83         4.65 o
  -6  -1   9        272.39        265.16        10.54 o
  -5  -1   9       1541.28       1468.86        28.81 o
  -4  -1   9       2443.16       2361.67        37.97 o
  -3  -1   9        725.64        691.63        36.65 o
  -2  -1   9         75.73         62.52         2.29 o
  -1  -1   9        206.29        197.31         5.70 o
   0  -1   9        915.99        867.18        25.64 o
   1  -1   9        526.38        487.18        13.04 o
   2  -1   9       1904.80       1931.84        36.26 o
   3  -1   9       1280.96       1326.83        51.06 o
   4  -1   9        157.65        188.47         7.05 o
   5  -1   9         74.49         72.23         3.22 o
   6  -1   9          1.93          2.94         2.79 o
   7  -1   9         82.49         79.50         4.65 o
   8  -1   9         12.29          8.06         2.63 o
 -10   0   9         64.24         57.96         4.18 o
  -9   0   9        159.26        171.71         6.04 o
  -8   0   9       1122.69       1082.80        28.67 o
  -7   0   9       1156.51       1175.47        33.47 o
  -6   0   9       1264.68       1142.31        35.33 o
  -5   0   9          1.51          2.82         1.63 o
  -4   0   9         83.65         77.61         2.57 o
  -3   0   9        153.46        181.27         4.94 o
  -2   0   9          0.62          7.53         1.75 o
  -1   0   9       1220.49       1157.20        64.62 o
   0   0   9       3837.14       3887.52        52.38 o
   1   0   9       1892.09       1801.76        35.61 o
   2   0   9         17.63         14.77         2.03 o
   3   0   9       1525.14       1494.98        43.62 o
   4   0   9        845.22        833.81        57.65 o
   5   0   9         93.13         78.90         7.83 o
   6   0   9        439.26        404.48        17.82 o
   7   0   9        660.19        639.73        18.44 o
   8   0   9        134.29        118.55         4.96 o
 -10   1   9        412.28        468.95        14.41 o
  -9   1   9        291.40        340.17        16.27 o
  -8   1   9        137.58        162.10         5.58 o
  -7   1   9          6.04          6.66         2.48 o
  -6   1   9        259.62        273.06        10.38 o
  -5   1   9         63.78         79.60         2.63 o
  -4   1   9       1319.58       1304.62        29.37 o
  -3   1   9       7495.77       7068.96       179.23 o
  -2   1   9       4234.71       3995.07        51.01 o
  -1   1   9         93.95         95.72         2.93 o
   0   1   9          2.58          3.72         1.63 o
   1   1   9        153.74        155.30         5.15 o
   2   1   9         53.56         50.81         2.68 o
   3   1   9        516.01        510.20        18.13 o
   4   1   9       1161.30       1158.54        47.89 o
   5   1   9       1602.98       1581.72        83.30 o
   6   1   9        188.53        176.82         6.82 o
   7   1   9        187.88        203.01         7.13 o
 -10   2   9         24.00         24.18         3.56 o
  -9   2   9         81.93         77.95         4.65 o
  -8   2   9         72.57         76.71         4.49 o
  -7   2   9        194.91        216.50         8.06 o
  -6   2   9       2422.25       2299.34        47.58 o
  -5   2   9       2040.78       1938.08        96.16 o
  -4   2   9        658.94        649.24        38.20 o
  -3   2   9         17.45         20.55         1.75 o
  -2   2   9        133.17        117.69         3.09 o
  -1   2   9         16.74         15.91         1.81 o
   0   2   9        680.05        662.81        17.95 o
   1   2   9       2974.15       2902.93        53.39 o
   2   2   9       2479.57       2448.77        38.93 o
   3   2   9        500.21        514.14        19.91 o
   4   2   9        107.44         89.47         6.59 o
   5   2   9        158.18        147.91         4.44 o
   6   2   9         85.07         77.49         5.11 o
   7   2   9          2.33         -0.15         2.63 o
 -10   3   9         26.66         32.23         3.72 o
  -9   3   9        427.63        454.69        16.74 o
  -8   3   9       1194.74       1204.30        29.44 o
  -7   3   9        121.25        123.20         5.27 o
  -6   3   9          3.66          9.14         2.63 o
  -5   3   9         25.52         33.39         1.97 o
  -4   3   9         50.00         60.15         2.40 o
  -3   3   9        674.87        628.22        26.19 o
  -2   3   9       1232.57       1236.85        32.62 o
  -1   3   9       2746.65       2810.35        43.12 o
   0   3   9       3252.78       3403.56       269.42 o
   1   3   9         33.17         29.85         6.82 o
   2   3   9        501.78        533.54        45.56 o
   3   3   9         16.57         14.51         4.88 o
   4   3   9        123.55        105.01         5.81 o
   5   3   9        454.07        472.85        25.34 o
   6   3   9        367.32        357.83        13.95 o
 -10   4   9        156.07        148.62         5.42 o
  -9   4   9          0.47          4.49         2.63 o
  -8   4   9        161.76        162.57         5.73 o
  -7   4   9          5.72          7.75         2.63 o
  -6   4   9         35.59         35.80         3.25 o
  -5   4   9        402.63        375.54         9.63 o
  -4   4   9       1296.98       1299.70        26.63 o
  -3   4   9        289.24        286.64        12.40 o
  -2   4   9        396.02        386.86        11.05 o
  -1   4   9         34.13         49.95         3.80 o
   0   4   9         86.58        111.19         5.11 o
   1   4   9          9.66          7.28         3.02 o
   2   4   9        573.03        598.50        19.27 o
   3   4   9       1620.59       1759.21        27.99 o
   4   4   9       1013.66        953.55        19.12 o
   5   4   9         18.94         17.17         2.73 o
   6   4   9          7.34          4.18         5.11 o
 -10   5   9         22.71         25.73         3.41 o
  -9   5   9          6.26         10.38         2.94 o
  -8   5   9        253.13        275.23         9.14 o
  -7   5   9        363.36        350.70        11.16 o
  -6   5   9       1199.33       1186.63        30.84 o
  -5   5   9        202.94        188.93         9.69 o
  -4   5   9        338.93        330.13         9.09 o
  -3   5   9        251.91        254.02        19.99 o
  -2   5   9         14.70          9.52         2.27 o
  -1   5   9        826.35        829.83       112.59 o
   0   5   9        535.22        604.51        77.33 o
   1   5   9        788.80        898.48        92.52 o
   2   5   9        618.84        699.78        37.12 o
   3   5   9         13.97         13.73         2.41 o
   4   5   9         87.86         80.80         3.61 o
   5   5   9          5.63          7.80         2.48 o
 -10   6   9        451.28        481.81        13.02 o
  -9   6   9        573.77        636.32        17.20 o
  -8   6   9        255.19        305.76         9.30 o
  -7   6   9         21.95         14.41         2.94 o
  -6   6   9        583.92        534.97        19.99 o
  -5   6   9         69.20         66.97         4.26 o
  -4   6   9        202.09        211.15         8.68 o
  -3   6   9       1063.42       1109.94        35.72 o
  -2   6   9       1602.78       1618.95       124.68 o
  -1   6   9        270.45        248.89         7.56 o
   0   6   9         28.41         24.24         4.18 o
   1   6   9        177.42        188.16         5.49 o
   2   6   9         68.23         74.43         3.72 o
   3   6   9         37.28         33.94         3.87 o
   4   6   9        324.18        323.96        22.63 o
   5   6   9        337.07        321.23        13.33 o
  -9   7   9         13.08         15.19         3.10 o
  -8   7   9         89.31         91.12         4.65 o
  -7   7   9         34.34         48.20         3.56 o
  -6   7   9        764.65        766.50        22.78 o
  -5   7   9       1106.17       1166.04        55.17 o
  -4   7   9       1044.60       1083.77        21.37 o
  -3   7   9          0.17          4.16         2.18 o
  -2   7   9        373.24        384.11        36.50 o
  -1   7   9        294.71        301.43        19.06 o
   0   7   9          6.92          6.73         2.49 o
   1   7   9        431.43        522.94        23.87 o
   2   7   9        515.00        580.12        39.36 o
   3   7   9        194.39        188.75        13.41 o
   4   7   9         22.89         17.91         4.11 o
  -9   8   9        296.40        304.99        10.23 o
  -8   8   9        623.35        676.15        15.50 o
  -7   8   9        303.48        278.18        12.09 o
  -6   8   9        105.80         96.39         4.49 o
  -5   8   9          0.77          0.54         2.56 o
  -4   8   9        285.02        251.59         6.82 o
  -3   8   9          0.03         -0.17         4.88 o
  -2   8   9        118.41        115.67         5.11 o
  -1   8   9        593.38        651.68        55.87 o
   0   8   9        714.00        841.42        16.60 o
   1   8   9         41.86         37.29         2.84 o
   2   8   9          7.29         11.34         2.23 o
   3   8   9         69.13         70.70         3.39 o
  -8   9   9          2.45          2.01         2.48 o
  -7   9   9         24.43         20.77         3.10 o
  -6   9   9          1.68          0.00         2.79 o
  -5   9   9        131.64        138.36         3.78 o
  -4   9   9        642.84        673.22        50.06 o
  -3   9   9        474.71        521.59        68.11 o
  -2   9   9        204.54        237.34        19.14 o
  -1   9   9          0.84          0.17         2.17 o
   0   9   9         78.11         70.40         3.51 o
   1   9   9         15.12         12.92         2.41 o
  -7  10   9        172.15        147.84         4.80 o
  -6  10   9        364.82        317.85        10.69 o
  -5  10   9        192.96        202.36        11.86 o
  -4  10   9          0.79          1.29         1.97 o
  -3  10   9         27.79         29.46         2.85 o
  -2  10   9          9.97          5.53         2.20 o
  -1  10   9         59.54         67.34         3.29 o
   0  10   9        223.46        223.98         7.83 o
  -2 -11  10         19.19         19.38         2.03 o
  -1 -11  10          3.23          1.93         1.81 o
   0 -11  10          2.23          2.42         4.03 o
   1 -11  10         23.22         17.26         3.18 o
   2 -11  10          0.89          0.56         1.63 o
   3 -11  10         78.48         67.75         2.90 o
   4 -11  10        204.18        179.63        23.71 o
  -4 -10  10          2.46          2.19         1.78 o
  -3 -10  10          8.48          8.17         3.56 o
  -2 -10  10          7.64          6.29         1.94 o
  -1 -10  10          1.04         -1.24         2.63 o
   0 -10  10          7.19         13.29         1.96 o
   1 -10  10        144.56        159.58         7.59 o
   2 -10  10        160.49        158.63         6.20 o
   3 -10  10         76.34         74.78         3.01 o
   4 -10  10          7.05          9.92         1.92 o
   5 -10  10         14.87         13.45         2.27 o
  -5  -9  10          9.51         10.55         2.13 o
  -4  -9  10         10.39         14.76         3.33 o
  -3  -9  10          5.49          5.11         2.19 o
  -2  -9  10        193.67        206.78         4.66 o
  -1  -9  10        158.70        199.97         8.21 o
   0  -9  10         16.61         13.53         2.01 o
   1  -9  10         10.76          7.95         3.33 o
   2  -9  10         49.12         57.14         3.87 o
   3  -9  10         37.63         37.44         6.97 o
   4  -9  10          4.76          2.46         2.17 o
   5  -9  10         81.29         79.95         7.75 o
   6  -9  10        189.50        166.44         5.73 o
  -6  -8  10         12.70         -1.86         2.32 o
  -5  -8  10         91.96         90.23         3.72 o
  -4  -8  10        240.68        220.89        19.37 o
  -3  -8  10        369.44        352.54        38.05 o
  -2  -8  10         22.17         23.18         6.35 o
  -1  -8  10        170.75        170.33        14.95 o
   0  -8  10         79.16         91.10         3.04 o
   1  -8  10         20.75         23.05         2.09 o
   2  -8  10        274.58        291.03        17.90 o
   3  -8  10        495.89        518.11        13.02 o
   4  -8  10        228.04        221.07         5.37 o
   5  -8  10          2.69          0.37         2.01 o
   6  -8  10         27.84         21.54         3.41 o
   7  -8  10         53.67         52.85         3.87 o
  -7  -7  10        191.66        222.39         9.45 o
  -6  -7  10        163.49        158.23         5.73 o
  -5  -7  10         22.73         28.95         2.57 o
  -4  -7  10          0.04         -0.08         2.56 o
  -3  -7  10         17.27         18.27         2.52 o
  -2  -7  10          0.03         -0.08         2.63 o
  -1  -7  10        256.14        271.44         6.90 o
   0  -7  10        823.11        761.11        58.11 o
   1  -7  10       1006.90       1016.80        20.37 o
   2  -7  10         57.36         58.44         3.10 o
   3  -7  10        234.14        203.42        17.05 o
   4  -7  10        195.12        167.89         9.30 o
   5  -7  10         82.55         98.27        15.34 o
   6  -7  10        241.24        219.91         7.75 o
   7  -7  10        449.16        497.00        12.86 o
  -7  -6  10         10.69          6.66         3.10 o
  -6  -6  10         21.38         12.09         2.48 o
  -5  -6  10         21.77         29.09         8.91 o
  -4  -6  10        425.34        386.99        40.68 o
  -3  -6  10       1080.37       1023.90        66.87 o
  -2  -6  10       1105.58        986.35       127.31 o
  -1  -6  10        683.86        632.92        34.64 o
   0  -6  10         25.06         31.01         6.04 o
   1  -6  10        191.91        189.00         6.12 o
   2  -6  10         14.16         13.71         2.40 o
   3  -6  10        264.78        258.28         7.01 o
   4  -6  10        389.34        420.99        12.31 o
   5  -6  10        931.65        968.52        17.41 o
   6  -6  10        198.22        200.85         7.28 o
   7  -6  10         26.19         22.01         3.41 o
  -8  -5  10         12.26          8.68         2.79 o
  -7  -5  10         38.23         35.18         3.72 o
  -6  -5  10        231.05        203.94         7.90 o
  -5  -5  10        552.34        582.26        35.95 o
  -4  -5  10        313.14        320.13        16.43 o
  -3  -5  10         27.12         32.95         2.46 o
  -2  -5  10         41.37         43.88         2.40 o
  -1  -5  10         16.97         18.40         2.40 o
   0  -5  10        327.09        338.91        11.31 o
   1  -5  10       1493.68       1463.72        27.93 o
   2  -5  10       1198.93       1163.07        26.66 o
   3  -5  10        856.72        800.27        19.78 o
   4  -5  10        361.88        334.73         8.21 o
   5  -5  10         85.74         76.82         8.68 o
   6  -5  10        167.05        147.69         6.04 o
   7  -5  10          0.21         -1.70         2.94 o
  -9  -4  10         42.21         42.15         3.56 o
  -8  -4  10        164.79        151.10         5.58 o
  -7  -4  10         49.59         57.65         4.03 o
  -6  -4  10         33.63         23.71         2.48 o
  -5  -4  10          5.87          3.23         2.13 o
  -4  -4  10         37.37         34.13         7.05 o
  -3  -4  10         15.48         25.65         5.66 o
  -2  -4  10        267.55        252.82        18.75 o
  -1  -4  10       2511.39       2371.01       142.81 o
   0  -4  10       1516.01       1434.61        52.85 o
   1  -4  10        166.81        186.58         5.45 o
   2  -4  10         12.38         13.10         2.63 o
   3  -4  10         17.41         24.05         3.80 o
   4  -4  10        293.33        310.38         7.61 o
   5  -4  10        602.70        633.24        22.94 o
   6  -4  10        581.37        596.96        18.75 o
   7  -4  10        760.59        765.88        18.91 o
  -9  -3  10         16.58         19.84         3.41 o
  -8  -3  10         23.98         22.16         3.25 o
  -7  -3  10        108.84        112.05         4.80 o
  -6  -3  10         41.87         29.60         2.48 o
  -5  -3  10         91.26        104.80         3.31 o
  -4  -3  10        285.99        285.44         8.00 o
  -3  -3  10        337.55        344.70         8.76 o
  -2  -3  10       1002.05        982.66        24.00 o
  -1  -3  10         34.66         25.72         2.46 o
   0  -3  10         50.61         53.79         2.30 o
   1  -3  10          0.94          0.39         2.09 o
   2  -3  10        371.53        367.12        25.34 o
   3  -3  10       2283.03       2118.69        32.97 o
   4  -3  10       1150.24       1152.30        23.29 o
   5  -3  10        235.99        229.88         5.64 o
   6  -3  10         12.57         -1.39         3.25 o
   7  -3  10          0.48         -3.10         3.10 o
  -9  -2  10          1.45          1.86         3.10 o
  -8  -2  10         26.27         23.25         3.56 o
  -7  -2  10        684.67        701.56        23.71 o
  -6  -2  10       1151.30       1051.03        30.06 o
  -5  -2  10         95.21         86.00         2.90 o
  -4  -2  10         46.91         48.16         6.35 o
  -3  -2  10        450.92        426.00        22.55 o
  -2  -2  10        157.52        142.33         3.71 o
  -1  -2  10         91.36         81.37         2.57 o
   0  -2  10        457.10        453.19        12.04 o
   1  -2  10       2306.68       2433.66        38.16 o
   2  -2  10        770.36        873.42        23.10 o
   3  -2  10         10.61         12.21         2.19 o
   4  -2  10          0.57         -1.70         1.70 o
   5  -2  10         77.34         77.80         3.23 o
   6  -2  10         59.71         43.70         4.65 o
   7  -2  10        708.92        704.97        17.51 o
 -10  -1  10        162.00        162.57         5.58 o
  -9  -1  10        493.77        524.43        15.81 o
  -8  -1  10        377.36        425.87        18.13 o
  -7  -1  10          2.07          7.44         3.10 o
  -6  -1  10        435.82        473.29        22.63 o
  -5  -1  10        284.89        273.31        10.54 o
  -4  -1  10         25.85         38.26         4.49 o
  -3  -1  10       2024.02       2019.37        60.52 o
  -2  -1  10       1154.83       1066.29        26.02 o
  -1  -1  10        644.85        584.85        20.02 o
   0  -1  10         46.00         54.21         2.35 o
   1  -1  10       1614.87       1546.14        57.34 o
   2  -1  10        164.25        162.93         4.11 o
   3  -1  10         23.09         22.44         2.29 o
   4  -1  10        368.44        369.48        10.69 o
   5  -1  10       2028.71       2042.19       112.98 o
   6  -1  10       1025.58       1000.66        24.95 o
   7  -1  10        158.94        179.77         6.51 o
 -10   0  10         52.50         44.01         4.03 o
  -9   0  10         21.79         15.81         3.56 o
  -8   0  10          3.62          6.35         3.10 o
  -7   0  10         66.97         67.10         4.18 o
  -6   0  10        303.42        289.95        12.09 o
  -5   0  10       1562.79       1455.28        29.44 o
  -4   0  10       2903.16       2725.50       139.09 o
  -3   0  10         32.47         26.47         2.63 o
  -2   0  10        441.21        446.65        37.19 o
  -1   0  10        853.84        782.28        22.57 o
   0   0  10         97.82         88.57         5.89 o
   1   0  10       1588.87       1602.52        33.55 o
   2   0  10        925.55        959.32        23.83 o
   3   0  10       1123.90       1138.20        24.55 o
   4   0  10        202.59        200.86        15.96 o
   5   0  10        107.84         93.88        12.48 o
   6   0  10        242.09        213.71         6.51 o
   7   0  10        120.52        100.42         5.27 o
 -10   1  10          3.50          2.79         2.94 o
  -9   1  10        439.68        435.01        15.65 o
  -8   1  10        595.73        635.08        20.61 o
  -7   1  10        703.52        682.04        23.87 o
  -6   1  10        948.90        925.50        28.83 o
  -5   1  10          1.89          2.87         1.75 o
  -4   1  10        158.36        151.64         5.81 o
  -3   1  10          0.07          7.20         1.78 o
  -2   1  10         89.68        103.02         7.44 o
  -1   1  10       2760.64       2810.22        41.70 o
   0   1  10       2585.14       2616.83       104.53 o
   1   1  10        380.05        400.62        26.73 o
   2   1  10          6.71         10.53         2.03 o
   3   1  10        698.47        752.31        64.78 o
   4   1  10        100.84        105.47         3.73 o
   5   1  10        210.61        232.39         6.97 o
   6   1  10        352.93        329.47        13.79 o
   7   1  10        319.39        306.23        11.31 o
 -10   2  10        452.71        430.52        12.71 o
  -9   2  10         93.95         92.05         4.80 o
  -8   2  10         75.27         75.63         4.49 o
  -7   2  10         32.28         36.73         3.56 o
  -6   2  10          7.01          5.89         2.94 o
  -5   2  10       1099.85       1012.88        22.68 o
  -4   2  10        821.94        730.06        21.09 o
  -3   2  10       1849.07       1767.47        31.72 o
  -2   2  10       2305.52       2239.86        36.33 o
  -1   2  10         17.93         21.92         2.40 o
   0   2  10        182.22        189.90         5.70 o
   1   2  10        668.20        678.90        21.42 o
   2   2  10          7.90          5.46         2.03 o
   3   2  10        855.13        880.54        20.87 o
   4   2  10        420.28        412.60        26.11 o
   5   2  10        294.96        301.76        14.18 o
   6   2  10          0.20          1.70         2.63 o
 -10   3  10         29.11         35.95         3.72 o
  -9   3  10         18.16         19.53         3.41 o
  -8   3  10          0.14          4.65         2.79 o
  -7   3  10        517.85        469.41        20.30 o
  -6   3  10        870.16        899.46        27.74 o
  -5   3  10        474.25        433.86        10.41 o
  -4   3  10        274.09        259.56         6.50 o
  -3   3  10          4.35          9.92         1.63 o
  -2   3  10         10.79         10.47         1.92 o
  -1   3  10        226.81        229.71         7.13 o
   0   3  10        666.60        643.67        35.57 o
   1   3  10       2566.50       2850.78       108.56 o
   2   3  10        853.60        920.51        32.93 o
   3   3  10        173.66        178.41        13.72 o
   4   3  10         37.08         33.15         2.74 o
   5   3  10        230.10        232.47        10.38 o
   6   3  10          7.88          4.49         2.63 o
 -10   4  10         93.55         99.49         4.49 o
  -9   4  10        351.27        336.45        13.33 o
  -8   4  10        644.35        765.41        20.92 o
  -7   4  10         71.36         60.90         4.03 o
  -6   4  10         22.69         13.64         2.94 o
  -5   4  10        313.57        330.11        19.14 o
  -4   4  10         31.86         25.14         2.30 o
  -3   4  10        886.58        851.69        21.70 o
  -2   4  10       1287.60       1331.25        35.57 o
  -1   4  10        793.02        781.21        74.08 o
   0   4  10        333.88        365.32        29.83 o
   1   4  10          2.77         -0.34         1.92 o
   2   4  10         32.04         37.00         3.64 o
   3   4  10          3.47          0.60         2.24 o
   4   4  10          8.55          4.54         8.68 o
   5   4  10        461.34        412.55        10.51 o
 -10   5  10        158.46        170.94         5.42 o
  -9   5  10        100.99        104.14         4.80 o
  -8   5  10        386.09        404.64        16.12 o
  -7   5  10          0.43         -0.93         2.32 o
  -6   5  10         13.33          9.76         2.94 o
  -5   5  10       1751.03       1651.05        24.98 o
  -4   5  10       1745.85       1720.33        30.76 o
  -3   5  10        584.01        585.79        18.03 o
  -2   5  10        213.99        202.24         5.92 o
  -1   5  10        233.94        253.45        18.13 o
   0   5  10        230.26        230.80        19.53 o
   1   5  10        186.82        205.79        15.96 o
   2   5  10        816.25        936.35        19.84 o
   3   5  10        836.25        929.62        27.82 o
   4   5  10        146.47        141.63         4.22 o
   5   5  10          0.92          1.55         2.19 o
  -9   6  10         44.72         52.23         3.87 o
  -8   6  10        313.22        343.42        13.64 o
  -7   6  10        702.58        631.67        20.15 o
  -6   6  10        542.41        483.83        19.06 o
  -5   6  10        160.97        159.87         7.67 o
  -4   6  10        212.25        225.90         8.06 o
  -3   6  10        419.66        455.45        32.16 o
  -2   6  10        161.17        168.55         4.61 o
  -1   6  10        707.62        777.38        65.24 o
   0   6  10       1567.85       1771.78        26.85 o
   1   6  10        904.21        990.44        35.95 o
   2   6  10         65.93         55.08         3.45 o
   3   6  10        178.55        176.42         4.93 o
   4   6  10         22.87         18.59         2.46 o
  -9   7  10        208.76        232.15         9.14 o
  -8   7  10        172.37        174.19         5.42 o
  -7   7  10         39.81         38.12         3.56 o
  -6   7  10        158.56        138.39         5.11 o
  -5   7  10          8.63         11.03         2.09 o
  -4   7  10        258.82        243.48         6.73 o
  -3   7  10        883.83        959.58        31.61 o
  -2   7  10        393.32        422.15        23.94 o
  -1   7  10         76.35         87.21        11.70 o
   0   7  10         20.85          8.14         2.67 o
   1   7  10        155.24        178.05        25.57 o
   2   7  10         19.35         25.09         3.33 o
   3   7  10         87.07         96.63         8.83 o
  -8   8  10         49.00         46.80         3.72 o
  -7   8  10         91.75        111.27         4.49 o
  -6   8  10        399.27        373.64        13.33 o
  -5   8  10        498.47        508.18        33.47 o
  -4   8  10        141.00        136.97         9.45 o
  -3   8  10         54.17         45.49         5.50 o
  -2   8  10         16.53          8.90         4.34 o
  -1   8  10          3.68          6.71         2.46 o
   0   8  10         72.12         71.79         5.27 o
   1   8  10        166.93        176.44         4.59 o
   2   8  10        184.20        182.53         5.22 o
  -7   9  10        119.84        112.51         4.65 o
  -6   9  10         48.76         54.40         3.87 o
  -5   9  10         42.56         38.42         2.57 o
  -4   9  10         72.54         60.67         3.01 o
  -3   9  10         53.21         62.81        10.23 o
  -2   9  10        144.94        171.26         8.37 o
  -1   9  10        365.70        409.59        42.62 o
   0   9  10        132.17        121.36         7.13 o
  -5  10  10        162.41        177.46        13.64 o
  -4  10  10        266.55        285.23        28.98 o
  -3  10  10        196.00        208.49        15.11 o
  -2  10  10         42.62         39.88         3.49 o
   0 -11  11        174.39        194.71         6.05 o
   1 -11  11         50.55         57.30         3.02 o
   2 -11  11          0.75          0.47         1.67 o
  -3 -10  11         38.06         39.59         2.41 o
  -2 -10  11         32.91         33.27         8.29 o
  -1 -10  11          7.08          6.25         2.03 o
   0 -10  11         18.00         16.63         2.07 o
   1 -10  11         72.09         81.83         3.56 o
   2 -10  11         24.70         23.60         2.29 o
   3 -10  11        209.36        199.65         5.04 o
   4 -10  11        201.58        222.33         7.21 o
  -4  -9  11          1.39          1.76         1.70 o
  -3  -9  11         76.15         72.10         5.81 o
  -2  -9  11         20.50         23.54         2.48 o
  -1  -9  11         15.18         15.66         1.97 o
   0  -9  11         46.71         40.26         2.52 o
   1  -9  11        261.16        257.56         6.59 o
   2  -9  11        184.51        189.08         4.99 o
   3  -9  11         59.81         55.12         9.30 o
   4  -9  11         21.12         19.26         6.51 o
   5  -9  11         63.98         67.64         6.51 o
  -5  -8  11         38.85         34.08         2.63 o
  -4  -8  11          3.00         -0.20         1.85 o
  -3  -8  11        174.14        165.62        21.62 o
  -2  -8  11        335.78        328.07        10.11 o
  -1  -8  11         70.30         72.44         3.01 o
   0  -8  11          0.46          2.15         1.67 o
   1  -8  11         38.81         42.49         2.51 o
   2  -8  11         26.85         31.25         2.35 o
   3  -8  11         72.24         77.16         5.58 o
   4  -8  11         39.02         37.23         2.51 o
   5  -8  11        615.50        577.37        10.72 o
   6  -8  11        412.43        438.11        12.09 o
  -6  -7  11         37.16         32.85         2.94 o
  -5  -7  11        220.64        247.11         6.55 o
  -4  -7  11        300.64        329.39        10.55 o
  -3  -7  11        175.61        177.59         4.48 o
  -2  -7  11          0.03          7.48         1.85 o
  -1  -7  11        277.45        285.88         7.39 o
   0  -7  11         66.54         62.83         2.94 o
   1  -7  11         77.08         78.55         5.35 o
   2  -7  11        353.13        350.65         9.60 o
   3  -7  11        342.28        335.10         8.80 o
   4  -7  11          3.55         -1.95         1.95 o
   5  -7  11         18.66         15.52         2.48 o
   6  -7  11         72.96         63.54         4.49 o
  -7  -6  11        143.07        143.04         5.27 o
  -6  -6  11        153.57        104.61         4.49 o
  -5  -6  11         16.86         22.67         2.57 o
  -4  -6  11          4.73          0.23         3.10 o
  -3  -6  11         19.91         23.56         6.35 o
  -2  -6  11          7.40          7.02         1.96 o
  -1  -6  11        504.59        457.69        39.67 o
   0  -6  11        847.43        888.02        19.67 o
   1  -6  11        745.06        773.67        31.61 o
   2  -6  11          0.14         -0.51         1.81 o
   3  -6  11        226.57        245.94         6.08 o
   4  -6  11         14.95         23.67         2.24 o
   5  -6  11          1.47         -0.01         1.96 o
   6  -6  11        351.30        359.69        12.55 o
   7  -6  11        233.34        238.97         8.83 o
  -8  -5  11         12.86         13.17         2.94 o
  -7  -5  11          2.05          2.17         2.79 o
  -6  -5  11          1.23          0.46         2.32 o
  -5  -5  11         15.29         16.98         2.46 o
  -4  -5  11        285.25        292.38         7.34 o
  -3  -5  11       1035.13       1041.34        20.82 o
  -2  -5  11        674.96        654.97        24.41 o
  -1  -5  11        161.39        203.04         8.37 o
   0  -5  11         26.52         23.65         4.57 o
   1  -5  11        129.26        136.44         6.66 o
   2  -5  11          2.70          8.26         3.49 o
   3  -5  11        240.22        213.96         6.66 o
   4  -5  11        450.76        456.32        12.87 o
   5  -5  11        795.03        784.65        15.26 o
   6  -5  11          0.39          1.70         2.94 o
   7  -5  11         41.69         43.39         3.72 o
  -8  -4  11          2.80          1.39         2.63 o
  -7  -4  11        147.37        174.96         5.73 o
  -6  -4  11        136.82         95.77         4.03 o
  -5  -4  11        745.23        682.88        30.37 o
  -4  -4  11        308.09        259.47        26.89 o
  -3  -4  11          6.99          7.95         2.03 o
  -2  -4  11         74.38         82.92         5.35 o
  -1  -4  11        146.19        141.94        10.31 o
   0  -4  11        631.89        642.57        26.97 o
   1  -4  11        992.14       1037.94        22.51 o
   2  -4  11        729.04        779.71        24.95 o
   3  -4  11       1207.65       1233.86        33.24 o
   4  -4  11         81.76         86.33         3.28 o
   5  -4  11        329.64        345.95        13.79 o
   6  -4  11         14.15         14.41         3.10 o
   7  -4  11         21.63         17.05         3.10 o
  -9  -3  11        145.66        167.53         5.58 o
  -8  -3  11        194.47        199.76         6.66 o
  -7  -3  11         21.14         30.68         3.56 o
  -6  -3  11          7.48         11.47         2.17 o
  -5  -3  11        196.40        217.02         5.21 o
  -4  -3  11         39.63         42.49         2.46 o
  -3  -3  11         85.30        106.91         3.12 o
  -2  -3  11        815.84        763.78        20.82 o
  -1  -3  11       2444.51       2440.41        43.16 o
   0  -3  11        158.50        148.19        13.48 o
   1  -3  11          2.80          1.00         2.48 o
   2  -3  11         47.23         47.05         3.56 o
   3  -3  11         24.87         29.05         2.63 o
   4  -3  11        178.08        174.63         7.05 o
   5  -3  11        336.28        342.61         9.30 o
   6  -3  11        605.62        524.43        16.58 o
   7  -3  11        641.79        611.83        14.57 o
  -9  -2  11         11.01         15.03         3.25 o
  -8  -2  11         90.50         74.08         4.34 o
  -7  -2  11         54.49         59.35         4.03 o
  -6  -2  11         14.52         12.55         3.10 o
  -5  -2  11        738.84        677.39        73.46 o
  -4  -2  11        537.58        488.59        24.80 o
  -3  -2  11        868.91        851.45        46.80 o
  -2  -2  11        307.86        276.33         8.21 o
  -1  -2  11        527.76        515.21        14.56 o
   0  -2  11        341.76        348.74         9.20 o
   1  -2  11        116.08        119.24         4.11 o
   2  -2  11       1812.73       1876.61        30.55 o
   3  -2  11       2708.85       2826.18        38.67 o
   4  -2  11        498.84        515.54        14.82 o
   5  -2  11        172.10        170.48         4.49 o
   6  -2  11          3.84         -1.08         3.41 o
   7  -2  11         10.43         -1.86         3.41 o
  -9  -1  11          4.80         12.55         3.41 o
  -8  -1  11         56.17         56.72         4.18 o
  -7  -1  11        557.17        558.99        20.46 o
  -6  -1  11        256.96        236.64         9.30 o
  -5  -1  11          3.84          2.10         2.17 o
  -4  -1  11         12.10         14.06         1.92 o
  -3  -1  11       1014.30        966.51        23.07 o
  -2  -1  11         71.43         73.21         4.03 o
  -1  -1  11        403.26        397.04        15.57 o
   0  -1  11       1891.29       1923.21        94.46 o
   1  -1  11       2771.75       2706.45        38.67 o
   2  -1  11        148.44        145.69         4.26 o
   3  -1  11        103.78         93.77         5.73 o
   4  -1  11         46.93         40.50         3.35 o
   5  -1  11          4.10          4.90         2.40 o
   6  -1  11        373.56        366.98        14.26 o
   7  -1  11        591.15        591.38        14.10 o
 -10   0  11        202.18        205.65         5.89 o
  -9   0  11        408.09        399.52        13.48 o
  -8   0  11        295.39        285.93         9.76 o
  -7   0  11          3.78         10.69         2.94 o
  -6   0  11         62.61         70.36         4.03 o
  -5   0  11        158.95        141.60         4.24 o
  -4   0  11        135.30        131.83         4.16 o
  -3   0  11       2559.99       2389.24       100.58 o
  -2   0  11        234.58        228.01        11.24 o
  -1   0  11        369.47        371.51        16.27 o
   0   0  11          5.05          9.12         4.11 o
   1   0  11        357.22        354.80        20.22 o
   2   0  11         75.24         76.91         3.12 o
   3   0  11         60.28         48.08         3.31 o
   4   0  11        764.84        775.44        51.14 o
   5   0  11       1581.87       1526.08        59.28 o
   6   0  11        177.54        163.34         6.35 o
 -10   1  11         26.49         28.05         3.41 o
  -9   1  11         51.70         54.40         4.18 o
  -8   1  11          9.47         25.57         5.42 o
  -7   1  11         58.22         64.31         4.34 o
  -6   1  11        409.82        430.67        13.02 o
  -5   1  11       1553.03       1548.09        26.02 o
  -4   1  11        550.25        537.43        20.46 o
  -3   1  11         32.26         40.43         2.24 o
  -2   1  11        113.93        101.84         4.80 o
  -1   1  11        576.14        574.64        15.61 o
   0   1  11         53.18         57.67         3.80 o
   1   1  11        370.39        383.82        13.95 o
   2   1  11        337.49        369.57         9.64 o
   3   1  11        921.10        995.79        51.68 o
   4   1  11         29.45         27.20         3.10 o
   5   1  11         92.89         94.54         3.67 o
   6   1  11         31.75         25.57         3.87 o
 -10   2  11          4.70          3.25         2.79 o
  -9   2  11        562.33        548.76        15.03 o
  -8   2  11        452.68        459.19        16.58 o
  -7   2  11        460.73        471.89        18.91 o
  -6   2  11        148.40        145.05         5.27 o
  -5   2  11         30.04         25.03         2.71 o
  -4   2  11         53.54         48.00         2.41 o
  -3   2  11         14.94         16.16         4.49 o
  -2   2  11         96.95        124.44         4.96 o
  -1   2  11       2660.53       2670.29        90.58 o
   0   2  11       1042.84       1101.63        34.48 o
   1   2  11         50.61         58.99         3.07 o
   2   2  11        204.21        201.90         8.68 o
   3   2  11        181.60        181.10         4.92 o
   4   2  11         12.93         10.62         2.40 o
   5   2  11        111.17        103.12         3.73 o
   6   2  11        148.60        133.28         5.11 o
 -10   3  11        173.98        170.78         5.42 o
  -9   3  11          1.92          3.56         2.79 o
  -8   3  11         37.22         48.35         4.03 o
  -7   3  11         33.41         26.66         3.41 o
  -6   3  11          0.14          2.32         2.63 o
  -5   3  11        690.29        652.68        16.43 o
  -4   3  11        846.14        852.86        20.33 o
  -3   3  11       1979.50       2042.97        30.50 o
  -2   3  11        454.17        492.58        13.45 o
  -1   3  11         61.19         69.04         4.03 o
   0   3  11          4.58          7.48         2.05 o
   1   3  11         35.40         45.09         2.68 o
   2   3  11        216.03        228.49         6.90 o
   3   3  11        406.75        420.97        41.69 o
   4   3  11        475.92        484.64        42.54 o
   5   3  11        132.64        123.21         3.94 o
 -10   4  11         19.88         28.21         3.56 o
  -9   4  11          6.31          1.08         2.94 o
  -8   4  11         73.85         93.29         4.80 o
  -7   4  11        922.81        881.18        22.32 o
  -6   4  11       1215.67       1147.27        28.36 o
  -5   4  11        567.82        527.34        29.99 o
  -4   4  11          0.26          0.95         3.95 o
  -3   4  11        336.55        328.79         8.87 o
  -2   4  11         11.38          8.58         7.67 o
  -1   4  11        297.58        278.99        17.05 o
   0   4  11        436.05        465.06        16.74 o
   1   4  11       1148.75       1290.61        37.04 o
   2   4  11        312.17        344.13         8.38 o
   3   4  11         68.43         64.12         3.23 o
   4   4  11        119.57        126.10         3.94 o
   5   4  11        160.62        156.44         7.36 o
  -9   5  11        652.56        648.87        15.34 o
  -8   5  11        193.60        202.70         6.97 o
  -7   5  11          0.05         -2.79         2.79 o
  -6   5  11         52.88         65.24         4.03 o
  -5   5  11        309.08        305.99         9.84 o
  -4   5  11         38.73         48.59         2.79 o
  -3   5  11        802.78        873.15        19.10 o
  -2   5  11       1361.68       1397.62        39.67 o
  -1   5  11       1172.16       1203.08       141.18 o
   0   5  11         60.97         71.37         6.12 o
   1   5  11         48.97         46.74         3.23 o
   2   5  11         10.48          8.19         2.63 o
   3   5  11          2.20          1.47         2.19 o
   4   5  11        199.71        198.23         4.82 o
  -9   6  11         91.34         97.94         4.49 o
  -8   6  11         52.76         64.16         4.03 o
  -7   6  11          1.18          0.00         2.63 o
  -6   6  11        116.39        107.24         4.34 o
  -5   6  11        624.25        610.85        29.44 o
  -4   6  11        492.89        486.51        35.88 o
  -3   6  11        421.33        420.01        12.66 o
  -2   6  11          3.97          5.23         2.29 o
  -1   6  11        363.21        354.79         8.54 o
   0   6  11          0.00         -0.32         2.23 o
   1   6  11        261.39        269.56        20.38 o
   2   6  11        509.58        571.40        38.90 o
   3   6  11        361.16        358.50        10.77 o
  -8   7  11        192.76        198.21         9.61 o
  -7   7  11        470.54        445.08        13.17 o
  -6   7  11        152.03        155.75         5.42 o
  -5   7  11         11.45         10.53         1.96 o
  -4   7  11         48.93         46.64         2.67 o
  -3   7  11         35.80         40.67         2.68 o
  -2   7  11         30.80         21.94         2.41 o
  -1   7  11        624.43        670.89        35.64 o
   0   7  11        593.19        607.81        15.11 o
   1   7  11        148.59        155.37        10.54 o
   2   7  11          0.59         -1.05         1.94 o
  -7   8  11        133.48        105.85         4.65 o
  -6   8  11         22.95         12.40         3.25 o
  -5   8  11         18.48         18.78         2.13 o
  -4   8  11        222.47        231.99         6.82 o
  -3   8  11        382.30        406.57        29.68 o
  -2   8  11        163.27        175.77         4.60 o
  -1   8  11          0.10         -0.07         2.71 o
   0   8  11         87.52         95.00         3.73 o
   1   8  11         69.27         77.28         4.49 o
  -6   9  11        280.70        273.22         9.45 o
  -5   9  11        300.84        348.94         8.15 o
  -4   9  11          0.07         -1.33         2.87 o
  -3   9  11         25.66         24.28         2.78 o
  -2   9  11          6.81          0.96         2.18 o
  -1   9  11          0.14          2.38         1.96 o
  -1 -10  12        127.09        149.34         9.22 o
   0 -10  12        102.99        113.18         3.34 o
   1 -10  12          7.67         11.29         1.96 o
   2 -10  12          4.57          8.43         3.18 o
  -3  -9  12        148.30        164.30         4.26 o
  -2  -9  12          4.50          7.93         3.02 o
  -1  -9  12          6.29          5.45         2.03 o
   0  -9  12         23.29         22.70         2.35 o
   1  -9  12          0.66         -1.41         1.92 o
   2  -9  12        197.28        203.16         6.74 o
   3  -9  12        267.95        274.71         7.45 o
   4  -9  12        239.28        224.52        32.08 o
  -5  -8  12         12.66         16.73         2.13 o
  -4  -8  12          9.51         11.90         5.50 o
  -3  -8  12         94.58         80.21        12.71 o
  -2  -8  12         39.88         37.58         6.28 o
  -1  -8  12          1.59          2.52         2.03 o
   0  -8  12        175.39        178.02         4.43 o
   1  -8  12        426.58        452.01        15.96 o
   2  -8  12         73.69         90.22         3.80 o
   3  -8  12          0.04         -1.92         1.92 o
   4  -8  12         96.29        114.73         3.50 o
   5  -8  12          1.60          2.70         2.18 o
  -6  -7  12         23.04         24.02         2.79 o
  -5  -7  12         21.46         17.36         2.29 o
  -4  -7  12         51.73         54.39         5.58 o
  -3  -7  12        150.35        151.44         4.11 o
  -2  -7  12        129.71        125.52         3.50 o
  -1  -7  12        211.91        210.82         6.90 o
   0  -7  12          1.94          3.24         3.56 o
   1  -7  12        103.13         92.43         9.84 o
   2  -7  12        112.44        121.37         4.42 o
   3  -7  12         38.12         49.60         3.87 o
   4  -7  12        221.03        209.68        22.16 o
   5  -7  12        568.95        570.56        24.80 o
  -7  -6  12          0.70         -1.08         2.63 o
  -6  -6  12         70.12         42.93         3.41 o
  -5  -6  12        323.10        329.43         9.64 o
  -4  -6  12         86.37         66.62         6.04 o
  -3  -6  12         25.73         18.96         2.35 o
  -2  -6  12         16.02         13.71         2.63 o
  -1  -6  12        136.55        121.17         9.30 o
   0  -6  12          8.45         13.12         1.92 o
   1  -6  12         60.88         64.71         2.79 o
   2  -6  12        435.51        455.66        18.83 o
   3  -6  12        322.71        331.10        10.79 o
   4  -6  12         21.75         22.05         2.24 o
   5  -6  12          2.73          5.50         3.72 o
   6  -6  12        132.18        123.51         5.11 o
  -7  -5  12        153.97        177.13         5.73 o
  -6  -5  12        165.80        138.70         4.80 o
  -5  -5  12         25.63         27.21         4.11 o
  -4  -5  12          1.00          1.70         1.85 o
  -3  -5  12          4.65          4.96         2.63 o
  -2  -5  12        233.83        249.21        24.80 o
  -1  -5  12        421.55        429.43        16.12 o
   0  -5  12        301.63        273.01         7.13 o
   1  -5  12        252.48        241.08         6.02 o
   2  -5  12        152.00        148.33         3.77 o
   3  -5  12         87.16         73.59         2.95 o
   4  -5  12          9.65          6.45         2.63 o
   5  -5  12          0.07          1.03         2.08 o
   6  -5  12        249.09        200.23         9.30 o
  -8  -4  12          1.27          2.94         2.48 o
  -7  -4  12          1.20         -2.48         2.94 o
  -6  -4  12          0.61         -0.46         2.01 o
  -5  -4  12         19.56         18.57         2.46 o
  -4  -4  12        591.24        564.03        48.27 o
  -3  -4  12        932.18        919.03        59.12 o
  -2  -4  12        264.97        268.95        15.73 o
  -1  -4  12         50.29         50.14         6.51 o
   0  -4  12          4.20          8.44         1.92 o
   1  -4  12         78.42         87.73         3.06 o
   2  -4  12        141.50        153.10         3.89 o
   3  -4  12        333.37        345.27        10.31 o
   4  -4  12        438.46        450.78        11.94 o
   5  -4  12        192.63        186.17         7.90 o
   6  -4  12          1.53          8.37         2.48 o
  -8  -3  12         13.56         22.16         3.10 o
  -7  -3  12        242.89        264.07         8.21 o
  -6  -3  12        441.84        303.44        12.71 o
  -5  -3  12        632.08        614.44        15.20 o
  -4  -3  12          2.39          7.96         1.97 o
  -3  -3  12         28.95         19.99         2.35 o
  -2  -3  12         23.29         25.14         6.35 o
  -1  -3  12         15.28         13.06         2.13 o
   0  -3  12        815.87        806.44        19.89 o
   1  -3  12       1317.52       1274.46        67.26 o
   2  -3  12       1021.51       1079.26        40.22 o
   3  -3  12        501.47        510.18        14.03 o
   4  -3  12        195.28        192.28         6.04 o
   5  -3  12        200.88        213.25         5.66 o
   6  -3  12         10.11          4.96         3.56 o
  -9  -2  12        251.33        262.52         9.61 o
  -8  -2  12         96.76         95.62         4.80 o
  -7  -2  12         43.24         49.44         4.03 o
  -6  -2  12         27.42         34.56         3.56 o
  -5  -2  12        230.58        207.69         5.48 o
  -4  -2  12         27.28         43.77         9.45 o
  -3  -2  12        269.95        273.28         9.22 o
  -2  -2  12       1506.88       1386.57        63.23 o
  -1  -2  12       2450.18       2247.95       105.77 o
   0  -2  12        212.14        220.31         5.78 o
   1  -2  12         27.74         28.59         3.64 o
   2  -2  12         15.05         10.81         2.41 o
   3  -2  12         38.09         45.70         4.96 o
   4  -2  12        442.23        430.14        12.17 o
   5  -2  12        636.47        633.72        12.82 o
   6  -2  12        887.97        857.47        17.98 o
  -9  -1  12         40.45         45.41         3.72 o
  -8  -1  12          9.10         20.92         3.10 o
  -7  -1  12        110.35        119.48         4.96 o
  -6  -1  12         25.27         25.57         3.10 o
  -5  -1  12        585.87        644.87        16.10 o
  -4  -1  12        958.49        941.61        20.44 o
  -3  -1  12        655.00        595.90        17.42 o
  -2  -1  12         32.77         47.36         2.52 o
  -1  -1  12        384.48        385.80        10.85 o
   0  -1  12         19.23         16.41         2.35 o
   1  -1  12        102.53        112.05         8.76 o
   2  -1  12        824.19        812.23        18.90 o
   3  -1  12       1124.77       1130.23        50.44 o
   4  -1  12        276.38        294.93        35.41 o
   5  -1  12        100.18         90.36         3.72 o
   6  -1  12         72.39         49.59         4.34 o
  -9   0  12         61.83         67.10         4.34 o
  -8   0  12         72.71         70.82         4.18 o
  -7   0  12        446.36        448.65        17.05 o
  -6   0  12        162.11        157.92         5.58 o
  -5   0  12         15.84         20.31         4.18 o
  -4   0  12        459.59        418.68        24.87 o
  -3   0  12        568.26        563.97        23.79 o
  -2   0  12        180.35        165.30         4.35 o
  -1   0  12        647.39        646.69        36.73 o
   0   0  12       1426.48       1507.05        27.00 o
   1   0  12        961.97        966.06        22.94 o
   2   0  12         36.65         31.81         2.67 o
   3   0  12          6.61          3.05         5.35 o
   4   0  12          0.24          1.06         4.26 o
   5   0  12         31.97         23.55         7.52 o
   6   0  12        323.66        298.94        10.54 o
  -9   1  12        190.06        185.19         5.73 o
  -8   1  12         10.35          6.66         2.79 o
  -7   1  12        113.66        110.03         4.80 o
  -6   1  12          1.74          7.75         2.63 o
  -5   1  12         10.87         12.96         2.07 o
  -4   1  12        215.11        200.33         5.42 o
  -3   1  12        460.22        428.32        14.12 o
  -2   1  12        245.39        266.49         7.34 o
  -1   1  12        210.75        232.00         5.92 o
   0   1  12        223.32        234.26         6.03 o
   1   1  12        453.19        501.52        17.12 o
   2   1  12          1.52          3.15         3.95 o
   3   1  12        309.54        305.20        35.95 o
   4   1  12       1015.37       1057.73        53.31 o
   5   1  12        381.54        383.76         9.36 o
  -9   2  12         42.17         37.66         3.72 o
  -8   2  12         24.95         24.18         3.41 o
  -7   2  12        207.59        227.66         7.44 o
  -6   2  12        414.01        422.15        17.67 o
  -5   2  12        644.28        577.68        15.07 o
  -4   2  12         74.53         70.54         2.85 o
  -3   2  12         37.34         29.47         3.41 o
  -2   2  12          4.94          3.23         1.81 o
  -1   2  12         48.60         52.22         6.43 o
   0   2  12        211.25        212.94        12.55 o
   1   2  12        433.80        453.47        14.71 o
   2   2  12        358.06        386.88        12.44 o
   3   2  12        293.44        319.99         8.43 o
   4   2  12         14.87         12.38         5.04 o
   5   2  12        140.87        133.39         9.61 o
  -9   3  12        374.50        342.03        11.47 o
  -8   3  12        372.47        403.86        13.95 o
  -7   3  12        567.15        553.10        17.51 o
  -6   3  12          0.94         10.69         2.94 o
  -5   3  12        339.79        343.83        12.71 o
  -4   3  12         14.35         15.02         2.13 o
  -3   3  12          0.58          3.18         2.71 o
  -2   3  12        640.45        687.48        30.84 o
  -1   3  12        616.69        629.44        16.82 o
   0   3  12        132.28        137.23         4.80 o
   1   3  12         41.98         45.10         2.85 o
   2   3  12         45.20         48.61         3.95 o
   3   3  12        121.08        135.94         7.90 o
   4   3  12          0.55         -2.32         2.32 o
  -9   4  12         10.84         11.31         2.94 o
  -8   4  12          0.36          1.86         2.94 o
  -7   4  12         99.24         86.63         4.49 o
  -6   4  12          0.61          2.63         2.94 o
  -5   4  12        941.50        908.57        38.12 o
  -4   4  12       1571.80       1572.08        68.73 o
  -3   4  12       1351.42       1423.89        61.60 o
  -2   4  12         28.87         28.36         2.52 o
  -1   4  12         94.89        100.39         6.97 o
   0   4  12        225.46        236.62         6.51 o
   1   4  12         12.01          3.32         2.51 o
   2   4  12        283.45        277.92         7.81 o
   3   4  12        392.39        395.90        17.67 o
   4   4  12        213.57        199.03         4.55 o
  -9   5  12          6.00          2.79         2.79 o
  -8   5  12         99.46         88.64         4.65 o
  -7   5  12        535.96        510.64        15.03 o
  -6   5  12        531.33        515.13        16.58 o
  -5   5  12        102.83        106.29         3.34 o
  -4   5  12          0.41          0.57         2.13 o
  -3   5  12        178.08        197.10         5.75 o
  -2   5  12          0.87          0.75         2.13 o
  -1   5  12        290.06        318.48        14.26 o
   0   5  12        904.52       1024.18        89.88 o
   1   5  12        904.64       1024.40        51.68 o
   2   5  12        156.10        157.74         4.44 o
   3   5  12         30.79         33.86         3.95 o
  -8   6  12        102.36        111.27         4.80 o
  -7   6  12          1.02         -0.46         2.63 o
  -6   6  12         39.59         38.90         3.56 o
  -5   6  12         10.85          9.79         1.97 o
  -4   6  12        149.21        153.28         8.52 o
  -3   6  12        600.58        612.79        26.97 o
  -2   6  12        466.03        515.79        22.32 o
  -1   6  12        204.30        239.94        14.41 o
   0   6  12          2.62          4.37         2.38 o
   1   6  12         15.65         18.15         3.72 o
   2   6  12         31.83         34.18         5.58 o
  -7   7  12         23.19         25.57         2.94 o
  -6   7  12        234.49        231.37         9.76 o
  -5   7  12        444.92        423.89        19.22 o
  -4   7  12        214.91        204.39         4.85 o
  -3   7  12         19.12         21.51         4.57 o
  -2   7  12         62.24         70.08         3.17 o
  -1   7  12         64.29         73.38         7.13 o
   0   7  12         59.02         60.97         3.28 o
   1   7  12        155.42        166.26         5.19 o
  -6   8  12         29.90         25.26         3.25 o
  -5   8  12         43.35         46.78         2.68 o
  -4   8  12         90.17         98.80         7.36 o
  -3   8  12          0.03         -2.08         2.08 o
  -2   8  12        138.73        161.19         4.11 o
  -1   8  12        438.04        484.48        25.96 o
  -2  -9  13        156.65        168.75         3.88 o
  -1  -9  13        136.85        145.78         5.19 o
   0  -9  13         75.09         73.15         3.01 o
   1  -9  13          8.28         11.07         2.12 o
   2  -9  13          4.19          4.27         2.12 o
  -4  -8  13        102.80        105.72         9.69 o
  -3  -8  13         85.33         77.80         5.50 o
  -2  -8  13          1.82          1.88         4.49 o
  -1  -8  13         40.79         35.20         9.45 o
   0  -8  13         48.21         51.94         4.18 o
   1  -8  13         29.11         33.61         2.67 o
   2  -8  13        233.39        244.17         7.59 o
   3  -8  13        200.65        209.89         6.39 o
   4  -8  13        219.67        217.45         7.13 o
  -5  -7  13          2.95          2.58         1.94 o
  -4  -7  13          3.19          3.44         1.81 o
  -3  -7  13         17.08         22.65         2.30 o
  -2  -7  13         19.18         23.62         2.23 o
  -1  -7  13         53.44         52.02         2.74 o
   0  -7  13        533.32        548.54        16.04 o
   1  -7  13        242.57        228.61         5.15 o
   2  -7  13          9.12         10.19         4.34 o
   3  -7  13          0.40          1.16         2.79 o
   4  -7  13         16.48         14.34         5.58 o
  -6  -6  13         12.17          8.37         2.32 o
  -5  -6  13          0.12          0.65         2.32 o
  -4  -6  13         46.50         33.16         5.73 o
  -3  -6  13          7.78          3.51         4.80 o
  -2  -6  13         70.30         71.91        12.40 o
  -1  -6  13         76.76         69.79        11.00 o
   0  -6  13         22.04         24.40         2.24 o
   1  -6  13         95.95         98.63         3.23 o
   2  -6  13         64.88         75.71         3.31 o
   3  -6  13          1.07          4.76         1.92 o
   4  -6  13        336.58        331.42         8.60 o
   5  -6  13        362.10        370.62         7.71 o
  -7  -5  13         13.26         19.53         3.10 o
  -6  -5  13        156.06        140.41         4.65 o
  -5  -5  13        315.06        304.27         9.20 o
  -4  -5  13         57.71         49.61         2.68 o
  -3  -5  13         27.18         31.39         2.84 o
  -2  -5  13         30.12         32.10         2.71 o
  -1  -5  13         29.46         25.27         2.51 o
   0  -5  13          8.24          3.46         1.81 o
   1  -5  13         51.68         46.67         2.57 o
   2  -5  13        375.31        377.20        10.78 o
   3  -5  13        156.23        144.66         3.78 o
   4  -5  13          8.57          6.13         5.19 o
   5  -5  13         21.90         14.39         2.17 o
  -7  -4  13        165.39        185.19         5.89 o
  -6  -4  13         20.51          9.92         2.48 o
  -5  -4  13         78.99         77.66         8.52 o
  -4  -4  13         50.63         42.34         8.83 o
  -3  -4  13          4.80          9.54         6.59 o
  -2  -4  13        434.40        404.97        21.93 o
  -1  -4  13        627.78        603.50        53.54 o
   0  -4  13        353.07        359.68         8.38 o
   1  -4  13         74.60         82.13         3.12 o
   2  -4  13        124.69        133.44         3.94 o
   3  -4  13         52.65         50.17         2.79 o
   4  -4  13         14.94         15.30         2.30 o
   5  -4  13         26.29         23.74         3.64 o
  -8  -3  13          7.50          6.97         2.94 o
  -7  -3  13          7.59         10.07         3.25 o
  -6  -3  13         23.57         18.29         2.32 o
  -5  -3  13        318.28        309.64        22.47 o
  -4  -3  13        861.19        864.78        33.47 o
  -3  -3  13       1010.36       1014.69        19.61 o
  -2  -3  13        350.53        327.08        10.54 o
  -1  -3  13         11.44         14.04         2.87 o
   0  -3  13        403.88        375.11        11.78 o
   1  -3  13         23.02         24.88         3.80 o
   2  -3  13        430.99        413.75        15.88 o
   3  -3  13        399.05        383.83        11.01 o
   4  -3  13        260.66        253.47         9.53 o
   5  -3  13         62.33         59.67         2.90 o
  -8  -2  13         37.22         51.14         3.72 o
  -7  -2  13        248.43        247.34         7.59 o
  -6  -2  13        390.92        359.23        14.72 o
  -5  -2  13        131.58        132.52         8.45 o
  -4  -2  13          0.26          2.98         2.03 o
  -3  -2  13          0.72          0.15         1.97 o
  -2  -2  13          7.17         10.08         3.02 o
  -1  -2  13         15.90         18.84         2.56 o
   0  -2  13       1270.39       1322.15        95.62 o
   1  -2  13       1100.58       1085.71        21.54 o
   2  -2  13        483.60        484.19        21.23 o
   3  -2  13          6.04          6.82         1.97 o
   4  -2  13        250.86        257.31         7.28 o
   5  -2  13         19.50         19.47         2.57 o
  -8  -1  13         85.17         86.17         4.49 o
  -7  -1  13         57.12         52.54         4.03 o
  -6  -1  13         71.92         68.50         4.03 o
  -5  -1  13        131.00        119.73         3.51 o
  -4  -1  13        171.05        191.18         4.72 o
  -3  -1  13        608.64        603.65        28.75 o
  -2  -1  13        613.62        584.48        15.49 o
  -1  -1  13        737.06        783.24        18.41 o
   0  -1  13         70.02         74.57         3.72 o
   1  -1  13         52.47         44.13         4.80 o
   2  -1  13         48.55         57.11         4.88 o
   3  -1  13          1.06         -0.39         2.40 o
   4  -1  13        526.95        522.72        11.94 o
   5  -1  13        680.57        681.87        29.06 o
  -9   0  13          6.72          8.06         2.79 o
  -8   0  13          4.82          8.06         2.79 o
  -7   0  13         46.69         43.70         3.56 o
  -6   0  13        135.00        138.70         5.11 o
  -5   0  13        554.87        508.14        13.37 o
  -4   0  13        326.90        286.75         7.39 o
  -3   0  13         89.54         88.62         3.07 o
  -2   0  13          3.99          3.68         1.92 o
  -1   0  13         39.05         32.00         2.52 o
   0   0  13         87.06         86.93         3.56 o
   1   0  13        214.75        194.95         5.29 o
   2   0  13       1109.97       1111.81        18.99 o
   3   0  13        872.90        878.94        15.62 o
   4   0  13        101.21         81.52         9.61 o
   5   0  13          4.06          3.17         2.03 o
  -9   1  13         61.62         63.23         3.87 o
  -8   1  13        143.40        143.66         5.42 o
  -7   1  13        265.73        280.19        13.17 o
  -6   1  13         23.09         27.90         3.25 o
  -5   1  13         15.00         11.17         2.12 o
  -4   1  13         83.48         90.55         3.06 o
  -3   1  13        170.07        158.80         4.06 o
  -2   1  13        122.39        128.24         3.77 o
  -1   1  13        737.86        736.41        17.59 o
   0   1  13        749.91        750.34        43.16 o
   1   1  13        140.90        142.10         4.05 o
   2   1  13         42.85         33.06         2.93 o
   3   1  13          0.49          3.44         2.07 o
   4   1  13          0.73         -2.23         2.23 o
  -9   2  13         90.95         89.11         4.34 o
  -8   2  13          0.92          0.93         2.94 o
  -7   2  13        152.48        152.03         5.42 o
  -6   2  13         24.53         24.18         3.87 o
  -5   2  13         12.47         15.61         2.94 o
  -4   2  13        302.89        303.25         7.75 o
  -3   2  13        657.60        703.84        16.43 o
  -2   2  13        246.95        261.45         6.57 o
  -1   2  13          8.08         10.21         3.02 o
   0   2  13        138.42        149.52         7.98 o
   1   2  13         70.17         72.52         3.18 o
   2   2  13         34.55         35.11         3.72 o
   3   2  13        179.92        174.38         4.49 o
   4   2  13        562.72        561.10        10.57 o
  -8   3  13         14.75         15.34         3.25 o
  -7   3  13        272.29        245.32         7.90 o
  -6   3  13        779.40        731.63        19.99 o
  -5   3  13        508.82        508.22        12.59 o
  -4   3  13          2.08          4.72         2.03 o
  -3   3  13        161.18        141.26         4.49 o
  -2   3  13        137.91        139.54         6.66 o
  -1   3  13         37.52         54.98         3.01 o
   0   3  13        139.81        155.74         6.12 o
   1   3  13        528.42        612.30        36.26 o
   2   3  13        402.18        434.52        10.98 o
   3   3  13        147.20        153.63         6.90 o
  -8   4  13        156.98        175.43         5.58 o
  -7   4  13        215.83        190.93         5.89 o
  -6   4  13         18.50         18.75         3.25 o
  -5   4  13         99.75         77.55         3.12 o
  -4   4  13         19.58         26.43         2.34 o
  -3   4  13         71.73         72.58         3.18 o
  -2   4  13        734.65        774.18        15.67 o
  -1   4  13        926.19        935.26        76.48 o
   0   4  13        145.61        159.86         6.20 o
   1   4  13         28.93         18.29         2.62 o
   2   4  13        149.96        161.92         4.42 o
   3   4  13         44.56         48.43         2.79 o
  -8   5  13          0.96          1.86         2.48 o
  -7   5  13         48.60         53.93         3.72 o
  -6   5  13        119.95        133.74         4.96 o
  -5   5  13        405.05        439.42        10.46 o
  -4   5  13        432.66        466.60        11.34 o
  -3   5  13        364.67        396.51        11.39 o
  -2   5  13         32.54         35.58         2.79 o
  -1   5  13        122.21        105.07         3.83 o
   0   5  13         32.95         27.36         2.75 o
   1   5  13         12.74         10.24         2.35 o
   2   5  13        246.00        255.13         7.28 o
  -7   6  13        520.33        486.77        11.93 o
  -6   6  13        144.20        131.57         4.96 o
  -5   6  13         15.88         14.98         2.19 o
  -4   6  13         10.24          4.80         3.25 o
  -3   6  13         40.32         42.56         3.25 o
  -2   6  13         41.88         43.66         3.41 o
  -1   6  13        309.00        348.04         9.92 o
   0   6  13        481.62        548.17        10.68 o
   1   6  13        246.33        263.67        16.04 o
  -6   7  13         18.73         18.75         3.10 o
  -5   7  13          1.07          4.10         1.81 o
  -4   7  13        161.02        158.83         4.11 o
  -3   7  13        367.08        415.18         9.31 o
  -2   7  13        250.97        277.25        11.31 o
  -1   7  13         70.45         76.43        10.77 o
  -2  -8  14        139.56        140.84         3.61 o
  -1  -8  14        159.92        156.91         6.82 o
   0  -8  14         59.90         73.84         3.12 o
   1  -8  14          1.30         -1.29         2.08 o
   2  -8  14         22.52         27.80         3.49 o
  -4  -7  14         54.62         56.57         2.71 o
  -3  -7  14         29.45         26.93         2.29 o
  -2  -7  14          4.12          2.05         1.86 o
  -1  -7  14         13.65          8.53         2.13 o
   0  -7  14          0.37          0.85         2.71 o
   1  -7  14         58.23         52.59         2.79 o
   2  -7  14        178.30        156.15         6.59 o
   3  -7  14        246.28        241.28         6.41 o
  -5  -6  14          0.27          5.89         3.49 o
  -4  -6  14         30.21         30.69         9.45 o
  -3  -6  14         49.87         44.68         6.28 o
  -2  -6  14          0.59          3.00         3.64 o
  -1  -6  14        154.67        148.24        10.23 o
   0  -6  14        246.26        254.61         6.62 o
   1  -6  14         52.06         49.58         2.71 o
   2  -6  14          2.08          3.97         2.17 o
   3  -6  14         10.96         10.16         2.19 o
   4  -6  14         12.77         12.26         5.11 o
  -6  -5  14         25.05         19.53         2.48 o
  -5  -5  14          0.28         -0.54         4.96 o
  -4  -5  14        141.36        130.68         3.67 o
  -3  -5  14        168.07        180.04         4.41 o
  -2  -5  14        171.73        184.44         4.05 o
  -1  -5  14          8.55          5.74         3.80 o
   0  -5  14         59.71         71.23         3.56 o
   1  -5  14         41.60         42.96         2.51 o
   2  -5  14          1.81          1.47         1.97 o
   3  -5  14         66.33         73.82         5.04 o
   4  -5  14        475.63        434.05        16.81 o
  -6  -4  14        191.61        126.46         4.18 o
  -5  -4  14        198.32        169.56         4.26 o
  -4  -4  14         22.09         10.85         3.10 o
  -3  -4  14          0.01          0.80         1.94 o
  -2  -4  14        222.52        208.54        10.62 o
  -1  -4  14         48.19         54.62         3.25 o
   0  -4  14         37.53         36.32         2.78 o
   1  -4  14        173.61        179.15         4.77 o
   2  -4  14        437.24        499.58        11.78 o
   3  -4  14         32.00         32.26         3.64 o
   4  -4  14         71.20         68.23         6.66 o
  -7  -3  14        104.28        104.14         4.80 o
  -6  -3  14          0.68          0.62         1.86 o
  -5  -3  14          2.12          0.74         2.01 o
  -4  -3  14          0.30          1.16         1.97 o
  -3  -3  14          3.77          3.87         2.08 o
  -2  -3  14        454.25        447.98        24.18 o
  -1  -3  14        616.86        572.83        13.81 o
   0  -3  14        162.84        172.24         4.24 o
   1  -3  14          3.17          7.37         2.03 o
   2  -3  14        163.82        154.45         4.05 o
   3  -3  14         39.73         36.63         5.27 o
   4  -3  14          4.20         -3.29         5.04 o
  -7  -2  14         28.19         38.12         3.72 o
  -6  -2  14         43.59         42.93         3.72 o
  -5  -2  14        173.51        196.81         4.73 o
  -4  -2  14        647.57        619.26        13.74 o
  -3  -2  14        646.68        567.21        28.44 o
  -2  -2  14          7.90          7.51         2.13 o
  -1  -2  14         74.74         64.95        10.15 o
   0  -2  14         64.16         61.83         3.41 o
   1  -2  14         35.23         42.14         2.79 o
   2  -2  14        203.95        198.73         4.93 o
   3  -2  14        142.29        130.21         3.73 o
   4  -2  14        269.81        286.95        18.05 o
  -8  -1  14         68.99         77.02         4.03 o
  -7  -1  14        323.95        323.58        11.93 o
  -6  -1  14        296.45        300.03         8.21 o
  -5  -1  14         90.11        101.29         3.40 o
  -4  -1  14         40.58         38.97         2.94 o
  -3  -1  14         15.77         10.15         5.58 o
  -2  -1  14         44.60         42.36         2.62 o
  -1  -1  14        264.44        291.71         6.94 o
   0  -1  14       1293.17       1312.97        20.42 o
   1  -1  14        509.99        506.60        12.88 o
   2  -1  14        176.31        169.28         5.27 o
   3  -1  14         13.22         12.64         2.13 o
   4  -1  14        163.72        154.22         8.06 o
  -8   0  14         11.35         11.93         2.79 o
  -7   0  14          1.84          8.99         2.79 o
  -6   0  14         16.89          8.21         2.79 o
  -5   0  14          0.02          2.56         2.48 o
  -4   0  14        202.95        186.22         4.30 o
  -3   0  14        140.65        118.92         3.62 o
  -2   0  14        645.66        634.24        27.20 o
  -1   0  14        428.81        446.68        24.56 o
   0   0  14         12.59         17.31         2.60 o
   1   0  14         24.41         28.37         2.57 o
   2   0  14         63.11         67.83         3.56 o
   3   0  14        156.06        147.72        14.03 o
   4   0  14        523.90        497.30        24.72 o
  -8   1  14          4.58          8.21         2.79 o
  -7   1  14          7.34         12.24         3.10 o
  -6   1  14        325.91        346.98        13.95 o
  -5   1  14        289.69        273.03        30.76 o
  -4   1  14        154.36        145.56         3.78 o
  -3   1  14        174.25        181.52         4.11 o
  -2   1  14         63.53         63.29         6.59 o
  -1   1  14         23.05         20.81         2.46 o
   0   1  14         68.52         64.47         3.18 o
   1   1  14        195.91        190.91         7.05 o
   2   1  14        771.45        847.99        18.67 o
   3   1  14        317.58        337.80        45.64 o
  -8   2  14        198.17        210.76         8.68 o
  -7   2  14        326.49        354.27        11.78 o
  -6   2  14         10.22         14.88         3.41 o
  -5   2  14         74.42         73.44         3.01 o
  -4   2  14        259.09        239.81         8.14 o
  -3   2  14         25.12         24.16         2.40 o
  -2   2  14        672.93        661.98        14.19 o
  -1   2  14        443.08        406.12        12.20 o
   0   2  14        408.61        426.90        11.56 o
   1   2  14        187.44        190.98         4.66 o
   2   2  14          3.62          5.24         2.87 o
   3   2  14          2.85          0.90         2.01 o
  -8   3  14          2.29          6.35         2.63 o
  -7   3  14         75.07         75.01         4.18 o
  -6   3  14          2.09          1.08         2.79 o
  -5   3  14         60.82         61.13         6.97 o
  -4   3  14        562.18        583.91        12.71 o
  -3   3  14        476.51        491.34        11.83 o
  -2   3  14         36.44         34.66         2.73 o
  -1   3  14          5.41         14.45         2.71 o
   0   3  14        302.51        313.25        10.41 o
   1   3  14         12.95          9.63         2.35 o
   2   3  14         59.78         54.59         3.18 o
  -7   4  14        127.19        140.56         4.96 o
  -6   4  14        401.79        359.69        12.24 o
  -5   4  14        141.74        148.54         6.66 o
  -4   4  14          1.33          1.39         1.97 o
  -3   4  14         48.51         50.43         6.12 o
  -2   4  14         71.26         79.46         3.49 o
  -1   4  14          2.54         -0.08         2.31 o
   0   4  14        367.49        406.86        10.35 o
   1   4  14        279.85        286.99        16.89 o
  -7   5  14         21.27         21.54         3.10 o
  -6   5  14         93.97         87.25         4.34 o
  -5   5  14         20.10         14.41         2.48 o
  -4   5  14          1.68          4.68         2.17 o
  -3   5  14         94.01         94.46         4.11 o
  -2   5  14        518.66        574.94        11.34 o
  -1   5  14        246.57        295.18         8.44 o
   0   5  14          2.79          3.17         2.18 o
  -6   6  14        267.86        287.17         9.30 o
  -5   6  14        265.68        253.33        24.33 o
  -4   6  14        391.35        392.03        18.91 o
  -3   6  14        131.13        154.64         4.05 o
  -2   6  14         83.56         83.98         3.33 o
  -1   6  14         67.40         61.93         8.99 o
  -2  -7  15        134.15        138.38         3.50 o
  -1  -7  15         95.28        110.16         3.34 o
   0  -7  15         31.11         27.05         2.52 o
   1  -7  15          0.28          2.63         1.86 o
  -4  -6  15         75.45         68.23         2.87 o
  -3  -6  15         13.84          8.35         2.56 o
  -2  -6  15          6.98          6.69         2.03 o
  -1  -6  15          0.27          1.83         1.92 o
   0  -6  15          0.02         -1.95         2.71 o
   1  -6  15         62.59         62.67         2.79 o
   2  -6  15        226.68        246.63         6.75 o
  -5  -5  15         35.78         42.32         5.73 o
  -4  -5  15        137.81        140.14         7.83 o
  -3  -5  15         14.33         11.12         4.11 o
  -2  -5  15         68.78         71.25         2.96 o
  -1  -5  15        146.53        151.25         3.73 o
   0  -5  15        246.12        222.95         7.44 o
   1  -5  15         53.36         46.47         5.11 o
   2  -5  15          3.94          7.65         2.12 o
  -5  -4  15          7.96          7.09         3.49 o
  -4  -4  15        144.16        135.23        12.48 o
  -3  -4  15        135.14        137.21        10.15 o
  -2  -4  15        118.48        103.68         3.39 o
  -1  -4  15          9.21         12.42         6.59 o
   0  -4  15        154.03        145.70         6.35 o
   1  -4  15         35.82         30.26         2.46 o
   2  -4  15          0.20          1.24         1.92 o
   3  -4  15        222.38        227.85         6.53 o
  -6  -3  15        179.96        127.23         4.18 o
  -5  -3  15         73.16         72.31         3.07 o
  -4  -3  15         31.29         35.26         8.91 o
  -3  -3  15         12.39         16.16         2.18 o
  -2  -3  15        243.96        265.63         5.86 o
  -1  -3  15         15.26         17.36         2.19 o
   0  -3  15        160.89        153.74         6.90 o
   1  -3  15        255.87        251.03         8.29 o
   2  -3  15        381.21        372.33         8.73 o
   3  -3  15          1.01          3.72         1.97 o
  -6  -2  15         14.17         15.34         3.10 o
  -5  -2  15          0.75          1.78         2.56 o
  -4  -2  15          0.29          1.20         2.09 o
  -3  -2  15        138.62        119.82         3.55 o
  -2  -2  15        511.40        533.05        27.12 o
  -1  -2  15        101.12        102.59         3.50 o
   0  -2  15         38.47         49.82         4.49 o
   1  -2  15          5.56          6.74         2.03 o
   2  -2  15        294.93        334.34         8.77 o
   3  -2  15         41.43         43.68         4.49 o
  -7  -1  15          0.52          4.49         2.63 o
  -6  -1  15         85.41         88.80         4.49 o
  -5  -1  15        191.96        185.48         5.66 o
  -4  -1  15        514.60        480.99        11.71 o
  -3  -1  15         72.49         71.66         3.10 o
  -2  -1  15          2.97          3.44         2.03 o
  -1  -1  15         16.69         10.59         2.24 o
   0  -1  15          7.38          0.95         4.73 o
   1  -1  15         61.02         54.25         5.58 o
   2  -1  15        209.82        185.46         8.83 o
   3  -1  15        204.04        204.92         9.38 o
  -7   0  15        114.08        121.65         4.80 o
  -6   0  15        127.79        127.39         4.96 o
  -5   0  15         62.45         53.81         3.80 o
  -4   0  15         20.50         17.47         3.10 o
  -3   0  15          0.86          5.00         1.96 o
  -2   0  15          0.21         -1.32         3.64 o
  -1   0  15        329.23        327.22        14.18 o
   0   0  15        585.27        593.69        12.44 o
   1   0  15        113.56        109.66        11.31 o
   2   0  15         36.03         39.59         2.79 o
  -7   1  15          5.96         10.38         2.94 o
  -6   1  15         56.28         53.31         4.03 o
  -5   1  15          5.10          6.55         4.03 o
  -4   1  15        191.95        188.54         4.59 o
  -3   1  15        447.25        458.66        14.49 o
  -2   1  15        916.18        948.12        15.73 o
  -1   1  15         96.68        103.07         4.49 o
   0   1  15          0.80         -2.13         2.13 o
   1   1  15          0.12         -1.92         1.92 o
   2   1  15          8.15          2.01         4.03 o
  -7   2  15         49.34         49.28         3.56 o
  -6   2  15        397.00        398.75        11.78 o
  -5   2  15        152.93        141.32         9.22 o
  -4   2  15        151.26        150.65        13.25 o
  -3   2  15          1.78         -0.15         2.08 o
  -2   2  15        182.90        200.77         4.60 o
  -1   2  15          4.07          2.71         2.18 o
   0   2  15         13.14          7.44         3.25 o
   1   2  15        340.57        364.99         8.93 o
  -6   3  15         21.82         16.27         3.10 o
  -5   3  15         26.06         29.45         2.30 o
  -4   3  15         81.63         78.23         3.11 o
  -3   3  15         46.03         42.50         2.63 o
  -2   3  15        404.53        389.62         9.48 o
  -1   3  15        333.85        345.23         8.76 o
   0   3  15        254.93        286.30         7.83 o
   1   3  15          1.20          0.77         2.08 o
  -6   4  15          6.72          8.99         2.79 o
  -5   4  15        106.06        109.47         3.34 o
  -4   4  15        375.29        383.95        18.13 o
  -3   4  15        106.61         98.26         6.82 o
  -2   4  15          0.12          1.45         1.85 o
  -1   4  15         33.55         26.61         2.57 o
   0   4  15         70.29         74.38         4.65 o
  -5   5  15         27.16         30.00         4.80 o
  -4   5  15         14.35         13.52         2.07 o
  -3   5  15         48.44         54.43         3.80 o
  -2   5  15         12.14         13.59         3.18 o
  -3  -5  16          0.07         -0.08         3.80 o
  -2  -5  16         11.12          8.97         2.18 o
  -1  -5  16          8.15         10.67         2.56 o
   0  -5  16          0.11         -3.12         3.33 o
  -4  -4  16         21.77         17.01         2.87 o
  -3  -4  16          1.07          3.42         2.07 o
  -2  -4  16         74.36         62.20         2.90 o
  -1  -4  16        242.89        235.16         6.96 o
   0  -4  16        233.54        249.12        19.60 o
   1  -4  16          6.30         10.03         2.18 o
  -5  -3  16         58.98         70.08         2.74 o
  -4  -3  16        106.73        108.17         6.43 o
  -3  -3  16         75.35         72.22         2.85 o
  -2  -3  16         10.29          8.45         3.49 o
  -1  -3  16         63.46         68.02         3.07 o
   0  -3  16         40.90         32.07         2.63 o
   1  -3  16          9.93         14.06         2.08 o
  -5  -2  16         16.06         15.46         2.71 o
  -4  -2  16          0.10         -0.03         1.81 o
  -3  -2  16         32.93         43.41         2.63 o
  -2  -2  16         42.00         44.82         2.68 o
  -1  -2  16         45.74         47.58         4.42 o
   0  -2  16         67.26         68.40         3.50 o
   1  -2  16        236.74        224.11         9.69 o
  -5  -1  16          1.84          0.15         1.75 o
  -4  -1  16          0.03          3.00         2.12 o
  -3  -1  16         78.33         82.17         6.35 o
  -2  -1  16        269.97        300.83        19.84 o
  -1  -1  16        149.74        149.73         3.89 o
   0  -1  16         61.40         53.61         2.90 o
   1  -1  16         51.33         51.47         7.44 o
  -5   0  16        356.22        324.30         7.56 o
  -4   0  16        388.09        367.35         9.22 o
  -3   0  16         33.88         38.88         2.52 o
  -2   0  16          7.85          1.47         2.08 o
  -1   0  16         34.95         30.94         2.57 o
   0   0  16          8.16         13.90         2.24 o
   1   0  16         40.89         39.25         2.79 o
  -5   1  16          3.74          4.60         1.92 o
  -4   1  16         52.90         45.23         3.25 o
  -3   1  16          2.02          4.97         3.49 o
  -2   1  16        111.98        115.47         6.97 o
  -1   1  16        321.97        297.84        13.41 o
   0   1  16        270.10        268.22         7.29 o
  -5   2  16         21.46         22.00         2.87 o
  -4   2  16        168.23        177.38         4.11 o
  -3   2  16        318.66        319.49         8.00 o
  -2   2  16        156.16        162.94         6.66 o
  -1   2  16          0.01          1.19         1.92 o
  -4   3  16         85.86         76.65         3.10 o
  -3   3  16         13.46         22.72         2.13 o
  -2   3  16         38.94         47.35         2.84 o
                                                
